# Supplementary material for: Single-cell lineage capture across genomic modalities with CellTag-multi reveals fate-specific gene regulatory changes
Source: Nat Biotechnol. 2023 Sep 25;42(6):946–59. doi: 10.1038/s41587-023-01931-4 (PMC11180607; doi:10.1038/s41587-023-01931-4)
Supplement: Supplementary file 3 — List of oligos used in the manuscript. [file 41587_2023_1931_MOESM3_ESM.xlsx]

## Sheet: oligo_seq
Primer names	Remarks	Primer Sequences
CellTag Capture in scRNA-seq
P5/R1-par		AATGATACGGCGACCACCGAGATCTACACTCTTTCCCTACACGACGCTC
P7/SI-R2_2	Indexed primer	CAAGCAGAAGACGGCATACGAGATNNNNNNNNGTGACTGGAGTTCAGACGTGTGCTCTTCCGATCTACAGgtactggagccgaga
CellTag Capture in scATAC-seq
ctac2-rt1		TCCTTCGTCTGTGACTATCTGTGCC
biot-atac2_lin	5' Biotinylation	/5BiotinTEG/-GTGACTGGAGTTCAGACGTGTGCTCTTCCGATCTgactctgtcgtatacattacttcaagtgagatg
partial_p5		AATGATACGGCGACCACCGAGA
biot-atac2_e-rev	Indexed primer	CAAGCAGAAGACGGCATACGAGATNNNNNNNNGTGACTGGAGTTCAGACGTGTGC
CellTag multi library synthesis
CellTag-multi-v1 gblock		GGTCCTGCTGGAGTTCGTGACCGCCGCCGGGATCACTCTCGGCATGGACGAGCTGTACAAGTAAACCGGTCGTCGGCAGCGTCAGATGTGTATAAGAGACAGGTACTGGAGCCGAGATAAGATGANNNGTNNNCTNNNAGNNNTGNNNCANNNATTCCGGTAAACTATACAGATACCAACTCGTGCGCTCTCCTGTTCCCTCATTATAATCGTTCGCTATTCAGGGATTGACCAACACCGGAAAACATCTCACTTGAAGTAATGTATACGACAGAGTC
bATAC_fwd		AATGATACGGCGACCACCGAGATCTACACTCGTCGGCAGCGTCAGATGTG
bATAC_rev	Indexed primer	CAAGCAGAAGACGGCATACGAGATNNNNNNNNGTCTCGTGGGCTCGGAGATGT
