# Supplementary material for: Single-cell lineage capture across genomic modalities with CellTag-multi reveals fate-specific gene regulatory changes
Source: Nat Biotechnol. 2023 Sep 25;42(6):946–59. doi: 10.1038/s41587-023-01931-4 (PMC11180607; doi:10.1038/s41587-023-01931-4)
Supplement: Supplementary file 4 — CellTag-multi allowlist. [file 41587_2023_1931_MOESM4_ESM.xlsx]

## Sheet: CellTag_multi_allowlist
CAAGTGAACTAGGAGCGCTGATTCAGGT
TTTGTTGTCTAAAAGTAATGATCCATAC
TTCGTAGCCTGTTAGAATTGTGTCATAC
CCAGTCAGCTGCAAGCGCTGTAACATTT
TGCGTCTTCTGGTAGTATTGACCCATTC
ACAGTTTTCTATAAGTGTTGATTCAAAT
TTGGTATCCTGACAGACTTGCTACAACT
CCGGTAATCTCTGAGTTATGCGACAGAA
GATGTGCTCTTTCAGACTTGGTACACAT
TGCGTTTACTTTTAGGTGTGTAGCAACT
CCTGTAATCTTAAAGACGTGGGTCATTA
TCTGTCAACTGACAGATGTGCAGCATTT
TAGGTCCTCTTGTAGTCATGTGGCACTC
AGCGTGGTCTGAAAGCCTTGTCACATCC
CGAGTTGCCTTGGAGTATTGATTCATAT
GCAGTTCTCTTCCAGCCATGCCGCATCG
CTAGTCCGCTGGTAGAGGTGGTTCAAGA
GTCGTCTTCTTGTAGCGGTGTCACATTA
AGGGTGAACTACTAGCAATGCATCACCC
CGGGTTACCTTTCAGCTTTGTCCCACGT
AGGGTCATCTCATAGTGTTGTGTCAGGA
TAAGTAGTCTTTGAGACTTGAAACACTT
ATCGTCACCTTCAAGGCGTGGCACATGT
ACGGTTTCCTTACAGAATTGTTACACTT
CCAGTAATCTACGAGCTCTGACGCAGGC
TGAGTTTACTTTTAGAAGTGTTTCAAGT
CGGGTGCGCTATGAGTGATGATTCATTG
ATCGTATCCTCGTAGTAGTGGGTCATAG
AATGTTTACTAGTAGCTTTGTATCATAT
GTTGTGTACTTGAAGCCATGATACATCT
AGAGTTCTCTACAAGTAATGCTACATTA
CTCGTGACCTACAAGTATTGTATCACGC
TTGGTAGCCTTACAGTATTGGTTCACGG
TAAGTAGTCTTGGAGGACTGTCTCACAT
AACGTATTCTTTAAGACTTGCCACACCA
CTCGTATACTGAGAGGAGTGACACATAA
GGCGTACTCTTGTAGGTATGGTTCACGC
ATTGTGTGCTACTAGTTATGTCACATAT
GAAGTTGTCTTCGAGGCCTGTACCACCC
AGAGTGCTCTAATAGTACTGCAGCAGTC
TCAGTCTTCTACAAGTTTTGCACCATCC
TTGGTCTCCTGTAAGATTTGCTACACTT
TACGTCGTCTTTAAGTGTTGTAGCAGTA
CTAGTACACTAGTAGGCGTGTTACATAA
TGTGTCGGCTCTTAGTGCTGCTTCATGG
GAAGTCACCTATCAGCGCTGACACATCT
CAAGTCGTCTTCAAGGGCTGGTTCATAT
GTCGTACTCTTGCAGAGTTGCACCATAT
TTTGTAAACTTTAAGGAGTGAAACACAG
CCTGTTATCTGCTAGTTGTGTGGCAACT
CTGGTGTCCTTGTAGGACTGATCCATAT
GTCGTAAACTCTTAGTAATGGTTCACTC
AAGGTAGACTCGCAGCAATGATTCAGTC
ATGGTCGTCTTGAAGCTTTGACCCAAAA
AGTGTCGACTTTGAGAACTGGCGCATTT
TGTGTTTACTGCTAGCAATGGTGCAAGG
TCTGTGGTCTATAAGTTTTGCATCACTT
ATGGTTGACTTAGAGTTATGCCTCACGT
GTTGTTCTCTATCAGTTATGTCACATAA
GTAGTAACCTCTAAGCTTTGAGTCATTG
TCTGTTCTCTTTCAGAAATGTATCATAC
TATGTAGGCTTCCAGGCTTGTTACATTT
TTCGTCTTCTGCAAGAAGTGCAGCAAAG
TTTGTTTACTGTTAGATCTGGAACATCT
TGCGTCTGCTCTTAGTCTTGTTACATGG
TGGGTTCCCTATGAGTTTTGGAACACGT
AACGTCAACTACCAGCGTTGGTTCAAGT
TTTGTCTTCTAGTAGGCCTGATGCAATG
TCTGTAGACTAAAAGTCGTGCGGCATTA
TTGGTGGGCTAAGAGTCATGTATCACCC
GGGGTCCGCTAGTAGATATGTAACACTA
CTCGTGTACTATGAGATCTGTAACACCA
TAAGTTAACTTAAAGAAGTGTATCAACA
GGCGTAACCTTGTAGTGATGAAACAGTG
GTGGTAGTCTTGGAGATTTGGTTCATCA
CTAGTGCTCTCTTAGAGTTGGTTCATCC
ATTGTGGACTTCGAGAAGTGAATCACCT
AAGGTATACTTTTAGACGTGGAACATTA
CCGGTCAGCTCCTAGAGCTGTCCCAAGT
CAAGTGTTCTTAAAGTTTTGTATCAACG
TCTGTAAACTCGGAGGATTGATGCAGAA
CAAGTTAACTTCTAGTGATGCCACATGT
TAGGTGGGCTAAAAGGCCTGTTGCACAC
AAAGTTTACTCGAAGTATTGGCGCAGAT
GTAGTACGCTCTCAGTTTTGAATCATTA
TTGGTCTCCTAGGAGCCATGCCCCAGGC
TTAGTTCTCTGGGAGTCGTGACACATTT
TATGTCGCCTTTAAGGATTGAAACATCG
TTTGTGGTCTTCCAGTTTTGAGACAACG
AGCGTCCACTGGCAGACGTGCACCATTC
CTCGTTTTCTTTAAGTTGTGACACATTT
CGAGTGTACTTTAAGCACTGTGCCAATA
CTAGTAGCCTGGAAGCTTTGTATCATGC
TCGGTCATCTCCTAGTATTGGGACACAA
CCGGTTCTCTCATAGTGTTGGTGCATGG
CTGGTCGACTTTTAGCCATGTGCCATTT
GAAGTATTCTTGCAGATGTGCGACACAC
TGGGTTTTCTCACAGTAGTGGTCCACCG
GATGTTTTCTTAAAGTACTGGTACAAGT
TGAGTGTTCTTAAAGTAATGAATCATCA
ATAGTTCACTATGAGATTTGTTCCACGC
ACAGTCGGCTTTTAGATGTGAACCAGCT
GTGGTTATCTAGTAGTATTGTACCATGT
TACGTACTCTGGTAGACGTGAAGCAGGG
TTCGTCTCCTATTAGACTTGCGGCATCC
TATGTGCCCTAGGAGTGTTGTGACACTC
TTAGTTGCCTACTAGAAGTGCCCCATAC
TTGGTTTTCTTACAGAGTTGGTTCAGGA
CCCGTGTACTGATAGCTATGTTTCAGTA
GGCGTTTCCTACGAGCATTGCCCCACAA
CTAGTTTCCTGAAAGAAGTGTTACATTT
AAAGTTTACTTAAAGAATTGAGACAATC
TCAGTGTTCTGTAAGTTATGTGTCAAAT
TTGGTCAGCTTCAAGACCTGTCTCATTT
CGTGTATGCTTCTAGACTTGGTTCAGCC
TCGGTAACCTTCAAGGTATGCAACAAGA
TGCGTCGCCTATTAGTATTGACTCACGA
TTTGTATTCTTTTAGACTTGACTCAGAT
TGGGTCTCCTCCTAGGGCTGTTACATTG
GTCGTTTACTCATAGCACTGTTTCAACA
GTAGTATGCTAATAGAAGTGTTTCATAT
TCAGTTTACTACCAGTTATGCATCATAC
CCAGTAGACTGGCAGGGTTGTATCATTT
ATAGTCCTCTCACAGGTCTGGCTCAATA
CTTGTTATCTCCTAGTCATGGATCATTT
TTAGTACCCTACTAGAAGTGTTTCATGC
TTTGTATACTTTTAGGGTTGCTCCAAGT
GCCGTCTGCTCCAAGAATTGTGTCATTC
ATTGTCATCTTAGAGTAGTGGTACATAG
GCTGTATCCTGGTAGCCATGGTCCATAC
TTAGTCGGCTATCAGAATTGGATCAAGA
CCCGTTACCTGAAAGAGCTGCAGCAATT
GTAGTTCTCTATCAGTTTTGTTGCACAA
TCCGTTTCCTTTCAGTCTTGCTTCAGGT
GCCGTGATCTTTCAGGTCTGTCCCACAC
ATTGTTTCCTGTAAGCTATGTCGCAGTT
TAAGTACTCTAAAAGTAATGAAACAATT
AATGTTAACTCCTAGCCATGATGCACTT
TTAGTACTCTGAGAGCAATGCCGCATTG
TAAGTAGCCTAGGAGTAGTGTCCCACCT
TATGTTATCTACCAGCTCTGATCCAGGA
GTAGTTGTCTGTCAGAATTGAATCATGG
ACCGTTATCTAAAAGTCGTGATCCATTT
AATGTTTGCTTCGAGTCTTGAAACAGTA
GAAGTAAACTCTAAGATCTGTGGCAGAT
AACGTCGCCTCCAAGCTGTGTGACATAA
TATGTTCTCTCCAAGAGATGAACCAATC
TCTGTGGTCTTAGAGGTCTGATGCAGCT
TTAGTAAACTACTAGTTATGTCCCAGCG
CCGGTAGTCTAGGAGAGATGGATCATCC
ATGGTAATCTATTAGGATTGCTGCACGT
GATGTTTTCTGTGAGGAGTGTAGCACTT
GGTGTTCTCTTTGAGAACTGACTCATGA
GAGGTTTGCTTGTAGCCTTGCGTCACAA
TCAGTATACTACAAGGTGTGGGTCAATC
ACAGTCATCTTAAAGAACTGGCTCAACG
TGAGTACTCTCTGAGCAATGTGCCAGCC
AGCGTTTCCTGTTAGTTTTGATTCACCC
ATAGTGTGCTCTGAGCCTTGTTCCAACT
GCAGTCGGCTGCAAGCAGTGTTTCAAAT
CGAGTCTACTACTAGGTCTGTTACAAAA
TCGGTGTGCTTTCAGTCATGTAGCATAT
CAAGTCTACTAGGAGCATTGGCACAGAA
GGGGTTGACTTTCAGGTCTGCGACATCT
ACCGTGAGCTTGCAGTAATGTTGCATTA
GATGTAGTCTACTAGTAGTGCACCATAT
AACGTAGACTGCTAGTTGTGTTGCACTA
AAAGTAGCCTTAAAGACGTGAAACACAG
TTAGTCCGCTCAAAGGACTGGTCCAAGC
ATTGTTTGCTCGCAGCTATGATTCACCT
AGAGTTAGCTCAAAGTTCTGTCTCAGTT
TGCGTGTACTCACAGGGGTGATTCACGA
AGCGTTGGCTGCAAGGGCTGTGACATAG
CGCGTGCGCTATCAGTACTGCATCATGT
GGTGTTGTCTTGAAGTCTTGTAACATTC
CTAGTTTCCTGTAAGTCTTGAGTCAACA
TAGGTTGTCTTCAAGTTTTGATGCATAT
CCTGTTGCCTTTCAGCTCTGATCCACTT
CGGGTCTACTCTCAGCTATGTTACAGTC
GATGTTTCCTTAAAGCATTGTACCAATT
CAGGTTTCCTTCGAGTTATGAGGCATAG
CATGTTAACTCCCAGGCCTGTTCCAATT
TCTGTTCGCTTTAAGCTGTGAGTCACAA
GCTGTAACCTCTAAGAACTGCTGCATTT
CACGTCCTCTTGGAGCCATGGTTCATTT
TGAGTAAGCTTGGAGTTTTGTCCCACAG
ACCGTAGCCTTACAGTATTGACACAGAG
TTTGTTAACTTAGAGTGTTGTATCATAT
TACGTCTCCTACAAGTATTGTTCCATAT
TGTGTATACTCTAAGTAATGTACCACCC
CTGGTCGTCTAGCAGGCATGGACCAGTA
CAAGTCCCCTATAAGGTCTGTATCAACC
CTGGTGTCCTCTTAGTACTGTAGCATTG
TCAGTAACCTCACAGAACTGTTTCAATT
ACGGTCTTCTCTTAGTTCTGTAGCAAAC
GTCGTTGTCTGTGAGTAATGATGCACTA
TATGTCAGCTTTCAGAATTGTAACATTT
ACAGTGTACTTATAGTCGTGGCACACGC
CGAGTACTCTCCGAGATCTGTGTCAAGT
TCGGTGTACTACTAGCTATGATGCAGTC
TATGTACCCTTAAAGTATTGAGACAAGA
AATGTGTTCTGATAGATTTGTTACATTT
CATGTCTGCTATTAGATGTGCCTCAGTA
CCTGTCTCCTTAAAGTCATGACGCATCT
GTTGTGTCCTCCTAGATTTGCTACATTG
TTAGTTGCCTTCGAGGCATGGCACACAT
ACTGTATGCTGACAGTTGTGCTGCAATA
TGAGTGATCTTCGAGCCTTGAGTCAAAC
GCAGTCTTCTTAGAGTTTTGATACAAAA
GGCGTTCTCTACAAGAGATGCCGCACGA
TAGGTTCCCTCTTAGTCCTGGCCCATGA
TCGGTCCTCTCACAGAGTTGTGCCACCA
CAAGTTTTCTGCTAGTTATGATCCACCC
AATGTTTTCTAACAGTATTGGCGCATTT
AAAGTGACCTCCTAGACATGCTTCATTA
ACTGTTTTCTATGAGGTCTGGGGCATGT
GTAGTAATCTTCAAGATGTGTATCAGCG
AAGGTATACTATAAGTTATGACCCACGA
GTAGTGGGCTTTCAGTATTGCGCCATCA
CGCGTTAGCTAATAGCGGTGACCCATCT
AATGTTAGCTTCAAGGCTTGCCGCATTG
TAGGTCTTCTTAAAGTCATGCTACATCT
GCAGTTCTCTGAAAGATCTGCTCCACCA
CGAGTCCCCTAATAGTTCTGCACCAAGC
CGGGTCCGCTCTTAGTTATGTAGCATCT
GATGTTCTCTTCAAGTCCTGTTACACTC
GCTGTTTCCTACAAGAAATGTCACAGGA
TAGGTCAACTTTTAGCAATGTCACACCG
CGCGTTATCTTCCAGCGATGAAACACCC
GGTGTTTTCTCGGAGAGCTGTGTCACAA
ATTGTGGACTTAGAGATTTGACACATAA
TTCGTTGTCTAAGAGCGTTGCTGCATAT
CTTGTCCCCTACGAGATATGCGGCAAAT
CATGTCGTCTTTAAGCTATGTGCCATTG
TATGTGTTCTTTTAGAGCTGTCTCACAC
CTAGTAATCTTTAAGTTCTGAACCAGAC
AGCGTCAACTTATAGGGTTGAGGCAGTA
TTGGTTCTCTTTTAGAGATGCAACAGAA
CTCGTTTACTTACAGAACTGCATCATCG
AATGTTTCCTTCAAGCAATGCTTCACAG
ATTGTGTGCTGCAAGTCCTGTACCACAG
ATGGTATTCTAGTAGTTGTGGAACATTC
CAGGTGTTCTGCAAGTCTTGTATCAAAT
TTAGTCCTCTAATAGAACTGCGCCACTA
ATAGTGAACTCACAGCGCTGCTACACAA
GGAGTTGTCTGGTAGACCTGTAACACAA
AGAGTTCACTGCCAGAAGTGTTTCACAT
TTAGTGCCCTCTAAGCTATGCCGCATGT
ACGGTCTCCTCGGAGTAGTGCACCATGT
GAGGTTGCCTTCCAGTTTTGAGACACTT
TCGGTACGCTCAGAGAATTGTCCCATGT
GAAGTTGGCTTTAAGGTTTGCTACATAT
CCAGTGATCTCGAAGAATTGCGACAAAA
CGCGTCACCTGCTAGGATTGAGCCAGGG
CCGGTTGGCTAAAAGATGTGGCGCATGC
TCCGTTTACTACTAGTTCTGCATCATAA
GATGTGCTCTGATAGCTCTGCTACAATT
GCTGTTATCTTTTAGTTCTGACCCAGGG
CATGTGATCTCGTAGCTCTGTAACAAGC
ATCGTTATCTGTAAGTGGTGGAACAGCT
GGTGTAGTCTCATAGTTTTGGTACATAA
CTAGTAGACTATTAGCCTTGACGCAGCC
GGTGTTTACTGGAAGGAATGTGCCAGTA
GGAGTTTGCTTTCAGGTTTGCTACACTT
AATGTTCCCTTGAAGATATGTCACAAAC
TAGGTTTCCTAAAAGATTTGAGTCATAT
GTTGTCATCTCATAGGAGTGATGCACCA
GTGGTTTTCTTAAAGTTGTGTTTCATTT
GTCGTGGACTCAAAGTCTTGCGACAACT
ACTGTATACTTCCAGGGTTGAGCCACGT
CACGTAAACTAAAAGTACTGTAACAGTA
CCTGTATTCTGTAAGATATGGTCCATGT
ATCGTTGGCTGCAAGAGATGAATCAGCG
TTAGTTGGCTAATAGTAATGGTACAATA
TTAGTACGCTTTGAGTGTTGTGACACGG
ACCGTAGTCTAATAGGTGTGTTTCAACT
AAGGTACACTTTCAGTATTGCCGCAACT
AACGTCGTCTAAAAGTTATGTGTCAAAC
TAAGTTGGCTTCCAGCCTTGAACCATGT
GAAGTCACCTTTGAGAGGTGTCACAGAC
GACGTGGGCTTCTAGTGATGATTCACTC
TAAGTTGACTTTGAGATCTGGTTCAGCA
TGCGTGTTCTGTAAGTCTTGTCTCATGA
CATGTGGTCTCCCAGGTTTGGATCAGAA
TTCGTCGACTCACAGTGATGATTCAGTT
TGAGTGTGCTATTAGTTATGTCACAATC
CTAGTATACTGTGAGTTATGTACCAGGA
TACGTATCCTTTCAGTAATGCTCCAATT
GTCGTGGACTAAGAGAACTGGTGCAGTA
TATGTATTCTTCGAGAACTGGACCAACG
TCTGTAAACTTAGAGATATGTTTCAGTT
TCGGTCATCTTACAGTTATGATCCACTC
GGAGTTTTCTGGAAGGACTGTTCCAGCC
CACGTCTCCTTTTAGATGTGAACCACGC
TGCGTGGGCTCTTAGGAATGAGCCACGT
TCAGTAAACTTAGAGTCGTGGTTCATAA
TTAGTTATCTTTAAGGTCTGTTTCATAT
ATTGTAACCTCTAAGTAATGGTACACAT
AAGGTCATCTAACAGAATTGCGTCACTA
TCCGTTATCTTAAAGTATTGTCACAAAT
TCAGTTTTCTAGGAGAAATGTCTCAGAC
TATGTTAACTGTCAGTATTGTTGCAACT
TTAGTGGTCTCTGAGATCTGTGACATCT
CCTGTCGACTTTCAGATTTGAGCCATCG
TATGTCAACTTTCAGTGGTGGCGCAGTT
TTCGTGTTCTACCAGGTGTGCATCATGA
GACGTGTTCTACCAGGCATGGGACACAA
TTTGTCGACTTATAGCTATGCACCATAG
CTTGTTAGCTACCAGCTTTGATACAAAC
CAGGTTCGCTTTAAGCGATGATTCAACC
TTAGTTATCTATAAGCTGTGATTCACAT
TAGGTGGTCTCTCAGACCTGCCGCACAA
TCCGTTAGCTGATAGGATTGTCTCACAA
TCTGTAGACTCGAAGAGTTGTTCCATAC
GCAGTTTTCTTTAAGGTGTGTTTCATTC
GTTGTTCACTTATAGATTTGATTCAGTG
ATAGTGTACTTTTAGTATTGGCTCACTT
CAGGTATGCTTATAGTCATGGAACAACG
AACGTTGTCTACAAGGAATGACCCACTA
TTAGTCATCTGACAGTGATGGCGCACTT
CAAGTTATCTTTAAGAACTGATTCAACG
CACGTCACCTTGTAGAAATGTAGCATCC
GTTGTTTTCTCTCAGGCCTGTCTCATTA
ATCGTATTCTGTTAGCTTTGTCCCACTT
ACTGTCCGCTGCAAGCTGTGAGTCAATT
TTCGTTCCCTACTAGGATTGTTACATGC
AATGTAATCTATTAGCGATGCCACATAT
CCGGTACACTTGAAGTTATGTGGCATGC
CTAGTCTCCTACAAGGAATGCTACACCG
CCCGTAATCTGTCAGGCTTGCTTCATTC
TCTGTGACCTAATAGCTATGTAACAAGA
GACGTCAGCTCTAAGCTATGAGACACCC
AGCGTTGCCTTTAAGTCTTGCTGCATAT
TGAGTAATCTGTGAGTAATGCCGCAGTT
GCCGTACACTGACAGAACTGTTCCATCT
CGGGTTTCCTGGGAGGCTTGAGCCATCT
TTTGTTTCCTGATAGTATTGTCTCAGTT
TCTGTCACCTATTAGCAGTGTAACAGTA
GACGTAATCTGTTAGAATTGTATCAATG
GACGTAAGCTCTTAGCACTGATGCAATT
TGTGTACCCTTCAAGCATTGTTACATTT
GAGGTCATCTTGTAGCCATGGTTCAAAC
CGAGTAGCCTTATAGTCTTGCAACAGCG
ACTGTGGCCTATTAGTGGTGTAACATTT
TGAGTAAGCTCTCAGTGTTGAGTCATGG
AGGGTGATCTTTCAGTTATGATTCACTT
TGTGTTAGCTGAAAGCCTTGTCCCACCT
CCCGTGTTCTAATAGCTTTGCTACATAT
TCAGTGGGCTTTAAGTTTTGAGTCAATC
ACGGTTTTCTGGCAGGTCTGAAGCATCT
ATAGTAACCTCCTAGACTTGGAACATAC
CATGTAATCTTTCAGGAATGTTTCAGAT
CAGGTTGCCTCCAAGCCTTGCTGCACGC
GTTGTTTGCTATGAGGATTGTTGCATGC
TTCGTGATCTAGAAGTTTTGCTACAAAA
ACTGTATGCTCTTAGCCTTGCAACACTT
TGTGTACCCTACTAGACTTGACTCAGTG
CATGTAGACTATAAGATTTGGTCCATGG
GTGGTACTCTTTCAGTTTTGACTCATTG
CTGGTATGCTAACAGTGCTGATTCATGT
TATGTTAACTTTAAGCTCTGAATCAGCT
TGAGTGGGCTCTAAGCTTTGAAGCATTA
TCAGTCGGCTCTCAGCTATGCATCAGCT
AATGTACCCTTTGAGCTGTGTTCCATTT
CAGGTTGGCTATTAGCGATGGTACAACT
TCAGTTCGCTATTAGTTTTGTATCAAAT
ACCGTACTCTTGGAGCGCTGTTGCACAA
GGGGTGACCTCATAGAACTGCGTCACCA
GTAGTAAGCTTTTAGAGTTGATACAGGA
TTAGTTGCCTGCCAGTAGTGTCCCATTA
ATTGTTAACTTTCAGAAGTGGCCCAAAC
TCGGTTGGCTCTCAGTGTTGCCTCAATC
TCCGTCGCCTTTAAGCAATGTAACATTC
TTAGTCATCTTTCAGTGGTGAGTCAAAT
GTAGTATACTTTTAGCTCTGGTACATGT
CATGTGGTCTGTGAGGTTTGGCACAAAC
GTTGTTTTCTACTAGCGCTGTCACACTC
TAGGTCCGCTGTAAGGTGTGTTGCACAA
CCTGTCGCCTGCTAGTCTTGGAGCAAGA
AAGGTGGACTACCAGGGTTGGTGCAGTA
TGCGTCAGCTTGTAGGTCTGAAGCATTA
GTTGTTACCTCTCAGTTTTGTCGCACGG
ATCGTCAGCTTTTAGGCTTGTATCATTG
CTTGTGATCTAACAGGGATGGGGCATAT
CTTGTGCTCTGAGAGATGTGACTCATTC
CAGGTCAACTCGAAGCCTTGATTCAACT
AGTGTATCCTTAAAGTTATGCTTCAGTC
TCCGTTATCTGCTAGATATGGCTCACTG
CCGGTCCCCTGATAGTTATGAGTCAATA
CCTGTTTACTTTCAGTTTTGATCCACGG
CAAGTCCTCTAAGAGCTGTGCAGCATCA
TTGGTCTGCTAACAGTCTTGGCACAGCT
GGTGTTAGCTCTCAGTGCTGGCGCAACA
CTGGTTATCTATAAGTGCTGTAGCACTT
CCTGTAGTCTAATAGTGTTGAACCAATT
CCGGTGTTCTAAGAGGGATGACACACTA
ACCGTACCCTATCAGACTTGGGACATCT
ATCGTTTTCTAGAAGTTGTGAGTCATTT
ACCGTCACCTAGGAGTCTTGATTCATTT
GTAGTAGGCTAATAGACTTGATGCAGGC
ATCGTCAGCTCGTAGTTCTGTTTCACCA
AGTGTTTGCTTGCAGTACTGCATCACTT
GGGGTGGTCTGCAAGCTGTGTAACAGCC
TTTGTCCCCTTGGAGATATGATGCAAAA
TTAGTGTACTATCAGTCATGAGGCATGA
CTCGTGCTCTAGAAGCGGTGAGGCAACC
TGAGTCGGCTTTGAGGACTGTAACACAT
TATGTAGTCTCATAGTATTGACTCATTC
AAAGTACCCTTCTAGTATTGTCACAACA
CGTGTATTCTCTCAGTAATGCGACAAAT
TGGGTGAGCTTGAAGAAGTGCGTCATTT
GAGGTATCCTCTCAGTCTTGCCTCAATC
TCAGTTGACTACCAGTTATGACGCACTA
TAAGTATGCTTTAAGTGCTGTTACAATT
CACGTAAACTCGAAGGTTTGACACACAG
CCGGTTAGCTCATAGCATTGTTTCATTT
GTAGTGGACTAACAGCGGTGTGCCATCA
ACAGTGTCCTTGTAGCCTTGTCGCATTA
ACTGTGGGCTACTAGCTTTGCTGCAATA
CATGTACACTGCCAGTTTTGACCCAGAC
GTCGTTAGCTATTAGGGCTGACGCATGG
GTCGTTAACTCGAAGCGATGTCCCAGAA
CCCGTTGTCTCCTAGCTTTGTTTCAGTA
GCGGTGTCCTCTTAGTAATGACACAAGT
AATGTAACCTATAAGCATTGGGTCAAAT
GTTGTCTTCTATTAGCCCTGGAGCACAG
GTAGTTCACTGACAGTTATGGACCAATT
TTTGTTAACTACTAGCCGTGGTACAATA
AACGTGTTCTCCGAGTATTGATACACAT
AGCGTTCTCTATTAGAGATGCTGCACCA
TTGGTACACTTAAAGACGTGTGTCATGC
GTCGTGATCTCTAAGTGTTGTTACATTA
CTTGTCTTCTCAAAGTTCTGCGTCAGCT
TCAGTGCACTTCCAGCTATGTTACATAT
CCCGTTAGCTGTAAGGCGTGTCTCACTA
TGAGTAACCTGGTAGGATTGCTTCATAT
AGTGTGTGCTCTGAGTCCTGCTACATAT
CCAGTACTCTCCCAGAATTGCTACAGAC
TAAGTCACCTTTAAGAACTGGTTCAGGT
TGAGTTTGCTTCAAGACCTGGTACATAG
CTAGTCTCCTTCTAGTCTTGGTTCACGA
AATGTGCTCTGCGAGGGCTGTCCCAGTC
AATGTAGCCTTTAAGACCTGATACATCC
CTCGTTTCCTAAAAGGGTTGCCGCAGAG
CTAGTAATCTGGAAGAGATGTACCATTA
AAAGTGAGCTCTTAGCAGTGTTTCATAC
CGTGTTCACTGTGAGAGCTGCCACAGCT
AGTGTATGCTTAAAGATCTGAAGCAAAG
CAGGTAATCTCAAAGAAGTGTTCCATCC
AAGGTCAGCTTAAAGTTTTGTTGCAATA
ATAGTTTTCTATAAGTTTTGAATCAATC
ACGGTTTTCTATAAGCCGTGGTACAACT
TATGTAACCTATTAGAGTTGAACCAGTC
ACGGTGTACTTATAGTACTGCTTCACCC
AGCGTAATCTTAAAGTCGTGTGTCATTG
TATGTTTCCTTAAAGCTTTGTAGCATTA
TCGGTCCACTAGGAGTGCTGTGTCAGCA
ATCGTGATCTTGCAGGTTTGCCACACTA
ACTGTTCGCTACCAGCAATGGCGCACGT
TATGTCGTCTTCCAGTGATGTCACATAA
CAGGTTATCTCCAAGAGGTGGGTCAGTG
AGGGTGCTCTGCCAGTTTTGTAGCACGT
AAGGTCAGCTGAGAGAGGTGGGGCAAGT
GGGGTTACCTGTAAGCTTTGTTTCAGGA
CCCGTAGTCTTCAAGCGCTGGGACAAGA
CTTGTTCACTGGCAGGCTTGGTACAATA
CTGGTTCGCTTCTAGGTTTGTAACACAG
CTAGTCGGCTTCCAGAATTGCACCACGT
GTAGTCGTCTTGCAGACATGAGACAATA
AATGTCCTCTGTTAGCAATGCCTCACTT
TCAGTAGGCTATTAGATCTGATTCACCA
TGCGTTTACTTTTAGTTATGCGCCATCC
GTCGTCGACTCAGAGGGATGTACCAAGT
GGAGTATACTTTGAGCCGTGTTTCAAAC
TTTGTGGACTCTAAGGTTTGGTTCAAAA
GCCGTCCCCTACTAGTTTTGGATCATTT
ACAGTGGACTTGAAGGCGTGATCCAACT
TATGTAAACTGAGAGTATTGTGACAATT
GTTGTTAGCTCATAGCAATGAGCCACAG
TTTGTAAACTCACAGTCATGGTACACCT
TCGGTGATCTACAAGAAGTGGCGCACAA
TAAGTCTTCTCTAAGTGATGGGGCATTA
AATGTGACCTTCAAGAAATGCTTCATCT
CGGGTTGCCTTTTAGTCCTGGTACACGA
ACAGTTCGCTAAAAGAGATGCGTCATAA
TTGGTTTGCTTTCAGTCGTGATTCAGAG
ATTGTTAACTACCAGAGGTGCTTCATGG
ATAGTACACTGAAAGCGATGCAACACCC
ATTGTCACCTCCGAGCTTTGAGTCAGTC
TGCGTACGCTACTAGTATTGTTTCATTG
AGCGTATCCTGTCAGTTGTGAAACAAAG
TTTGTGGTCTTACAGACCTGTTTCAATA
TGGGTTTACTGATAGGGTTGCCCCATTA
AACGTGTTCTCTTAGCCCTGACACACCG
AAAGTCTACTCGGAGTCCTGGTGCACAA
TTCGTCGTCTCTCAGGACTGAGGCATTT
TACGTCCACTCACAGCAATGCTCCATCA
GTAGTCGTCTTATAGAATTGTTTCAATT
TATGTACTCTCAGAGATTTGTTACATGC
CCAGTGTACTGGCAGGGCTGGGACAAGT
GAGGTGGTCTTGAAGATGTGCCCCATAC
TCCGTACCCTTATAGACCTGAGTCATCA
TACGTTCCCTAGGAGTCATGTTTCATCA
GCTGTCTACTTGCAGAGGTGTATCAATC
AAAGTCCACTATTAGCAATGTTTCAGCT
TAAGTCCTCTTACAGAGCTGAATCATGT
GGTGTACGCTACCAGGCATGTTTCATTC
AGTGTCCGCTAACAGATATGTTGCACCC
TCCGTTTTCTAACAGACATGAACCAACC
TGAGTACACTTTCAGCCCTGCATCAATA
CGAGTCTGCTTGCAGCAGTGCTCCAGCA
TCAGTGATCTACGAGTTGTGTTTCATTT
GGCGTTGCCTCTTAGTCCTGTTTCATGC
CGAGTTAACTAACAGCATTGCGGCAAAA
AACGTTTCCTCGAAGTGTTGTTCCATAT
CAAGTTTACTCCCAGGTTTGGTTCATCC
TATGTAGGCTGGAAGCTCTGGGACAACT
AACGTCACCTTTCAGTCATGTCCCAGAC
ACAGTATTCTAAGAGTGTTGTTGCAATC
CCTGTACTCTTTAAGAGTTGCCGCAAAG
CGAGTCAACTTCGAGTACTGTCTCATTT
TTGGTATCCTACCAGTGTTGGCGCAAAG
CGGGTTTGCTAATAGATTTGTCTCATTT
ATGGTCCACTGTAAGTATTGCCGCATTA
TTTGTTATCTCCAAGTAGTGACTCATAT
CGAGTTAACTTTCAGTTATGAGTCATTC
TAGGTGTGCTCTAAGTCTTGTCGCACAA
CCTGTCATCTACTAGTAATGGCACATGT
TTGGTATACTTTGAGGCGTGATCCAATT
AAGGTTTCCTTAAAGATTTGGCTCAAAC
CACGTTAGCTGACAGACGTGTCACAGAT
GGTGTAAACTTCAAGCCCTGACACATAC
CAGGTCGTCTTCGAGTTTTGTACCAGGC
TGTGTCAACTTCTAGATTTGTTGCACCA
TACGTGTTCTGCCAGATATGCTCCAGGG
TCAGTTAACTCCTAGTTGTGAAGCACGT
TACGTGGGCTGGAAGGCCTGATCCACTC
GCAGTGCACTGTTAGTACTGACCCATAG
CCTGTCTCCTTGTAGATCTGAAACAGGC
TTGGTAAGCTCATAGGTTTGTTACAATT
TGAGTATACTACAAGTACTGTAACATAG
TAGGTTCGCTCCAAGCTTTGCTCCAAGT
AGAGTAAGCTAAAAGCTTTGCAGCATAA
TTAGTTGACTCCAAGTGGTGTTTCACTA
CGCGTTAACTGTAAGGCTTGTTGCACAG
TTCGTAAGCTTATAGGGGTGCATCAAAG
TTTGTCGTCTAAGAGTTGTGAATCATAC
CCAGTGGGCTTTAAGGCGTGATTCATGG
ACCGTTATCTTGCAGGCTTGAGACAGCG
TGCGTTATCTGTAAGTAGTGGAGCATTC
TTCGTCAACTCTAAGTTCTGTTACAATG
GTAGTGGCCTGGAAGTTCTGTTTCAAGT
TTCGTTTGCTTACAGTTCTGAGACATGA
TGTGTAGCCTAGGAGTCTTGCGCCAACA
TGGGTCTTCTTCTAGCATTGTCTCAAGT
CTCGTTGGCTATCAGATATGCGGCAGAG
TGAGTTAACTTCCAGCAATGCCTCACAA
CAGGTATTCTTAAAGTGTTGTGTCATAA
CGAGTTGACTTTAAGGAGTGGTCCATTT
CTCGTCTGCTCTGAGCCTTGTTACACCG
ATTGTAGTCTATCAGATCTGGCTCAACC
ACAGTTGACTAAAAGATTTGGCACACCA
TATGTACGCTGCTAGTTATGTTTCAGAC
TTTGTATCCTATCAGAGATGGTACACGC
AGCGTTAACTAGAAGATTTGATACACCT
CTCGTAGCCTAACAGGCTTGGTCCAGAT
TTGGTACTCTCACAGCGTTGACACAATA
GAAGTAGACTATGAGATTTGATCCATGT
TAGGTAACCTTATAGTTTTGCTGCAAAT
AATGTACTCTGCCAGTATTGTTTCAATT
TTGGTGCGCTACTAGATATGCCGCATTT
TTTGTTTTCTATTAGCGCTGCTACAAAC
ATTGTTCCCTCTTAGTTATGCTGCATTC
GACGTCGCCTGTCAGTTGTGTTCCAACG
GAAGTTCCCTTTTAGACATGTATCAACG
CCGGTATACTTGTAGGTATGGTTCATAT
ATAGTCGACTATTAGGCTTGCAACAGAT
GTTGTCACCTGAAAGCCCTGAATCAGCA
TTCGTCAGCTATAAGCTTTGCGCCAATT
CACGTTGCCTCTTAGGTGTGCCACACTA
GGTGTCAGCTGGCAGCCCTGTTTCAAGA
TGAGTCTTCTGTTAGACATGGTACATGG
GTAGTATACTTAGAGATTTGAATCATTG
CTCGTTGACTTACAGTTCTGGCTCAAGA
TGGGTCGACTGTAAGAATTGTGCCAGTT
AATGTCACCTGTGAGTTGTGTTTCATAC
ATCGTGTACTACCAGATTTGCCTCATAG
TAAGTAATCTCACAGTTGTGCTGCAGCC
AAGGTATTCTTAAAGCAATGCAACATAT
AAGGTAGGCTCTCAGTCCTGCAACAGTA
TTTGTTACCTCAAAGGTTTGTAACAATA
TATGTAAACTAGGAGTTATGCCCCACAG
AAGGTCCTCTCTTAGAAGTGATCCAAAC
GTGGTACCCTCGCAGTTCTGAATCAGCT
GGTGTGATCTCTAAGCGATGCATCACGC
AAAGTATGCTTCTAGCTATGTAGCAGGG
TTAGTGTTCTGTTAGTGGTGGGCCATTT
TGTGTTTCCTTTGAGTGGTGACTCATTT
GCAGTTCCCTTTTAGATATGGTACAAGC
GACGTCGTCTGTAAGTTTTGTGCCACGA
GACGTGCTCTGGGAGTGATGTATCATCT
CTAGTTATCTGCAAGCGATGACACATTA
TGTGTAGCCTATGAGACATGTTTCACTT
TATGTTTACTCGAAGCTGTGGGTCATGT
CTTGTGAACTTATAGGTTTGTAGCAGGC
GAGGTTCGCTATAAGCATTGATCCATAC
GATGTCCACTCCTAGAGCTGCCTCAGGG
ACCGTTTCCTCTGAGAATTGGGACAATC
CCGGTAACCTCTAAGAGATGTGTCACTT
TAAGTAGTCTTTAAGGTATGTTCCAGTT
TCCGTTCACTACTAGAACTGTTACAACT
GCTGTGTACTGAAAGCTCTGAGTCATAA
TGGGTCATCTAATAGTTTTGTCTCAGTT
CCTGTTCACTATAAGTTATGTTTCATCA
TCAGTTGACTAATAGCATTGACACATTA
AACGTGCTCTATCAGGCTTGGTTCATTC
TTCGTAGTCTATTAGGTATGCAACACTA
GTCGTTGACTCCGAGATTTGTTTCAGCC
TTAGTATACTTCTAGTTTTGTTACACAT
CTAGTATACTTGTAGGGCTGTGCCATCT
GGAGTTATCTTAAAGTTGTGGTTCAGGT
GTCGTCCACTTTAAGATTTGAACCAGAC
TAAGTCTACTCCGAGTAATGCCACACTC
TGCGTATCCTGAAAGCAATGGGCCAATG
CACGTGGACTGACAGGTTTGTAACAGTT
AGCGTTCTCTGCAAGTTATGGACCATTT
TTAGTCGACTCTAAGCTCTGTGTCAAGA
AAAGTAATCTCATAGAAGTGTAACAGTC
GAAGTGCTCTAGCAGCTATGTCACAAGA
TCAGTTGGCTCGCAGGCTTGGTTCAGTT
TACGTCCGCTCTAAGCCTTGTTTCATAT
CATGTTGCCTAGCAGATTTGGCTCATTG
TGTGTGTTCTCTGAGTTCTGTGGCATTT
GCTGTGCCCTCCGAGATATGGGCCAAAG
TTTGTGAGCTTACAGTTGTGGTTCACCT
TGCGTATCCTAGTAGCCATGTGTCATGA
TGTGTAAACTTTGAGTTTTGGCACATTT
CGTGTTCCCTCAAAGTTTTGTCACACAC
TCGGTCGTCTGCTAGGGTTGATCCAATA
TATGTTCCCTCAGAGCGTTGCTGCACAC
AATGTTCTCTATCAGATATGCCACACAA
AAAGTTTACTTTTAGTTGTGCTGCACTT
ACTGTCGCCTCAGAGAAGTGTGTCATAA
AAAGTATTCTCATAGTGTTGTAACAGAA
TTGGTGTACTCCTAGGCCTGTCACAATT
AAAGTAGCCTGGTAGAACTGAAGCATCG
AAGGTCGGCTTCTAGTCCTGGACCATGT
ATAGTACTCTTGCAGTAGTGACACAGAT
CCAGTTGTCTGTGAGCTTTGCTTCATAT
TAAGTGAGCTCTAAGGGGTGTCTCACCG
AAAGTCAGCTTAAAGTCATGCTGCATCG
GCTGTATACTGTCAGGTCTGGGTCATTT
AAAGTTACCTCAGAGAGTTGCCGCAGAA
CCGGTCACCTCCCAGTACTGCCTCAATC
GAAGTCCACTCACAGATATGTTTCATGC
GGTGTACCCTCGAAGATCTGAGGCACAG
CCAGTTAACTATTAGTGCTGCTACACAC
TTCGTGTACTAAGAGTAGTGGCACACAC
AGTGTTTGCTAAAAGTTTTGACCCAGAT
CCGGTGGCCTAACAGCTGTGGGGCATGC
GTCGTGGCCTTGTAGACATGCTGCAATC
TCAGTAGTCTTATAGATGTGTTCCATGC
AAGGTTTTCTCGAAGCTGTGAGTCATAT
TTAGTCAACTGTAAGTAATGCTTCAGAA
AACGTTGTCTAACAGCAATGTTGCAATT
CGTGTGGGCTTCTAGGTTTGCTTCAGGT
CCTGTTTACTGATAGTCTTGGAACATTA
GAAGTAGCCTTCTAGACCTGGAGCATGC
TCCGTCGCCTCTGAGTTATGACTCATTA
CAGGTTGTCTATTAGGCTTGTGGCAGAC
CAAGTATTCTGCTAGATATGCTGCACTA
AGTGTCATCTATTAGAAATGGAACACAT
GCTGTCTTCTTGGAGTGATGGCACATTC
TCAGTAGTCTATCAGTTCTGTTACATCC
GATGTAGGCTATTAGGTTTGAGCCAAAT
TAAGTTGTCTTTGAGCACTGCGTCACCA
CTGGTGGTCTTAGAGCTCTGAGCCACTC
GGGGTGCTCTTATAGAAGTGAGTCATGG
GCTGTAGCCTGGCAGTATTGATACAACT
GCCGTTAACTGCGAGACATGTGCCATGT
CCGGTAGACTAAGAGCTATGACTCATTT
GCCGTCATCTCAAAGTGATGCTGCAGTA
TCGGTGTTCTGACAGCGATGTAGCACTA
CATGTTTTCTTACAGTTATGTAACAATC
ACCGTCCACTATCAGCCCTGACACATTC
TTAGTGGTCTTCTAGAACTGATGCATTC
TGGGTCGCCTTACAGTTCTGTCCCATGT
ATCGTCATCTAATAGAATTGCGTCAAAG
TATGTGAACTAGAAGACTTGTTACACTC
TCAGTCCCCTCCTAGTATTGCATCACTC
GCAGTCGACTTCCAGAATTGTTGCAGCG
ATGGTATGCTTACAGCCATGGTCCACTT
ATGGTTTTCTGATAGTCATGTCTCAGGA
AGTGTAACCTCTTAGCTTTGGCACAGAC
TGTGTAAACTTATAGTATTGTTTCATGT
TAGGTTTTCTATCAGTCCTGGTTCATGC
GAGGTGCCCTTTGAGGAGTGTCACAGTA
TAGGTCACCTCCTAGGCTTGGGACAATG
GGTGTATCCTATCAGAGCTGGGTCACTT
GTCGTTACCTGCTAGTGCTGGATCAGAA
TAAGTGTCCTCTCAGCGATGCTGCATGG
ATTGTTGGCTTGAAGCATTGTATCAAAT
ACTGTCTTCTTGCAGTTGTGCATCATAT
CAGGTCCGCTCGAAGATCTGAATCAGAA
CATGTTCGCTATCAGGTATGTCCCAACG
GGCGTTAACTATTAGTAATGGTGCAATC
CAAGTTTACTCTTAGGCCTGAATCAGTC
TATGTAGACTCCAAGCGATGGTACATAT
TGTGTGAACTATCAGCGATGATGCAGTC
CTAGTATTCTATTAGTTATGTTGCACAA
TTGGTTCACTACCAGACATGAAACATAG
ATGGTCGCCTCGTAGCTATGTTTCATTC
TGAGTTTTCTCCTAGACGTGCACCACTT
TACGTGTCCTTTCAGTTCTGTTCCACCT
CACGTATACTGTGAGTGTTGGTACATGC
GCGGTTTGCTGCAAGCTCTGGCTCAATG
CAGGTGTTCTTCTAGTGGTGTTTCAAGT
AACGTATACTGACAGTAATGCGACACAA
ACGGTCTTCTCAAAGGTATGATTCACCA
ACAGTTGCCTAAAAGTGTTGATTCATTT
CGCGTATTCTATAAGAGTTGTACCAAGA
ATGGTTATCTAGTAGTTCTGTTACAGAT
ATGGTGTGCTTTAAGCAATGAATCAGTA
TCTGTTTCCTATTAGCAATGCAACACCA
CCCGTCTACTTCCAGCTTTGTAGCAATT
TATGTAACCTGTCAGGAATGGCTCATCC
TGTGTATTCTTTGAGGCCTGTAGCAGCT
CCCGTACACTAATAGCCATGATTCAATT
AGCGTTGTCTAGTAGTCCTGAATCATAG
CGCGTGAACTAAAAGACTTGGAACACGT
ACTGTTGACTTTGAGTCTTGTATCATAA
AGAGTTCACTCAGAGTTATGGAACAGCT
GTAGTAAGCTGCTAGCAGTGATTCATTA
CAGGTAAGCTAACAGTTATGGGCCATTC
TGGGTACACTACTAGGGCTGCGGCAATC
GCCGTGACCTGAGAGTTCTGTGCCACCA
CTAGTTAACTGCAAGCTTTGACACAGAT
TTTGTATTCTAGAAGGGCTGTGCCACTT
TATGTGACCTTGGAGTGATGTCCCATAT
TTCGTTTCCTGACAGCAGTGCTTCACGA
TTTGTCCCCTACAAGTTATGTCTCATAT
TTGGTACTCTATCAGTACTGGTTCAGCT
ACGGTGGTCTTTCAGCAATGTTCCACAT
TTCGTACCCTACCAGTATTGATTCAATA
GGTGTATGCTATAAGGGTTGCCACACAA
CGCGTGCGCTAGCAGCCATGTCTCATCA
ATGGTCCTCTATGAGCTCTGCGTCATGG
AACGTATGCTTCGAGATTTGGTCCATTA
TCAGTTCACTCAGAGGCATGTTTCACCT
TCAGTACTCTAATAGTGTTGATACAGTT
CTTGTACACTGGAAGTTTTGTCTCACCA
TTGGTGAGCTATCAGCGCTGTAACAGAT
TATGTCATCTTTAAGCACTGTATCAACA
TGTGTATACTGAAAGTGTTGGGACAACG
GCAGTTTGCTACAAGACGTGATTCAAGT
AATGTTTTCTGACAGCTCTGTAGCATGG
AGGGTAACCTTTAAGGCGTGCTCCACGT
TCAGTCTACTTGCAGTGCTGTATCACTA
TGAGTGATCTATGAGCTGTGTTTCATGC
TCTGTAAACTTTCAGGGCTGGGTCAACT
AAGGTTTACTCGTAGATCTGCCTCAGAA
CCAGTTTCCTCCCAGACCTGAGTCAAGG
GCCGTTGGCTAGTAGTCATGAGCCACCC
GAAGTCCACTATGAGAGCTGCCACATCA
TTGGTGTACTAGTAGAATTGTGGCAATG
CAGGTGAACTCGTAGCTTTGAGTCATAG
TACGTCCCCTTCAAGCGATGTTTCAACG
TAAGTCACCTGTAAGGTTTGATTCACAT
AACGTGGGCTGGGAGCAGTGCTACAGAA
CAAGTGTCCTGTGAGAATTGTTTCATAC
ATAGTAGCCTATTAGTTGTGTCTCATTA
CATGTAGGCTCGTAGTGATGTTCCATCA
CCTGTAGACTGCTAGTACTGTGGCAATA
GTGGTCTACTAATAGTGGTGGACCATTA
CCTGTCTACTTGTAGTACTGCGCCATGC
CAGGTTTACTGACAGCATTGGATCACGT
TAAGTGGGCTTACAGATTTGTTGCAACA
CGTGTCAACTTATAGTTATGATCCATGC
CGGGTTGCCTTTCAGAAATGCCGCATAA
TCAGTCTCCTGCCAGATATGCTCCATCT
GCGGTTATCTGTCAGATCTGATGCAGGC
TAGGTCCACTTTGAGTATTGATTCATCT
TAGGTTGCCTCGCAGGAATGTATCAAAT
CATGTCCTCTGGTAGTAGTGGTTCAACC
CCTGTAATCTTGCAGTTCTGTGTCAAAT
ATAGTTATCTGCGAGGTCTGAACCAACG
TGTGTGCTCTTCGAGTACTGGCTCATTA
AGTGTTTACTAAAAGCTGTGGATCATGG
TTTGTAGTCTTCAAGGGCTGTTCCATTG
CGAGTTCTCTGTTAGACGTGCACCATCG
TATGTTCGCTTTCAGTCGTGGAGCATAT
CTGGTAATCTATCAGTAGTGGCGCATAA
CCCGTTGTCTAACAGTGGTGACCCATTG
TTTGTTACCTGTTAGATCTGTGACATAT
TAGGTTATCTACCAGAACTGTATCAAAT
TTAGTTAGCTGCAAGTAGTGCCACATGT
CTGGTGACCTTATAGCAGTGGTACAAAT
GGTGTCTACTCGTAGTCGTGCCCCATTT
TTAGTAGCCTTCAAGGTCTGTGGCAGTA
TTCGTGCTCTTCAAGCCGTGTTTCATGT
GCGGTAGCCTCAAAGAATTGCTGCATCG
TACGTATTCTTGAAGGCATGCATCATAG
CGAGTCTCCTATTAGACTTGCAGCATCA
AATGTAAACTTGCAGCAATGCTTCACAT
TGTGTATCCTTAGAGACATGAAGCATTG
TTAGTATGCTAGCAGTGATGTTTCACGT
TATGTGGTCTACAAGCATTGTGTCAATT
TCTGTTAACTATAAGCGGTGCTTCATAG
TTCGTACCCTCTAAGTTGTGCGTCAAAG
TTTGTATTCTCCTAGTCCTGGTGCACGC
AATGTGATCTTTCAGTCATGCGTCATGT
AATGTAATCTATAAGTACTGTTACACAT
CAGGTGCCCTTGGAGTATTGTACCACAC
CTAGTTCTCTAATAGTTATGTTTCATAC
GTAGTTGACTTATAGTTTTGGAGCACGT
GCGGTAGCCTATTAGTCTTGTTACATTA
TACGTCTCCTACGAGCACTGGAACAACC
GCTGTTAACTTTTAGCTTTGGATCAGTT
TGTGTGTGCTAAAAGTAATGAAACATTT
GCTGTTCGCTTTGAGTCATGTTACAATA
TCGGTCGCCTCCGAGATTTGATCCATTT
ACGGTATACTCGGAGTAGTGTGGCACGC
GCGGTTTTCTGAAAGAATTGGTGCAAAG
TCAGTCCTCTAACAGCTTTGACTCACAA
GTTGTAAACTACCAGTACTGTCTCATTG
GTGGTGCTCTGGGAGTCCTGATACACAA
TGCGTATTCTGTCAGTAATGCCACATTT
ATAGTACCCTCAAAGTCTTGTTCCATGG
GCTGTTTTCTGAGAGTTGTGCACCATGA
TGTGTCTGCTGAAAGGTATGATTCACAT
TACGTTTTCTCAAAGTACTGGTTCACGA
ATTGTTTGCTTATAGGTGTGATTCACGC
ACTGTTGTCTGAAAGTCATGTTACACTC
TCAGTGAACTGGTAGAATTGCAGCATTG
CAAGTATTCTTATAGCCTTGTCTCAGAA
AGTGTAAACTTCTAGGAATGTCCCAGTA
TTCGTTTTCTGGCAGTTATGCCTCAACC
ATCGTTTACTCTAAGAAATGAGGCATAC
ATCGTACTCTGGCAGATTTGATACATCA
TTTGTCATCTTGTAGCGCTGTATCATCA
ATAGTTTTCTATCAGAAATGCCACAAAT
AAAGTTTTCTGTAAGCGATGTTTCAGTA
TTTGTTACCTTTGAGGCTTGGAGCAAAC
GCGGTTGTCTATAAGGCCTGCAGCATTT
TGGGTAGTCTATAAGCTTTGATGCACAC
CTTGTCTACTGTTAGCGATGCAACAGCA
CCTGTGTTCTGTAAGGATTGATGCACCA
CGAGTACACTGTCAGTAATGGTTCATGG
ATTGTGCTCTCGTAGTGATGAGCCATAC
AATGTCGTCTCGCAGTGATGCATCACTA
AATGTGAACTTAAAGAGTTGGGTCAATT
TCCGTTCGCTTAAAGTGATGTATCAGTG
ATTGTTCACTTTCAGGTTTGCTTCAATG
ACTGTATTCTTCCAGTAATGCGACATCT
TTTGTAGTCTATGAGTTTTGCACCATAC
CGTGTTACCTGTAAGGTCTGGTCCAGAA
CTGGTTTACTGTCAGCACTGGAGCACAT
GGGGTCTCCTTTAAGCCATGAGGCACGT
TGCGTACACTCTGAGCTATGGCTCAAAG
TTGGTGCCCTCCGAGTGTTGTACCAAGA
TCCGTTTCCTGCGAGCAGTGATTCACAA
GGGGTCCCCTTCAAGTCGTGTGTCATCT
CGAGTGAGCTGAAAGGGGTGTACCAACA
ATGGTTTTCTCCAAGGTATGCGGCAAGT
ACCGTTGTCTCTCAGAAGTGGATCACCA
GGTGTCCACTCTCAGCTATGCCACATTC
TTTGTTGCCTGCAAGTTTTGTTTCATAT
CCCGTGACCTAAAAGATATGATGCAATT
TGAGTGAACTTCAAGACCTGGTACACCA
GAAGTGAACTACAAGTCGTGTATCACCT
TTGGTGAGCTCAAAGAACTGAAACATCT
ATGGTACACTAGAAGAGGTGACGCAACA
ACGGTTGTCTACAAGTTATGTTACATAT
CATGTACTCTGGTAGATATGGGCCAAAT
TCTGTCCGCTGACAGGATTGCGCCAGAA
GAAGTTTCCTGCAAGTAGTGGGACAATT
GAAGTACACTCTTAGACATGACCCACTA
GAAGTTCACTAGTAGGTATGGATCAGCT
GTTGTCGGCTACGAGAATTGTATCAATC
GTTGTAATCTCTAAGATTTGCAGCAATG
CCCGTCAGCTTACAGCTATGATCCATAA
CGAGTAAACTTTAAGTACTGGTTCACCA
TCCGTTCTCTGTTAGCATTGCCACATTA
GGTGTTCTCTAGTAGTACTGCCGCACCT
CGCGTCATCTACAAGCGCTGCGCCATGT
AAAGTCACCTGCAAGCAATGCTTCAAGC
TTAGTGGTCTATTAGCATTGGAACATAC
CTGGTTCCCTACCAGTTATGCGCCATGT
ACTGTATACTAGTAGGATTGACACAAGG
GCAGTGCGCTTTTAGTAATGTTACATTC
GTAGTCCTCTTATAGGGCTGGTACATGT
ATGGTCCCCTTCAAGTGTTGTGGCATTA
AATGTCCGCTTTTAGTCTTGTACCAGCA
CCCGTGCCCTTACAGACTTGTCTCATTG
GACGTATCCTCGTAGTTGTGATTCAATT
GACGTATGCTCCAAGCCCTGAGGCATCC
CTTGTTCTCTCTTAGTCATGTACCATTT
AATGTCGCCTCCTAGTTTTGTCCCATTC
CGGGTCGGCTGTTAGTTATGTATCACCA
AGTGTGATCTCATAGTATTGACCCAATT
TCTGTCCACTATCAGAATTGTTCCATCG
ATGGTCCACTTAGAGAACTGCACCAAAG
GCGGTGTCCTATCAGTACTGGCCCAATC
ATTGTAATCTATCAGAATTGTAACACAT
ACTGTAGCCTCATAGAACTGTACCATTG
TCGGTCTCCTGATAGTTCTGTTACACCC
CTCGTTCACTCTCAGCCCTGCGTCATCT
CTAGTCGTCTGAAAGTTATGACACAAGT
TAAGTCTGCTAAAAGCACTGCGACACGC
TGTGTTAACTACAAGCCTTGCATCATTT
CAAGTGGGCTGTGAGCCATGTAACAGCG
ACAGTAGGCTCATAGCAGTGCATCAGAC
TCTGTATTCTGTTAGATATGGCACAGTC
TAGGTACACTTGAAGATCTGGGTCAAAT
TATGTACCCTTTTAGTTTTGGTTCACAT
AGCGTCAGCTAGAAGGTCTGTGTCACCT
CCAGTTTCCTAGGAGCTTTGTTGCATGT
GGAGTACGCTCAAAGTTTTGTCTCATTA
GGTGTGTCCTTGCAGACATGCACCATTC
CAAGTTCACTATTAGGGCTGACGCAGCC
GTAGTTACCTATTAGGCTTGTATCACTG
AGTGTTTGCTTCAAGCAGTGCTCCATTC
TACGTCCGCTAACAGTAGTGCATCAATG
TATGTTTGCTGTTAGAATTGTCTCACCT
CTTGTCCACTAAAAGCACTGTGTCAAAG
TCAGTTATCTGGAAGCTATGATCCAAAA
TAGGTTCGCTTGCAGTAATGACTCACTG
CGCGTCCCCTTCTAGTCTTGAGTCACCT
ATTGTTTTCTGACAGAAGTGACACAAAC
GTTGTTGTCTTGGAGTAGTGCCTCAATT
CTGGTACCCTACAAGACTTGCTTCATAG
TTAGTAGACTAGCAGCCTTGTATCAAAC
GAAGTATGCTCTCAGCAATGCCACAGCA
AGGGTGGACTTATAGATGTGCAACAATT
AGCGTAGTCTACTAGTGATGAGGCAACA
TTTGTTCCCTATTAGCTTTGCGTCATAC
TTTGTTGCCTGTTAGGCCTGATTCAATA
GACGTCATCTTGCAGCAATGTCACAACA
GCCGTTTGCTGCTAGAATTGCCCCAGCC
TTTGTCTACTACGAGTATTGACACACAA
CTGGTGCACTCCAAGAATTGGTTCATAG
GTCGTCCCCTTCCAGTCCTGAGTCATTA
CGTGTTACCTTGGAGATATGGTGCAGCT
CATGTGTGCTCACAGAACTGTCGCACAG
CCAGTTTGCTGTGAGAGCTGAGACATCT
TCTGTGTGCTGAGAGCTTTGCCACATAT
CCAGTTGACTCGTAGCGCTGTTCCAGCT
AATGTGTACTCTTAGGGATGGAACAGGT
ATCGTTTACTTACAGATATGGAACATTT
TGCGTTCACTAGTAGCCGTGGTACATCT
CGAGTGATCTTTCAGCCCTGCTACACGT
ACTGTAGCCTGAAAGTAGTGCTTCATCC
TTCGTACTCTATGAGTTGTGTACCACTG
TGGGTTAACTCGTAGGAATGTTGCATAA
CTGGTTTCCTTAAAGTATTGAACCATTT
AGTGTGAGCTACCAGTATTGTATCAGTT
CATGTCACCTCGTAGTTGTGACACATCA
TTGGTTTCCTGAGAGGTGTGATACACTT
TGGGTGCGCTATAAGCTCTGGACCAGCT
CTTGTCTACTGGGAGAACTGCCTCATCC
CCGGTAGCCTTCTAGGTCTGGTACATTT
TTTGTATGCTGCCAGACTTGTTTCAATA
TATGTATTCTGTCAGCTTTGATTCATGC
CGAGTACCCTGCCAGTAATGGTCCATTA
TCCGTGGTCTTAGAGAATTGTATCATCC
GCTGTAAACTTGGAGGTCTGACCCATCT
CCGGTATTCTGACAGATTTGTGACACTA
CCAGTCGTCTCCGAGATTTGGTACACCT
TCCGTCACCTGTTAGCCATGTAACAGTT
ACGGTATACTTAGAGAAATGGACCAATT
TGAGTTCACTTTTAGACCTGCAGCAAGT
GAAGTACACTCAAAGTGTTGTTTCAGGG
GCTGTTCCCTTCCAGAACTGGCTCACTT
GCAGTGGACTTTTAGCTATGATACAAAT
ATCGTTAACTATTAGTTTTGCAACATTA
CTCGTCTGCTACCAGAACTGCTACATTC
TTTGTCTTCTAAGAGAAGTGCATCATTT
GTTGTGAGCTTGGAGTAGTGTAACAACC
AAAGTCCACTGTTAGCTATGGTCCAAAC
TGGGTTACCTTATAGTTATGTTCCAGTT
AAGGTTTACTCACAGTCTTGGATCATGA
ACAGTAACCTGTGAGGATTGCTTCATTC
GTTGTCATCTTTAAGCCGTGAGTCAGGT
GCTGTCCTCTCTAAGATATGTTCCAGTT
CCCGTGTGCTGTTAGCCATGATCCAGGA
TAAGTATGCTTACAGTCTTGTATCAACC
TTAGTCCTCTGGGAGAACTGTGACAATA
TCTGTGGACTGGTAGTGCTGTTTCAATC
AATGTAAGCTCTTAGTCATGTGACAATA
ACGGTCGTCTTTGAGTGTTGTTCCACTG
TCAGTGATCTCATAGTGCTGTGGCAAAT
TATGTGGCCTTGTAGCTTTGACCCAGTA
TATGTGAACTTTTAGTTCTGCACCATGC
ATCGTAAACTTGTAGCATTGGCTCACGC
ATCGTCTGCTTCAAGGTTTGTCACAGAA
GCCGTTATCTATTAGATTTGTACCACGT
AACGTTTCCTTTCAGTTATGCGGCAATT
GATGTTCACTCCTAGGGCTGTTCCAATG
ATTGTCAACTGATAGTAATGTTTCACAG
CCCGTTACCTGGTAGGCCTGTGGCATTG
ACTGTCCTCTTTAAGCAATGAGCCATAC
CTAGTAATCTGGGAGAGTTGTCACACTT
CTCGTCGGCTATCAGGAGTGTAGCAACT
CTAGTACTCTATTAGTATTGATACATGT
ATTGTGGGCTATAAGCATTGATTCAAAG
AGTGTTGACTATAAGTTCTGTTACATGA
TTTGTACTCTCCTAGCTTTGAATCAGAT
CCAGTTTGCTGTCAGACATGAGGCACAC
TTTGTCCTCTGGCAGTAATGGAACAGTA
AATGTTGACTTCCAGATGTGGAACATGG
GCAGTCATCTGCTAGCTTTGCTTCAGAA
CCGGTTATCTACTAGTAATGGTGCACTC
TCTGTAGTCTTTTAGTTTTGGAGCATTT
GTAGTTTGCTCCCAGCCATGTTGCAATA
ATCGTCGACTCTTAGCATTGTTCCATTT
ATAGTTGTCTTACAGATATGTTTCAAAT
ACAGTCCACTGAGAGGAATGGCTCACCG
CAGGTTCTCTTGGAGATCTGTTACACTT
CTAGTAGTCTGGCAGTAGTGTCTCAAGA
CGCGTGTTCTTATAGATTTGAATCATCT
TATGTCATCTTATAGGTTTGCACCATGT
AAGGTGACCTATTAGTACTGACACAACA
AATGTGCTCTACCAGGAATGGCGCATCT
TCGGTGGTCTGAGAGCATTGCTCCAACC
TCAGTTCCCTTTCAGTCATGACTCAACT
CAGGTTGTCTCTTAGTTCTGCGCCAATT
AACGTATTCTCTAAGTTATGAGTCAATA
CGAGTGGCCTATTAGGTTTGCTGCATGA
GCAGTGTGCTTTCAGTTATGCTTCAGGA
GTAGTCAACTTGTAGATTTGGGGCAACT
TTCGTAATCTAAAAGATATGTCACATAC
TGTGTTTACTCTTAGACTTGTCACATGA
AAAGTGAGCTAGTAGTTTTGGGTCAGTT
TTCGTATGCTTGAAGATGTGATCCATAG
AAGGTCATCTGTTAGTTCTGGCTCATAT
TGTGTTCGCTTTCAGAATTGTTCCAGTG
AGAGTTCGCTGACAGTACTGTGTCATGA
AATGTAGGCTTTCAGAGGTGTTCCATGA
ATCGTTGCCTACCAGATTTGAAGCATAC
AACGTTTTCTTCAAGCAATGCTACAACC
GTTGTCAGCTAATAGGTTTGCCGCAACC
ATTGTGTACTAGTAGGTATGCGCCAAAC
GTGGTCACCTAATAGCTATGTGCCACTG
CTAGTACCCTTAAAGGAGTGTCCCAGCT
TCAGTACGCTTATAGTTGTGTCCCACAT
GTTGTTGGCTAGCAGGTTTGGGCCAAGT
AACGTAATCTAATAGGGTTGTTTCACTA
AGCGTCTACTGAGAGCATTGGGCCATAC
TTGGTTCCCTCTTAGCTTTGATGCAAAG
TCAGTCCCCTTATAGGGATGTTTCATAA
TCTGTTGTCTAAAAGTACTGTACCAGCT
CAGGTTTTCTTACAGGATTGTCGCATTA
ATTGTACACTGGTAGTAATGATACACAT
GGTGTATCCTTGTAGGTTTGCACCAATG
CAGGTGAACTCAAAGAGGTGTTGCAAGG
GCAGTCTGCTTAAAGATTTGTCCCAGTG
CATGTCTACTACCAGATATGTATCATTA
TCAGTTTACTGGTAGCATTGTGTCAGTG
TCTGTGGGCTCCTAGGGTTGCTCCACGA
AACGTGATCTAATAGTTCTGACACATTA
ATTGTTGCCTTCTAGTGATGTTCCAGGA
GAGGTATTCTATTAGGTTTGTGACACAC
AAAGTGGTCTTGAAGCCCTGAAACATAT
CTAGTTTACTCCAAGTAATGGACCATCG
GGCGTTCTCTCTAAGTTGTGCCGCACTA
TTGGTCGACTTTTAGCAATGGGACAATC
CCCGTTCTCTATTAGGTCTGACCCAAAG
CCTGTCGACTCCTAGTATTGTACCATGA
TACGTCGACTGAGAGGGTTGCATCAATT
TTTGTAGTCTTTTAGGGCTGGTACACAT
TTTGTTTACTTGTAGCTATGTCGCACAA
TACGTCTACTTCTAGATTTGAGGCAGCT
ATCGTTATCTGCAAGTCCTGATACACCA
GCTGTTCACTGCTAGTCATGTTACATCT
TACGTCCTCTCCCAGCTTTGCATCAACC
ATAGTACGCTTATAGATATGATACATTC
GTTGTAGGCTGGTAGTTGTGAAGCAAAT
TACGTATTCTATTAGCTGTGTAACAATC
GGAGTTATCTGACAGTTATGCAACAATA
ACGGTTCGCTCCGAGCCGTGCGTCAGTC
CCGGTTGTCTTGTAGGAGTGCTTCATCA
TCGGTCCACTCTCAGGTATGGTGCATTG
AATGTAACCTGAAAGTATTGTATCATAG
TTCGTCCGCTTTGAGCTTTGCTGCACTT
ATAGTACTCTCGTAGTTTTGAAACATTT
CGGGTAAACTTAAAGTTCTGCTCCATGA
CCAGTTTTCTACTAGTGCTGCAACATCA
CACGTTGCCTCCCAGTCCTGACTCATTA
TATGTTCTCTTTAAGATCTGCTTCACAC
ACAGTTTTCTCTGAGAGCTGCTTCACTA
ATTGTATACTGGAAGCGTTGCTTCATAT
TCCGTTTGCTCCTAGTAGTGGCACAACA
CTTGTGCGCTATTAGGGGTGTTTCATTA
GCCGTGTTCTGCCAGCCTTGTTACAGGG
TTCGTTCTCTTTCAGCCGTGCGTCAATT
TGGGTCATCTATAAGCTTTGTCTCAGAG
TATGTGCTCTATAAGGTATGAAACATCT
TTCGTATTCTTTTAGCACTGATGCACGT
TTAGTTAGCTGCTAGAGCTGATCCAATT
CTTGTGTACTCCCAGAATTGCACCAGGC
GCAGTAAGCTTGCAGGGGTGATACAAGT
TGTGTATGCTACAAGATCTGTTCCATGG
TCGGTATTCTAGTAGGGTTGAATCAACT
AATGTTCACTCGCAGATCTGTGCCAATT
ACAGTTTGCTAATAGTTCTGGCCCATTT
ATGGTCGACTCAAAGGGCTGGGGCATGG
ACAGTTGTCTATTAGACGTGGAGCAATC
GCTGTAAGCTTCAAGACATGAAACACGG
GTTGTTTTCTACTAGAGATGGCTCAGGC
GCCGTTCCCTGTTAGCATTGGTGCAATC
ACTGTCCACTCCAAGTTCTGACGCATCT
AGTGTATACTTGTAGGTATGTCTCACGA
TCGGTTGTCTATCAGCTGTGAGTCATGG
AACGTTCTCTAGTAGTTGTGTTGCACAC
ATGGTTGCCTCTGAGGAATGCACCATTA
CGAGTCATCTTTTAGTCTTGTATCATGT
ACTGTCTACTATTAGTACTGCTTCAAGT
GTAGTCTGCTTTAAGCCATGCAGCACGT
TTGGTGTCCTCCTAGCCCTGGTCCATAA
GTTGTTTGCTCACAGGTTTGTTCCAGAG
CTCGTTTCCTTGTAGTCGTGTCTCAACA
CGTGTTTACTCCGAGTTTTGCTTCACAG
GTGGTCTCCTCTAAGCGCTGAACCAAAG
CGTGTGAACTAGGAGAATTGAGGCATAC
CAGGTCTGCTACTAGCCATGTACCAAAA
TAAGTTCACTCTTAGGGGTGAATCACGC
TTTGTAATCTTTTAGACTTGACACATGA
TGCGTACACTCACAGTCGTGCTCCAACC
AACGTTAGCTTCAAGACTTGGCGCAAAT
TGAGTGTCCTACAAGTACTGCTCCATTC
CAGGTTAGCTGTAAGGCTTGCTTCAGAT
TTTGTACTCTATTAGTTCTGACCCAATT
TGTGTTCACTTTTAGAACTGGCTCATTT
GGCGTGTACTTCTAGTAGTGTAGCAGCA
ATAGTGACCTCTTAGATCTGAAACAGAT
TCAGTTCTCTAAAAGTTATGTATCACTA
TCTGTGTCCTTCGAGTTGTGTACCATCT
TGAGTATTCTACGAGGTTTGGCTCATGT
ACCGTGTGCTTTAAGTTATGAATCACAG
GTTGTCGTCTAGAAGTCATGCTCCAGTC
TAAGTGCACTTGAAGATTTGAATCATCC
TTAGTGAGCTGCTAGCATTGGCCCATCC
CACGTTATCTTCTAGTCTTGAGCCAATC
TCCGTTTACTCATAGAATTGTCCCAATC
TTTGTAATCTAAAAGTTGTGAGTCACAT
TTCGTGCGCTCCCAGAGTTGAACCATTC
GGTGTTGCCTTTCAGTCGTGTAGCACTG
TAAGTGTTCTCAAAGTTTTGCTTCACCC
TCGGTCTTCTATGAGTACTGTGACATAC
TGAGTACGCTTCAAGATCTGCTACATTA
CAGGTCCTCTTATAGATTTGTCCCACTA
TACGTACCCTGTTAGTTGTGTCTCATGC
ACCGTATCCTTATAGTTCTGCGTCAACG
GTAGTAAACTGATAGCCATGGTACAGTA
GGTGTGGTCTTTCAGAACTGATTCAGTA
CCAGTCGTCTTGTAGTATTGCGGCAAAC
AGGGTGCGCTTACAGGTTTGGGTCAAAT
TGTGTTATCTAACAGATGTGTGTCAATG
AGGGTTTCCTCCTAGGTCTGCTGCATCA
CCTGTCGCCTTCCAGTAATGATGCATCA
TTAGTGATCTGGTAGCGGTGAACCAGTC
AAAGTATACTTTAAGTTCTGCCACAGTA
GGAGTTAACTTGCAGGTATGAATCATGG
TCGGTGTTCTCTTAGCCTTGAATCATTG
CTTGTAACCTGCTAGGGTTGACTCATTG
CAGGTGGGCTTCTAGTGCTGTTGCAACT
GATGTCGACTATAAGCCGTGCCACACCT
CGAGTAAACTATCAGAACTGGGGCATGC
TCCGTCCCCTTCGAGTACTGGCGCATAA
ACGGTATGCTTTAAGCCATGTTGCATTA
ATCGTGCACTTAGAGCTGTGATGCATAG
TCAGTGTACTTGGAGGGATGCTCCACGC
GTCGTTTTCTATAAGTGATGTGACACTT
AAAGTCATCTGTCAGTTCTGGAGCAACT
GCAGTAATCTCCAAGGACTGATACATAA
TCGGTAGCCTGATAGCCATGTCGCAATT
GGAGTTACCTTTAAGCAATGTCGCAATT
ATGGTAACCTTTAAGACCTGCTTCATCG
AATGTTTTCTCATAGAATTGTACCAGCA
AATGTGGGCTTTTAGCCGTGGGCCATGT
CAAGTCTTCTCACAGGAATGTTTCAGCC
TACGTCTGCTGAAAGCGTTGTGGCACTT
TCTGTTCACTAACAGCGGTGGGTCAAAC
TTAGTCATCTTTGAGTAGTGTTTCAGCT
TTAGTGAACTATAAGCCTTGCCGCAAAA
TCAGTCCACTACGAGCAATGAACCAGTC
CTAGTTTTCTGTAAGTAATGATCCATTC
ATGGTTAGCTCGAAGATTTGCTTCACAT
ATGGTAATCTACCAGTATTGTCCCAGTC
GGTGTTATCTTTCAGAAATGTCTCATGT
TGGGTAACCTTTTAGTAATGCATCATTT
TACGTAGGCTTATAGAGTTGTGGCAACT
GGGGTAACCTTAAAGCTCTGGGTCAGCT
CGTGTTTCCTCAAAGAACTGGCACACCC
AGCGTGCACTAAGAGGGGTGTTGCATAA
AATGTAATCTTGAAGCCCTGTAACAATT
CAAGTATTCTTTCAGTCTTGAACCATAG
CCTGTAAGCTATCAGGCCTGACACATCT
TTCGTTGACTCTTAGGGATGTGTCAGCC
CCTGTGAGCTATCAGTTATGTTGCAAAA
CCCGTAAGCTGACAGTTTTGGATCACCA
CTCGTCAGCTTCCAGGGCTGGTTCAACT
AATGTTAGCTTAGAGCTTTGATACAGAT
CAGGTGTACTAATAGGCATGATTCATAT
CACGTGCCCTTAAAGAAGTGAACCACGT
GTAGTGCGCTTGTAGTCGTGAAACAATC
CAGGTTAACTACTAGATATGCCACACTT
TCGGTCATCTAAAAGTCGTGTCACACCC
CTTGTATACTGGTAGTGATGAAACAGAT
TTGGTCTCCTTCCAGTTCTGCTTCACAC
ACTGTGCGCTAAGAGCCATGCCTCATCA
CCTGTTTTCTCGGAGCTGTGGATCAAAT
ACAGTTATCTTCCAGGTATGTAACAAAA
CGAGTGATCTATTAGTCATGTCTCAACC
TATGTTAGCTTAGAGTCGTGCACCACTT
TGAGTACTCTATCAGCACTGTTACAAAT
TTGGTCTACTGCTAGCTTTGCCTCAACT
GGCGTTTACTGTAAGCCGTGTCGCATGA
ATGGTCATCTTGCAGAACTGTCGCATTG
TACGTAAACTTTAAGTTTTGTCGCAGAC
AGTGTTGTCTCTTAGCGATGTTCCATTG
TGTGTTACCTGTCAGAAATGCTACAGTA
ATAGTCACCTCCAAGATATGTCTCATCA
ATAGTACGCTATAAGAGCTGTTTCATGA
ATGGTTATCTGAAAGTTGTGTCTCAGTT
GAAGTCACCTTTGAGACATGTATCAAAT
TCAGTTTCCTTGAAGGTTTGTGCCAGCC
ACCGTGTCCTAAGAGTCATGGTACATTT
TTAGTAATCTGTAAGTTATGATGCAACC
TCAGTCTTCTACTAGCCATGAGCCAATG
TAGGTGTACTACGAGTCTTGCTGCACTC
TTAGTACACTAAAAGCGGTGCCTCACTG
ATTGTTTTCTTATAGCATTGATCCAGAT
TCCGTGAACTAGTAGTTGTGCTCCAGGC
GCAGTTCCCTGTCAGATCTGTCGCATCT
GGCGTAGCCTTGCAGCTTTGTCACACTT
AGTGTCTCCTAGCAGTTATGATCCAAAT
CATGTTTCCTATTAGATATGTTCCATCC
CGCGTGTTCTCGCAGAGCTGCGTCACGT
CTCGTAGGCTGTAAGCAATGTAACACCT
TCAGTAAGCTTGAAGTTATGAAGCAAAT
TCAGTTGTCTGAAAGTTATGAGTCATTT
TCCGTTCCCTTATAGCCGTGGAGCAAGG
GTGGTTCGCTAGCAGTAGTGTAGCAATA
TTGGTTACCTCACAGCACTGCTTCATTG
CTTGTGTTCTTGTAGAAGTGCATCACAA
TTTGTTCTCTGAAAGCTTTGAAACATTC
GGCGTTCGCTGAAAGTTGTGCTTCACTG
CATGTGGGCTGGTAGCTATGCGACATCC
ACTGTGTGCTCGGAGCGCTGTATCATAA
GGAGTCAGCTCTAAGAGATGAACCAATA
CGCGTGATCTCTGAGTCTTGACTCAATA
TCTGTCATCTCTTAGTAATGACTCAGTT
AAGGTGGGCTTAGAGCAGTGCCTCACCC
GGAGTATACTAAAAGATTTGCTGCATGA
TATGTACGCTGCAAGACGTGTAACATTA
TAAGTCCTCTCCTAGGTATGGAACATCA
ACAGTTTGCTTCCAGATTTGGTCCACGG
CATGTATTCTTGCAGGGTTGAAACAGCT
CCAGTGAGCTTGGAGGAGTGAGCCATAT
TTCGTGTACTTTCAGTCTTGGCACAAAA
TATGTATCCTTTTAGATTTGCAGCAACG
TTTGTTGCCTTACAGAGTTGGAACATCC
TATGTGAACTTATAGTTATGTGTCATCG
TTAGTCTCCTCCCAGATATGTGTCATGT
TCGGTGATCTAACAGTCTTGAGACACTC
TTTGTTTACTCAGAGACCTGGATCAGGT
AAAGTATCCTCAGAGATATGCCTCAGGA
CTTGTTAACTCCTAGCAATGCTACAGAA
CTCGTTCGCTTGCAGGTTTGGGCCACTC
CTGGTAGTCTTTTAGTTTTGCTGCATTG
AAGGTGGGCTTCAAGTAATGCAACATCT
TGCGTTACCTTTGAGGTATGATCCAAAT
ATAGTGGTCTTAGAGTGATGGCGCAAAC
GGAGTACACTGAAAGTATTGATTCAAGT
TCTGTCTCCTCTCAGTCTTGCGTCATGT
TGTGTAGACTTATAGGCTTGGCTCACTA
CTAGTGGTCTGAAAGCGTTGGGCCATTT
CAGGTGAGCTTATAGTACTGTGCCATTA
TCGGTATCCTATCAGCAATGAATCACGT
AAAGTCTCCTAGCAGGATTGACCCATTC
TGCGTCTCCTTAAAGATCTGGAGCATTT
ATTGTTTGCTAACAGTTGTGAATCAAAT
TCCGTGATCTTGAAGGTCTGCGACAAAC
AGAGTTGTCTTCTAGTTTTGATGCACGA
ACTGTTTACTCAAAGAAATGTCGCAGCA
TAAGTAGGCTACTAGGTCTGACGCACCA
CCCGTTCTCTTGGAGTATTGGAGCATAC
ACCGTATGCTGCTAGGCGTGTCTCAACC
AACGTAAGCTACTAGGCTTGGGTCATTT
GGAGTGGTCTGTGAGTCATGTGACAGTG
TAAGTTCCCTAAAAGCATTGACACAGAT
GAAGTTCCCTGTAAGCCCTGGGACATAC
TTCGTATGCTTAAAGCGGTGGTACATAC
CAGGTATGCTACGAGTTCTGATACAGTC
GTTGTTACCTGCCAGCAATGATACATAA
GTGGTCAACTTATAGACCTGTTACAGTT
CTTGTTAACTAAAAGGGGTGCCCCAGAC
CTGGTATGCTTCAAGTGATGTATCATCG
AGCGTATTCTATGAGCATTGTAACACAA
CTAGTCATCTGGTAGCCATGCCCCAACG
TATGTTAGCTTTCAGGTCTGGTGCATCC
GCTGTGGGCTGTAAGGAATGCCACATTT
CGGGTCTCCTTCTAGGTTTGTTGCAAAA
CCTGTCGCCTACCAGCAATGGTCCATTG
GGCGTAGTCTAGTAGAAGTGCTGCATCT
AAAGTATTCTTACAGAATTGTTACAGTA
GACGTATACTGGGAGTTTTGCTCCACTT
TAGGTCATCTTAAAGTTGTGTGCCAAGT
CCAGTTTTCTTCAAGGTGTGTCCCATGT
CGTGTGCACTACAAGTGTTGGGACAGAT
TTTGTGTCCTCTGAGAGCTGCCTCATTG
CAAGTACGCTTAAAGAATTGCATCACCC
GAGGTAACCTAAGAGAACTGATTCAACT
ATAGTGGCCTTGGAGAACTGCTGCATTC
TATGTGCGCTTATAGCTGTGTTACATAG
AGGGTTCTCTTCGAGGGATGGTCCAAAA
CACGTTATCTTGTAGTGGTGAGGCATGC
ATAGTGTTCTTATAGGGTTGCACCACCC
CTTGTTCTCTAAGAGGTCTGCCTCAGGC
GAAGTCATCTTTGAGATCTGCATCAATC
TCAGTTGCCTCACAGTTATGTTACAAGC
GCCGTAGCCTTAGAGTCATGCTGCATCG
ACCGTGCTCTTTAAGAACTGAAACAACA
TAAGTCAACTGCTAGGCGTGGGGCATTT
GCAGTAACCTTAAAGAAATGGCTCATAT
AAAGTATCCTGAAAGCCTTGATCCATCA
TAAGTATGCTTGGAGCCCTGGTACACAT
GTAGTGTCCTTCAAGACCTGAGACATTT
TACGTCACCTATGAGGATTGTTGCAATA
CAAGTCTTCTCGGAGTAGTGCTTCAAAT
CTGGTCTTCTACTAGGAATGCTGCATCA
GAGGTTCACTTTTAGTAGTGCCCCACTT
CTTGTATCCTCATAGATTTGTGGCATCG
TCGGTCATCTGCTAGGTTTGATACAAGC
GTTGTTGTCTTTTAGAGTTGCTTCACGT
GACGTAAGCTACAAGCTCTGGTCCAATA
TCAGTAGACTCCCAGATGTGGTTCATCC
CCAGTACTCTTTTAGTAGTGGTGCAGGT
AACGTAGTCTTCGAGGCCTGGCACATTT
TGCGTTTGCTGGAAGTTATGGTTCAGGG
AGTGTTTTCTAGTAGCCATGTTACACTC
GACGTCCTCTTTCAGGCCTGTTTCAAAT
TGTGTCCCCTCAAAGGTCTGCGTCATCC
GCGGTTGCCTAACAGGACTGGGCCACTT
TTAGTAAACTCACAGATATGTTTCAAGG
CTGGTATACTTCGAGCAATGCTTCATGC
ATTGTGCACTTGCAGTTTTGATCCAGAC
TAGGTAACCTATTAGTTATGGTACAATC
AATGTGTGCTCTTAGCTATGGTCCACGA
CGTGTGGTCTGTCAGTGGTGATACAAGC
TGCGTGATCTAAAAGTAATGCACCACGT
CAGGTTGACTTGTAGGGATGTTTCATCC
AAGGTTCCCTTACAGGGTTGTGTCAGGT
TCCGTGCCCTCATAGCTTTGGCACATTG
ATTGTCAACTCATAGCCGTGTGACATTC
TGAGTTTACTCCAAGATTTGATTCAACT
ACAGTATCCTCCGAGTTGTGTTACAACG
ACAGTAACCTTCTAGGCCTGAGGCATTC
GGTGTTCACTGTTAGAAATGTCACATCG
CCGGTTGACTCAGAGTACTGGCACAGAT
CACGTTTACTGACAGCACTGGCGCATGA
TAAGTTCTCTATTAGAAGTGCCCCAGAT
ATTGTTTACTTAGAGGTTTGCGTCAATC
GAGGTGGCCTGAAAGTGGTGAAACAGAC
TATGTTACCTGAGAGCGATGGTACATGC
AGTGTTCACTCTCAGTGATGGCGCACTT
TAAGTACGCTGTCAGGCCTGCGTCAATC
TAGGTAACCTTACAGGTATGCTACAATA
TTCGTACTCTCCAAGCCCTGGCGCAAAA
AACGTTGGCTGTTAGATATGGGCCACTT
CTTGTCGTCTCCAAGTCCTGATTCAGTA
ATAGTCGACTTAAAGAATTGACACACCG
GCAGTCATCTTTTAGGTCTGACTCATCA
TGCGTTTACTCTGAGATCTGGCTCAACA
TGTGTGGGCTCTTAGCATTGATTCATAC
TTTGTCGTCTAACAGCTTTGTCTCACGG
CCTGTTGGCTAGCAGTTTTGGTTCATGT
TGTGTCGCCTATTAGAGTTGACGCAACG
TACGTCCCCTTGCAGAATTGCTACAGTT
ACCGTCCGCTTAAAGCCTTGCGTCAAAC
TCGGTCAACTTAGAGTTCTGCACCATAA
GTTGTTCACTATAAGGCTTGCGGCACTT
TATGTCGCCTTCCAGATTTGCTACATTT
AGTGTCAGCTTGCAGTTATGATACATAA
GTCGTTTTCTTGAAGCCTTGCAACACTT
TATGTGACCTTCAAGAATTGATTCAGAT
AGTGTGGCCTTCTAGCACTGAGTCAGCT
GCTGTCTACTACCAGCGCTGTTCCAAAT
GTTGTAATCTGCTAGGGATGCCTCAACA
CCTGTGCTCTCTCAGTATTGGTACACCG
TCTGTCTGCTCCTAGCAATGCAGCATCG
CATGTATCCTTAAAGTAGTGTGCCAGAG
TTCGTGTTCTAGCAGAAGTGGGACATGT
ATAGTCACCTGTCAGCATTGTTGCATAC
GTTGTAGTCTGTTAGAAATGAAACAAGC
CGCGTCAACTTGAAGTGATGCCGCATAA
TGCGTCAACTTGTAGCCATGTGCCATCC
CTCGTATGCTCCTAGTCTTGACTCACGT
GAGGTTTGCTCTCAGCTTTGCAACATAG
TGTGTTATCTGTTAGCTCTGGCACATGC
TCGGTCCGCTTCTAGCATTGTACCAAAC
TACGTCGACTAATAGGGCTGTTTCATGC
TGTGTCTGCTTAGAGCACTGTGACATGT
ACGGTATGCTTAAAGGTGTGATCCAGAA
TGAGTCACCTCTCAGGTCTGCTTCACTA
TTCGTACTCTAAAAGCACTGCTGCAGAT
ACAGTGCTCTTTGAGATATGCTTCAGAT
TGCGTTGCCTGGGAGACATGTAACATAA
AAGGTCTACTTTAAGCGGTGCAACACCA
TTGGTTTTCTCAGAGATCTGAAGCACTC
GCTGTATGCTGCAAGGAATGTCTCATGT
TTGGTTGGCTTCGAGTTATGGTTCATTT
CCAGTCCCCTATCAGTTGTGTCTCACTC
TGGGTGAACTATCAGTTATGTTTCAACG
TTGGTTTCCTAACAGATATGTCTCAGAT
GGAGTTTACTTCTAGGCATGTGTCATTT
CGTGTTCTCTCAGAGTATTGATGCAGGC
TTTGTTTACTTGGAGCGATGACACACGC
CGCGTCCCCTATAAGCCGTGAAACAATC
GTCGTAAGCTTGTAGAATTGTATCATAA
TCCGTTATCTGTGAGATTTGAGGCATCT
TGAGTGAGCTCAAAGCGCTGGGACATGT
CAGGTTTTCTCTTAGATTTGTTTCAGGA
ATAGTGGTCTCGAAGTCCTGCTACAATG
AATGTCCCCTACGAGCCATGCGACACTT
TATGTTAGCTCTTAGTTCTGAACCATTC
CCGGTTTCCTCCTAGCTTTGTAGCACCG
TTAGTTACCTCACAGTGATGGCGCAATG
ACAGTTCCCTTCAAGCAGTGACACAAAA
ATGGTTTGCTATAAGCTATGTATCATTT
CGTGTGCCCTGGTAGCCCTGCCTCATCA
CTAGTTGACTGGAAGTGTTGATCCAATC
CTCGTCTACTTTTAGTTATGGTCCAAGG
TAGGTATTCTCTAAGACCTGGTTCATAC
TATGTGTGCTTCTAGCATTGGCGCATCC
GCGGTAAGCTGATAGGTATGTAACAGCA
TCTGTTTGCTTACAGTATTGCCTCATTC
GAGGTCTACTATTAGCTGTGTTTCAGCT
ATGGTTCTCTCTTAGGTCTGCTGCAAAG
ATCGTATTCTGCCAGCTGTGAGCCACCA
AGGGTCTGCTCGTAGTTTTGTTCCAACT
AGAGTGAACTGATAGATTTGGCCCAGCA
CTTGTCAGCTGGCAGTTGTGTGACATTT
CTAGTCAACTTTCAGCCGTGACGCATTA
GCGGTAATCTGGTAGGCCTGAGCCAAAT
TGAGTAGTCTTTTAGATATGAACCAGGT
GATGTACTCTCTAAGTATTGTTTCAGTT
GTAGTTACCTAAAAGGTATGATACAAAT
GAAGTAAGCTAACAGCAATGATCCATCC
GGGGTTCTCTGATAGGGATGGAACATAG
ACGGTATCCTTAAAGAAGTGTTTCAAAA
GCGGTGGCCTACAAGAACTGATTCATCA
AGGGTTACCTTTAAGTTCTGCGCCACTC
CAGGTGCACTACTAGCGGTGCTCCAGTC
TGTGTTTCCTCTCAGTTCTGATTCACTT
CATGTAATCTTATAGGTTTGGTCCAACC
TAAGTGCACTAGCAGGTTTGCTACAAGA
ACCGTCTTCTCCCAGGAATGTCCCAATT
TCTGTGACCTATAAGTTTTGCACCAGCT
GAAGTTTTCTGCAAGATCTGGTACAAAT
CATGTTGGCTTCGAGCTTTGCGCCACTG
GACGTCCGCTGTTAGCCTTGGCCCACAC
CACGTGAACTATCAGTGCTGCACCACAT
GTAGTTACCTCCTAGTTGTGGCACAATC
GTGGTATGCTTACAGCGTTGTGTCATGA
GGTGTTCGCTCTTAGCCCTGCATCATAA
TCTGTTTCCTCGAAGATTTGGGCCATTC
CGTGTTATCTCTGAGATTTGATACAAAT
GTGGTGATCTTGCAGTTTTGGAACAATC
TTAGTCGACTAACAGAAATGTGCCAACC
ACAGTTCTCTGAGAGGGATGTGCCACGC
GGGGTGGACTGCAAGGCTTGATTCATGT
AGGGTTTGCTTCAAGGCATGCTTCAACA
CAAGTCATCTGCTAGACCTGCTTCAAAC
TCTGTAATCTCTAAGTATTGCTGCAACA
CGTGTACACTAGAAGAAATGCTACAGAC
CTGGTTCGCTGCAAGGCCTGTGACATTT
AAGGTATCCTTCAAGTCTTGTTTCATGA
CTTGTACTCTGTGAGCTTTGATACACGT
GCAGTTCCCTACTAGGATTGTTTCATTA
CTCGTTTCCTTATAGGGTTGATACATCG
ATAGTTGACTGTTAGTAATGATCCAAAA
GAGGTTTTCTCTTAGGGATGCCCCATTT
AGTGTAATCTGACAGGGATGTTTCAACG
GAAGTTATCTTTAAGGTGTGATTCAAGG
CATGTTCTCTTCTAGTTATGCCCCACTA
TAGGTTCCCTGATAGATATGGGGCATAT
TTTGTTGCCTGCAAGCTATGAGACACGC
GTGGTTGCCTTTCAGGGATGGTGCATTG
GCAGTTTCCTCGGAGTCTTGAAACAGTA
GTAGTATTCTTGTAGAATTGTAACAGCT
TCTGTATACTACTAGGACTGACGCAAAT
CTTGTACTCTGATAGATATGTCACAGTA
CAAGTAACCTCTGAGGTTTGAATCACTC
ACCGTGCGCTTACAGACGTGATTCACTG
TAAGTGTCCTTGAAGTTTTGAGTCAGTA
CATGTGATCTTCGAGTTCTGATTCAGTC
TTGGTAGCCTAGCAGTTTTGCCTCAATT
TAGGTAATCTATCAGCATTGTCACAAGT
CTTGTATCCTTTTAGAATTGATACATCC
CAGGTACACTGCAAGGTCTGCGCCATCT
TTAGTACTCTTTGAGCGGTGCGGCAGGA
GCTGTTCTCTAAAAGAAGTGTGCCATCT
CCGGTTAACTAATAGTATTGCACCAATT
GATGTCAACTCGTAGTTCTGTAACATAT
GTCGTACGCTCAAAGCCATGCACCACAT
GTTGTCTACTTACAGATTTGGCTCAATG
CTCGTTTCCTCGTAGCAATGTACCAAAA
TCGGTTTGCTACTAGCTTTGCTACATGC
GGTGTTAACTATCAGATTTGTGCCAAGG
CATGTTGGCTAAAAGGTTTGCTACATTT
AGTGTAAACTTTTAGCTCTGTTTCATTA
CAGGTTTTCTAATAGTTCTGAGCCAACT
CGGGTGGGCTCGGAGATCTGGCTCACCC
GCGGTCTGCTATCAGGGATGTGCCAAGG
GAAGTCTACTCTTAGGCTTGCATCACAC
CCGGTCGTCTTACAGCTCTGTCCCACTG
CAGGTATTCTTACAGATTTGTTACATGT
TAGGTTAGCTGCAAGTGTTGCGCCAAGG
CCTGTTGACTTAAAGGAGTGTGGCAAAA
GTAGTAACCTTTAAGATGTGAACCATGG
TTTGTGCTCTAGTAGTGTTGTATCATAT
GAAGTGACCTTTAAGCGTTGGATCATAG
GGTGTCGGCTCTCAGGGATGTCTCACAG
GCTGTCCACTTTAAGATCTGATTCATCT
ATTGTTCCCTGCAAGGGCTGCTTCATCG
ATGGTCGGCTCATAGATGTGAATCAGCA
TGAGTCGTCTATAAGACCTGATACATTA
ATTGTACCCTTCTAGGCATGCCACAACC
AAGGTTTTCTCGAAGGTATGTCCCAGTT
GGTGTTTCCTTTCAGCTATGTCGCAACC
TTTGTAGTCTCAAAGGCATGACTCACTC
TTCGTAGTCTCCTAGTCCTGATTCAGGC
TAGGTCTCCTGGCAGTCTTGTATCACAC
TGTGTCTCCTTTTAGTGTTGTTTCAGCA
TCTGTATTCTCACAGGCCTGGCGCAGAT
GGGGTCCCCTCGAAGCAATGCAACAGTT
AACGTTTACTTATAGCATTGTACCACTT
TGTGTTGCCTTTGAGGAATGACCCATTG
CATGTCAGCTGCTAGCTATGTATCATTG
AATGTCCTCTGCGAGTTGTGTGTCATGT
TGAGTATTCTCAAAGAAATGTGGCATAC
ATAGTCCGCTGTGAGCCGTGTGCCATGA
AGAGTCAACTTCTAGCATTGATCCAAGT
TGTGTCTACTGATAGCGTTGCAGCATCG
GTGGTCCGCTAGCAGGTCTGGTACATTG
GGTGTGTACTTAAAGCCCTGCCCCAACC
CTAGTAACCTCCCAGTTGTGATACATAT
TTCGTATTCTAAGAGTACTGTCCCAATG
TAAGTGTGCTACAAGTAGTGATGCAGTA
GATGTTGCCTGCTAGGGATGAGACACAA
CACGTAATCTTTGAGTTCTGCGCCAAGC
TGAGTCTTCTCCTAGATTTGTCACATAG
TTAGTTCTCTCATAGCAGTGTCTCAGCA
AAGGTGGTCTTAAAGACTTGCCCCACCC
AACGTCCACTCAAAGAAATGACCCATTT
CAGGTTGGCTCTTAGCTCTGGTACATCG
CACGTGCCCTATCAGTATTGTTTCAACG
CCTGTCTTCTCCTAGTGATGGACCATTA
TTGGTTTACTAACAGTGCTGAGACACCC
TTCGTGAACTACTAGGGCTGCTCCAAAT
ATCGTGATCTTTTAGTTTTGTGACATAA
GGTGTAACCTATGAGAGCTGTTTCACTT
CCCGTATGCTCCAAGTAGTGTATCATTT
TTTGTACTCTCGTAGTTATGTTGCAACT
GTTGTGATCTAGTAGCAATGATACAGCA
ACAGTAGGCTAAAAGCACTGCTACACAA
CCGGTAGTCTCTCAGTCCTGTTACAACA
GTCGTGATCTGCTAGAAATGCAGCACAT
ATAGTACTCTTTTAGGCATGACACAATA
GTGGTGATCTCAAAGGTTTGCATCATTA
CTGGTTATCTGGGAGCAGTGGCGCAGTT
CGTGTTCACTGAAAGTTATGTACCATTT
AACGTGCCCTTTCAGAAGTGGCGCATCA
ATCGTACACTGCCAGTGATGTTGCAGAG
TTCGTATCCTCTAAGTTTTGTCGCATAA
ACCGTACCCTCAGAGTATTGGATCACGG
GTCGTGATCTCGTAGCTCTGACACAACA
CCAGTTGACTTGTAGCTTTGGTCCAGTT
GTGGTCTCCTAAAAGCTATGCTACAAAC
GACGTTCTCTGTTAGTCTTGATTCAATA
TACGTTCTCTTTTAGTATTGGTACAAAT
CCCGTTAACTATTAGTCGTGACTCATGA
TGTGTTCGCTACAAGTGCTGATACATAT
TGGGTTGTCTTTTAGAGGTGACTCAATT
TTTGTACCCTCATAGATTTGATCCATTT
GTTGTGGGCTAATAGTCTTGCTCCATAA
CTTGTGAACTCAAAGTTGTGATTCAGAC
CTTGTCGTCTAGTAGTACTGTCCCATTC
GCAGTGTCCTAGGAGACGTGGTACATCC
CACGTTATCTCTTAGGAGTGAGACACTC
TTCGTCTCCTATTAGCCCTGGTTCATTC
TATGTCTGCTGATAGGCCTGTTGCAAAT
CAAGTTTTCTATGAGATGTGCCCCATGG
GAAGTATACTAGTAGGGATGCATCATTT
GTGGTATTCTACTAGTAATGAGTCACAT
TTTGTTTCCTAATAGTTCTGTCTCATGC
TGAGTTAACTACAAGTGATGGCACATTG
CGTGTGGTCTCACAGCAATGGGTCAGGG
AAAGTCGACTAAGAGTGCTGGTGCACTT
CGTGTATTCTCTAAGCTTTGAGCCAGTT
CCAGTTGGCTGTTAGAGGTGTGTCATGT
GCCGTTAACTGTTAGTAGTGAATCATCT
CTGGTCAACTCAAAGACATGCAACACCT
TTCGTCTCCTATTAGGATTGTAGCAAAT
GAGGTGGACTCTTAGATGTGCTGCAGGT
GAGGTATTCTCTAAGTTCTGCTGCATTT
AACGTGGTCTATCAGTTATGCATCACAC
CGCGTCACCTCTAAGTTGTGCATCATTT
GAGGTATTCTCTCAGCTGTGGGACACCG
TTAGTTGACTAACAGACTTGCAACACTG
CAAGTTTTCTTATAGCGATGTGCCAGAA
ATAGTTTACTGCCAGTAGTGGCGCAGAG
CGGGTCAGCTGCCAGTGGTGCATCATCA
ATTGTGTGCTTGAAGCCATGATTCACTT
GACGTCATCTGTTAGTTATGAGTCACGG
TTCGTTACCTGACAGAACTGCAACATAT
GGAGTCAACTCTCAGATGTGGATCACAG
ACAGTTGTCTATGAGTCTTGTCCCACTC
CCCGTTATCTTTAAGTCTTGATTCATCT
ATTGTGACCTGTGAGTAATGTTTCATAG
TCGGTCCTCTCAAAGTATTGGAACAATA
GAGGTTACCTGTTAGAAATGAATCACTG
TCGGTGAACTCAAAGAATTGTAACAAAA
TTAGTGACCTTTAAGACATGGTACACAT
GATGTTTGCTTAAAGTCGTGTCTCATAC
AACGTCGACTATTAGACGTGTCCCACAG
ATTGTCCTCTATTAGTAGTGCCTCAGTA
AACGTTAACTGATAGCATTGCTGCAACA
ACTGTTATCTCAAAGCAGTGTCACACTC
GTAGTCATCTTCAAGTTTTGACACATGC
GTAGTAAGCTAGCAGCGCTGTGTCACAC
CCTGTCGTCTGAAAGTATTGTCCCACGT
AACGTTAACTAACAGCCCTGATCCACCA
GAGGTCGCCTATTAGAGGTGAACCAGCG
TACGTGGGCTTAAAGTACTGCCACACCC
CCCGTTCACTAGCAGTTCTGACGCATGG
TATGTTTGCTTCCAGATATGTTTCACGT
ACTGTTTCCTAACAGGCGTGAGTCAATC
CACGTAACCTACAAGCACTGCCTCATCG
TAGGTTACCTCTTAGTACTGTACCAAAC
TAGGTTCGCTTGCAGTATTGTTACACAA
GTTGTGACCTTCCAGACCTGAGCCATTC
CCGGTCCGCTCTTAGTCATGTCACACGT
CTGGTTGTCTCAAAGTAATGATACAACC
CCCGTGATCTTAGAGAGCTGTAGCACCT
AGTGTCGGCTACCAGAAATGCCCCACAA
TCTGTCAGCTTCAAGTCCTGGTGCATTA
GGCGTCGCCTAGAAGTTTTGGTCCAATT
GTTGTCTGCTTCAAGCGCTGGCACAATG
TGAGTCATCTGGTAGCACTGTTGCAGTA
TTCGTTCCCTTCCAGCACTGGCTCAACT
TGGGTTGTCTTTCAGCTATGCGCCACTA
GCAGTTTTCTACAAGCAGTGTCTCAATG
TATGTCATCTGATAGGCTTGGTGCACAT
TAAGTCAACTTGGAGTATTGATCCAAAT
TTTGTTACCTGCTAGTCCTGATGCAGTT
CGTGTATGCTAGCAGCGATGTTTCAGTC
GTAGTTGACTTACAGAAATGGTCCATTA
GGGGTGAACTACCAGCTGTGACACATTA
CAGGTTGTCTATGAGATGTGTCGCAGAT
AATGTCGTCTTCGAGTTTTGGAACACCT
CGCGTTCGCTTTAAGTCTTGGAGCAAGA
CTCGTAATCTCTAAGATATGATTCATTT
CAGGTAGACTAGGAGTCATGATCCAGTA
AGTGTCGTCTACCAGAACTGTCGCAAAC
TCAGTTTACTGTCAGAGCTGCTTCATTC
ATCGTCCTCTCATAGGTCTGCGCCACCG
ACTGTCATCTCGTAGCGATGTTTCATTA
CGGGTCATCTGGGAGGTCTGATCCAACA
AGTGTCCACTCGGAGTATTGCTCCAGTT
AAGGTTTACTAGAAGAAATGATTCACTC
AACGTCAGCTTATAGTCATGAATCAGAT
ATGGTTTCCTATGAGTTTTGTGACATTT
TGTGTTTCCTCTCAGAATTGGGTCATGA
TCCGTAACCTATCAGTCTTGAAACATTT
GGCGTAGACTGAAAGGATTGTTCCAGCC
GGCGTGATCTATTAGGCTTGTTTCAATT
TTTGTGGACTGCAAGAGATGTTTCATGG
ATAGTTTCCTGGTAGTTATGAATCATCG
CTTGTTTTCTCGTAGAACTGCTTCATCT
AGCGTACACTATAAGCTCTGATTCATTA
CTTGTAGTCTTCCAGTATTGAGACAATT
TCGGTATGCTGGTAGGATTGAATCATGA
CTTGTTCACTGTAAGCCCTGTTACAGGT
TCAGTTTGCTTTTAGATCTGTCCCAGAC
GTTGTTTACTTATAGTTTTGCGTCATGA
AGGGTTTACTTCAAGCGTTGATTCATGA
CGAGTGACCTGTTAGGTATGTTACACCT
ACCGTTAACTTATAGGAATGCCACATAC
CTAGTGGTCTTCAAGGAGTGATCCATTT
GGCGTGGGCTGACAGTGGTGAGCCATAA
CCGGTGTTCTCTAAGATATGCCCCATTC
ACAGTAGTCTTTTAGAATTGCTCCACCT
AGTGTTTCCTTAGAGTATTGCAGCAGTC
TTTGTCGTCTAGTAGTGTTGTATCAGTA
CTAGTCAGCTTTCAGGAATGATTCATCT
CATGTAGCCTAATAGATATGACACACGG
GCGGTGCCCTAGCAGTTTTGACACAATT
GTAGTTTACTTTCAGCTTTGTCACATTT
CGTGTTGGCTCTAAGGCTTGTAGCATCC
AGTGTGTTCTTTGAGATATGTTTCATTA
TATGTTTTCTATAAGGAGTGAAGCATCC
GTTGTTGGCTGTCAGTCTTGTGGCACAT
TCAGTCTTCTTCTAGCAATGACTCACAT
ATGGTAGTCTGCCAGGATTGCATCATTA
CCTGTGCGCTTGGAGAGTTGGCTCACGG
TTTGTTTTCTTTAAGTCGTGCCTCACTG
CCGGTCTACTCGTAGTCCTGACTCAGTT
GTAGTGTCCTCATAGTTTTGTGCCATTC
TCAGTCATCTAGCAGTTATGATGCAGTC
TATGTTCGCTTCAAGTGTTGAATCAAAC
TTTGTAGGCTGTAAGCACTGGGACATCA
ATAGTTTGCTCTTAGCCATGCCACACAG
AAGGTATACTCAAAGGTGTGTTACAGAT
TGAGTACACTGGGAGTCCTGCTTCAGAG
CAAGTCAACTTTTAGCCATGTGCCATAT
TAAGTAAGCTGTGAGAATTGATTCACTT
TATGTACACTCAGAGTATTGACGCAAGT
CAAGTTATCTTTGAGAAATGTAACATTA
GCAGTTATCTTTTAGCAATGGTACATTT
CTTGTGATCTGAGAGTCCTGTAGCAATC
CTTGTCATCTATCAGATATGAACCAATG
ATTGTATACTTCGAGCTTTGTGACAGAC
TCGGTCGTCTGTAAGGTGTGCCACACAA
TTCGTTTCCTCCTAGCTCTGTATCACAG
TGAGTGTCCTATAAGCTCTGGCACATGC
GGCGTTTTCTATCAGGTCTGTAACATCT
CGGGTGGTCTTCCAGAGATGAAACAGTT
TTTGTCCACTGCAAGAACTGCTTCAGGT
TGAGTCTTCTCATAGTGGTGAACCACAT
GTTGTCATCTTCTAGGTATGATACATTG
CACGTCGTCTGCGAGTGATGGGACATAA
TTAGTGTACTGTGAGAGTTGACTCACGA
AGGGTACTCTGTAAGTTTTGCACCACCT
GGTGTAAACTCGTAGGGCTGGAGCAGTT
AAAGTACCCTTCTAGCGATGGAGCATTT
TGCGTTATCTCGCAGTCTTGCACCAATA
TCCGTCCTCTCAGAGGCCTGAGACACGC
AATGTAACCTATAAGTACTGAATCAACC
CGCGTTTACTCCTAGAATTGGTTCATCT
TCTGTGTTCTACGAGCTATGGTGCACAT
GTCGTTCTCTCGAAGAGATGTGCCACTC
TGCGTATTCTGTGAGAATTGTTTCATCG
CACGTTCCCTCAGAGAAGTGGGTCATCA
TGAGTTCACTTGTAGCTGTGTGCCACAA
GTTGTCGACTCGTAGTATTGTTACATGC
ATAGTTAACTATAAGATGTGGGACACGA
ACAGTCATCTTGAAGACATGTTTCAATT
GAAGTATGCTAGCAGGCTTGGTACATTG
TATGTCGTCTCAGAGACCTGCCTCATTC
TTAGTAACCTTTTAGTGCTGATCCATGC
AAAGTTCGCTCGAAGGGTTGTTACATAT
ATGGTGGCCTAAGAGCGTTGGCCCATAC
TGCGTACACTTATAGTCATGTAACAGTA
GGTGTGCCCTTCGAGACCTGTGCCATTA
CACGTATACTATCAGCCGTGGATCACTT
TTTGTGTCCTGCGAGGAATGAAACAACA
CACGTGAACTATTAGATCTGACTCAGCA
GAAGTTAGCTGAAAGTTTTGCACCAGTA
TTTGTGTGCTTACAGGAATGGTGCATTA
TCTGTAAACTTGAAGTGTTGATGCACAT
TCGGTGATCTCATAGTCCTGTCCCATGA
GTAGTGAACTATTAGCAATGTGGCATAA
GCTGTCTCCTGTTAGGAGTGGGTCACAT
AGTGTCTCCTGTTAGAGTTGCCTCACTA
GGGGTTCTCTCTTAGGGTTGCTCCAGTG
AGTGTCAACTTAAAGAATTGCGACAAAC
GCTGTTCACTTTCAGGTTTGACCCAGTA
TTTGTGAGCTTCTAGATTTGGCGCAGAA
CATGTTCTCTCATAGTAATGTTCCACCT
CCAGTTTCCTTACAGAACTGCCGCAATT
TTTGTAATCTCATAGATTTGATTCACTT
GTGGTCAACTAACAGCCCTGACTCAAAT
GCCGTCACCTAGAAGTTCTGCTACAGCA
CCTGTGATCTTATAGCACTGATCCATAT
TAGGTAGACTCATAGGTTTGCGACACAC
CATGTGCGCTAGCAGACTTGCTTCATTT
TGCGTTTTCTCGGAGTGCTGATCCACCT
GTAGTCCGCTCTAAGATATGTCGCAAGC
TTTGTAAGCTACGAGTAGTGATGCATCG
CCAGTACCCTTCCAGTCTTGGTCCAGCG
ATCGTATACTCGCAGGGTTGATTCAGTT
ACCGTGAACTATGAGCTGTGCAACAACT
TTTGTAATCTTGCAGGCCTGTTGCAGCA
ATTGTATTCTTTAAGTCCTGATCCAATC
GGAGTACCCTTAAAGCTTTGTAACATTC
GGAGTTGTCTTGGAGTAGTGATACACTT
ATAGTCGACTTTTAGGGGTGCGACACCG
GCAGTATACTTGTAGTCTTGTTTCAGCC
TTGGTTATCTAATAGTGTTGCCACATCT
CCCGTACTCTCACAGATTTGGAACAGAC
GTGGTCATCTACAAGATATGAAGCAGCA
GTCGTTTTCTTTTAGTACTGAGTCAAAC
ACTGTTGACTAATAGACGTGAGGCATTG
ACTGTCCACTGATAGATTTGCAGCATAG
TTGGTCCACTACAAGGTATGTTCCATGT
TAAGTCTCCTTTTAGATTTGAATCATAT
GTTGTTTTCTGCTAGCTCTGGAACACGC
TAAGTGGTCTACCAGTAATGGATCACTG
TCCGTTTACTCACAGATATGAACCAGAC
GACGTTTACTAATAGCTCTGTATCATCC
ATCGTCGGCTTCAAGAACTGATCCAAAA
ATAGTAGGCTTTCAGATTTGACCCAAGA
AGCGTAAGCTTGTAGGAATGGTGCAAGG
CAAGTGTTCTATTAGACGTGTCCCAGCA
TGGGTGATCTTACAGCGATGGTACACCT
CCGGTCGGCTTCTAGGTCTGAATCATAG
TTTGTCGGCTGCAAGCGGTGCCACATGA
CAGGTCGTCTTGTAGTTGTGTTCCATCG
TATGTGTGCTTCAAGTGATGGGGCACAT
ACAGTTACCTTTAAGTGATGCACCAGAA
TATGTCGTCTACTAGCTTTGTTGCACAT
AGTGTATTCTGTTAGCGCTGCCGCATTC
TATGTATACTGATAGGGATGAGACACAT
GGTGTTTACTCTAAGTTTTGTTACAAGT
TTAGTTGCCTGTAAGTATTGTTCCATCA
CGCGTTTACTAGTAGGCATGTGCCATAC
GATGTCACCTGCTAGGTCTGCACCATGG
TACGTGATCTGTCAGGTCTGTTGCACGA
GATGTTTTCTCCGAGTTGTGCGCCAATC
TGCGTTAACTTTCAGTCATGTCACATCA
TCTGTACGCTATCAGTTATGATTCATAC
GTGGTTATCTCCAAGAAGTGACCCAACT
ATAGTTCGCTCCCAGAGCTGTTTCATTT
TATGTTATCTGAGAGCCTTGTAACATTT
ATTGTTAGCTGTCAGCAGTGCTGCAATT
ATCGTATTCTGATAGTGATGTCACAGTT
TAAGTTCTCTTGGAGACCTGACACATAT
GACGTTTCCTTCGAGCTTTGTCTCATCT
ATAGTGATCTGTCAGTTATGGCACACTT
CCTGTTAACTTGCAGGGTTGACTCACCA
TTTGTCCCCTATGAGTACTGAACCAGTT
CAAGTGGCCTCTTAGCATTGCATCATAA
GTGGTCGACTCTAAGCGTTGACACAGGA
TCCGTCAACTAGAAGTTTTGAAACACTA
CACGTATACTTTTAGGTATGATGCATGA
TCAGTCGACTATAAGATGTGGGACAGCT
TATGTTGTCTTCAAGAATTGAAGCAAGC
TATGTATCCTCCCAGATGTGAGGCATGG
CTGGTTATCTACAAGCACTGTTCCAAAG
TACGTTAACTTTCAGCTATGTAGCAATA
CTCGTAGTCTTGGAGTTCTGTTACACAC
TTAGTCGACTCGGAGTCCTGTCGCAGTA
ACGGTTAACTCACAGCTATGCAACAATG
CGAGTTTCCTGGCAGGTATGACACACTC
TGGGTCCGCTTAAAGTACTGACTCAATA
CGTGTTTTCTCCTAGATCTGAGGCAGGC
CATGTAGTCTCACAGATATGATACATTT
TAGGTCTTCTCTAAGTGATGTGGCACAA
CATGTTTTCTATTAGGTCTGCTCCAAAA
GTCGTGTACTCGTAGATATGCTTCATTT
CTTGTTGTCTTCTAGCGTTGTAACAGTA
CACGTGTCCTCTAAGTGTTGATGCAGGA
AAAGTATCCTCGTAGGCCTGTGTCATCG
GGTGTGAACTTAGAGTTCTGTGCCATCC
GTGGTCTCCTTATAGCAGTGATACACTA
AATGTATTCTGTAAGAGTTGCATCATTT
AGAGTACGCTCAAAGTCGTGGGTCAGGA
ATTGTCATCTTCAAGTATTGTTTCAGCA
TTAGTGGCCTGACAGGCGTGTTTCAATC
CTGGTCATCTCACAGCTCTGGTTCATGT
TTAGTCGCCTACGAGTGATGGATCAATG
CATGTTAACTCCTAGTAATGAACCATGA
GCTGTCGTCTGTTAGCATTGTTTCATGG
GCTGTAGCCTGTCAGTAATGATACATAC
TTAGTGCTCTATTAGACGTGGCCCAATT
CTTGTCTTCTAATAGTATTGTCGCACGG
CCGGTAAGCTTTAAGCTCTGAACCAAGC
TGTGTATTCTCCTAGTGATGACCCAGTT
CTCGTGTTCTTGAAGTTCTGAAACAAGC
AGTGTGACCTTTCAGCATTGACGCATTG
AATGTTTTCTTTTAGGTCTGGCGCACTC
CTGGTATACTTGAAGATTTGCAACAAAG
TTTGTACACTATTAGATTTGAGACACGC
CACGTCATCTTTCAGGTCTGAAACAACC
GTAGTGACCTTTGAGGGATGCCTCAACA
TCAGTACTCTTTTAGCCGTGGACCACGA
GTGGTTGGCTGACAGAGATGGGGCATAG
TCTGTGAGCTACCAGCGTTGCATCATGG
GACGTTCTCTTGGAGCAATGAATCACTT
AAGGTGTCCTAGTAGTTATGAGTCATGT
GGGGTTCTCTAGAAGAGGTGTCGCATTT
ATGGTTTTCTCTTAGGAGTGCGTCACGT
TAAGTGCACTTCAAGACGTGTGACAGAT
ACTGTAATCTCTCAGCCCTGACTCACTG
AAAGTCGTCTGATAGTAATGGAGCACGC
GGTGTTCTCTCCTAGCTCTGCAGCAGCA
CTAGTTTCCTAATAGACCTGACACAGCT
ACAGTGATCTAAAAGCTTTGTCGCAGCC
TTTGTACACTATCAGAAGTGAGTCAGTG
CATGTCAACTGTAAGCAATGCTCCATCA
ATAGTCTACTCAGAGAATTGCAGCAGCT
CCCGTCGACTAATAGGTTTGCGCCAGTC
GTAGTCCACTCTAAGCCTTGCTTCAAAT
TTTGTCTGCTAACAGTACTGTAGCAATG
ATTGTATACTTCCAGACATGGATCACCG
TGAGTGACCTGGAAGCAGTGTAGCACAT
TTCGTGGACTTCTAGATTTGATACATCA
TGTGTGCTCTTCAAGTCTTGTCTCACTT
TCGGTGCGCTATAAGTCGTGAAACATAG
AAGGTGAACTTATAGTGATGATACATTG
TAAGTTACCTTTGAGATGTGGGTCACCC
CGAGTCGACTGTCAGAATTGTACCATAT
GGCGTACTCTGACAGTCTTGATGCAGCC
CATGTGTACTGCAAGTTCTGTCTCAGTT
AAAGTGAACTAAAAGTTTTGTGACATGA
GCGGTTATCTATGAGCAATGACGCATAC
TTCGTGTACTAATAGTCATGGATCAAGC
GTCGTAACCTTTGAGCTGTGCTGCACCT
GGTGTTTTCTACTAGAGTTGTCACAGCG
ACCGTATACTTTTAGCATTGTCGCACAG
GCAGTGGCCTTTAAGCTATGTATCACTT
CCTGTCGTCTGTAAGCGCTGACACACAC
TTAGTTAACTCAGAGTCATGACGCATAT
CACGTTTGCTTCTAGTTCTGAGTCAAAT
GTAGTTCTCTAACAGAAATGGGACAGGT
ATCGTTCGCTTAGAGTGTTGTTTCACCT
GTCGTAGCCTTTGAGAACTGTCTCAAGT
TCAGTTGTCTGGCAGAACTGGCTCAAGT
CAGGTAATCTATTAGACTTGAGCCACTT
ACGGTACTCTCTTAGTCCTGTTTCAATT
GCTGTCATCTTCCAGCTATGACTCAGAA
TAAGTAATCTAAAAGTTTTGTAACAGTG
ATCGTTTTCTTCCAGCATTGATTCATCT
ATTGTAATCTGCAAGTGTTGGGTCATAT
GTGGTGTTCTATGAGATTTGCTTCACTT
CTAGTAATCTTAAAGTTTTGGTACACGT
AGAGTCAACTATGAGCTATGTGGCATTG
TAGGTGTTCTGCGAGTCTTGGTTCATCG
TCTGTACCCTGTCAGCATTGAAACATCT
TTTGTAATCTTGTAGCAATGTTCCAGGC
TGTGTAGGCTCGTAGAGTTGCGACACCA
AGTGTATCCTTAAAGTTTTGTTACAGAA
CACGTGCACTCTAAGCCATGACACACGC
AGTGTAGCCTAATAGTAGTGTTTCATAG
CGAGTAGTCTCGAAGATGTGATACATCA
CGAGTAGTCTTACAGTCCTGACTCAAGA
TCTGTTTACTCCTAGCACTGTAACATAC
CATGTTTGCTAAGAGTTATGTCACAAGA
CTCGTTCACTGACAGTACTGTAGCATCA
AGAGTGATCTTTTAGGTATGCGTCATCT
CCTGTTTTCTAGGAGACATGAATCATCG
AGTGTTCGCTTAAAGTCATGGTTCAATA
ACTGTCCACTGTTAGTATTGCCTCACCT
GATGTCTGCTGAGAGATTTGGTTCAGAG
TCTGTCTACTCTCAGCAGTGTGTCAAGG
AAAGTATACTTCGAGTCTTGCTGCATAT
TCGGTTAGCTTCTAGCGATGTCCCATAA
CTGGTTTCCTTTTAGTACTGCTACAAGT
TACGTCGCCTTACAGCCTTGTGACAGTA
TTAGTATCCTAATAGATTTGGTCCAGTC
TTGGTAATCTGAAAGGGATGGAACATTA
GTGGTCGCCTTCTAGGCCTGACTCAGCA
TCGGTCTACTTACAGTTTTGCCACAATG
GTGGTCCACTACAAGTAATGTTACACTT
TTGGTAATCTCCAAGGCATGAATCATTT
TAAGTTTCCTATTAGCAATGGCTCAAAC
TAGGTGAACTTAAAGTAATGTCTCATCA
TATGTCAACTTAAAGACCTGTAGCATAC
TCCGTTATCTTTTAGAAGTGGCCCATTT
TCGGTTCCCTTCAAGCTATGAGCCATTG
CTCGTTCCCTGTAAGCCTTGGTTCATTT
GAGGTTGTCTGTAAGCAATGACTCAAAT
GCAGTAAGCTCATAGCTCTGATGCATCA
TCGGTCTTCTTCTAGCTATGTTACAGGT
TTAGTATACTGCCAGATCTGCGCCATAC
ACCGTAAGCTGGTAGTTCTGTTTCACAC
GAGGTCATCTACAAGAACTGGTTCAAAG
TATGTCACCTGATAGTCCTGTTACACCT
GACGTCGTCTCCAAGTCCTGGCACACAC
TGTGTCGCCTATTAGCTGTGGTACAGTA
TTAGTCACCTCTTAGATGTGCCACAAAT
GCCGTAAACTTATAGCTTTGTGTCATTC
GCTGTACCCTCATAGCCCTGACCCAGGT
TACGTGGTCTATTAGGTGTGGAACAATA
CCTGTAGTCTTAAAGTTTTGAGACATAT
TGAGTCACCTGACAGATGTGAAACATTG
GCAGTAATCTATAAGCCTTGCAACACCC
GTGGTATGCTAAGAGTACTGTTGCATCA
CCCGTAATCTAGGAGATCTGTGTCACAA
TCCGTCCTCTACAAGGGGTGCATCACTA
GTTGTTGGCTAGCAGCCTTGCCCCAAAC
CGCGTCCGCTACGAGAGTTGTTCCAAAC
ACAGTTTTCTCAAAGCGATGGGTCAACA
GGAGTTCACTCAAAGCTTTGTACCACAG
TGTGTAGTCTCTAAGTCCTGAAACAGCA
TAAGTATACTAACAGTTCTGCATCAAGG
CGGGTGTGCTCTAAGAGCTGCGACACTC
CACGTTAACTGAAAGGACTGTAACATTC
GCGGTACACTAGAAGACATGTATCAAAG
TCGGTACGCTATCAGAGTTGGTACATGT
TTTGTAAACTACTAGCGTTGTGGCACAA
TTTGTCACCTTACAGATCTGATGCAGCC
CCAGTTTCCTATTAGCATTGTATCATTG
ACGGTATCCTTCTAGCCCTGAAGCAATG
ACAGTGAGCTCGTAGTGCTGGCACATCG
CATGTCACCTGCAAGATTTGAAACAACT
TATGTTCCCTATAAGATGTGGGTCAGGA
[truncated: 71,970 more rows]
