# Supplementary material for: Single-cell lineage capture across genomic modalities with CellTag-multi reveals fate-specific gene regulatory changes
Source: Nat Biotechnol. 2023 Sep 25;42(6):946–59. doi: 10.1038/s41587-023-01931-4 (PMC11180607; doi:10.1038/s41587-023-01931-4)
Supplement: Supplementary file 5 — Lists of lineage-specific gene expression and TF activity markers from the in vitro hematopoiesis state–fate analysis (Mann–Whitney–Wilcoxon test, two-sided; adjusted P values represent Benjamini–Hochberg corrected P values). [file 41587_2023_1931_MOESM5_ESM.xlsx]

## Sheet: pDC Ccr7DC TF activity
	pDC/Ccr7DC	others	delta	log2fc	A	p-val	p-adj	p-adj-log	is_significant	tf_name
Sfpi1_265	0.191961	-1.04259	1.23455		-0.799158	1.72495e-06	0.000304281	3.51673	TRUE	Sfpi1
Bcl11a_795	-0.0615876	-1.0636	1.00201	-4.23923	-1.19295	9.78488e-07	0.00024999	3.60208	TRUE	Bcl11a
Bcl11b_814	-0.0615876	-1.0636	1.00201	-4.23923	-1.19295	9.78488e-07	0.00024999	3.60208	TRUE	Bcl11b
Spic_269	0.331737	-0.468366	0.800103		-0.102084	7.15682e-06	0.00105205	2.97796	TRUE	Spic
Irf1_631	0.869811	0.0738763	0.795935	3.52787	0.557624	1.98164e-08	1.74781e-05	4.75751	TRUE	Irf1
Stat2_758	0.657823	-0.0529665	0.71079		0.381204	1.13374e-06	0.00024999	3.60208	TRUE	Stat2
Spib_271	-0.00591851	-0.663634	0.657715	-10.2531	-0.588088	3.61875e-05	0.00354638	2.45022	TRUE	Spib
Irf2_636	0.598521	0.0548568	0.543664	3.4089	0.40783	9.80803e-06	0.00123581	2.90805	TRUE	Irf2
Nfkb2_699	-0.333725	-0.848887	0.515162	-1.36694	-1.29091	0.000415042	0.0215334	1.66689	TRUE	Nfkb2
Ehf_275	0.38859	-0.116676	0.505266		0.183908	3.55784e-05	0.00354638	2.45022	TRUE	Ehf
Elf5_281	0.319402	-0.184582	0.503984		0.0941144	6.47175e-05	0.00563336	2.24923	TRUE	Elf5
Elf1_285	0.463524	0.0157188	0.447805	4.72593	0.309899	0.000268563	0.0161138	1.7928	TRUE	Elf1
Mef2c_638	0.794318	0.348158	0.44616	1.19144	0.651902	0.00100103	0.0490507	1.30935	TRUE	Mef2c
Prdm1_189	0.304184	-0.111133	0.415317		0.132939	7.02573e-05	0.00563336	2.24923	TRUE	Prdm1
Rela_698	-0.888809	-1.30255	0.41374	-0.557928		0.000231006	0.0156729	1.80485	TRUE	Rela
Elf3_266	0.218846	-0.193623	0.412469		0.0180805	0.000274044	0.0161138	1.7928	TRUE	Elf3
Zkscan5_217	-0.171429	-0.543691	0.372262	-1.70583	-0.638366	0.00039381	0.0215334	1.66689	TRUE	Zkscan5
Mef2a_640	0.633741	0.32789	0.30585	0.954093	0.566392	0.0302087	0.509263	0.293058	FALSE	Mef2a
Zeb1_139	0.677697	0.384096	0.293602	0.823083	0.614377	0.0297494	0.509263	0.293058	FALSE	Zeb1
Irf9_629	0.30355	0.0112875	0.292262	4.53911	0.210911	0.00466766	0.165345	0.781608	FALSE	Irf9
Mef2d_842	0.702692	0.417962	0.28473	0.753629	0.641848	0.0135664	0.341874	0.466135	FALSE	Mef2d
Mef2b_882	0.702692	0.417962	0.28473	0.753629	0.641848	0.0135664	0.341874	0.466135	FALSE	Mef2b
Etv6_282	0.560407	0.278763	0.281643	1.01089	0.505469	0.00468665	0.165345	0.781608	FALSE	Etv6
Nfkb1_701	-1.14211	-1.42063	0.278515	-0.319598		0.0483755	0.547015	0.262	FALSE	Nfkb1
Irf7_633	0.608431	0.334055	0.274376	0.869088	0.557035	0.00264764	0.111201	0.953892	FALSE	Irf7
Myod1_24	0.711162	0.438597	0.272565	0.701584	0.655241	0.0948691	0.615254	0.210946	FALSE	Myod1
Irf4_632	0.203962	-0.0646307	0.268593		0.0971602	0.00425532	0.163182	0.787327	FALSE	Irf4
Myf5_778	0.523107	0.263584	0.259522	0.992687	0.478553	0.0998562	0.616007	0.210414	FALSE	Myf5
Elf4_283	0.518953	0.269172	0.249781	0.951263	0.479295	0.0168437	0.378917	0.421456	FALSE	Elf4
Myog_45	0.408234	0.162185	0.246049	1.33295	0.362003	0.0850224	0.589195	0.229741	FALSE	Myog
Irf5_635	0.254763	0.0136036	0.24116	4.05934	0.181654	0.00713589	0.233106	0.632447	FALSE	Irf5
Tbx21_762	-0.0240728	-0.259065	0.234993	-3.7813	-0.220226	0.0158564	0.377982	0.422528	FALSE	Tbx21
Gm98_652	0.130151	-0.10428	0.234431		0.0185421	0.0131772	0.341874	0.466135	FALSE	Gm98
Relb_856	-0.606707	-0.837026	0.230319	-0.473663	-1.84615	0.0712727	0.586964	0.231389	FALSE	Relb
Runx2_713	0.759732	0.537595	0.222138	0.503788	0.721297	0.177717	0.73821	0.13182	FALSE	Runx2
Runx3_858	0.86519	0.643535	0.221655	0.431459	0.810947	0.236242	0.805891	0.0937239	FALSE	Runx3
Runx1_712	0.86519	0.643535	0.221655	0.431459	0.810947	0.236242	0.805891	0.0937239	FALSE	Runx1
Rreb1_192	0.320756	0.099102	0.221654	1.68965	0.274922	0.0110015	0.303228	0.51823	FALSE	Rreb1
Zfp263_878	-0.212535	-0.432058	0.219523	-1.05379	-0.561273	0.00923243	0.271433	0.566337	FALSE	Zfp263
NP_595	0.264405	0.0482555	0.216149	2.42444	0.209553	0.0519818	0.566927	0.246473	FALSE	NP
Zfp784_199	0.31764	0.105847	0.211793	1.58262	0.277084	0.00615501	0.208797	0.680276	FALSE	Zfp784
Rel_697	-0.831442	-1.03906	0.20762	-0.328174	-3.94901	0.0549276	0.566927	0.246473	FALSE	Rel
Tcf3_31	0.996521	0.791024	0.205497	0.337299	0.921263	0.424954	0.853433	0.0688303	FALSE	Tcf3
Zscan20_226	0.239143	0.0360573	0.203085	2.6837	0.185993	0.0105068	0.298936	0.524422	FALSE	Zscan20
Nkx31_439	0.317066	0.118485	0.198581	1.42019	0.284248	0.0172048	0.378917	0.421456	FALSE	Nkx31
Hsf1_626	0.0231741	-0.174534	0.197708		-0.113536	0.0542732	0.566927	0.246473	FALSE	Hsf1
Tcf12_59	1.02933	0.832392	0.196939	0.310426	0.949244	0.566691	0.917579	0.0373564	FALSE	Tcf12
Pit1_623	0.406217	0.2147	0.191517	0.925523	0.390072	0.0202998	0.406918	0.390493	FALSE	Pit1
Hic1_198	0.127111	-0.0621375	0.189249		0.0461233	0.0181587	0.381334	0.418695	FALSE	Hic1
Zfp238_227	0.437814	0.248603	0.189211	0.82252	0.425683	0.180522	0.742907	0.129065	FALSE	Zfp238
Figla_54	0.74444	0.555389	0.189051	0.427853	0.722391	0.122659	0.657574	0.182056	FALSE	Figla
Ferd3l_82	0.317827	0.130248	0.187579	1.2892	0.291648	0.0916567	0.606041	0.217498	FALSE	Ferd3l
Spz1_775	0.241918	0.0553006	0.186618	2.10961	0.199888	0.0318299	0.509263	0.293058	FALSE	Spz1
Nr3c2_681	-0.0199837	-0.204301	0.184318	-3.79174	-0.1716	0.0920743	0.606041	0.217498	FALSE	Nr3c2
Creb3_870	-0.729206	-0.909809	0.180603	-0.326739	-2.46999	0.0471568	0.547015	0.262	FALSE	Creb3
Creb3l3_116	-0.729206	-0.909809	0.180603	-0.326739	-2.46999	0.0471568	0.547015	0.262	FALSE	Creb3l3
Ascl1_780	0.578491	0.399633	0.178858	0.539762	0.574404	0.27688	0.807082	0.0930823	FALSE	Ascl1
Ascl2_23	0.578491	0.399633	0.178858	0.539762	0.574404	0.27688	0.807082	0.0930823	FALSE	Ascl2
Mafk_102	0.0338618	-0.144367	0.178229		-0.0819996	0.0331656	0.509263	0.293058	FALSE	Mafk
Hivep3_803	-0.643131	-0.820515	0.177385	-0.360008	-1.89874	0.0817779	0.586964	0.231389	FALSE	Hivep3
Hivep1_157	-0.643131	-0.820515	0.177385	-0.360008	-1.89874	0.0817779	0.586964	0.231389	FALSE	Hivep1
Hivep2_797	-0.643131	-0.820515	0.177385	-0.360008	-1.89874	0.0817779	0.586964	0.231389	FALSE	Hivep2
Msc_43	0.305412	0.130744	0.174667	1.22728	0.284607	0.189864	0.761184	0.118511	FALSE	Msc
Mesp2_57	1.02758	0.855059	0.172517	0.269308	0.957036	0.624024	0.927241	0.0328074	FALSE	Mesp2
Mesp1_58	1.02758	0.855059	0.172517	0.269308	0.957036	0.624024	0.927241	0.0328074	FALSE	Mesp1
Hsf4_627	-0.0366679	-0.204385	0.167717	-2.69326	-0.185288	0.114579	0.648391	0.188163	FALSE	Hsf4
Gfi1b_172	0.29542	0.12774	0.16768	1.21317	0.276889	0.151431	0.70296	0.153069	FALSE	Gfi1b
Tcfap2c_3	0.190426	0.0267702	0.163655	2.76675	0.148736	0.0157624	0.377982	0.422528	FALSE	Tcfap2c
Plagl1_152	0.585807	0.422729	0.163078	0.477062	0.589061	0.0713407	0.586964	0.231389	FALSE	Plagl1
Ar_687	-0.169965	-0.331598	0.161633	-1.00184	-0.416542	0.0814742	0.586964	0.231389	FALSE	Ar
Tfdp1_256	0.485207	0.324431	0.160776	0.587722	0.490384	0.0475439	0.547015	0.262	FALSE	Tfdp1
Tfdp2_255	0.485207	0.324431	0.160776	0.587722	0.490384	0.0475439	0.547015	0.262	FALSE	Tfdp2
E2f2_259	0.343517	0.18634	0.157177	0.889446	0.339056	0.101745	0.618893	0.208385	FALSE	E2f2
Tcfap2e_4	0.105335	-0.0509409	0.156276		0.0387131	0.0862061	0.589195	0.229741	FALSE	Tcfap2e
Pbx1_554	-0.0288363	-0.184687	0.155851	-2.9611	-0.162883	0.12898	0.657574	0.182056	FALSE	Pbx1
Zfp202_169	0.498962	0.343892	0.155069	0.544068	0.50734	0.213252	0.793621	0.100387	FALSE	Zfp202
Insm1_230	0.382162	0.227108	0.155055	0.758315	0.383646	0.0744561	0.586964	0.231389	FALSE	Insm1
Atoh8_67	1.01678	0.861869	0.154908	0.242727	0.955553	0.225116	0.797399	0.0983244	FALSE	Atoh8
Zfp110_219	-0.117298	-0.26983	0.152532	-1.25883	-0.310368	0.0792256	0.586964	0.231389	FALSE	Zfp110
Zfp369_158	-0.117298	-0.26983	0.152532	-1.25883	-0.310368	0.0792256	0.586964	0.231389	FALSE	Zfp369
Zic5_195	0.451585	0.299941	0.151644	0.597803	0.460232	0.083233	0.586964	0.231389	FALSE	Zic5
Rxrg_661	-0.210659	-0.360108	0.149449	-0.80278	-0.484759	0.158345	0.716787	0.14461	FALSE	Rxrg
Id3_22	0.948972	0.799676	0.149296	0.251497	0.906371	0.708075	0.937303	0.0281198	FALSE	Id3
Id4_35	0.948972	0.799676	0.149296	0.251497	0.906371	0.708075	0.937303	0.0281198	FALSE	Id4
Hes2_51	0.117299	-0.0288734	0.146173		0.0624161	0.12245	0.657574	0.182056	FALSE	Hes2
Tcf21_79	0.570798	0.425355	0.145443	0.431071	0.583111	0.162999	0.724234	0.140121	FALSE	Tcf21
Fezf1_177	0.201962	0.0569156	0.145046	1.81526	0.175606	0.053304	0.566927	0.246473	FALSE	Fezf1
Fezf2_159	0.201962	0.0569156	0.145046	1.81526	0.175606	0.053304	0.566927	0.246473	FALSE	Fezf2
NP_603	0.278292	0.134121	0.144171	1.05931	0.270477	0.0868428	0.589195	0.229741	FALSE	NP
Nr1i2_672	-0.157391	-0.299449	0.142058	-0.968429	-0.374113	0.0831559	0.586964	0.231389	FALSE	Nr1i2
Hoxd13_408	0.331837	0.19045	0.141388	0.809181	0.334732	0.0994995	0.616007	0.210414	FALSE	Hoxd13
Snai2_799	1.00377	0.862634	0.141131	0.222967	0.950991	0.927829	0.97652	0.0103189	FALSE	Snai2
Zbtb12_210	0.156709	0.0165415	0.140168	3.12792	0.119855	0.11065	0.633722	0.198101	FALSE	Zbtb12
Hoxa13_506	0.366162	0.226148	0.140014	0.703542	0.374238	0.114878	0.648391	0.188163	FALSE	Hoxa13
Zscan10_164	-0.128866	-0.26714	0.138274	-1.10236	-0.318332	0.319925	0.843129	0.074106	FALSE	Zscan10
Sox30_736	0.0412169	-0.0965796	0.137797		-0.040499	0.0670301	0.586964	0.231389	FALSE	Sox30
E2f5_262	0.405777	0.270046	0.135731	0.595826	0.419983	0.125201	0.657574	0.182056	FALSE	E2f5
Foxo6_321	0.231042	0.0953621	0.13568	1.27991	0.218102	0.147516	0.70296	0.153069	FALSE	Foxo6
Zfp263_876	-0.12127	-0.255863	0.134593	-1.13125	-0.301455	0.0216231	0.423812	0.372826	FALSE	Zfp263
NP_599	0.290845	0.156937	0.133908	0.89822	0.291475	0.26967	0.807082	0.0930823	FALSE	NP
Zscan4f_233	0.231948	0.0987805	0.133167	1.23564	0.220781	0.169228	0.72456	0.139926	FALSE	Zscan4f
Zscan4ps2_232	0.231948	0.0987805	0.133167	1.23564	0.220781	0.169228	0.72456	0.139926	FALSE	Zscan4ps2
Zscan4c_215	0.231948	0.0987805	0.133167	1.23564	0.220781	0.169228	0.72456	0.139926	FALSE	Zscan4c
Zfp281_193	0.281814	0.148753	0.133061	0.929824	0.281293	0.115979	0.648391	0.188163	FALSE	Zfp281
Zfp711_168	0.26611	0.133059	0.13305	1.00728	0.262535	0.166689	0.724234	0.140121	FALSE	Zfp711
Tcf4_88	0.939691	0.812409	0.127282	0.214664	0.907698	0.8069	0.94639	0.0239296	FALSE	Tcf4
Nkx32_548	0.280877	0.155508	0.12537	0.861871	0.284742	0.072436	0.586964	0.231389	FALSE	Nkx32
Foxk1_324	0.20927	0.0867719	0.122498	1.27379	0.199149	0.419192	0.852548	0.069281	FALSE	Foxk1
Foxo3_319	0.20927	0.0867719	0.122498	1.27379	0.199149	0.419192	0.852548	0.069281	FALSE	Foxo3
Foxp3_311	0.20927	0.0867719	0.122498	1.27379	0.199149	0.419192	0.852548	0.069281	FALSE	Foxp3
Foxk2_310	0.20927	0.0867719	0.122498	1.27379	0.199149	0.419192	0.852548	0.069281	FALSE	Foxk2
Foxj2_298	0.20927	0.0867719	0.122498	1.27379	0.199149	0.419192	0.852548	0.069281	FALSE	Foxj2
Foxp4_300	0.20927	0.0867719	0.122498	1.27379	0.199149	0.419192	0.852548	0.069281	FALSE	Foxp4
Foxp2_301	0.20927	0.0867719	0.122498	1.27379	0.199149	0.419192	0.852548	0.069281	FALSE	Foxp2
Meis1_425	0.119223	-0.0026385	0.121861		0.081738	0.320136	0.843129	0.074106	FALSE	Meis1
Zscan4_140	0.434198	0.312431	0.121766	0.483362	0.457662	0.351231	0.852548	0.069281	FALSE	Zscan4
Plag1_144	0.344082	0.224237	0.119845	0.627287	0.360824	0.126594	0.657574	0.182056	FALSE	Plag1
Rfx1_708	0.427474	0.307841	0.119634	0.482342	0.451707	0.272879	0.807082	0.0930823	FALSE	Rfx1
Sp140_717	0.235078	0.11581	0.119268	1.02931	0.233206	0.100573	0.616007	0.210414	FALSE	Sp140
IRC900814_720	0.235078	0.11581	0.119268	1.02931	0.233206	0.100573	0.616007	0.210414	FALSE	IRC900814
Foxo4_313	0.108369	-0.00987051	0.11824		0.0693575	0.314891	0.843129	0.074106	FALSE	Foxo4
Nr2e1_667	0.0884791	-0.0294449	0.117924		0.0419679	0.152422	0.703856	0.152516	FALSE	Nr2e1
Rxrb_686	-0.253743	-0.371593	0.11785	-0.573465	-0.540922	0.242472	0.805891	0.0937239	FALSE	Rxrb
Foxq1_309	0.270659	0.153411	0.117248	0.828762	0.277432	0.296879	0.829556	0.0811542	FALSE	Foxq1
Bhlhe40_55	-0.0380371	-0.154425	0.116388	-2.22247	-0.145974	0.144153	0.694772	0.158157	FALSE	Bhlhe40
Klf1_214	-0.330064	-0.446444	0.11638	-0.452949	-0.708996	0.132401	0.667299	0.175679	FALSE	Klf1
Gm4881_293	0.744387	0.628865	0.115523	0.249105	0.75414	0.216296	0.794735	0.0997779	FALSE	Gm4881
Dmrta2_879	0.155887	0.0423808	0.113506	1.86141	0.136367	0.221492	0.795305	0.0994665	FALSE	Dmrta2
Nr6a1_689	-0.0924653	-0.20529	0.112824	-1.22297	-0.232561	0.287547	0.82123	0.0855352	FALSE	Nr6a1
Tcfap2b_2	0.129899	0.0190169	0.110882	2.68628	0.103609	0.200624	0.772707	0.111985	FALSE	Tcfap2b
Prdm4_186	0.257663	0.14719	0.110473	0.818131	0.265949	0.246159	0.805891	0.0937239	FALSE	Prdm4
Irf6_634	0.186972	0.0765899	0.110382	1.29131	0.178595	0.206946	0.776707	0.109743	FALSE	Irf6
Gli3_155	0.214339	0.103975	0.110364	1.05191	0.213076	0.36254	0.852548	0.069281	FALSE	Gli3
Hnf1b_426	0.326165	0.216074	0.110091	0.604373	0.346099	0.25257	0.805891	0.0937239	FALSE	Hnf1b
Hbp1_727	0.0165427	-0.0932825	0.109825		-0.0564461	0.259098	0.807082	0.0930823	FALSE	Hbp1
Maz_807	0.0894279	-0.0200592	0.109487		0.0491907	0.0792256	0.586964	0.231389	FALSE	Maz
Meis2_461	-0.0146357	-0.121028	0.106393	-3.68425	-0.101338	0.532297	0.897679	0.0468791	FALSE	Meis2
Tbx19_766	-0.130771	-0.236531	0.10576	-0.903299	-0.292742	0.375241	0.852548	0.069281	FALSE	Tbx19
Nfil3_137	0.168376	0.0634025	0.104974	1.40962	0.158194	0.440458	0.856395	0.0673259	FALSE	Nfil3
Ptf1a_47	-0.0291898	-0.132967	0.103777	-2.45935	-0.121986	0.290503	0.82123	0.0855352	FALSE	Ptf1a
Foxg1_299	0.20061	0.0969861	0.103624	1.05725	0.200125	0.343449	0.852548	0.069281	FALSE	Foxg1
Six5_837	0.096085	-0.00603296	0.102118		0.0635388	0.430762	0.853967	0.0685588	FALSE	Six5
E2f3_258	0.258862	0.156825	0.102037	0.734405	0.272433	0.30294	0.835343	0.078135	FALSE	E2f3
Zic2_225	0.267101	0.167452	0.0996491	0.68526	0.283657	0.345439	0.852548	0.069281	FALSE	Zic2
Zbtb3_235	0.142104	0.0431281	0.0989761	1.70843	0.127787	0.27688	0.807082	0.0930823	FALSE	Zbtb3
Meis3_525	0.0185861	-0.0784115	0.0969975		-0.0438135	0.529739	0.896795	0.0473068	FALSE	Meis3
Nhlh2_84	0.142027	0.0461096	0.0959172	1.61537	0.129703	0.366897	0.852548	0.069281	FALSE	Nhlh2
Sox13_749	0.108365	0.0128665	0.095498	2.93561	0.0849017	0.383228	0.852548	0.069281	FALSE	Sox13
Hoxc13_403	0.354303	0.258817	0.0954855	0.463671	0.385773	0.304366	0.835343	0.078135	FALSE	Hoxc13
Mecp2_642	-0.0489183	-0.144086	0.0951674	-1.70628	-0.146407	0.320981	0.843129	0.074106	FALSE	Mecp2
Bcl6b_141	0.179163	0.0841706	0.0949924	1.09866	0.178449	0.465238	0.858452	0.0662839	FALSE	Bcl6b
Foxj3_303	0.122368	0.0275506	0.0948179	2.11201	0.104282	0.40609	0.852548	0.069281	FALSE	Foxj3
Foxl2_832	0.122368	0.0275506	0.0948179	2.11201	0.104282	0.40609	0.852548	0.069281	FALSE	Foxl2
Foxn2_830	0.122368	0.0275506	0.0948179	2.11201	0.104282	0.40609	0.852548	0.069281	FALSE	Foxn2
ENSMUSG00000090020_834	0.122368	0.0275506	0.0948179	2.11201	0.104282	0.40609	0.852548	0.069281	FALSE	ENSMUSG00000090020
Nr4a1_847	-0.429049	-0.52358	0.0945312	-0.299939	-0.933228	0.508672	0.885908	0.0526113	FALSE	Nr4a1
Tcfap4_20	0.241458	0.147174	0.0942847	0.726552	0.256185	0.377579	0.852548	0.069281	FALSE	Tcfap4
NP_590	-0.0464328	-0.139131	0.092698	-1.73987	-0.140479	0.25042	0.805891	0.0937239	FALSE	NP
Hmx3_520	-0.0464328	-0.139131	0.092698	-1.73987	-0.140479	0.25042	0.805891	0.0937239	FALSE	Hmx3
Sohlh2_48	0.282116	0.189806	0.0923103	0.583877	0.305633	0.23402	0.805891	0.0937239	FALSE	Sohlh2
Tgif1_542	0.0839245	-0.00727221	0.0911967		0.0542597	0.329721	0.852548	0.069281	FALSE	Tgif1
Gm4881_297	0.398589	0.30868	0.0899084	0.3788	0.436838	0.27688	0.807082	0.0930823	FALSE	Gm4881
Rhox11_552	0.00283323	-0.0869548	0.089788		-0.0619939	0.241077	0.805891	0.0937239	FALSE	Rhox11
Gm4881_295	0.719531	0.629785	0.089746	0.198363	0.743866	0.321192	0.843129	0.074106	FALSE	Gm4881
Pknox1_414	0.189582	0.101029	0.0885529	0.920115	0.195732	0.473757	0.865773	0.0625961	FALSE	Pknox1
Elf2_286	0.396682	0.308404	0.0882787	0.373261	0.435675	0.447682	0.85652	0.0672627	FALSE	Elf2
X9430076C15Rik_128	-0.882292	-0.970507	0.0882149	-0.143324	-3.76414	0.365747	0.852548	0.069281	FALSE	X9430076C15Rik
Gsx1_556	0.223775	0.136923	0.0868519	0.722013	0.239214	0.241948	0.805891	0.0937239	FALSE	Gsx1
Nr2f1_690	-0.303425	-0.38762	0.0841951	-0.371633	-0.611584	0.432539	0.853967	0.0685588	FALSE	Nr2f1
Pdx1_472	0.0263782	-0.0577469	0.0841251		-0.0228071	0.454973	0.857589	0.0667207	FALSE	Pdx1
Tcfap2a_1	0.10959	0.0263322	0.083258	2.0207	0.0948592	0.26444	0.807082	0.0930823	FALSE	Tcfap2a
Tead4_868	-0.195535	-0.278024	0.0824891	-0.53759	-0.389829	0.25293	0.805891	0.0937239	FALSE	Tead4
NP_600	0.152218	0.0699218	0.0822964	1.13172	0.15195	0.386547	0.852548	0.069281	FALSE	NP
Hoxd11_532	-0.0261602	-0.107749	0.0815891	-2.34711	-0.099981	0.212297	0.793416	0.100499	FALSE	Hoxd11
Hmbox1_438	0.295247	0.213711	0.0815357	0.478855	0.327089	0.429749	0.853967	0.0685588	FALSE	Hmbox1
E2f6_264	0.160595	0.0806864	0.0799089	1.00521	0.164324	0.20292	0.772801	0.111932	FALSE	E2f6
Gm5294_345	0.116241	0.0372572	0.0789842	1.63132	0.106682	0.462858	0.858452	0.0662839	FALSE	Gm5294
Foxl1_371	0.116241	0.0372572	0.0789842	1.63132	0.106682	0.462858	0.858452	0.0662839	FALSE	Foxl1
Phf21a_15	0.504163	0.425992	0.0781702	0.251607	0.550977	0.216457	0.794735	0.0997779	FALSE	Phf21a
Gsc_429	0.427564	0.349706	0.0778582	0.299799	0.473667	0.429495	0.853967	0.0685588	FALSE	Gsc
Gm5294_339	0.0284263	-0.0487409	0.0771672		-0.0147288	0.273828	0.807082	0.0930823	FALSE	Gm5294
Foxl1_363	0.0284263	-0.0487409	0.0771672		-0.0147288	0.273828	0.807082	0.0930823	FALSE	Foxl1
Gm239_651	-0.0669909	-0.141318	0.0743274	-1.17704	-0.158678	0.362083	0.852548	0.069281	FALSE	Gm239
Tgif2_566	0.123255	0.0495982	0.0736564	1.31785	0.11959	0.596394	0.927241	0.0328074	FALSE	Tgif2
Dmrt3_252	0.011055	-0.0624665	0.0735215		-0.0375706	0.142495	0.69055	0.160805	FALSE	Dmrt3
Rorc_678	-0.100575	-0.172842	0.0722661	-0.843639	-0.21208	0.381811	0.852548	0.069281	FALSE	Rorc
Zfp148_800	0.136733	0.0646986	0.0720341	1.09127	0.138442	0.307026	0.835343	0.078135	FALSE	Zfp148
Tbp_772	0.286155	0.214357	0.071798	0.430238	0.322223	0.425709	0.853433	0.0688303	FALSE	Tbp
Tbpl2_773	0.286155	0.214357	0.071798	0.430238	0.322223	0.425709	0.853433	0.0688303	FALSE	Tbpl2
IRC900814_721	0.110678	0.0396054	0.0710721	1.47995	0.104526	0.545466	0.904326	0.0436752	FALSE	IRC900814
Ahr_28	0.0314391	-0.0387911	0.0702302		-0.00531318	0.290503	0.82123	0.0855352	FALSE	Ahr
Ahrr_36	0.0314391	-0.0387911	0.0702302		-0.00531318	0.290503	0.82123	0.0855352	FALSE	Ahrr
Zfp143_224	0.35769	0.287559	0.0701315	0.326378	0.403404	0.393717	0.852548	0.069281	FALSE	Zfp143
Arntl_89	-0.153307	-0.223243	0.0699364	-0.580714	-0.300937	0.41695	0.852548	0.069281	FALSE	Arntl
Snai1_197	0.159024	0.0893367	0.0696872	0.847946	0.168873	0.668835	0.937303	0.0281198	FALSE	Snai1
Snai3_147	0.159024	0.0893367	0.0696872	0.847946	0.168873	0.668835	0.937303	0.0281198	FALSE	Snai3
Prkrir_774	0.123924	0.0550487	0.0688756	1.18046	0.123648	0.283831	0.815435	0.0886104	FALSE	Prkrir
Neurog2_49	0.100319	0.0320027	0.0683162	1.63619	0.0924251	0.377579	0.852548	0.069281	FALSE	Neurog2
Neurog3_75	0.100319	0.0320027	0.0683162	1.63619	0.0924251	0.377579	0.852548	0.069281	FALSE	Neurog3
Sox4_751	0.384344	0.316044	0.0682999	0.293212	0.433167	0.695223	0.937303	0.0281198	FALSE	Sox4
Emx1_491	0.0493022	-0.0186234	0.0679257		0.021962	0.754026	0.937303	0.0281198	FALSE	Emx1
Foxd4_833	0.198167	0.131249	0.0669186	0.611217	0.219968	0.587708	0.927241	0.0328074	FALSE	Foxd4
Rfx8_711	0.254213	0.187472	0.0667412	0.454248	0.287877	0.33774	0.852548	0.069281	FALSE	Rfx8
Rfx2_707	0.254213	0.187472	0.0667412	0.454248	0.287877	0.33774	0.852548	0.069281	FALSE	Rfx2
Pou5f1_618	0.0331889	-0.0333291	0.066518		-0.000101193	0.415459	0.852548	0.069281	FALSE	Pou5f1
Pit1_621	0.375158	0.308833	0.066325	0.291887	0.42438	0.320136	0.843129	0.074106	FALSE	Pit1
Irf3_630	0.20602	0.140901	0.0651196	0.56494	0.230769	0.411252	0.852548	0.069281	FALSE	Irf3
Foxl1_374	0.0747037	0.0101423	0.0645615	2.72141	0.0599408	0.338833	0.852548	0.069281	FALSE	Foxl1
NP_596	0.243814	0.179717	0.0640979	0.455561	0.277111	0.763923	0.937303	0.0281198	FALSE	NP
Zic4_187	0.204142	0.140509	0.0636334	0.556027	0.229373	0.354825	0.852548	0.069281	FALSE	Zic4
Hnf1a_470	0.144703	0.0816169	0.0630865	0.843863	0.154661	0.48128	0.869854	0.0605536	FALSE	Hnf1a
Zfa_208	0.238436	0.176111	0.0623249	0.452994	0.271753	0.381339	0.852548	0.069281	FALSE	Zfa
Zfy1_213	0.238436	0.176111	0.0623249	0.452994	0.271753	0.381339	0.852548	0.069281	FALSE	Zfy1
Scrt2_221	0.221754	0.16166	0.0600942	0.47282	0.25303	0.297481	0.829556	0.0811542	FALSE	Scrt2
Mlx_27	-0.154193	-0.213035	0.058842	-0.503947	-0.292676	0.522386	0.889468	0.0508696	FALSE	Mlx
Hoxb6_394	-0.0953928	-0.154209	0.0588162	-0.757793	-0.192317	0.603929	0.927241	0.0328074	FALSE	Hoxb6
Lin54_246	0.549117	0.490361	0.0587561	0.171454	0.603823	0.615159	0.927241	0.0328074	FALSE	Lin54
Etv3_267	0.515973	0.458198	0.057775	0.179996	0.572488	0.550663	0.907822	0.0419993	FALSE	Etv3
Scrt1_205	0.344043	0.286755	0.0572877	0.275112	0.3955	0.391079	0.852548	0.069281	FALSE	Scrt1
Meox2_504	0.198948	0.141936	0.0570125	0.505437	0.227054	0.630478	0.927241	0.0328074	FALSE	Meox2
Pparg_653	-0.0589299	-0.115438	0.0565078	-1.08285	-0.131604	0.687553	0.937303	0.0281198	FALSE	Pparg
Hoxc12_550	0.335669	0.279696	0.0559729	0.275824	0.387012	0.715504	0.937303	0.0281198	FALSE	Hoxc12
NP_605	0.335669	0.279696	0.0559729	0.275824	0.387012	0.715504	0.937303	0.0281198	FALSE	NP
Homez_562	0.0262921	-0.0295951	0.0558872		-0.00238462	0.411005	0.852548	0.069281	FALSE	Homez
Patz1_153	0.151861	0.0972859	0.0545749	0.663281	0.169378	0.632327	0.927241	0.0328074	FALSE	Patz1
Esx1_444	0.168348	0.113925	0.0544225	0.583602	0.190472	0.759959	0.937303	0.0281198	FALSE	Esx1
NP_597	0.113518	0.0596159	0.0539018	0.948302	0.119777	0.779837	0.937303	0.0281198	FALSE	NP
Dlx6_477	0.0630748	0.00934423	0.0537305	2.59312	0.0513157	0.68373	0.937303	0.0281198	FALSE	Dlx6
Sebox_397	0.300464	0.246824	0.0536404	0.297655	0.348962	0.514806	0.885908	0.0526113	FALSE	Sebox
Mlxipl_779	-0.133829	-0.187316	0.0534871	-0.52875	-0.252523	0.450278	0.857589	0.0667207	FALSE	Mlxipl
Arid3c_10	0.727638	0.675158	0.0524798	0.114348	0.766721	0.913034	0.97652	0.0103189	FALSE	Arid3c
Olig2_72	0.0619449	0.0101502	0.0517948	2.47009	0.0510902	0.694262	0.937303	0.0281198	FALSE	Olig2
Crx_526	0.405136	0.354989	0.0501472	0.201547	0.464734	0.659708	0.937303	0.0281198	FALSE	Crx
Twist1_785	-0.117866	-0.165716	0.0478502	-0.541406	-0.220598	0.793839	0.937303	0.0281198	FALSE	Twist1
Pknox2_501	0.0466277	-0.000879611	0.0475074	5.53655	0.0326285	0.695863	0.937303	0.0281198	FALSE	Pknox2
Nkx26_536	0.153451	0.10637	0.047081	0.551492	0.176209	0.508116	0.885908	0.0526113	FALSE	Nkx26
Nfix_722	0.42623	0.379563	0.0466674	0.177796	0.488409	0.726534	0.937303	0.0281198	FALSE	Nfix
Etv2_270	0.746739	0.70012	0.0466184	0.0992351	0.785282	0.240209	0.805891	0.0937239	FALSE	Etv2
Nhlh1_86	0.0736769	0.0272353	0.0464417	1.43512	0.0710159	0.802205	0.944652	0.024728	FALSE	Nhlh1
Hif3a_869	-0.321582	-0.367425	0.0458436	-0.208714	-0.60934	0.46233	0.858452	0.0662839	FALSE	Hif3a
Nr1i3_658	-0.311247	-0.356927	0.0456803	-0.214602	-0.586595	0.464973	0.858452	0.0662839	FALSE	Nr1i3
Klf10_810	0.110092	0.0647602	0.0453315	0.790434	0.120917	0.457855	0.858452	0.0662839	FALSE	Klf10
Otx2_437	0.508622	0.463318	0.0453048	0.143549	0.571405	0.475095	0.865773	0.0625961	FALSE	Otx2
Otx1_411	0.508622	0.463318	0.0453048	0.143549	0.571405	0.475095	0.865773	0.0625961	FALSE	Otx1
E2f7_260	0.502037	0.456831	0.0452066	0.1452	0.565046	0.472954	0.865773	0.0625961	FALSE	E2f7
Tcf7_726	0.13014	0.0851016	0.0450381	0.637692	0.147464	0.632636	0.927241	0.0328074	FALSE	Tcf7
Tcfec_53	-0.280828	-0.325277	0.0444495	-0.230974	-0.520878	0.501196	0.882345	0.0543614	FALSE	Tcfec
Rfx5_704	0.19414	0.150112	0.0440278	0.391371	0.229128	0.582346	0.927241	0.0328074	FALSE	Rfx5
Klf6_794	-0.204066	-0.247678	0.0436121	-0.306253	-0.369355	0.350559	0.852548	0.069281	FALSE	Klf6
Klf2_819	-0.204066	-0.247678	0.0436121	-0.306253	-0.369355	0.350559	0.852548	0.069281	FALSE	Klf2
Klf3_804	-0.204066	-0.247678	0.0436121	-0.306253	-0.369355	0.350559	0.852548	0.069281	FALSE	Klf3
Rarb_663	-0.663279	-0.706885	0.0436053	-0.0995122	-1.66695	0.850468	0.967897	0.0141708	FALSE	Rarb
Dbx2_541	0.0419201	-0.00150386	0.0434239	6.57484	0.0288635	0.647826	0.936059	0.0286968	FALSE	Dbx2
Zfp263_877	-0.102283	-0.145678	0.0433947	-0.568168	-0.190965	0.716151	0.937303	0.0281198	FALSE	Zfp263
Zfp263_163	-0.102283	-0.145678	0.0433947	-0.568168	-0.190965	0.716151	0.937303	0.0281198	FALSE	Zfp263
NP_588	-0.136309	-0.179317	0.0430085	-0.437511	-0.247787	0.472954	0.865773	0.0625961	FALSE	NP
Gm5294_344	0.526205	0.483466	0.0427392	0.130921	0.589606	0.739257	0.937303	0.0281198	FALSE	Gm5294
Foxl1_370	0.526205	0.483466	0.0427392	0.130921	0.589606	0.739257	0.937303	0.0281198	FALSE	Foxl1
Foxi3_323	0.554504	0.512256	0.0422477	0.122631	0.616715	0.517326	0.885908	0.0526113	FALSE	Foxi3
Foxi1_317	0.554504	0.512256	0.0422477	0.122631	0.616715	0.517326	0.885908	0.0526113	FALSE	Foxi1
Foxi2_318	0.554504	0.512256	0.0422477	0.122631	0.616715	0.517326	0.885908	0.0526113	FALSE	Foxi2
Gm5294_340	0.554504	0.512256	0.0422477	0.122631	0.616715	0.517326	0.885908	0.0526113	FALSE	Gm5294
Foxl1_362	0.554504	0.512256	0.0422477	0.122631	0.616715	0.517326	0.885908	0.0526113	FALSE	Foxl1
Foxm1_880	0.261769	0.219744	0.0420258	0.268735	0.31122	0.755014	0.937303	0.0281198	FALSE	Foxm1
Olig1_81	0.0919309	0.0505367	0.0413942	0.889222	0.0992734	0.769879	0.937303	0.0281198	FALSE	Olig1
Ebf1_90	-0.142094	-0.183125	0.0410313	-0.405789	-0.256027	0.772863	0.937303	0.0281198	FALSE	Ebf1
Myf6_63	0.489503	0.448701	0.0408026	0.134908	0.554935	0.502852	0.883498	0.0537946	FALSE	Myf6
Dnajc21_201	-0.0528427	-0.0930768	0.040234	-0.940177	-0.109296	0.551821	0.908034	0.0418979	FALSE	Dnajc21
Mzf1_179	-0.170888	-0.21032	0.0394318	-0.331867	-0.305083	0.602721	0.927241	0.0328074	FALSE	Mzf1
Hsfy2_628	0.0280071	-0.00962733	0.0376345		0.0131977	0.463915	0.858452	0.0662839	FALSE	Hsfy2
Neurod1_784	0.133153	0.0961154	0.0370377	0.497642	0.15657	0.771205	0.937303	0.0281198	FALSE	Neurod1
Atoh1_94	0.133153	0.0961154	0.0370377	0.497642	0.15657	0.771205	0.937303	0.0281198	FALSE	Atoh1
Neurod6_786	0.133153	0.0961154	0.0370377	0.497642	0.15657	0.771205	0.937303	0.0281198	FALSE	Neurod6
Neurod4_787	0.133153	0.0961154	0.0370377	0.497642	0.15657	0.771205	0.937303	0.0281198	FALSE	Neurod4
Id1_74	-0.0406325	-0.0768864	0.0362539	-1.08683	-0.0873646	0.774854	0.937303	0.0281198	FALSE	Id1
Id2_33	-0.0406325	-0.0768864	0.0362539	-1.08683	-0.0873646	0.774854	0.937303	0.0281198	FALSE	Id2
Irx5_484	-0.00686906	-0.0423014	0.0354323	-4.75482	-0.0359123	0.926107	0.97652	0.0103189	FALSE	Irx5
Tal1_782	0.240828	0.207167	0.0336609	0.2352	0.291601	0.860331	0.967897	0.0141708	FALSE	Tal1
Lyl1_783	0.240828	0.207167	0.0336609	0.2352	0.291601	0.860331	0.967897	0.0141708	FALSE	Lyl1
Hoxd4_531	0.515129	0.483187	0.031942	0.101372	0.584152	0.697466	0.937303	0.0281198	FALSE	Hoxd4
Sry_748	-0.046968	-0.077668	0.0307	-0.863389	-0.0928294	0.885251	0.967897	0.0141708	FALSE	Sry
Klf15_806	0.25155	0.221163	0.0303864	0.203254	0.306095	0.377813	0.852548	0.069281	FALSE	Klf15
Hic2_211	0.119515	0.0891967	0.0303181	0.453618	0.143205	0.640367	0.930484	0.0312912	FALSE	Hic2
NP_602	0.456404	0.426404	0.0300005	0.108236	0.527475	0.714533	0.937303	0.0281198	FALSE	NP
Cxxc1_247	0.143291	0.113655	0.0296367	0.362267	0.174372	0.813283	0.94836	0.0230267	FALSE	Cxxc1
Rfx7_709	0.364437	0.334986	0.0294517	0.134112	0.432651	0.822037	0.951492	0.0215948	FALSE	Rfx7
Foxp1_302	-0.0246036	-0.0539349	0.0293313	-1.43355	-0.057796	0.849449	0.967897	0.0141708	FALSE	Foxp1
Smad4_860	0.0858376	0.0577562	0.0280814	0.610166	0.100032	0.498717	0.879737	0.0556469	FALSE	Smad4
Neurod2_69	0.0212591	-0.00681202	0.0280711		0.0103839	0.893127	0.974092	0.0114001	FALSE	Neurod2
Sox2_750	-0.0544775	-0.0821089	0.0276314	-0.706205	-0.102052	0.696184	0.937303	0.0281198	FALSE	Sox2
Uncx_469	0.259937	0.232862	0.0270747	0.175882	0.317767	0.925074	0.97652	0.0103189	FALSE	Uncx
Zfp219_816	0.146967	0.120025	0.0269427	0.320157	0.180779	0.44303	0.856395	0.0673259	FALSE	Zfp219
Tcfeb_41	-0.26674	-0.293449	0.0267086	-0.157183	-0.47412	0.534861	0.898709	0.0463807	FALSE	Tcfeb
Esr1_666	-0.905808	-0.931969	0.0261609	-0.0465656	-3.62395	0.724584	0.937303	0.0281198	FALSE	Esr1
Rarg_654	-0.865275	-0.891394	0.0261187	-0.0486555	-3.03901	0.938855	0.979166	0.00914363	FALSE	Rarg
Sox17_733	-0.221219	-0.247046	0.0258269	-0.183072	-0.384833	0.908911	0.97652	0.0103189	FALSE	Sox17
Pax7_467	0.0186098	-0.00718912	0.0257989		0.00821483	0.770211	0.937303	0.0281198	FALSE	Pax7
Zfp282_170	0.097854	0.073547	0.024307	0.45042	0.118626	0.911659	0.97652	0.0103189	FALSE	Zfp282
Smad2_861	-0.118555	-0.142199	0.0236449	-0.308885	-0.201538	0.636033	0.927241	0.0328074	FALSE	Smad2
Smad3_723	-0.118555	-0.142199	0.0236449	-0.308885	-0.201538	0.636033	0.927241	0.0328074	FALSE	Smad3
Smad9_884	-0.118555	-0.142199	0.0236449	-0.308885	-0.201538	0.636033	0.927241	0.0328074	FALSE	Smad9
Gcm2_835	0.105638	0.0823388	0.0232997	0.396484	0.129598	0.994813	0.998963	0.000450756	FALSE	Gcm2
Rara_685	-0.63695	-0.660185	0.0232348	-0.0595417	-1.50868	0.987898	0.99694	0.0013308	FALSE	Rara
Tcfap2d_5	0.117057	0.0941132	0.0229436	0.349188	0.14481	0.989972	0.997892	0.000916386	FALSE	Tcfap2d
Prdm11_650	0.0813459	0.0586131	0.0227328	0.516772	0.0975832	0.75271	0.937303	0.0281198	FALSE	Prdm11
Mitf_62	-0.296816	-0.318601	0.0217843	-0.119465	-0.530549	0.675791	0.937303	0.0281198	FALSE	Mitf
Zfp3_200	-0.00829228	-0.0294204	0.0211281	-3.23322	-0.0274637	0.849789	0.967897	0.0141708	FALSE	Zfp3
Cux1_474	-0.131694	-0.152628	0.0209339	-0.253933	-0.221221	0.648449	0.936059	0.0286968	FALSE	Cux1
Foxl1_377	0.0632044	0.0426691	0.0205352	0.618525	0.0744188	0.961978	0.984297	0.0068737	FALSE	Foxl1
Gm5294_351	0.0632044	0.0426691	0.0205352	0.618525	0.0744188	0.961978	0.984297	0.0068737	FALSE	Gm5294
Trp53_692	-0.296932	-0.316687	0.019755	-0.110146	-0.528677	0.692982	0.937303	0.0281198	FALSE	Trp53
Sox14_743	0.00719812	-0.0122554	0.0194535		-0.00365266	0.566105	0.917579	0.0373564	FALSE	Sox14
Nr2e3_683	-0.158655	-0.176663	0.0180081	-0.188418	-0.264753	0.821363	0.951492	0.0215948	FALSE	Nr2e3
Smarcc2_646	0.711275	0.694568	0.0167068	0.0410068	0.768012	0.975798	0.990396	0.00419105	FALSE	Smarcc2
Sp110_718	-0.270918	-0.287144	0.0162262	-0.102754	-0.47199	0.923697	0.97652	0.0103189	FALSE	Sp110
AC1689771_719	-0.270918	-0.287144	0.0162262	-0.102754	-0.47199	0.923697	0.97652	0.0103189	FALSE	AC1689771
Zkscan4_216	0.0543916	0.0383818	0.0160099	0.565669	0.0654161	0.604534	0.927241	0.0328074	FALSE	Zkscan4
Zkscan3_156	0.0543916	0.0383818	0.0160099	0.565669	0.0654161	0.604534	0.927241	0.0328074	FALSE	Zkscan3
Mypop_649	0.113214	0.0972485	0.015966	0.256875	0.144349	0.731419	0.937303	0.0281198	FALSE	Mypop
Otp_436	0.223622	0.209583	0.0140394	0.114116	0.282858	0.665997	0.937303	0.0281198	FALSE	Otp
Hoxd9_534	0.332723	0.318762	0.013961	0.0759439	0.4068	0.815638	0.949066	0.0227034	FALSE	Hoxd9
Barhl2_492	0.251489	0.237614	0.0138757	0.100304	0.315626	0.695223	0.937303	0.0281198	FALSE	Barhl2
Foxl1_381	0.864754	0.851035	0.0137187	0.0286261	0.893668	0.635105	0.927241	0.0328074	FALSE	Foxl1
Barhl1_457	0.345862	0.332554	0.0133085	0.0702135	0.42138	0.912347	0.97652	0.0103189	FALSE	Barhl1
Foxl1_368	0.283436	0.270464	0.0129719	0.0840663	0.352702	0.898613	0.976452	0.0103492	FALSE	Foxl1
Nkx23_537	0.19604	0.183654	0.0123857	0.117562	0.250776	0.966123	0.986603	0.00585751	FALSE	Nkx23
Gm5294_349	0.213981	0.201738	0.0122425	0.106564	0.272453	0.897584	0.976452	0.0103492	FALSE	Gm5294
Nfic_724	0.0510434	0.0388593	0.0121841	0.465536	0.0634358	0.941959	0.980883	0.00838293	FALSE	Nfic
Arid3a_7	0.588335	0.576361	0.0119747	0.0377932	0.662067	0.952655	0.984297	0.0068737	FALSE	Arid3a
Esrrb_669	-0.584914	-0.596274	0.0113603	-0.0362266	-1.28839	0.798186	0.941177	0.0263289	FALSE	Esrrb
Hoxa2_420	0.0258387	0.0146102	0.0112285	0.91017	0.0288866	0.997234	0.998963	0.000450756	FALSE	Hoxa2
Foxo1_314	0.167196	0.156098	0.0110985	0.126387	0.216172	0.933341	0.97652	0.0103189	FALSE	Foxo1
Pax1_855	-0.133031	-0.144	0.0109685	-0.15364	-0.215103	0.879436	0.967897	0.0141708	FALSE	Pax1
Pax8_854	-0.133031	-0.144	0.0109685	-0.15364	-0.215103	0.879436	0.967897	0.0141708	FALSE	Pax8
Lhx3_459	0.303992	0.293878	0.0101143	0.0643244	0.377329	0.735335	0.937303	0.0281198	FALSE	Lhx3
Lhx1_422	0.278976	0.269193	0.00978247	0.068357	0.349461	0.727185	0.937303	0.0281198	FALSE	Lhx1
Srebf2_38	-0.139435	-0.14778	0.00834537	-0.120932	-0.223656	0.921632	0.97652	0.0103189	FALSE	Srebf2
Pou2f1_619	0.271625	0.263285	0.00833958	0.0623476	0.341935	0.805893	0.94639	0.0239296	FALSE	Pou2f1
Foxd1_330	0.0741831	0.0658485	0.00833465	0.229717	0.0976321	0.863055	0.967897	0.0141708	FALSE	Foxd1
Gm5294_334	0.0741831	0.0658485	0.00833465	0.229717	0.0976321	0.863055	0.967897	0.0141708	FALSE	Gm5294
Foxl1_359	0.0741831	0.0658485	0.00833465	0.229717	0.0976321	0.863055	0.967897	0.0141708	FALSE	Foxl1
Six1_553	0.0153591	0.00705156	0.00830749	1.19586	0.0160759	0.863737	0.967897	0.0141708	FALSE	Six1
Barx2_488	0.195727	0.187425	0.00830279	0.0863161	0.252871	0.748764	0.937303	0.0281198	FALSE	Barx2
Dmrt1_251	-0.0536417	-0.0614838	0.00784209	-0.301509	-0.0855315	0.617904	0.927241	0.0328074	FALSE	Dmrt1
Zfp652_239	0.354242	0.34676	0.00748281	0.0442353	0.433495	0.998963	0.998963	0.000450756	FALSE	Zfp652
E2f4_257	0.290027	0.282713	0.0073147	0.0531813	0.363306	0.914753	0.97652	0.0103189	FALSE	E2f4
NP_593	0.068646	0.0617142	0.00693185	0.216347	0.0910974	0.931273	0.97652	0.0103189	FALSE	NP
Nkx24_557	0.104701	0.0983922	0.00630836	0.132865	0.13953	0.657826	0.937303	0.0281198	FALSE	Nkx24
Rxra_662	-0.451333	-0.457494	0.00616054	-0.0305271	-0.87412	0.757321	0.937303	0.0281198	FALSE	Rxra
Srf_639	-0.00110992	-0.00710447	0.00599454		-0.00593763	0.928173	0.97652	0.0103189	FALSE	Srf
Zfp691_203	-0.0385222	-0.0440705	0.00554836	-0.343983	-0.0608431	0.783164	0.937303	0.0281198	FALSE	Zfp691
Tcfe3_17	-0.289609	-0.294946	0.00533674	-0.0435611	-0.498744	0.876019	0.967897	0.0141708	FALSE	Tcfe3
Mlxip_70	-0.0141755	-0.0191741	0.00499851	-0.964787	-0.0242595	0.958869	0.984297	0.0068737	FALSE	Mlxip
Pax5_694	-0.147583	-0.152413	0.00482978	-0.0809383	-0.234461	0.671993	0.937303	0.0281198	FALSE	Pax5
E2f8_263	0.359777	0.3551	0.00467774	0.0321773	0.440887	0.951619	0.984297	0.0068737	FALSE	E2f8
Glis1_185	0.113777	0.109625	0.00415266	0.0941674	0.152769	0.918192	0.97652	0.0103189	FALSE	Glis1
Hoxd10_551	0.155707	0.151655	0.00405198	0.0681123	0.206245	0.76161	0.937303	0.0281198	FALSE	Hoxd10
Rbpj_824	-0.0307377	-0.0334531	0.00271533	-0.310567	-0.0470633	0.864418	0.967897	0.0141708	FALSE	Rbpj
Rbpsuhrs3_825	-0.0307377	-0.0334531	0.00271533	-0.310567	-0.0470633	0.864418	0.967897	0.0141708	FALSE	Rbpsuhrs3
Hnf4g_664	-0.324942	-0.327486	0.00254407	-0.0264834	-0.569639	0.776514	0.937303	0.0281198	FALSE	Hnf4g
Foxl1_361	0.39134	0.389005	0.00233571	0.0209234	0.475264	0.9392	0.979166	0.00914363	FALSE	Foxl1
Nfatc1_703	-0.055004	-0.0563157	0.00131168	-0.130224	-0.0826215	0.986515	0.996685	0.00144202	FALSE	Nfatc1
Tbx15_864	-0.00857005	-0.00983932	0.00126927	-1.2955	-0.013341	0.932651	0.97652	0.0103189	FALSE	Tbx15
Tbx18_866	-0.00857005	-0.00983932	0.00126927	-1.2955	-0.013341	0.932651	0.97652	0.0103189	FALSE	Tbx18
Tbx22_865	-0.00857005	-0.00983932	0.00126927	-1.2955	-0.013341	0.932651	0.97652	0.0103189	FALSE	Tbx22
Bhlha15_87	-0.174948	-0.176054	0.00110663	-0.0376453	-0.27841	0.881146	0.967897	0.0141708	FALSE	Bhlha15
Klf16_874	0.149872	0.149153	0.000718751	0.0385659	0.201022	0.720039	0.937303	0.0281198	FALSE	Klf16
Klf14_237	0.149872	0.149153	0.000718751	0.0385659	0.201022	0.720039	0.937303	0.0281198	FALSE	Klf14
Klf13_817	0.149872	0.149153	0.000718751	0.0385659	0.201022	0.720039	0.937303	0.0281198	FALSE	Klf13
Klf11_798	0.149872	0.149153	0.000718751	0.0385659	0.201022	0.720039	0.937303	0.0281198	FALSE	Klf11
Hoxc11_404	0.163031	0.16237	0.000661345	0.035011	0.21748	0.91269	0.97652	0.0103189	FALSE	Hoxc11
Gm5294_348	0.456959	0.45668	0.000279012	0.0114517	0.542822	0.915785	0.97652	0.0103189	FALSE	Gm5294
Foxl1_375	0.456959	0.45668	0.000279012	0.0114517	0.542822	0.915785	0.97652	0.0103189	FALSE	Foxl1
Foxj1_305	0.513373	0.513873	-0.00049954	0.00802295	0.598006	0.742531	0.937303	0.0281198	FALSE	Foxj1
Gm5294_335	0.513373	0.513873	-0.00049954	0.00802295	0.598006	0.742531	0.937303	0.0281198	FALSE	Gm5294
Foxl1_357	0.513373	0.513873	-0.00049954	0.00802295	0.598006	0.742531	0.937303	0.0281198	FALSE	Foxl1
Mbd1_248	0.145636	0.146294	-0.000658368	0.0262027	0.196563	0.817657	0.950163	0.0222019	FALSE	Mbd1
Rfx4_706	0.26009	0.261008	-0.00091739	0.0134256	0.334052	0.904446	0.97652	0.0103189	FALSE	Rfx4
Esrrg_676	-0.732099	-0.730267	-0.00183248	-0.00306163	-1.8953	0.922665	0.97652	0.0103189	FALSE	Esrrg
Nr5a2_675	-0.732099	-0.730267	-0.00183248	-0.00306163	-1.8953	0.922665	0.97652	0.0103189	FALSE	Nr5a2
Nr5a1_848	-0.732099	-0.730267	-0.00183248	-0.00306163	-1.8953	0.922665	0.97652	0.0103189	FALSE	Nr5a1
Hoxb13_547	0.303877	0.306133	-0.0022556	0.00523786	0.384055	0.936787	0.978965	0.00923304	FALSE	Hoxb13
Gm5294_342	-0.145341	-0.142524	-0.0028172	-0.00575194	-0.224204	0.884566	0.967897	0.0141708	FALSE	Gm5294
Nr1h3_655	-0.320576	-0.31765	-0.0029261	-0.00205933	-0.554513	0.813955	0.94836	0.0230267	FALSE	Nr1h3
Nr1h2_688	-0.320576	-0.31765	-0.0029261	-0.00205933	-0.554513	0.813955	0.94836	0.0230267	FALSE	Nr1h2
Hoxc10_440	0.042262	0.0457342	-0.00347214	-0.00289834	0.0621191	0.884566	0.967897	0.0141708	FALSE	Hoxc10
Hoxd3_583	0.042262	0.0457342	-0.00347214	-0.00289834	0.0621191	0.884566	0.967897	0.0141708	FALSE	Hoxd3
Klf4_143	-0.305069	-0.301482	-0.00358698	0.00101435	-0.52134	0.555593	0.909153	0.0413632	FALSE	Klf4
Hesx1_523	0.164117	0.168259	-0.00414139	-0.00649723	0.2218	0.885593	0.967897	0.0141708	FALSE	Hesx1
Alx4_521	0.164117	0.168259	-0.00414139	-0.00649723	0.2218	0.885593	0.967897	0.0141708	FALSE	Alx4
Shox2_463	0.164117	0.168259	-0.00414139	-0.00649723	0.2218	0.885593	0.967897	0.0141708	FALSE	Shox2
Alx1_505	0.164117	0.168259	-0.00414139	-0.00649723	0.2218	0.885593	0.967897	0.0141708	FALSE	Alx1
Klf8_194	-0.258081	-0.252893	-0.00518794	0.0103797	-0.425631	0.538003	0.898709	0.0463807	FALSE	Klf8
Nr1h4_850	-0.953508	-0.948305	-0.00520246	0.00278134	-4.34832	0.904446	0.97652	0.0103189	FALSE	Nr1h4
Nr1h5_851	-0.953508	-0.948305	-0.00520246	0.00278134	-4.34832	0.904446	0.97652	0.0103189	FALSE	Nr1h5
Nr4a2_677	-0.584682	-0.578069	-0.00661276	0.00808252	-1.25627	0.958524	0.984297	0.0068737	FALSE	Nr4a2
Neurog1_85	-0.0707662	-0.064082	-0.0066842	0.0748918	-0.100707	0.88012	0.967897	0.0141708	FALSE	Neurog1
Pou6f1_416	0.147994	0.154688	-0.00669449	-0.0308798	0.203315	0.904446	0.97652	0.0103189	FALSE	Pou6f1
Zfp957_16	0.328031	0.335035	-0.00700401	-0.0156126	0.413088	0.898956	0.976452	0.0103492	FALSE	Zfp957
Dbx1_480	0.319538	0.326546	-0.00700883	-0.0160396	0.403859	0.632944	0.927241	0.0328074	FALSE	Dbx1
Nkx62_838	0.319538	0.326546	-0.00700883	-0.0160396	0.403859	0.632944	0.927241	0.0328074	FALSE	Nkx62
Nr3c1_673	-0.0441936	-0.0371377	-0.00705599	0.143682	-0.0598944	0.954036	0.984297	0.0068737	FALSE	Nr3c1
Atf6_111	-0.162413	-0.155311	-0.00710211	0.0346411	-0.249586	0.740566	0.937303	0.0281198	FALSE	Atf6
Atf6b_100	-0.162413	-0.155311	-0.00710211	0.0346411	-0.249586	0.740566	0.937303	0.0281198	FALSE	Atf6b
Tead3_867	-0.0486545	-0.0407453	-0.0079092	0.159618	-0.065974	0.870898	0.967897	0.0141708	FALSE	Tead3
Hoxa10_395	0.163274	0.172238	-0.00896388	-0.047023	0.223739	0.827774	0.956403	0.0193589	FALSE	Hoxa10
E2f1_261	0.291959	0.301118	-0.00915837	-0.0277855	0.374665	0.75864	0.937303	0.0281198	FALSE	E2f1
Zfp384_811	0.0363456	0.0460606	-0.00971494	-0.204046	0.0582515	0.614245	0.927241	0.0328074	FALSE	Zfp384
Arid3b_6	0.363684	0.373591	-0.00990638	-0.0253034	0.45274	0.853187	0.967897	0.0141708	FALSE	Arid3b
Pgr_849	0.0708034	0.080756	-0.00995262	-0.119457	0.105383	0.730767	0.937303	0.0281198	FALSE	Pgr
Foxd2_322	-0.0713655	-0.0608971	-0.0104684	0.164032	-0.0987083	0.832843	0.958965	0.0181972	FALSE	Foxd2
Foxe3_315	-0.0713655	-0.0608971	-0.0104684	0.164032	-0.0987083	0.832843	0.958965	0.0181972	FALSE	Foxe3
Hoxc8_405	0.165826	0.176417	-0.0105903	-0.0595446	0.227891	0.784497	0.937303	0.0281198	FALSE	Hoxc8
Gli2_815	-0.00790919	0.00323593	-0.0111451		-0.00337499	0.772531	0.937303	0.0281198	FALSE	Gli2
Gli1_801	-0.00790919	0.00323593	-0.0111451		-0.00337499	0.772531	0.937303	0.0281198	FALSE	Gli1
Zfp300_180	0.274679	0.285847	-0.0111677	-0.0395888	0.35644	0.737295	0.937303	0.0281198	FALSE	Zfp300
Hoxd12_409	0.362795	0.373991	-0.011196	-0.0303206	0.452483	0.786829	0.937303	0.0281198	FALSE	Hoxd12
Gm4881_292	0.388574	0.399964	-0.0113897	-0.0290514	0.479509	0.959905	0.984297	0.0068737	FALSE	Gm4881
Ets2_828	0.388574	0.399964	-0.0113897	-0.0290514	0.479509	0.959905	0.984297	0.0068737	FALSE	Ets2
Gabpa_273	0.388574	0.399964	-0.0113897	-0.0290514	0.479509	0.959905	0.984297	0.0068737	FALSE	Gabpa
Bcl6_162	0.0525432	0.0641343	-0.0115911	-0.191348	0.0818015	0.997925	0.998963	0.000450756	FALSE	Bcl6
Klf7_171	-0.22304	-0.211129	-0.0119108	0.057706	-0.353072	0.753039	0.937303	0.0281198	FALSE	Klf7
Rfx6_705	0.162198	0.174557	-0.0123591	-0.0753332	0.224507	0.83758	0.963163	0.0163004	FALSE	Rfx6
Phox2b_418	0.132341	0.14474	-0.0123987	-0.0915488	0.187186	0.955071	0.984297	0.0068737	FALSE	Phox2b
Vsx2_431	0.0648351	0.0777097	-0.0128747	-0.18305	0.0993254	0.692343	0.937303	0.0281198	FALSE	Vsx2
Foxl1_380	0.922178	0.935789	-0.0136112	-0.0158319	0.947841	0.782166	0.937303	0.0281198	FALSE	Foxl1
Gm5294_352	0.167266	0.180942	-0.0136756	-0.0835964	0.23156	0.598199	0.927241	0.0328074	FALSE	Gm5294
Foxl1_378	0.167266	0.180942	-0.0136756	-0.0835964	0.23156	0.598199	0.927241	0.0328074	FALSE	Foxl1
Hoxb1_423	-0.201773	-0.187669	-0.0141037	0.0810353	-0.312439	0.972342	0.990396	0.00419105	FALSE	Hoxb1
Atf7_124	-0.7077	-0.693546	-0.014154	0.0223108	-1.73997	0.924386	0.97652	0.0103189	FALSE	Atf7
Pitx2_464	0.336619	0.35134	-0.0147206	-0.0470789	0.426511	0.952655	0.984297	0.0068737	FALSE	Pitx2
Zfp637_220	0.37762	0.392633	-0.015013	-0.043181	0.470017	0.540867	0.900085	0.0457165	FALSE	Zfp637
Hoxa11_507	0.460362	0.475473	-0.0151105	-0.0358978	0.553771	0.875336	0.967897	0.0141708	FALSE	Hoxa11
Pax4_475	0.0635847	0.0787594	-0.0151747	-0.227848	0.0991902	0.607258	0.927241	0.0328074	FALSE	Pax4
Isx_482	0.100024	0.115349	-0.0153247	-0.154922	0.14755	0.576711	0.926519	0.0331458	FALSE	Isx
Foxn3_829	0.0656989	0.0811571	-0.0154582	-0.226492	0.102225	0.786163	0.937303	0.0281198	FALSE	Foxn3
Zfx_240	0.0566846	0.07241	-0.0157253	-0.261809	0.0902401	0.75798	0.937303	0.0281198	FALSE	Zfx
Osr1_206	0.0403681	0.0561858	-0.0158178	-0.347072	0.06802	0.692343	0.937303	0.0281198	FALSE	Osr1
Rest_805	-0.128253	-0.111047	-0.0172069	0.172273	-0.183851	0.594892	0.927241	0.0328074	FALSE	Rest
Arnt_25	-0.167358	-0.149816	-0.0175427	0.132035	-0.249114	0.746794	0.937303	0.0281198	FALSE	Arnt
Hoxa1_479	0.139916	0.158667	-0.0187507	-0.145112	0.200745	0.728813	0.937303	0.0281198	FALSE	Hoxa1
Irx1_565	0.0169275	0.0359424	-0.0190149	-0.766518	0.0376422	0.728813	0.937303	0.0281198	FALSE	Irx1
Pit1_624	0.00273991	0.0220267	-0.0192868	-1.56575	0.0177556	0.671045	0.937303	0.0281198	FALSE	Pit1
Bhlhe23_77	0.0218479	0.0413551	-0.0195072	-0.67131	0.0448858	0.774854	0.937303	0.0281198	FALSE	Bhlhe23
Msx3_453	0.296459	0.316324	-0.0198647	-0.0767327	0.385587	0.994467	0.998963	0.000450756	FALSE	Msx3
Nr2f2_680	-0.56809	-0.547865	-0.0202251	0.043857	-1.17781	0.948513	0.984297	0.0068737	FALSE	Nr2f2
Ppard_656	-0.318219	-0.297592	-0.020627	0.0818301	-0.530959	0.828449	0.956403	0.0193589	FALSE	Ppard
Klf12_236	-0.256756	-0.236117	-0.0206394	0.102641	-0.408199	0.806564	0.94639	0.0239296	FALSE	Klf12
Lhx5_471	0.258803	0.279541	-0.0207376	-0.0918255	0.343887	0.994122	0.998963	0.000450756	FALSE	Lhx5
Foxl1_358	0.678037	0.699318	-0.0212808	-0.0373099	0.755894	0.7915	0.937303	0.0281198	FALSE	Foxl1
Gm5294_337	0.678037	0.699318	-0.0212808	-0.0373099	0.755894	0.7915	0.937303	0.0281198	FALSE	Gm5294
Zfp740_204	0.284411	0.305841	-0.0214299	-0.0871902	0.373093	0.721985	0.937303	0.0281198	FALSE	Zfp740
Atf3_110	-0.325961	-0.304071	-0.0218902	0.0858188	-0.545858	0.536859	0.898709	0.0463807	FALSE	Atf3
Arnt2_26	-0.607609	-0.584618	-0.0229911	0.0477709	-1.30798	0.75798	0.937303	0.0281198	FALSE	Arnt2
Ahctf1_13	0.684885	0.708052	-0.0231674	-0.0407828	0.762535	0.996542	0.998963	0.000450756	FALSE	Ahctf1
Batf_790	-0.935773	-0.912204	-0.0235689	0.0316558	-3.71764	0.950929	0.984297	0.0068737	FALSE	Batf
Batf3_789	-0.935773	-0.912204	-0.0235689	0.0316558	-3.71764	0.950929	0.984297	0.0068737	FALSE	Batf3
Mafg_123	-0.441078	-0.41741	-0.0236679	0.0688043	-0.809055	0.748107	0.937303	0.0281198	FALSE	Mafg
Gbx1_571	0.0490649	0.0729192	-0.0238543	-0.460636	0.0854139	0.647826	0.936059	0.0286968	FALSE	Gbx1
Hes5_83	0.183301	0.207335	-0.0240346	-0.149897	0.257394	0.810594	0.94836	0.0230267	FALSE	Hes5
En1_563	-0.0186097	0.0065221	-0.0251318		-0.0087458	0.789497	0.937303	0.0281198	FALSE	En1
Lhx4_454	-0.0186097	0.0065221	-0.0251318		-0.0087458	0.789497	0.937303	0.0281198	FALSE	Lhx4
Usf1_46	-0.211072	-0.185158	-0.0259141	0.167423	-0.318533	0.982712	0.996267	0.00162445	FALSE	Usf1
Gsx2_502	0.0881972	0.11413	-0.0259328	-0.311568	0.139029	0.677376	0.937303	0.0281198	FALSE	Gsx2
Nobox_476	0.155072	0.181335	-0.0262624	-0.192368	0.224292	0.774854	0.937303	0.0281198	FALSE	Nobox
E4f1_873	-0.173532	-0.146673	-0.0268591	0.217002	-0.251715	0.700354	0.937303	0.0281198	FALSE	E4f1
Klf5_145	-0.126959	-0.100028	-0.0269307	0.310669	-0.173797	0.857948	0.967897	0.0141708	FALSE	Klf5
Nkx29_564	0.0634374	0.0906324	-0.027195	-0.42882	0.107065	0.966468	0.986603	0.00585751	FALSE	Nkx29
Sp100_714	0.0818199	0.109076	-0.0272562	-0.349211	0.131521	0.66915	0.937303	0.0281198	FALSE	Sp100
Zfp128_223	0.0831874	0.110477	-0.0272892	-0.344837	0.133343	0.76723	0.937303	0.0281198	FALSE	Zfp128
Zbtb4_151	0.0246305	0.0519526	-0.0273221	-0.8464	0.0542117	0.975107	0.990396	0.00419105	FALSE	Zbtb4
Nfatc2_700	-0.276924	-0.249042	-0.0278824	0.136452	-0.44023	0.638198	0.928863	0.0320484	FALSE	Nfatc2
Rax_447	0.0961969	0.124466	-0.0282696	-0.316235	0.150991	0.715828	0.937303	0.0281198	FALSE	Rax
Terf2_648	0.0407933	0.0702957	-0.0295024	-0.646965	0.0779874	0.398058	0.852548	0.069281	FALSE	Terf2
Hey2_29	0.0247301	0.0547145	-0.0299844	-0.913645	0.0561982	0.609988	0.927241	0.0328074	FALSE	Hey2
Heyl_60	0.0247301	0.0547145	-0.0299844	-0.913645	0.0561982	0.609988	0.927241	0.0328074	FALSE	Heyl
Hey1_73	0.0247301	0.0547145	-0.0299844	-0.913645	0.0561982	0.609988	0.927241	0.0328074	FALSE	Hey1
Nfib_859	0.0602845	0.0909061	-0.0306215	-0.500739	0.105135	0.594592	0.927241	0.0328074	FALSE	Nfib
Nfia_862	0.0602845	0.0909061	-0.0306215	-0.500739	0.105135	0.594592	0.927241	0.0328074	FALSE	Nfia
Zbtb49_176	-0.0522838	-0.0215341	-0.0307497	1.26382	-0.0542559	0.588902	0.927241	0.0328074	FALSE	Zbtb49
Hoxb9_428	0.366008	0.397265	-0.031257	-0.104434	0.466378	0.758969	0.937303	0.0281198	FALSE	Hoxb9
NP_591	0.366008	0.397265	-0.031257	-0.104434	0.466378	0.758969	0.937303	0.0281198	FALSE	NP
Tlx1_450	0.10478	0.136483	-0.0317032	-0.33016	0.164312	0.975798	0.990396	0.00419105	FALSE	Tlx1
Tlx3_522	0.10478	0.136483	-0.0317032	-0.33016	0.164312	0.975798	0.990396	0.00419105	FALSE	Tlx3
Dmbx1_466	0.285356	0.317148	-0.0317919	-0.134533	0.379901	0.914753	0.97652	0.0103189	FALSE	Dmbx1
NP_607	0.532332	0.564524	-0.032192	-0.0753132	0.630804	0.628324	0.927241	0.0328074	FALSE	NP
Tlx2_574	0.225429	0.258619	-0.0331907	-0.17527	0.312693	0.722959	0.937303	0.0281198	FALSE	Tlx2
Olig3_78	-0.0715992	-0.0383368	-0.0332623	0.865896	-0.0815649	0.681185	0.937303	0.0281198	FALSE	Olig3
Foxa1_306	0.0853645	0.118903	-0.0335385	-0.414027	0.140299	0.667258	0.937303	0.0281198	FALSE	Foxa1
Prrx1_455	0.033392	0.0675552	-0.0341632	-0.843278	0.07104	0.871922	0.967897	0.0141708	FALSE	Prrx1
Phox2a_415	0.033392	0.0675552	-0.0341632	-0.843278	0.07104	0.871922	0.967897	0.0141708	FALSE	Phox2a
Hoxd1_530	0.033392	0.0675552	-0.0341632	-0.843278	0.07104	0.871922	0.967897	0.0141708	FALSE	Hoxd1
En2_517	0.033392	0.0675552	-0.0341632	-0.843278	0.07104	0.871922	0.967897	0.0141708	FALSE	En2
Hoxa3_584	-0.00247712	0.0319262	-0.0344034	-3.54866	0.0210882	0.792836	0.937303	0.0281198	FALSE	Hoxa3
Hnf4a_665	0.112602	0.147194	-0.0345918	-0.338665	0.176193	0.43381	0.854064	0.0685094	FALSE	Hnf4a
Usf2_95	-0.236873	-0.202029	-0.0348433	0.210778	-0.357439	0.89347	0.974092	0.0114001	FALSE	Usf2
Irx2_400	-0.274194	-0.239219	-0.034975	0.180409	-0.427995	0.461802	0.858452	0.0662839	FALSE	Irx2
Creb1_109	-0.256004	-0.22041	-0.0355941	0.198507	-0.392529	0.605139	0.927241	0.0328074	FALSE	Creb1
Trp63_853	-0.0653585	-0.0295143	-0.0358442	1.12435	-0.0701127	0.844697	0.967897	0.0141708	FALSE	Trp63
Foxa2_307	0.0850548	0.120933	-0.0358785	-0.442984	0.141425	0.658453	0.937303	0.0281198	FALSE	Foxa2
Cenpb_243	0.0558643	0.0918885	-0.0360242	-0.616458	0.102828	0.630478	0.927241	0.0328074	FALSE	Cenpb
Noto_573	0.138479	0.175645	-0.037166	-0.304378	0.210466	0.812947	0.94836	0.0230267	FALSE	Noto
Bhlhe22_42	-0.0877321	-0.0505067	-0.0372254	0.763687	-0.103332	0.858288	0.967897	0.0141708	FALSE	Bhlhe22
Mnt_18	0.192702	0.230368	-0.0376658	-0.230339	0.276836	0.714533	0.937303	0.0281198	FALSE	Mnt
Myc_37	0.390989	0.429033	-0.0380443	-0.120969	0.495707	0.791166	0.937303	0.0281198	FALSE	Myc
Lmx1a_456	0.339856	0.378132	-0.0382763	-0.138934	0.442539	0.642228	0.931654	0.0307455	FALSE	Lmx1a
Cphx_577	0.358941	0.398116	-0.0391745	-0.135221	0.463129	0.753697	0.937303	0.0281198	FALSE	Cphx
Vax1_413	0.0980722	0.138085	-0.0400125	-0.437386	0.161021	0.43815	0.856395	0.0673259	FALSE	Vax1
Zfp161_209	0.092052	0.132269	-0.0402172	-0.462715	0.153365	0.790832	0.937303	0.0281198	FALSE	Zfp161
Arid5b_8	-0.243522	-0.20314	-0.0403822	0.243645	-0.364629	0.92714	0.97652	0.0103189	FALSE	Arid5b
NP_604	0.304361	0.34498	-0.0406194	-0.163809	0.405634	0.594592	0.927241	0.0328074	FALSE	NP
ENSMUSG00000079994_752	-0.172772	-0.13192	-0.0408517	0.365635	-0.238453	0.684366	0.937303	0.0281198	FALSE	ENSMUSG00000079994
Onecut1_826	0.503019	0.54393	-0.0409112	-0.102766	0.607366	0.986515	0.996685	0.00144202	FALSE	Onecut1
Onecut2_827	0.503019	0.54393	-0.0409112	-0.102766	0.607366	0.986515	0.996685	0.00144202	FALSE	Onecut2
Pitx3_452	0.292583	0.333914	-0.0413309	-0.172976	0.39314	0.74581	0.937303	0.0281198	FALSE	Pitx3
Nkx22_462	0.0756056	0.117154	-0.0415485	-0.557156	0.132748	0.688829	0.937303	0.0281198	FALSE	Nkx22
Vdr_671	-0.0632014	-0.020466	-0.0427354	1.64682	-0.061652	0.537431	0.898709	0.0463807	FALSE	Vdr
Nanog_417	0.219225	0.262119	-0.0428945	-0.233824	0.311122	0.654694	0.937303	0.0281198	FALSE	Nanog
Foxl1_367	0.606	0.648938	-0.0429384	-0.0904602	0.70263	0.747451	0.937303	0.0281198	FALSE	Foxl1
Lhx9_424	0.0326893	0.0761189	-0.0434296	-1.03718	0.0764279	0.780502	0.937303	0.0281198	FALSE	Lhx9
Prrxl1_839	0.0326893	0.0761189	-0.0434296	-1.03718	0.0764279	0.780502	0.937303	0.0281198	FALSE	Prrxl1
Prrx2_519	0.0326893	0.0761189	-0.0434296	-1.03718	0.0764279	0.780502	0.937303	0.0281198	FALSE	Prrx2
Rhox9_572	0.0326893	0.0761189	-0.0434296	-1.03718	0.0764279	0.780502	0.937303	0.0281198	FALSE	Rhox9
Rhox6_412	0.0326893	0.0761189	-0.0434296	-1.03718	0.0764279	0.780502	0.937303	0.0281198	FALSE	Rhox6
Lhx2_393	0.0326893	0.0761189	-0.0434296	-1.03718	0.0764279	0.780502	0.937303	0.0281198	FALSE	Lhx2
Arx_500	0.0326893	0.0761189	-0.0434296	-1.03718	0.0764279	0.780502	0.937303	0.0281198	FALSE	Arx
Lbx2_498	0.0326893	0.0761189	-0.0434296	-1.03718	0.0764279	0.780502	0.937303	0.0281198	FALSE	Lbx2
Gm4881_296	0.426625	0.470312	-0.0436873	-0.128705	0.534528	0.739584	0.937303	0.0281198	FALSE	Gm4881
Glis2_148	0.314339	0.358083	-0.0437435	-0.171539	0.418148	0.719066	0.937303	0.0281198	FALSE	Glis2
Creb3l2_118	-0.0133275	0.0312839	-0.0446114		0.012895	0.792836	0.937303	0.0281198	FALSE	Creb3l2
Zbtb6_228	-0.0487903	-0.00353422	-0.045256	4.82258	-0.0382467	0.749421	0.937303	0.0281198	FALSE	Zbtb6
Esrra_674	-0.709125	-0.663517	-0.0456085	0.0892832	-1.67264	0.738276	0.937303	0.0281198	FALSE	Esrra
Npas4_80	-0.0986666	-0.0530476	-0.0456191	0.869885	-0.113812	0.540867	0.900085	0.0457165	FALSE	Npas4
Erg_287	0.513331	0.559228	-0.045897	-0.113666	0.619441	0.717122	0.937303	0.0281198	FALSE	Erg
Gm5294_346	0.416154	0.462285	-0.0461312	-0.139375	0.525287	0.613941	0.927241	0.0328074	FALSE	Gm5294
Foxl1_372	0.416154	0.462285	-0.0461312	-0.139375	0.525287	0.613941	0.927241	0.0328074	FALSE	Foxl1
Vax2_497	0.115239	0.16175	-0.0465106	-0.441077	0.187128	0.608774	0.927241	0.0328074	FALSE	Vax2
Hoxa4_396	0.0864307	0.133193	-0.0467622	-0.558343	0.150315	0.479124	0.867735	0.0616128	FALSE	Hoxa4
Tbx10_770	-0.144573	-0.096964	-0.0476088	0.55167	-0.185685	0.872946	0.967897	0.0141708	FALSE	Tbx10
Tbx1_763	-0.144573	-0.096964	-0.0476088	0.55167	-0.185685	0.872946	0.967897	0.0141708	FALSE	Tbx1
Hdx_495	-0.369867	-0.320688	-0.0491787	0.193736	-0.611044	0.763592	0.937303	0.0281198	FALSE	Hdx
Rfx3_710	0.287272	0.33655	-0.0492778	-0.2102	0.39167	0.497618	0.879737	0.0556469	FALSE	Rfx3
NP_601	0.339359	0.388716	-0.0493565	-0.180629	0.447884	0.673258	0.937303	0.0281198	FALSE	NP
Isl1_529	0.287578	0.337057	-0.0494791	-0.210852	0.392117	0.48914	0.873322	0.0588254	FALSE	Isl1
Isl2_489	0.287578	0.337057	-0.0494791	-0.210852	0.392117	0.48914	0.873322	0.0588254	FALSE	Isl2
Msx1_543	0.287578	0.337057	-0.0494791	-0.210852	0.392117	0.48914	0.873322	0.0588254	FALSE	Msx1
Hoxb7_514	0.129932	0.179551	-0.0496184	-0.424118	0.20757	0.525208	0.89255	0.0493674	FALSE	Hoxb7
T_771	-0.0661543	-0.016396	-0.0497582	2.07788	-0.0608113	0.628631	0.927241	0.0328074	FALSE	T
Gsc2_442	0.0548847	0.104819	-0.0499342	-0.825869	0.110833	0.557048	0.909844	0.0410329	FALSE	Gsc2
Irx4_435	0.0577085	0.108598	-0.0508897	-0.809963	0.115238	0.635105	0.927241	0.0328074	FALSE	Irx4
Naif1_637	-0.00268962	0.0482873	-0.0509769	-4.22627	0.0325224	0.48263	0.870511	0.0602259	FALSE	Naif1
Nkx61_499	0.110708	0.162375	-0.0516674	-0.50182	0.184651	0.498167	0.879737	0.0556469	FALSE	Nkx61
NP_606	0.110708	0.162375	-0.0516674	-0.50182	0.184651	0.498167	0.879737	0.0556469	FALSE	NP
Foxh1_304	-0.0669023	-0.0143292	-0.0525731	2.31911	-0.0598194	0.519291	0.885908	0.0526113	FALSE	Foxh1
Hsf2_625	-0.0141267	0.0385355	-0.0526622		0.0175006	0.382283	0.852548	0.069281	FALSE	Hsf2
Cdc5l_645	0.183825	0.236651	-0.0528251	-0.334974	0.275291	0.432793	0.853967	0.0685588	FALSE	Cdc5l
Pax6_614	0.0591305	0.112158	-0.0530277	-0.82351	0.118552	0.822037	0.951492	0.0215948	FALSE	Pax6
Lmx1b_515	0.282558	0.336712	-0.0541538	-0.234318	0.389165	0.446646	0.856395	0.0673259	FALSE	Lmx1b
Alx3_419	0.282558	0.336712	-0.0541538	-0.234318	0.389165	0.446646	0.856395	0.0673259	FALSE	Alx3
Hlx_518	0.282558	0.336712	-0.0541538	-0.234318	0.389165	0.446646	0.856395	0.0673259	FALSE	Hlx
Hoxc5_441	0.282558	0.336712	-0.0541538	-0.234318	0.389165	0.446646	0.856395	0.0673259	FALSE	Hoxc5
Prop1_539	0.282558	0.336712	-0.0541538	-0.234318	0.389165	0.446646	0.856395	0.0673259	FALSE	Prop1
Cux2_244	0.293258	0.348072	-0.0548139	-0.229271	0.401265	0.602419	0.927241	0.0328074	FALSE	Cux2
Sox9_725	-0.277159	-0.221886	-0.0552737	0.305702	-0.414119	0.561129	0.914817	0.0386659	FALSE	Sox9
Zbtb7b_174	0.446751	0.502625	-0.0558736	-0.158481	0.56041	0.555012	0.909153	0.0413632	FALSE	Zbtb7b
Evx1_410	-0.165225	-0.109091	-0.0561342	0.57787	-0.212832	0.507283	0.885908	0.0526113	FALSE	Evx1
Gbx2_494	0.142905	0.199188	-0.0562828	-0.440206	0.227798	0.488596	0.873322	0.0588254	FALSE	Gbx2
Nr1d1_844	-0.350054	-0.293012	-0.0570421	0.244169	-0.55965	0.779505	0.937303	0.0281198	FALSE	Nr1d1
Nr1d2_845	-0.350054	-0.293012	-0.0570421	0.244169	-0.55965	0.779505	0.937303	0.0281198	FALSE	Nr1d2
Bsx_559	0.0961903	0.15409	-0.0578993	-0.619948	0.170104	0.531728	0.897679	0.0468791	FALSE	Bsx
Nr4a3_679	-0.545399	-0.487245	-0.0581541	0.154307	-1.04788	0.45602	0.857589	0.0667207	FALSE	Nr4a3
NP_589	0.253786	0.312044	-0.0582582	-0.277112	0.359425	0.382991	0.852548	0.069281	FALSE	NP
Fli1_277	0.508302	0.568014	-0.0597122	-0.150132	0.621204	0.588902	0.927241	0.0328074	FALSE	Fli1
Six6_430	-0.0354687	0.0245259	-0.0599946		-0.00791529	0.673891	0.937303	0.0281198	FALSE	Six6
Foxl1_373	0.515955	0.576522	-0.0605671	-0.150172	0.628763	0.227444	0.799226	0.0973303	FALSE	Foxl1
Gm5294_347	0.515955	0.576522	-0.0605671	-0.150172	0.628763	0.227444	0.799226	0.0973303	FALSE	Gm5294
Emx2_535	0.0167957	0.0774449	-0.0606492	-1.84122	0.0664272	0.346104	0.852548	0.069281	FALSE	Emx2
Zfp523_165	0.0737543	0.134496	-0.0607415	-0.786548	0.142904	0.764584	0.937303	0.0281198	FALSE	Zfp523
Pou4f1_841	0.22587	0.287148	-0.0612782	-0.322379	0.329421	0.736641	0.937303	0.0281198	FALSE	Pou4f1
Pou4f2_840	0.22587	0.287148	-0.0612782	-0.322379	0.329421	0.736641	0.937303	0.0281198	FALSE	Pou4f2
Mnx1_402	0.182825	0.244155	-0.0613307	-0.387295	0.279162	0.661278	0.937303	0.0281198	FALSE	Mnx1
Twist2_21	-0.177419	-0.11608	-0.0613381	0.592711	-0.228959	0.688829	0.937303	0.0281198	FALSE	Twist2
Tal2_781	-0.177419	-0.11608	-0.0613381	0.592711	-0.228959	0.688829	0.937303	0.0281198	FALSE	Tal2
Zfp105_218	0.713092	0.77455	-0.0614578	-0.112154	0.802252	0.468423	0.862523	0.0642291	FALSE	Zfp105
NP_598	0.236577	0.2986	-0.0620225	-0.313113	0.342087	0.571985	0.922762	0.0349101	FALSE	NP
Sox8_731	-0.0697287	-0.00737598	-0.0623527	3.58139	-0.0567198	0.3983	0.852548	0.069281	FALSE	Sox8
Sox5_738	-0.0697287	-0.00737598	-0.0623527	3.58139	-0.0567198	0.3983	0.852548	0.069281	FALSE	Sox5
Nr2c1_660	-0.790295	-0.727794	-0.0625008	0.112983	-2.05316	0.415459	0.852548	0.069281	FALSE	Nr2c1
Foxl1_365	-0.294963	-0.232286	-0.0626774	0.330571	-0.441487	0.491047	0.874957	0.0580132	FALSE	Foxl1
Bbx_730	-0.0723295	-0.00933828	-0.0629912	3.18964	-0.0601474	0.515085	0.885908	0.0526113	FALSE	Bbx
Dmrt2_254	0.159581	0.222985	-0.0634048	-0.447742	0.252516	0.657513	0.937303	0.0281198	FALSE	Dmrt2
Myt1l_241	-0.0753494	-0.0110155	-0.0643339	2.95632	-0.0636843	0.58413	0.927241	0.0328074	FALSE	Myt1l
Zfp354c_202	-0.300202	-0.235813	-0.0643892	0.334508	-0.450099	0.605744	0.927241	0.0328074	FALSE	Zfp354c
Foxb2_325	0.161576	0.226308	-0.0647314	-0.451541	0.255733	0.455758	0.857589	0.0667207	FALSE	Foxb2
Foxb1_326	0.161576	0.226308	-0.0647314	-0.451541	0.255733	0.455758	0.857589	0.0667207	FALSE	Foxb1
Rhox8_568	0.143263	0.208595	-0.0653312	-0.502649	0.233801	0.256909	0.807082	0.0930823	FALSE	Rhox8
Ppara_670	-0.376483	-0.309805	-0.0666787	0.26982	-0.606351	0.576119	0.926519	0.0331458	FALSE	Ppara
Pou4f3_446	0.14778	0.214692	-0.0669119	-0.500641	0.240297	0.625865	0.927241	0.0328074	FALSE	Pou4f3
Dobox4_611	-0.0421241	0.0250758	-0.0671999		-0.0123504	0.268731	0.807082	0.0930823	FALSE	Dobox4
Hmga1_776	0.0721815	0.139549	-0.0673676	-0.867958	0.145176	0.414219	0.852548	0.069281	FALSE	Hmga1
Hmga1rs1_777	0.0721815	0.139549	-0.0673676	-0.867958	0.145176	0.414219	0.852548	0.069281	FALSE	Hmga1rs1
Hmga2_14	0.0721815	0.139549	-0.0673676	-0.867958	0.145176	0.414219	0.852548	0.069281	FALSE	Hmga2
NP_608	0.356784	0.424441	-0.0676563	-0.235715	0.475721	0.874653	0.967897	0.0141708	FALSE	NP
Q8VHG7_609	0.356784	0.424441	-0.0676563	-0.235715	0.475721	0.874653	0.967897	0.0141708	FALSE	Q8VHG7
Obox5_578	0.356784	0.424441	-0.0676563	-0.235715	0.475721	0.874653	0.967897	0.0141708	FALSE	Obox5
AC1890281_579	0.356784	0.424441	-0.0676563	-0.235715	0.475721	0.874653	0.967897	0.0141708	FALSE	AC1890281
Ets1_284	0.472804	0.541483	-0.068679	-0.18468	0.591817	0.565518	0.917579	0.0373564	FALSE	Ets1
Six2_445	-0.0432949	0.0260409	-0.0693357		-0.0125001	0.589799	0.927241	0.0328074	FALSE	Six2
Nr2c2_659	0.197743	0.267109	-0.0693666	-0.405867	0.301501	0.537145	0.898709	0.0463807	FALSE	Nr2c2
Pax3_613	-0.0935431	-0.0237897	-0.0697534	2.01659	-0.087222	0.566985	0.917579	0.0373564	FALSE	Pax3
Pou3f1_620	0.124478	0.194803	-0.0703248	-0.599855	0.213678	0.483982	0.871168	0.059898	FALSE	Pou3f1
Ybx2_821	-0.130602	-0.0601458	-0.0704558	1.10678	-0.144606	0.743186	0.937303	0.0281198	FALSE	Ybx2
Ybx1_822	-0.130602	-0.0601458	-0.0704558	1.10678	-0.144606	0.743186	0.937303	0.0281198	FALSE	Ybx1
Csda_823	-0.130602	-0.0601458	-0.0704558	1.10678	-0.144606	0.743186	0.937303	0.0281198	FALSE	Csda
Gmeb1_715	-0.198685	-0.128012	-0.0706727	0.617341	-0.257302	0.333606	0.852548	0.069281	FALSE	Gmeb1
Tcf15_93	0.0374758	0.108373	-0.0708971	-1.36495	0.101548	0.452101	0.857589	0.0667207	FALSE	Tcf15
Scx_61	0.0374758	0.108373	-0.0708971	-1.36495	0.101548	0.452101	0.857589	0.0667207	FALSE	Scx
Tcfl5_71	-0.0937497	-0.0224449	-0.0713048	2.11187	-0.0863501	0.51901	0.885908	0.0526113	FALSE	Tcfl5
Gm5294_331	-0.113651	-0.0419387	-0.0717124	1.43884	-0.11684	0.421441	0.852548	0.069281	FALSE	Gm5294
Foxl1_354	-0.113651	-0.0419387	-0.0717124	1.43884	-0.11684	0.421441	0.852548	0.069281	FALSE	Foxl1
Foxa3_831	-0.113651	-0.0419387	-0.0717124	1.43884	-0.11684	0.421441	0.852548	0.069281	FALSE	Foxa3
Zfp410_196	-0.302558	-0.230624	-0.0719335	0.378365	-0.44731	0.402915	0.852548	0.069281	FALSE	Zfp410
Nkx21_399	0.0292268	0.101296	-0.0720692	-1.57781	0.0912075	0.261483	0.807082	0.0930823	FALSE	Nkx21
Nkx25_421	0.0908411	0.163064	-0.0722233	-0.778659	0.172427	0.465238	0.858452	0.0662839	FALSE	Nkx25
Pou2f2_616	0.139059	0.21207	-0.0730117	-0.567664	0.233354	0.186374	0.7558	0.121593	FALSE	Pou2f2
Gcm1_388	0.0567574	0.130131	-0.0733739	-1.08852	0.12888	0.57228	0.922762	0.0349101	FALSE	Gcm1
Klf9_184	0.228632	0.302612	-0.0739796	-0.380411	0.339846	0.426717	0.853433	0.0688303	FALSE	Klf9
Nkx12_545	0.040333	0.114597	-0.0742644	-1.35098	0.107641	0.3546	0.852548	0.069281	FALSE	Nkx12
Hoxc6_406	0.235413	0.309787	-0.0743743	-0.372791	0.347779	0.204153	0.772801	0.111932	FALSE	Hoxc6
Pitx1_434	0.196993	0.271712	-0.0747193	-0.43567	0.303754	0.54835	0.906656	0.0425573	FALSE	Pitx1
Egr3_183	-0.328062	-0.252845	-0.0752168	0.363332	-0.495031	0.439688	0.856395	0.0673259	FALSE	Egr3
Hoxb3_546	-0.129461	-0.0542176	-0.0752438	1.24872	-0.138981	0.617294	0.927241	0.0328074	FALSE	Hoxb3
Hoxd8_460	-0.022325	0.0532602	-0.0755852		0.0221442	0.413229	0.852548	0.069281	FALSE	Hoxd8
Sox12_741	-0.158739	-0.0825255	-0.0762132	0.929426	-0.185461	0.178275	0.73821	0.13182	FALSE	Sox12
Six4_493	-0.08968	-0.01318	-0.0765	2.91468	-0.0761738	0.289121	0.82123	0.0855352	FALSE	Six4
Sox10_735	-0.0799089	-0.00288576	-0.0770231	6.39481	-0.0609951	0.196088	0.772095	0.112329	FALSE	Sox10
Erf_288	0.432312	0.509803	-0.0774908	-0.225684	0.556854	0.412734	0.852548	0.069281	FALSE	Erf
Bhlhe41_56	-0.188647	-0.111131	-0.0775161	0.747917	-0.234276	0.414219	0.852548	0.069281	FALSE	Bhlhe41
Rora_682	-0.416915	-0.338748	-0.0781663	0.289356	-0.684623	0.431523	0.853967	0.0685588	FALSE	Rora
NP_586	0.0819026	0.160179	-0.0782761	-0.893879	0.164839	0.453144	0.857589	0.0667207	FALSE	NP
Sp5_238	-0.010998	0.0676481	-0.0786462		0.0402964	0.634179	0.927241	0.0328074	FALSE	Sp5
Sp6_191	-0.010998	0.0676481	-0.0786462		0.0402964	0.634179	0.927241	0.0328074	FALSE	Sp6
Ddit3_788	0.00789038	0.086907	-0.0790167	-2.74449	0.0668107	0.51285	0.885908	0.0526113	FALSE	Ddit3
Pou2f3_487	0.0213101	0.100419	-0.0791089	-1.9403	0.0852405	0.405356	0.852548	0.069281	FALSE	Pou2f3
Max_91	0.0306311	0.109805	-0.0791736	-1.63461	0.0979045	0.578784	0.927241	0.0328074	FALSE	Max
Mixl1_881	0.192692	0.272547	-0.0798553	-0.471056	0.301728	0.526339	0.892752	0.0492692	FALSE	Mixl1
Zic3_229	0.0246015	0.104744	-0.0801429	-1.83219	0.0904103	0.239689	0.805891	0.0937239	FALSE	Zic3
Arid2_11	0.0670523	0.148489	-0.0814368	-1.05503	0.147659	0.380397	0.852548	0.069281	FALSE	Arid2
Atoh7_64	-0.156073	-0.0745972	-0.0814755	1.05366	-0.176797	0.554141	0.909153	0.0413632	FALSE	Atoh7
Cdx2_473	0.196231	0.277965	-0.081734	-0.473698	0.30696	0.338395	0.852548	0.069281	FALSE	Cdx2
Gm10394_576	0.285146	0.367353	-0.0822066	-0.34635	0.407352	0.380868	0.852548	0.069281	FALSE	Gm10394
Duxbl_544	0.285146	0.367353	-0.0822066	-0.34635	0.407352	0.380868	0.852548	0.069281	FALSE	Duxbl
Gm10391_575	0.285146	0.367353	-0.0822066	-0.34635	0.407352	0.380868	0.852548	0.069281	FALSE	Gm10391
Pax9_693	-0.204382	-0.121179	-0.0832029	0.739677	-0.256323	0.178275	0.73821	0.13182	FALSE	Pax9
Crem_134	-0.278769	-0.195523	-0.0832456	0.498466	-0.390521	0.335343	0.852548	0.069281	FALSE	Crem
Pbx3_513	0.559223	0.642493	-0.0832694	-0.190936	0.678846	0.376643	0.852548	0.069281	FALSE	Pbx3
Gm5294_332	0.392765	0.477196	-0.0844304	-0.267333	0.521031	0.625251	0.927241	0.0328074	FALSE	Gm5294
Foxl1_355	0.392765	0.477196	-0.0844304	-0.267333	0.521031	0.625251	0.927241	0.0328074	FALSE	Foxl1
Fosl2_113	-0.559705	-0.474922	-0.0847827	0.229138	-1.05084	0.282858	0.815435	0.0886104	FALSE	Fosl2
Osr2_161	-0.0420924	0.0435131	-0.0856055		0.00102446	0.441486	0.856395	0.0673259	FALSE	Osr2
Hes1_39	-0.0447392	0.0412764	-0.0860155		-0.00250006	0.542302	0.900773	0.0453844	FALSE	Hes1
Fev_291	0.385167	0.471875	-0.0867078	-0.279023	0.514522	0.319293	0.843129	0.074106	FALSE	Fev
Cebpe_125	-0.0773299	0.0098451	-0.087175		-0.0495202	0.616378	0.927241	0.0328074	FALSE	Cebpe
Vsx1_490	0.120764	0.208033	-0.087269	-0.735586	0.219585	0.420941	0.852548	0.069281	FALSE	Vsx1
Dmrtc2_250	0.121303	0.208899	-0.0875956	-0.735367	0.220455	0.387498	0.852548	0.069281	FALSE	Dmrtc2
Sox11_747	-0.0749911	0.012719	-0.0877101		-0.045634	0.263513	0.807082	0.0930823	FALSE	Sox11
Mga_96	-0.271562	-0.183805	-0.0877566	0.550038	-0.372736	0.328862	0.852548	0.069281	FALSE	Mga
Pax2_612	-0.29437	-0.206499	-0.0878707	0.498943	-0.415873	0.1937	0.769644	0.11371	FALSE	Pax2
Atf4_121	0.078202	0.166263	-0.088061	-1.00952	0.166372	0.510898	0.885908	0.0526113	FALSE	Atf4
Mybl2_643	0.324151	0.412919	-0.088768	-0.332432	0.452632	0.426465	0.853433	0.0688303	FALSE	Mybl2
Foxc1_320	0.30303	0.393267	-0.0902369	-0.357995	0.430979	0.188404	0.758779	0.119885	FALSE	Foxc1
Hoxa5_510	0.0322844	0.122827	-0.0905429	-1.7288	0.107763	0.441743	0.856395	0.0673259	FALSE	Hoxa5
Npas2_44	0.0855211	0.176888	-0.0913672	-0.976747	0.17786	0.298084	0.829556	0.0811542	FALSE	Npas2
Trp73_691	0.0633233	0.155291	-0.0919679	-1.19506	0.149659	0.511455	0.885908	0.0526113	FALSE	Trp73
NP_594	0.316624	0.408771	-0.092147	-0.351272	0.446465	0.350112	0.852548	0.069281	FALSE	NP
Hoxc9_503	0.316624	0.408771	-0.092147	-0.351272	0.446465	0.350112	0.852548	0.069281	FALSE	Hoxc9
Zkscan1_178	0.0668627	0.159303	-0.0924405	-1.15892	0.154561	0.186808	0.7558	0.121593	FALSE	Zkscan1
Egr2_188	-0.219901	-0.127423	-0.0924779	0.77434	-0.275196	0.256182	0.807082	0.0930823	FALSE	Egr2
Hoxb5_512	-0.00658854	0.0859134	-0.0925019		0.0561152	0.34855	0.852548	0.069281	FALSE	Hoxb5
Pbx4_486	0.179794	0.272951	-0.0931572	-0.570322	0.294398	0.383701	0.852548	0.069281	FALSE	Pbx4
Pbx2_496	0.179794	0.272951	-0.0931572	-0.570322	0.294398	0.383701	0.852548	0.069281	FALSE	Pbx2
Hoxa7_509	0.0281358	0.122342	-0.0942061	-1.89156	0.104657	0.476436	0.866426	0.0622686	FALSE	Hoxa7
Hmx2_549	0.36235	0.456864	-0.094514	-0.319434	0.495293	0.271177	0.807082	0.0930823	FALSE	Hmx2
Etv4_278	0.243161	0.337869	-0.0947078	-0.451516	0.367947	0.394679	0.852548	0.069281	FALSE	Etv4
Pou6f2_617	0.0192029	0.115308	-0.0961051	-2.25479	0.0939055	0.373609	0.852548	0.069281	FALSE	Pou6f2
Lbx1_451	-0.0207041	0.0754513	-0.0961554		0.0389609	0.438919	0.856395	0.0673259	FALSE	Lbx1
Zfp42_875	0.272684	0.369126	-0.0964417	-0.41651	0.401527	0.357536	0.852548	0.069281	FALSE	Zfp42
Mbtps2_813	0.272684	0.369126	-0.0964417	-0.41651	0.401527	0.357536	0.852548	0.069281	FALSE	Mbtps2
Foxs1_329	0.246571	0.343114	-0.0965431	-0.453951	0.372777	0.165893	0.724234	0.140121	FALSE	Foxs1
Foxc2_316	0.246571	0.343114	-0.0965431	-0.453951	0.372777	0.165893	0.724234	0.140121	FALSE	Foxc2
Dlx3_401	-0.0177228	0.0792212	-0.096944		0.0436933	0.316563	0.843129	0.074106	FALSE	Dlx3
Zbtb1_182	-0.100512	-0.00312203	-0.0973901	6.40581	-0.0767627	0.108344	0.627323	0.202509	FALSE	Zbtb1
Gm4830_538	0.248821	0.3466	-0.0977799	-0.455628	0.375969	0.588305	0.927241	0.0328074	FALSE	Gm4830
Mtf1_175	0.0950409	0.192831	-0.0977904	-0.956218	0.194006	0.548928	0.906656	0.0425573	FALSE	Mtf1
Clock_52	0.102665	0.200817	-0.0981523	-0.9086	0.203816	0.391558	0.852548	0.069281	FALSE	Clock
Pou3f4_561	0.186258	0.284825	-0.098567	-0.581816	0.305143	0.396366	0.852548	0.069281	FALSE	Pou3f4
Sox21_745	-0.0825885	0.0165506	-0.0991392		-0.0484405	0.1988	0.772707	0.111985	FALSE	Sox21
Elk4_280	0.270703	0.370001	-0.0992973	-0.43022	0.400923	0.338395	0.852548	0.069281	FALSE	Elk4
Sox15_737	-0.0609548	0.0390694	-0.100024		-0.015874	0.266113	0.807082	0.0930823	FALSE	Sox15
Msx2_433	0.274889	0.375209	-0.10032	-0.42857	0.406046	0.303144	0.835343	0.078135	FALSE	Msx2
Gm5454_290	0.261148	0.361477	-0.100328	-0.447594	0.391011	0.326292	0.852548	0.069281	FALSE	Gm5454
Gmeb2_716	-0.184838	-0.0841355	-0.100702	1.12759	-0.208372	0.222805	0.795603	0.0993036	FALSE	Gmeb2
Gm5294_333	0.32144	0.422214	-0.100774	-0.376313	0.456099	0.416452	0.852548	0.069281	FALSE	Gm5294
Foxl1_356	0.32144	0.422214	-0.100774	-0.376313	0.456099	0.416452	0.852548	0.069281	FALSE	Foxl1
Hand2_68	-0.161462	-0.0603705	-0.101091	1.41903	-0.169609	0.200624	0.772707	0.111985	FALSE	Hand2
Hand1_66	-0.161462	-0.0603705	-0.101091	1.41903	-0.169609	0.200624	0.772707	0.111985	FALSE	Hand1
Pit1_622	0.00452193	0.105619	-0.101097	-3.44261	0.0773392	0.368279	0.852548	0.069281	FALSE	Pit1
Tcf7l2_732	-0.0513727	0.0508429	-0.102216		-0.000382198	0.368741	0.852548	0.069281	FALSE	Tcf7l2
Hoxb2_582	-0.192566	-0.0900253	-0.102541	1.08851	-0.219767	0.262959	0.807082	0.0930823	FALSE	Hoxb2
Obox6_527	0.340873	0.443885	-0.103012	-0.364861	0.477552	0.628324	0.927241	0.0328074	FALSE	Obox6
ENSMUSG00000040953_524	0.340873	0.443885	-0.103012	-0.364861	0.477552	0.628324	0.927241	0.0328074	FALSE	ENSMUSG00000040953
Thrb_846	-0.427691	-0.324441	-0.10325	0.389282	-0.680536	0.217425	0.794735	0.0997779	FALSE	Thrb
Thra_852	-0.427691	-0.324441	-0.10325	0.389282	-0.680536	0.217425	0.794735	0.0997779	FALSE	Thra
ENSMUSG00000044690_289	0.214678	0.31799	-0.103311	-0.540163	0.340658	0.377813	0.852548	0.069281	FALSE	ENSMUSG00000044690
Etv5_276	0.214678	0.31799	-0.103311	-0.540163	0.340658	0.377813	0.852548	0.069281	FALSE	Etv5
Irx6_485	-0.0883337	0.0152566	-0.10359		-0.0537012	0.28092	0.815038	0.0888219	FALSE	Irx6
Atf2_112	-0.598527	-0.494611	-0.103917	0.267952	-1.14105	0.262959	0.807082	0.0930823	FALSE	Atf2
Sp4_167	0.0950092	0.200023	-0.105013	-1.00897	0.198514	0.241425	0.805891	0.0937239	FALSE	Sp4
Foxl1_376	-0.655613	-0.550302	-0.105311	0.245994	-1.33264	0.128871	0.657574	0.182056	FALSE	Foxl1
Gm5294_350	-0.655613	-0.550302	-0.105311	0.245994	-1.33264	0.128871	0.657574	0.182056	FALSE	Gm5294
Sp1_142	0.0398503	0.145854	-0.106004	-1.70893	0.128098	0.140034	0.682374	0.165977	FALSE	Sp1
Onecut3_245	0.489999	0.59604	-0.106041	-0.271719	0.625756	0.34766	0.852548	0.069281	FALSE	Onecut3
Elk1_274	0.204835	0.311973	-0.107138	-0.578801	0.331595	0.219859	0.794735	0.0997779	FALSE	Elk1
Sp2_150	0.0931636	0.201108	-0.107945	-1.04347	0.198036	0.105423	0.627323	0.202509	FALSE	Sp2
Irx3_483	-0.23714	-0.127848	-0.109292	0.880975	-0.290699	0.33949	0.852548	0.069281	FALSE	Irx3
Jdp2_114	-0.406909	-0.297395	-0.109514	0.44287	-0.626272	0.178136	0.73821	0.13182	FALSE	Jdp2
Nkx63_567	0.056743	0.166641	-0.109898	-1.44084	0.152757	0.283053	0.815435	0.0886104	FALSE	Nkx63
Nrl_120	-0.468038	-0.357956	-0.110081	0.378257	-0.76856	0.309496	0.835343	0.078135	FALSE	Nrl
Mafa_792	-0.468038	-0.357956	-0.110081	0.378257	-0.76856	0.309496	0.835343	0.078135	FALSE	Mafa
Maf_793	-0.468038	-0.357956	-0.110081	0.378257	-0.76856	0.309496	0.835343	0.078135	FALSE	Maf
Tcfcp2_389	0.106215	0.216693	-0.110478	-0.97068	0.215932	0.0994995	0.616007	0.210414	FALSE	Tcfcp2
Cdx4_481	0.16496	0.275721	-0.11076	-0.705246	0.287284	0.249172	0.805891	0.0937239	FALSE	Cdx4
Cdx1_448	0.16496	0.275721	-0.11076	-0.705246	0.287284	0.249172	0.805891	0.0937239	FALSE	Cdx1
Tbx4_761	0.122671	0.233857	-0.111187	-0.88124	0.236663	0.416701	0.852548	0.069281	FALSE	Tbx4
Mybl1_647	0.245288	0.358037	-0.112749	-0.522388	0.380355	0.478048	0.867568	0.0616966	FALSE	Mybl1
Dmrta1_253	0.0820294	0.195333	-0.113303	-1.17483	0.187364	0.163784	0.724234	0.140121	FALSE	Dmrta1
Hmx1_570	0.215258	0.329332	-0.114074	-0.586619	0.347433	0.104031	0.627323	0.202509	FALSE	Hmx1
Dlx2_443	0.0320432	0.147241	-0.115198	-1.99578	0.123854	0.378517	0.852548	0.069281	FALSE	Dlx2
Six3_516	-0.373465	-0.257439	-0.116027	0.527078	-0.546776	0.155048	0.71225	0.147367	FALSE	Six3
Zfp524_212	0.0733	0.189415	-0.116115	-1.2827	0.178055	0.157452	0.716787	0.14461	FALSE	Zfp524
Nfatc4_857	-0.156468	-0.0395845	-0.116883	2.00721	-0.148842	0.372446	0.852548	0.069281	FALSE	Nfatc4
Nfatc3_702	-0.156468	-0.0395845	-0.116883	2.00721	-0.148842	0.372446	0.852548	0.069281	FALSE	Nfatc3
Hoxb4_511	0.0180997	0.135443	-0.117343	-2.54957	0.106712	0.125201	0.657574	0.182056	FALSE	Hoxb4
Yy1_154	0.286323	0.405062	-0.118738	-0.480763	0.428349	0.265369	0.807082	0.0930823	FALSE	Yy1
Nfe2l1_117	-0.589496	-0.470638	-0.118858	0.31779	-1.08947	0.309702	0.835343	0.078135	FALSE	Nfe2l1
Nfe2l3_871	-0.589496	-0.470638	-0.118858	0.31779	-1.08947	0.309702	0.835343	0.078135	FALSE	Nfe2l3
Glis3_818	0.284434	0.40348	-0.119046	-0.48452	0.426487	0.22182	0.795305	0.0994665	FALSE	Glis3
Nr2f6_657	-0.72828	-0.60897	-0.11931	0.252179	-1.59346	0.241251	0.805891	0.0937239	FALSE	Nr2f6
Hhex_449	-0.229674	-0.109242	-0.120432	1.06454	-0.267875	0.319504	0.843129	0.074106	FALSE	Hhex
Hoxa6_533	-0.0337222	0.0868462	-0.120568		0.0378208	0.248461	0.805891	0.0937239	FALSE	Hoxa6
Etv1_268	0.216826	0.339576	-0.12275	-0.620334	0.354115	0.199862	0.772707	0.111985	FALSE	Etv1
Setbp1_12	-0.174789	-0.0518563	-0.122932	1.76469	-0.173519	0.409035	0.852548	0.069281	FALSE	Setbp1
Smad5_883	-0.101603	0.0217703	-0.123374		-0.0587683	0.121508	0.657574	0.182056	FALSE	Smad5
Smad1_863	-0.101603	0.0217703	-0.123374		-0.0587683	0.121508	0.657574	0.182056	FALSE	Smad1
Lef1_734	-0.0272823	0.0966724	-0.123955		0.0492057	0.266673	0.807082	0.0930823	FALSE	Lef1
Tbx20_767	-0.0722796	0.0520176	-0.124297		-0.0146905	0.116584	0.648391	0.188163	FALSE	Tbx20
Xbp1_103	-0.302696	-0.176153	-0.126543	0.771661	-0.394837	0.0930829	0.608141	0.215995	FALSE	Xbp1
Zbtb7a_808	0.101272	0.227963	-0.126691	-1.10854	0.219856	0.248816	0.805891	0.0937239	FALSE	Zbtb7a
Zbtb7c_812	0.101272	0.227963	-0.126691	-1.10854	0.219856	0.248816	0.805891	0.0937239	FALSE	Zbtb7c
Srebf1_32	-0.571883	-0.445061	-0.126822	0.354588	-1.02465	0.494601	0.879511	0.0557585	FALSE	Srebf1
Tef_105	-0.190658	-0.063828	-0.12683	1.58339	-0.196348	0.298084	0.829556	0.0811542	FALSE	Tef
Ikzf1_149	-0.326117	-0.199058	-0.127059	0.702786	-0.439456	0.194593	0.769644	0.11371	FALSE	Ikzf1
Ikzf4_796	-0.326117	-0.199058	-0.127059	0.702786	-0.439456	0.194593	0.769644	0.11371	FALSE	Ikzf4
Obox3_569	0.307114	0.435371	-0.128257	-0.485046	0.455483	0.299092	0.829556	0.0811542	FALSE	Obox3
Gm5889_580	0.307114	0.435371	-0.128257	-0.485046	0.455483	0.299092	0.829556	0.0811542	FALSE	Gm5889
Ubp1_836	0.0271494	0.156256	-0.129107	-2.28261	0.12658	0.126379	0.657574	0.182056	FALSE	Ubp1
Tcfcp2l1_391	0.0271494	0.156256	-0.129107	-2.28261	0.12658	0.126379	0.657574	0.182056	FALSE	Tcfcp2l1
Obox1_558	0.201337	0.331019	-0.129682	-0.687975	0.34048	0.372446	0.852548	0.069281	FALSE	Obox1
Npas1_19	-0.0545144	0.0755128	-0.130027		0.0150681	0.0655571	0.586964	0.231389	FALSE	Npas1
Npas3_34	-0.0545144	0.0755128	-0.130027		0.0150681	0.0655571	0.586964	0.231389	FALSE	Npas3
Sim2_92	-0.0545144	0.0755128	-0.130027		0.0150681	0.0655571	0.586964	0.231389	FALSE	Sim2
Sim1_30	-0.0545144	0.0755128	-0.130027		0.0150681	0.0655571	0.586964	0.231389	FALSE	Sim1
Mbd2_641	-0.088711	0.0416081	-0.130319		-0.034384	0.086365	0.589195	0.229741	FALSE	Mbd2
Sox7_746	-0.149371	-0.0186735	-0.130698	3.11039	-0.126616	0.203998	0.772801	0.111932	FALSE	Sox7
Sox18_740	-0.149371	-0.0186735	-0.130698	3.11039	-0.126616	0.203998	0.772801	0.111932	FALSE	Sox18
Elk3_272	0.184371	0.315224	-0.130853	-0.741424	0.321694	0.160918	0.724131	0.140183	FALSE	Elk3
Evx2_407	0.00761143	0.140023	-0.132412	-3.4509	0.102749	0.230969	0.805891	0.0937239	FALSE	Evx2
Tcf7l1_744	-0.152284	-0.0193012	-0.132983	3.08597	-0.129407	0.0820825	0.586964	0.231389	FALSE	Tcf7l1
Nfya_242	0.485485	0.618559	-0.133074	-0.338254	0.634149	0.181936	0.742907	0.129065	FALSE	Nfya
Ovol2_809	0.19733	0.331537	-0.134207	-0.718453	0.338491	0.0725049	0.586964	0.231389	FALSE	Ovol2
Rorb_684	-0.476139	-0.340971	-0.135168	0.473839	-0.757683	0.239689	0.805891	0.0937239	FALSE	Rorb
Foxf1a_312	0.0473385	0.183833	-0.136494	-1.81772	0.157801	0.277263	0.807082	0.0930823	FALSE	Foxf1a
Foxf2_308	0.0473385	0.183833	-0.136494	-1.81772	0.157801	0.277263	0.807082	0.0930823	FALSE	Foxf2
Hoxc4_581	-0.0381071	0.0983961	-0.136503		0.0428467	0.060998	0.586964	0.231389	FALSE	Hoxc4
Dlx5_478	0.018064	0.155146	-0.137082	-2.74505	0.119828	0.326933	0.852548	0.069281	FALSE	Dlx5
Ovol1_166	0.106661	0.243788	-0.137127	-1.13344	0.232936	0.243171	0.805891	0.0937239	FALSE	Ovol1
Cic_728	-0.703518	-0.563731	-0.139787	0.313641	-1.44861	0.224785	0.797399	0.0983244	FALSE	Cic
Ctcf_146	0.426078	0.56978	-0.143702	-0.406253	0.582969	0.266673	0.807082	0.0930823	FALSE	Ctcf
Egr4_234	-0.374045	-0.22999	-0.144055	0.693353	-0.518737	0.181795	0.742907	0.129065	FALSE	Egr4
Spdef_279	0.16737	0.313762	-0.146392	-0.87018	0.310999	0.0972934	0.616007	0.210414	FALSE	Spdef
NP_592	-0.0315108	0.116284	-0.147795		0.0598907	0.136689	0.669777	0.174069	FALSE	NP
Hoxb8_560	-0.0315108	0.116284	-0.147795		0.0598907	0.136689	0.669777	0.174069	FALSE	Hoxb8
Pou3f3_540	-0.172156	-0.0238879	-0.148269	2.92974	-0.148836	0.235899	0.805891	0.0937239	FALSE	Pou3f3
Sp3_802	0.0199652	0.168744	-0.148779	-2.75226	0.13008	0.259647	0.807082	0.0930823	FALSE	Sp3
Barx1_432	-0.00909462	0.140648	-0.149742		0.0919049	0.0407994	0.528656	0.276827	FALSE	Barx1
Dlx4_427	-0.0831123	0.0669022	-0.150014		-0.0117408	0.0795225	0.586964	0.231389	FALSE	Dlx4
Foxl1_366	0.559657	0.710146	-0.150489	-0.333838	0.709204	0.151308	0.70296	0.153069	FALSE	Foxl1
Foxe1_328	0.559657	0.710146	-0.150489	-0.333838	0.709204	0.151308	0.70296	0.153069	FALSE	Foxe1
Gm5294_341	0.559657	0.710146	-0.150489	-0.333838	0.709204	0.151308	0.70296	0.153069	FALSE	Gm5294
Foxd3_327	0.559657	0.710146	-0.150489	-0.333838	0.709204	0.151308	0.70296	0.153069	FALSE	Foxd3
Gm5294_353	0.611354	0.762896	-0.151542	-0.310624	0.754567	0.254011	0.805891	0.0937239	FALSE	Gm5294
Foxl1_379	0.611354	0.762896	-0.151542	-0.310624	0.754567	0.254011	0.805891	0.0937239	FALSE	Foxl1
Foxl1_360	0.279537	0.431702	-0.152164	-0.606178	0.438953	0.0647364	0.586964	0.231389	FALSE	Foxl1
Gm5294_336	0.279537	0.431702	-0.152164	-0.606178	0.438953	0.0647364	0.586964	0.231389	FALSE	Gm5294
Esr2_668	-0.553529	-0.400764	-0.152765	0.459043	-0.935522	0.175773	0.73821	0.13182	FALSE	Esr2
Wt1_872	-0.0628329	0.0903849	-0.153218		0.0197389	0.0408848	0.528656	0.276827	FALSE	Wt1
Meox1_398	-0.170326	-0.0160047	-0.154321	3.55804	-0.141088	0.0625079	0.586964	0.231389	FALSE	Meox1
Mafb_136	-0.681091	-0.526582	-0.154508	0.365244	-1.33583	0.0671595	0.586964	0.231389	FALSE	Mafb
Pou1f1_615	-0.0100485	0.145177	-0.155225		0.0943226	0.048277	0.547015	0.262	FALSE	Pou1f1
Hes7_40	-0.101211	0.0545434	-0.155755		-0.0340627	0.0838519	0.586964	0.231389	FALSE	Hes7
Hmg20b_729	0.36972	0.52748	-0.15776	-0.497317	0.534659	0.127349	0.657574	0.182056	FALSE	Hmg20b
Nfat5_696	-0.188106	-0.0262496	-0.161857	2.91368	-0.163556	0.1651	0.724234	0.140121	FALSE	Nfat5
Foxl1_364	-0.0580475	0.104888	-0.162935		0.0333986	0.0559214	0.566927	0.246473	FALSE	Foxl1
Gm5294_338	-0.0580475	0.104888	-0.162935		0.0333986	0.0559214	0.566927	0.246473	FALSE	Gm5294
Kdm2b_249	-0.00382683	0.159692	-0.163519	-6.70529	0.108267	0.116887	0.648391	0.188163	FALSE	Kdm2b
Tbx5_764	-0.0860025	0.0776584	-0.163661		-0.00603161	0.148731	0.70296	0.153069	FALSE	Tbx5
Dlx1_528	0.0302477	0.195642	-0.165394	-2.47196	0.154382	0.0707982	0.586964	0.231389	FALSE	Dlx1
Egr1_190	-0.193258	-0.0274325	-0.165825	2.88508	-0.168682	0.036873	0.516222	0.287164	FALSE	Egr1
Hlf_99	-0.212962	-0.0462983	-0.166664	2.22839	-0.2003	0.175911	0.73821	0.13182	FALSE	Hlf
Sp8_207	-0.00603458	0.160637	-0.166672		0.107422	0.108821	0.627323	0.202509	FALSE	Sp8
Sp9_231	-0.00603458	0.160637	-0.166672		0.107422	0.108821	0.627323	0.202509	FALSE	Sp9
Sp7_222	-0.00603458	0.160637	-0.166672		0.107422	0.108821	0.627323	0.202509	FALSE	Sp7
Tbx2_760	-0.0921818	0.0753882	-0.16757		-0.0121651	0.0363282	0.516222	0.287164	FALSE	Tbx2
Nkx11_468	0.136573	0.304183	-0.167609	-1.10901	0.287328	0.0771002	0.586964	0.231389	FALSE	Nkx11
Nkx11_610	0.136573	0.304183	-0.167609	-1.10901	0.287328	0.0771002	0.586964	0.231389	FALSE	Nkx11
Gm4881_294	0.132372	0.300298	-0.167925	-1.13393	0.282541	0.107017	0.627323	0.202509	FALSE	Gm4881
Myb_644	0.268031	0.436883	-0.168852	-0.682787	0.435582	0.0919907	0.606041	0.217498	FALSE	Myb
Lhx6_458	-0.108289	0.0607037	-0.168993		-0.0347408	0.0330228	0.509263	0.293058	FALSE	Lhx6
NP_585	-0.108289	0.0607037	-0.168993		-0.0347408	0.0330228	0.509263	0.293058	FALSE	NP
Tbr1_769	-0.157627	0.0122425	-0.16987		-0.10888	0.0697234	0.586964	0.231389	FALSE	Tbr1
Dbp_133	-0.160575	0.0131449	-0.17372		-0.110472	0.206478	0.776707	0.109743	FALSE	Dbp
Mycl1_50	-0.0564491	0.118877	-0.175326		0.0443438	0.135324	0.669777	0.174069	FALSE	Mycl1
Mycn_65	-0.0564491	0.118877	-0.175326		0.0443438	0.135324	0.669777	0.174069	FALSE	Mycn
Mycs_76	-0.0564491	0.118877	-0.175326		0.0443438	0.135324	0.669777	0.174069	FALSE	Mycs
Zfp187_160	-0.106817	0.0688154	-0.175632		-0.0276759	0.0343275	0.513166	0.289742	FALSE	Zfp187
Hoxa9_508	0.0691079	0.245327	-0.176219	-1.73141	0.21066	0.0549276	0.566927	0.246473	FALSE	Hoxa9
Tbx3_765	-0.0570597	0.121081	-0.17814		0.0454577	0.0309427	0.509263	0.293058	FALSE	Tbx3
Nfil3_131	-0.348392	-0.169377	-0.179015	1.03517	-0.43223	0.16576	0.724234	0.140121	FALSE	Nfil3
Eomes_768	-0.0827771	0.0963398	-0.179117		0.00975035	0.0823881	0.586964	0.231389	FALSE	Eomes
Lcor_695	-0.0620955	0.119794	-0.18189		0.0410319	0.040544	0.528656	0.276827	FALSE	Lcor
Foxl1_369	-0.127944	0.054527	-0.182471		-0.0539558	0.0359433	0.516222	0.287164	FALSE	Foxl1
Gm5294_343	-0.127944	0.054527	-0.182471		-0.0539558	0.0359433	0.516222	0.287164	FALSE	Gm5294
Grhl1_390	-0.00174884	0.184414	-0.186163	-5.68339	0.126091	0.0266996	0.509263	0.293058	FALSE	Grhl1
Zic1_181	-0.00466001	0.181705	-0.186365	-8.00254	0.122372	0.0634904	0.586964	0.231389	FALSE	Zic1
Stat6_753	-0.292533	-0.105906	-0.186627	1.46656	-0.320522	0.0166657	0.378917	0.421456	FALSE	Stat6
Dux_392	0.150175	0.342957	-0.192782	-1.14903	0.317959	0.0288489	0.509263	0.293058	FALSE	Dux
Sox6_742	-0.100147	0.098526	-0.198673		-0.00116951	0.0320724	0.509263	0.293058	FALSE	Sox6
Sox3_739	-0.0795812	0.127552	-0.207133		0.0341953	0.0186964	0.383493	0.416243	FALSE	Sox3
Atf1_106	-0.340558	-0.130588	-0.20997	1.38218	-0.38755	0.0460112	0.547015	0.262	FALSE	Atf1
Arid5a_9	0.00246913	0.213079	-0.21061	-4.77686	0.147664	0.04735	0.547015	0.262	FALSE	Arid5a
NP_587	-0.0934989	0.118884	-0.212383		0.0181959	0.00891073	0.271433	0.566337	FALSE	NP
Stat3_754	0.282084	0.495022	-0.212938	-0.789947	0.473582	0.0790775	0.586964	0.231389	FALSE	Stat3
Nfil3_138	-0.536025	-0.311708	-0.224317	0.776847	-0.795525	0.173982	0.73821	0.13182	FALSE	Nfil3
Stat4_759	0.114977	0.351295	-0.236317	-1.55359	0.302332	0.131179	0.664941	0.177217	FALSE	Stat4
Stat1_757	0.302484	0.55667	-0.254186	-0.859719	0.515588	0.0297169	0.509263	0.293058	FALSE	Stat1
Stat5a_755	0.0489358	0.31005	-0.261115	-2.52243	0.238167	0.0830789	0.586964	0.231389	FALSE	Stat5a
Ctcfl_820	0.385351	0.653316	-0.267965	-0.74603	0.603438	0.0441084	0.547015	0.262	FALSE	Ctcfl
Cebpb_130	-0.387414	-0.115166	-0.272248	1.75528	-0.417521	0.219696	0.794735	0.0997779	FALSE	Cebpb
Cebpd_97	-0.387414	-0.115166	-0.272248	1.75528	-0.417521	0.219696	0.794735	0.0997779	FALSE	Cebpd
Lhx8_465	0.0650156	0.351782	-0.286766	-2.32938	0.273097	0.0018197	0.0802486	1.09556	FALSE	Lhx8
Stat5b_756	-0.0191206	0.272905	-0.292025		0.172349	0.0386715	0.528656	0.276827	FALSE	Stat5b
Mecom_173	-0.15037	0.148286	-0.298657		-0.00150427	0.017614	0.378917	0.421456	FALSE	Mecom
Nfe2l2_101	-1.32519	-1.01643	-0.308757	0.379662		0.123819	0.657574	0.182056	FALSE	Nfe2l2
Cebpa_115	-0.472775	-0.143461	-0.329314	1.72425	-0.531402	0.0612975	0.586964	0.231389	FALSE	Cebpa
Nfe2_132	-1.54467	-1.20191	-0.342757	0.35934		0.0903305	0.606041	0.217498	FALSE	Nfe2
Jun_126	-1.02674	-0.655765	-0.370977	0.643656	-2.6552	0.00113513	0.0526938	1.27824	FALSE	Jun
Fosb_98	-2.2014	-1.79255	-0.408852	0.294493		0.245277	0.805891	0.0937239	FALSE	Fosb
Atf5_791	-0.677113	-0.25702	-0.420093	1.39729	-0.907973	0.0413574	0.528656	0.276827	FALSE	Atf5
Cebpg_129	-0.747765	-0.300011	-0.447753	1.31681	-1.07063	0.100214	0.616007	0.210414	FALSE	Cebpg
Junb_127	-1.94713	-1.44549	-0.501646	0.427804		0.0406715	0.528656	0.276827	FALSE	Junb
Bach2_119	-2.08764	-1.55355	-0.534094	0.424446		0.0321072	0.509263	0.293058	FALSE	Bach2
Bach1_108	-2.35428	-1.81537	-0.538906	0.373311		0.0756616	0.586964	0.231389	FALSE	Bach1
Fosl1_107	-1.55395	-0.999691	-0.554261	0.634277		0.000157951	0.0116094	1.93519	TRUE	Fosl1
Fos_104	-2.57487	-1.98849	-0.586371	0.371257		0.0674838	0.586964	0.231389	FALSE	Fos
Smarcc1_843	-2.69467	-2.08995	-0.60472	0.36514		0.0817779	0.586964	0.231389	FALSE	Smarcc1
Jund_135	-2.09716	-1.44249	-0.654668	0.538173		0.00311558	0.124906	0.903416	FALSE	Jund
Gata6_382	-0.271931	0.403827	-0.675758		0.0921369	0.0965088	0.616007	0.210414	FALSE	Gata6
Gata3_384	-0.328269	0.354874	-0.683143		0.0190653	0.0334889	0.509263	0.293058	FALSE	Gata3
Gata4_386	-0.303133	0.39487	-0.698002		0.0647014	0.158473	0.716787	0.14461	FALSE	Gata4
Gata2_383	-0.299565	0.464737	-0.764302		0.114482	0.10617	0.627323	0.202509	FALSE	Gata2
Gata1_387	-0.380034	0.406139	-0.786173		0.0187088	0.0550373	0.566927	0.246473	FALSE	Gata1
Gata5_385	-0.480162	0.370927	-0.851089		-0.0810295	0.00922076	0.271433	0.566337	FALSE	Gata5

## Sheet: Neutrophils TF activity
	Neutro	others	delta	log2fc	A	p-val	p-adj	p-adj-log	is_significant	tf_name
Cebpg_129	2.48336	-0.310153	2.79351		1.06116	1.47672e-12	6.51231e-10	9.18626	TRUE	Cebpg
Atf5_791	2.55731	-0.207218	2.76452		1.12104	5.85829e-13	5.16701e-10	9.28676	TRUE	Atf5
Cebpb_130	1.89055	-0.173546	2.06409		0.894139	5.33197e-11	9.40559e-09	8.02661	TRUE	Cebpb
Cebpd_97	1.89055	-0.173546	2.06409		0.894139	5.33197e-11	9.40559e-09	8.02661	TRUE	Cebpd
Nfil3_138	1.39094	-0.238851	1.62979		0.65631	3.19316e-12	9.3879e-10	9.02743	TRUE	Nfil3
Cebpa_115	1.24062	-0.2305	1.47112		0.589822	5.39475e-09	3.96514e-07	6.40174	TRUE	Cebpa
Nfil3_131	1.19181	-0.14587	1.33768		0.606886	3.46948e-10	3.8251e-08	7.41736	TRUE	Nfil3
Dbp_133	1.29588	0.00380441	1.29208	7.81838	0.722328	1.15512e-09	1.01881e-07	6.99191	TRUE	Dbp
Pou3f3_540	1.17023	-0.0634692	1.23369		0.635409	1.61619e-10	2.3758e-08	7.62419	TRUE	Pou3f3
Hlf_99	1.08517	-0.0571644	1.14234		0.598369	8.16776e-08	4.50248e-06	5.34655	TRUE	Hlf
Ctcf_146	1.72697	0.629562	1.0974	1.46313	1.12318	2.32373e-05	0.000512383	3.29041	TRUE	Ctcf
Ctcfl_820	1.67837	0.686495	0.991872	1.29777	1.12594	7.22381e-06	0.00018204	3.73983	TRUE	Ctcfl
Tef_105	0.94463	-0.0377686	0.982399		0.539462	7.46655e-07	3.13595e-05	4.50363	TRUE	Tef
Cebpe_125	0.86164	-0.010681	0.872321		0.511447	1.18484e-06	4.18011e-05	4.37881	TRUE	Cebpe
Ddit3_788	0.783098	0.0130105	0.770088	5.73123	0.48342	1.70718e-06	5.19218e-05	4.28465	TRUE	Ddit3
Irx6_485	0.882327	0.121253	0.761074	2.86287	0.586683	2.89524e-07	1.50212e-05	4.8233	TRUE	Irx6
Naif1_637	0.739958	0.0187498	0.721208	5.18386	0.463992	5.51111e-06	0.000142965	3.84477	TRUE	Naif1
Atf4_121	0.830676	0.12582	0.704856	2.72477	0.563888	9.89068e-07	3.63482e-05	4.43952	TRUE	Atf4
Nr4a3_679	0.1875	-0.504384	0.691885		-0.248865	5.11964e-06	0.000136834	3.86381	TRUE	Nr4a3
Setbp1_12	0.671562	-0.00897147	0.680534		0.412831	1.28614e-06	4.36298e-05	4.36022	TRUE	Setbp1
Hes2_51	0.537321	-0.0659046	0.603226		0.305338	1.04729e-05	0.000250546	3.60111	TRUE	Hes2
Jun_126	-0.0371499	-0.568005	0.530855	-4.62965	-0.519895	0.00252672	0.0271776	1.56579	TRUE	Jun
Pparg_653	0.340549	-0.163814	0.504363		0.122166	0.000519813	0.00804343	2.09456	TRUE	Pparg
Thra_852	0.0590717	-0.444045	0.503116		-0.308442	0.000410719	0.00670841	2.17338	TRUE	Thra
Thrb_846	0.0590717	-0.444045	0.503116		-0.308442	0.000410719	0.00670841	2.17338	TRUE	Thrb
Atf1_106	0.436488	-0.0569244	0.493412		0.250697	0.000515332	0.00804343	2.09456	TRUE	Atf1
Dlx5_478	0.580374	0.0958334	0.48454	2.60366	0.42019	0.000657311	0.00935078	2.02915	TRUE	Dlx5
Sp140_717	0.569636	0.0925203	0.477115	2.62708	0.412595	0.00121412	0.014873	1.8276	TRUE	Sp140
IRC900814_720	0.569636	0.0925203	0.477115	2.62708	0.412595	0.00121412	0.014873	1.8276	TRUE	IRC900814
Hhex_449	0.404783	-0.063813	0.468596		0.227106	0.000547473	0.00832536	2.0796	TRUE	Hhex
X9430076C15Rik_128	-0.403411	-0.865253	0.461842	-1.14955	-1.45139	0.000940969	0.0122049	1.91347	TRUE	X9430076C15Rik
Foxb1_326	0.607257	0.14651	0.460747	2.06529	0.461406	0.000219843	0.00408918	2.38836	TRUE	Foxb1
Foxb2_325	0.607257	0.14651	0.460747	2.06529	0.461406	0.000219843	0.00408918	2.38836	TRUE	Foxb2
Esrrb_669	-0.0511449	-0.51019	0.459046	-3.78527	-0.47527	0.00233944	0.0254739	1.5939	TRUE	Esrrb
Dmrt1_251	0.44249	-0.0163746	0.458865		0.278648	0.000222541	0.00408918	2.38836	TRUE	Dmrt1
Atf2_112	0.111123	-0.336488	0.447611		-0.172477	0.00189053	0.0219401	1.65876	TRUE	Atf2
Glis3_818	0.61676	0.173431	0.443329	1.84684	0.480363	0.000237218	0.00426993	2.36958	TRUE	Glis3
Nr2f6_657	-0.304867	-0.710752	0.405885	-1.28634	-1.02271	0.00259213	0.0275452	1.55995	TRUE	Nr2f6
Sohlh2_48	0.606892	0.201642	0.40525	1.60897	0.489817	0.00146224	0.0174283	1.75874	TRUE	Sohlh2
Atoh7_64	0.292232	-0.110778	0.40301		0.12529	0.0139284	0.0982787	1.00754	FALSE	Atoh7
Rarb_663	-0.378514	-0.777175	0.398661	-1.08968	-1.24415	0.00744903	0.058142	1.23551	FALSE	Rarb
Dmrta1_253	0.440478	0.0419561	0.398522	3.37098	0.311755	0.00309509	0.03087	1.51046	TRUE	Dmrta1
Zfp187_160	0.349347	-0.0421211	0.391468		0.206159	0.00444116	0.0405259	1.39227	TRUE	Zfp187
Nr5a1_848	-0.293597	-0.684002	0.390406	-1.2879	-0.968039	0.00314999	0.03087	1.51046	TRUE	Nr5a1
Esrrg_676	-0.293597	-0.684002	0.390406	-1.2879	-0.968039	0.00314999	0.03087	1.51046	TRUE	Esrrg
Nr5a2_675	-0.293597	-0.684002	0.390406	-1.2879	-0.968039	0.00314999	0.03087	1.51046	TRUE	Nr5a2
Rarg_654	-0.627038	-1.00858	0.381542	-0.716085	-2.45648	0.0167003	0.11244	0.949078	FALSE	Rarg
Neurog1_85	0.266505	-0.113017	0.379522		0.106675	0.0118545	0.0864104	1.06343	FALSE	Neurog1
Hey2_29	0.359606	-0.0189646	0.378571		0.226904	0.00523337	0.044383	1.35278	TRUE	Hey2
Hey1_73	0.359606	-0.0189646	0.378571		0.226904	0.00523337	0.044383	1.35278	TRUE	Hey1
Heyl_60	0.359606	-0.0189646	0.378571		0.226904	0.00523337	0.044383	1.35278	TRUE	Heyl
Pbx3_513	1.02374	0.655149	0.36859	0.659549	0.87927	0.0434904	0.205932	0.686277	FALSE	Pbx3
Mypop_649	0.508522	0.140331	0.368191	1.87703	0.405368	0.00272761	0.0286399	1.54303	TRUE	Mypop
Gm5294_343	0.309806	-0.0583082	0.368114		0.170885	0.00459477	0.0405259	1.39227	TRUE	Gm5294
Foxl1_369	0.309806	-0.0583082	0.368114		0.170885	0.00459477	0.0405259	1.39227	TRUE	Foxl1
Tlx3_522	0.449202	0.0816289	0.367573	2.47046	0.339611	0.00301817	0.03087	1.51046	TRUE	Tlx3
Tlx1_450	0.449202	0.0816289	0.367573	2.47046	0.339611	0.00301817	0.03087	1.51046	TRUE	Tlx1
Irx4_435	0.492017	0.124617	0.3674	1.99953	0.387712	0.0180889	0.118181	0.927454	FALSE	Irx4
Ppara_670	0.0947485	-0.269509	0.364258		-0.131914	0.00536008	0.0450247	1.34655	TRUE	Ppara
Olig2_72	0.379165	0.0151971	0.363968	4.51594	0.259641	0.0120647	0.0872215	1.05938	FALSE	Olig2
Olig1_81	0.342445	-0.0194577	0.361902		0.215981	0.0086864	0.0649271	1.18757	FALSE	Olig1
Jdp2_114	0.249317	-0.106783	0.3561		0.0993177	0.00769368	0.0595248	1.2253	FALSE	Jdp2
Crem_134	0.320347	-0.0332565	0.353603		0.193513	0.00619477	0.0501265	1.29993	FALSE	Crem
Esr2_668	-0.0863616	-0.436823	0.350461	-2.59284	-0.43751	0.00612219	0.0499979	1.30105	TRUE	Esr2
Bhlhe23_77	0.278529	-0.0638151	0.342344		0.14712	0.00589506	0.0485929	1.31343	TRUE	Bhlhe23
Nr2c1_660	-0.4706	-0.810841	0.340241	-0.825829	-1.47682	0.0398415	0.192023	0.716647	FALSE	Nr2c1
Foxd1_330	0.363962	0.0244455	0.339516	3.83824	0.256049	0.0143858	0.098359	1.00719	FALSE	Foxd1
Foxl1_359	0.363962	0.0244455	0.339516	3.83824	0.256049	0.0143858	0.098359	1.00719	FALSE	Foxl1
Gm5294_334	0.363962	0.0244455	0.339516	3.83824	0.256049	0.0143858	0.098359	1.00719	FALSE	Gm5294
Zkscan1_178	0.52486	0.185892	0.338968	1.52077	0.438693	0.0170205	0.113728	0.944134	FALSE	Zkscan1
Tal2_781	0.0838985	-0.247452	0.331351		-0.123083	0.0673814	0.270138	0.568414	FALSE	Tal2
Twist2_21	0.0838985	-0.247452	0.331351		-0.123083	0.0673814	0.270138	0.568414	FALSE	Twist2
Nfya_242	0.941936	0.611439	0.330497	0.640426	0.82919	0.035091	0.180622	0.74323	FALSE	Nfya
Atf3_110	0.11908	-0.211176	0.330256		-0.0680109	0.00660026	0.051977	1.28419	FALSE	Atf3
Pitx2_464	0.659313	0.335412	0.323901	0.997378	0.582424	0.0677303	0.270308	0.568141	FALSE	Pitx2
Nr2f1_690	-0.159463	-0.475067	0.315605	-1.70423	-0.550603	0.0343593	0.178264	0.748936	FALSE	Nr2f1
Srebf1_32	-0.109522	-0.424749	0.315227	-2.15022	-0.448382	0.0274038	0.150088	0.823655	FALSE	Srebf1
Rxra_662	-0.222346	-0.537531	0.315185	-1.36397	-0.689517	0.0255086	0.146094	0.835366	FALSE	Rxra
Mecp2_642	0.225472	-0.0846878	0.31016		0.0981393	0.0361792	0.182343	0.739111	FALSE	Mecp2
Crx_526	0.652693	0.343974	0.30872	0.946978	0.583359	0.0200693	0.121241	0.916352	FALSE	Crx
Gm5294_342	0.16478	-0.142702	0.307482		0.0158389	0.0241625	0.143996	0.84165	FALSE	Gm5294
Esrra_674	-0.336592	-0.642824	0.306232	-0.991497	-0.970605	0.0422964	0.202747	0.693046	FALSE	Esrra
Hmga2_14	0.471438	0.169184	0.302254	1.50458	0.400878	0.0199866	0.121241	0.916352	FALSE	Hmga2
Hmga1rs1_777	0.471438	0.169184	0.302254	1.50458	0.400878	0.0199866	0.121241	0.916352	FALSE	Hmga1rs1
Hmga1_776	0.471438	0.169184	0.302254	1.50458	0.400878	0.0199866	0.121241	0.916352	FALSE	Hmga1
Hoxa9_508	0.430679	0.132239	0.298439	1.72888	0.357787	0.0262317	0.147017	0.832632	FALSE	Hoxa9
Gm5294_339	0.232535	-0.0641634	0.296699		0.116612	0.035428	0.180622	0.74323	FALSE	Gm5294
Foxl1_363	0.232535	-0.0641634	0.296699		0.116612	0.035428	0.180622	0.74323	FALSE	Foxl1
Nr2f2_680	-0.266299	-0.562835	0.296537	-1.15408	-0.772424	0.0376509	0.18554	0.731563	FALSE	Nr2f2
Clock_52	0.416293	0.120553	0.29574	1.81287	0.343036	0.0785127	0.291935	0.534714	FALSE	Clock
Ppard_656	0.0260909	-0.265029	0.29112		-0.183554	0.0513606	0.22578	0.646314	FALSE	Ppard
Hes5_83	0.381411	0.0956865	0.285725	2.01816	0.308651	0.0295929	0.159152	0.798187	FALSE	Hes5
Foxc1_320	0.5551	0.269945	0.285155	1.06609	0.498273	0.0284522	0.153956	0.812603	FALSE	Foxc1
Creb3l2_118	0.317112	0.0330456	0.284067	3.24126	0.232758	0.0135424	0.0963255	1.01626	FALSE	Creb3l2
Foxl1_360	0.580189	0.297274	0.282916	0.990151	0.524797	0.0255086	0.146094	0.835366	FALSE	Foxl1
Gm5294_336	0.580189	0.297274	0.282916	0.990151	0.524797	0.0255086	0.146094	0.835366	FALSE	Gm5294
Gsc_429	0.650105	0.36862	0.281485	0.842091	0.593939	0.0377937	0.18554	0.731563	FALSE	Gsc
Mnt_18	0.388382	0.107374	0.281008	1.88032	0.319477	0.0728967	0.281719	0.550184	FALSE	Mnt
Dbx2_541	0.23252	-0.0480048	0.280524		0.127313	0.0453766	0.211757	0.674161	FALSE	Dbx2
Foxs1_329	0.511651	0.233084	0.278567	1.16171	0.456667	0.0251031	0.146094	0.835366	FALSE	Foxs1
Foxc2_316	0.511651	0.233084	0.278567	1.16171	0.456667	0.0251031	0.146094	0.835366	FALSE	Foxc2
Yy1_154	0.737768	0.460307	0.277461	0.701983	0.677204	0.0200693	0.121241	0.916352	FALSE	Yy1
Nr4a1_847	-0.231183	-0.506842	0.275659	-1.21882	-0.664316	0.0626501	0.259424	0.58599	FALSE	Nr4a1
Sox14_743	0.248011	-0.0276372	0.275648		0.150803	0.0300601	0.160685	0.794024	FALSE	Sox14
Nr1h4_850	-0.634609	-0.908789	0.274179	-0.547745	-2.13099	0.10229	0.343588	0.463962	FALSE	Nr1h4
Nr1h5_851	-0.634609	-0.908789	0.274179	-0.547745	-2.13099	0.10229	0.343588	0.463962	FALSE	Nr1h5
Kdm2b_249	0.3424	0.0683777	0.274022	2.34146	0.269498	0.0335113	0.175934	0.754649	FALSE	Kdm2b
Npas2_44	0.329196	0.0562544	0.272942	2.55979	0.254262	0.0787761	0.291935	0.534714	FALSE	Npas2
Dlx4_427	0.268706	-0.00344438	0.27215		0.179677	0.0493562	0.22578	0.646314	FALSE	Dlx4
Rara_685	-0.404204	-0.671432	0.267228	-0.779767	-1.11347	0.0603894	0.253636	0.59579	FALSE	Rara
Ovol1_166	0.619947	0.353113	0.266834	0.836735	0.571948	0.0510834	0.22578	0.646314	FALSE	Ovol1
Pax9_693	0.144029	-0.122533	0.266562		0.0154232	0.0514533	0.22578	0.646314	FALSE	Pax9
Pitx1_434	0.530568	0.264404	0.266165	1.03226	0.482834	0.0375797	0.18554	0.731563	FALSE	Pitx1
Dlx3_401	0.345919	0.0810818	0.264837	2.11621	0.279175	0.0142013	0.098359	1.00719	FALSE	Dlx3
Mlx_27	0.0862586	-0.177393	0.263651		-0.0672843	0.0176769	0.116351	0.93423	FALSE	Mlx
Fosl2_113	-0.119352	-0.382365	0.263013	-1.85608	-0.41669	0.0202356	0.121414	0.915732	FALSE	Fosl2
Rhox8_568	0.467248	0.20662	0.260628	1.20676	0.418929	0.0921396	0.318695	0.496625	FALSE	Rhox8
Foxh1_304	0.332785	0.072305	0.26048	2.2237	0.266091	0.0547874	0.236875	0.625481	FALSE	Foxh1
Pax3_613	0.261487	0.00617582	0.255311	5.07597	0.181206	0.0514533	0.22578	0.646314	FALSE	Pax3
Pitx3_452	0.550382	0.296594	0.253788	0.919217	0.50943	0.0612425	0.255686	0.592293	FALSE	Pitx3
Rorb_684	-0.155555	-0.409014	0.253459	-1.52663	-0.478516	0.0562705	0.240925	0.618118	FALSE	Rorb
Zfp42_875	0.666861	0.41359	0.253271	0.712803	0.623142	0.0438947	0.205932	0.686277	FALSE	Zfp42
Mbtps2_813	0.666861	0.41359	0.253271	0.712803	0.623142	0.0438947	0.205932	0.686277	FALSE	Mbtps2
Rhox11_552	0.27749	0.0242669	0.253223	3.47354	0.202735	0.0520125	0.227104	0.643775	FALSE	Rhox11
Foxl1_356	0.580514	0.330933	0.24958	0.83717	0.541736	0.0813146	0.295142	0.529969	FALSE	Foxl1
Gm5294_333	0.580514	0.330933	0.24958	0.83717	0.541736	0.0813146	0.295142	0.529969	FALSE	Gm5294
Atf7_124	-0.24665	-0.496063	0.249413	-1.0883	-0.669686	0.0731447	0.281719	0.550184	FALSE	Atf7
Gmeb1_715	0.22651	-0.0226601	0.24917		0.140026	0.0359045	0.181999	0.739932	FALSE	Gmeb1
Bhlhe22_42	0.0740507	-0.174855	0.248905		-0.0746111	0.0891845	0.311421	0.506653	FALSE	Bhlhe22
Zic4_187	0.304737	0.0559052	0.248832	2.46189	0.239179	0.0599666	0.253065	0.596768	FALSE	Zic4
Nr4a2_677	-0.25928	-0.506929	0.247649	-1.04333	-0.696902	0.0263364	0.147017	0.832632	FALSE	Nr4a2
Scrt2_221	0.467713	0.222442	0.245272	1.10269	0.427689	0.0785127	0.291935	0.534714	FALSE	Scrt2
Klf1_214	-0.104197	-0.347837	0.24364	-1.94351	-0.369626	0.0494459	0.22578	0.646314	FALSE	Klf1
Max_91	0.357564	0.114695	0.242869	1.67197	0.30583	0.0580941	0.246341	0.608463	FALSE	Max
Klf14_237	0.489936	0.24806	0.241875	1.01178	0.45312	0.0702145	0.272816	0.56413	FALSE	Klf14
Klf16_874	0.489936	0.24806	0.241875	1.01178	0.45312	0.0702145	0.272816	0.56413	FALSE	Klf16
Klf11_798	0.489936	0.24806	0.241875	1.01178	0.45312	0.0702145	0.272816	0.56413	FALSE	Klf11
Klf13_817	0.489936	0.24806	0.241875	1.01178	0.45312	0.0702145	0.272816	0.56413	FALSE	Klf13
Grhl1_390	0.399092	0.157367	0.241726	1.37511	0.354147	0.0187421	0.120661	0.918433	FALSE	Grhl1
Nkx11_610	0.525403	0.288513	0.23689	0.893525	0.49258	0.019537	0.121241	0.916352	FALSE	Nkx11
Nkx11_468	0.525403	0.288513	0.23689	0.893525	0.49258	0.019537	0.121241	0.916352	FALSE	Nkx11
Zfp740_204	0.389827	0.153391	0.236435	1.37885	0.346655	0.0498059	0.22578	0.646314	FALSE	Zfp740
Nkx12_545	0.441187	0.209224	0.231963	1.10859	0.406216	0.0508992	0.22578	0.646314	FALSE	Nkx12
Gm5294_348	0.624519	0.395307	0.229212	0.685121	0.594466	0.14063	0.419663	0.3771	FALSE	Gm5294
Foxl1_375	0.624519	0.395307	0.229212	0.685121	0.594466	0.14063	0.419663	0.3771	FALSE	Foxl1
Rxrb_686	-0.178422	-0.407599	0.229178	-1.30516	-0.500239	0.158567	0.448257	0.348473	FALSE	Rxrb
Cdx2_473	0.394456	0.166382	0.228074	1.27945	0.356616	0.106088	0.351767	0.453745	FALSE	Cdx2
Mycn_65	0.34879	0.122456	0.226334	1.54463	0.305239	0.0748996	0.283526	0.547408	FALSE	Mycn
Mycl1_50	0.34879	0.122456	0.226334	1.54463	0.305239	0.0748996	0.283526	0.547408	FALSE	Mycl1
Mycs_76	0.34879	0.122456	0.226334	1.54463	0.305239	0.0748996	0.283526	0.547408	FALSE	Mycs
Mybl1_647	0.530628	0.304294	0.226334	0.83111	0.503309	0.0768179	0.289544	0.538285	FALSE	Mybl1
Hnf4g_664	-0.0272627	-0.25305	0.225787	-4.27394	-0.217853	0.0786443	0.291935	0.534714	FALSE	Hnf4g
Foxp1_302	0.145835	-0.0773826	0.223218		0.0485518	0.136706	0.415585	0.38134	FALSE	Foxp1
Six3_516	-0.00506545	-0.226894	0.221829		-0.177849	0.153816	0.444807	0.351829	FALSE	Six3
Gmeb2_716	0.251053	0.0301019	0.220951	3.0471	0.189764	0.0614573	0.255686	0.592293	FALSE	Gmeb2
Mafk_102	0.0597242	-0.159722	0.219447		-0.0739992	0.048467	0.223811	0.650119	FALSE	Mafk
Neurod2_69	0.141731	-0.077011	0.218742		0.0459463	0.152701	0.444497	0.352131	FALSE	Neurod2
Nfe2l3_871	-0.20708	-0.42444	0.21736	-1.13168	-0.547425	0.120176	0.377206	0.423421	FALSE	Nfe2l3
Nfe2l1_117	-0.20708	-0.42444	0.21736	-1.13168	-0.547425	0.120176	0.377206	0.423421	FALSE	Nfe2l1
Foxl1_379	0.9885	0.771709	0.216791	0.37415	0.910813	0.280574	0.602108	0.220326	FALSE	Foxl1
Gm5294_353	0.9885	0.771709	0.216791	0.37415	0.910813	0.280574	0.602108	0.220326	FALSE	Gm5294
Cxxc1_247	0.390465	0.174114	0.21635	1.20052	0.358722	0.0546897	0.236875	0.625481	FALSE	Cxxc1
Neurod4_787	0.245544	0.0315196	0.214025	2.95449	0.187175	0.158338	0.448257	0.348473	FALSE	Neurod4
Neurod6_786	0.245544	0.0315196	0.214025	2.95449	0.187175	0.158338	0.448257	0.348473	FALSE	Neurod6
Neurod1_784	0.245544	0.0315196	0.214025	2.95449	0.187175	0.158338	0.448257	0.348473	FALSE	Neurod1
Atoh1_94	0.245544	0.0315196	0.214025	2.95449	0.187175	0.158338	0.448257	0.348473	FALSE	Atoh1
Trp53_692	-0.100964	-0.314558	0.213593	-1.85038	-0.335992	0.0915424	0.317875	0.497743	FALSE	Trp53
Dlx2_443	0.304785	0.0920564	0.212729	1.76228	0.261134	0.113665	0.368575	0.433474	FALSE	Dlx2
Mnx1_402	0.47505	0.262623	0.212427	0.886885	0.45295	0.24652	0.584222	0.233422	FALSE	Mnx1
Pit1_622	0.322675	0.110842	0.211833	1.57827	0.283043	0.0847553	0.302649	0.519061	FALSE	Pit1
Myc_37	0.619436	0.414113	0.205323	0.606873	0.601007	0.223619	0.550928	0.258905	FALSE	Myc
Twist1_785	0.0583434	-0.146748	0.205091		-0.0652227	0.107435	0.354899	0.449896	FALSE	Twist1
Pax1_855	0.0808796	-0.122565	0.203445		-0.0303878	0.190739	0.499098	0.301814	FALSE	Pax1
Pax8_854	0.0808796	-0.122565	0.203445		-0.0303878	0.190739	0.499098	0.301814	FALSE	Pax8
Pknox2_501	0.194814	-0.00638565	0.2012		0.129895	0.140839	0.419663	0.3771	FALSE	Pknox2
Dmbx1_466	0.529378	0.329759	0.199619	0.712579	0.51558	0.109309	0.357078	0.447237	FALSE	Dmbx1
Hic1_198	0.108818	-0.0905968	0.199415		0.0130841	0.216623	0.536689	0.270277	FALSE	Hic1
Dlx1_528	0.34195	0.1438	0.19815	1.28884	0.313682	0.0824031	0.297867	0.525978	FALSE	Dlx1
Arid2_11	0.400528	0.203313	0.197215	1.01464	0.380641	0.102453	0.343588	0.463962	FALSE	Arid2
Tcfap2b_2	0.156611	-0.0398175	0.196428		0.0818803	0.147435	0.433458	0.363053	FALSE	Tcfap2b
Arid5b_8	0.105486	-0.0884248	0.193911		0.0122548	0.191265	0.499098	0.301814	FALSE	Arid5b
Zfp354c_202	-0.0827602	-0.276574	0.193814	-2.00356	-0.285718	0.233197	0.568176	0.245517	FALSE	Zfp354c
Hoxb6_394	0.0750129	-0.118202	0.193215		-0.0314959	0.285089	0.608834	0.215501	FALSE	Hoxb6
Cdx1_448	0.350237	0.157151	0.193086	1.19562	0.326185	0.166018	0.463381	0.334062	FALSE	Cdx1
Cdx4_481	0.350237	0.157151	0.193086	1.19562	0.326185	0.166018	0.463381	0.334062	FALSE	Cdx4
Foxd2_322	0.137582	-0.0552367	0.192818		0.0582092	0.13589	0.414724	0.38224	FALSE	Foxd2
Foxe3_315	0.137582	-0.0552367	0.192818		0.0582092	0.13589	0.414724	0.38224	FALSE	Foxe3
Hoxd8_460	0.198489	0.00815181	0.190337	4.38952	0.141852	0.139589	0.419663	0.3771	FALSE	Hoxd8
Irx2_400	-0.0522014	-0.241555	0.189354	-2.6595	-0.229177	0.104424	0.34887	0.457337	FALSE	Irx2
Stat6_753	-0.0690574	-0.257675	0.188617	-2.22281	-0.257332	0.157654	0.448257	0.348473	FALSE	Stat6
Dobox4_611	0.125532	-0.0619138	0.187446		0.0451763	0.0691408	0.272816	0.56413	FALSE	Dobox4
Obox1_558	0.482875	0.299114	0.18376	0.7234	0.476117	0.0967193	0.331931	0.478952	FALSE	Obox1
Nr6a1_689	0.0454188	-0.137904	0.183323		-0.068306	0.173976	0.472143	0.325926	FALSE	Nr6a1
Gm10391_575	0.561167	0.3799	0.181267	0.591503	0.556339	0.118704	0.376608	0.42411	FALSE	Gm10391
Gm10394_576	0.561167	0.3799	0.181267	0.591503	0.556339	0.118704	0.376608	0.42411	FALSE	Gm10394
Duxbl_544	0.561167	0.3799	0.181267	0.591503	0.556339	0.118704	0.376608	0.42411	FALSE	Duxbl
Gm4830_538	0.505513	0.324699	0.180814	0.669989	0.50091	0.105087	0.349761	0.456229	FALSE	Gm4830
Dux_392	0.536764	0.356672	0.180092	0.619518	0.532784	0.0635295	0.260619	0.583995	FALSE	Dux
Sp6_191	0.328746	0.148684	0.180062	1.18682	0.308844	0.108796	0.356721	0.447672	FALSE	Sp6
Sp5_238	0.328746	0.148684	0.180062	1.18682	0.308844	0.108796	0.356721	0.447672	FALSE	Sp5
Pou4f2_840	0.449315	0.270772	0.178543	0.765187	0.443653	0.194976	0.502053	0.29925	FALSE	Pou4f2
Pou4f1_841	0.449315	0.270772	0.178543	0.765187	0.443653	0.194976	0.502053	0.29925	FALSE	Pou4f1
Msc_43	0.287132	0.11026	0.176872	1.42492	0.261466	0.210632	0.527776	0.277551	FALSE	Msc
Gbx2_494	0.445283	0.268568	0.176715	0.764289	0.440342	0.0979708	0.334923	0.475055	FALSE	Gbx2
Lhx8_465	0.50373	0.327945	0.175786	0.650772	0.501656	0.152035	0.444497	0.352131	FALSE	Lhx8
Esr1_666	-0.77024	-0.945915	0.175675	-0.320358	-2.81683	0.134674	0.414724	0.38224	FALSE	Esr1
Dlx6_477	0.248146	0.0755045	0.172642	1.75959	0.216393	0.117247	0.376608	0.42411	FALSE	Dlx6
Klf8_194	0.0587851	-0.113815	0.1726		-0.0402524	0.119254	0.376998	0.423661	FALSE	Klf8
Zbtb1_182	0.203263	0.033815	0.169448	2.6027	0.161616	0.0684326	0.271881	0.565621	FALSE	Zbtb1
Sox3_739	0.203632	0.038328	0.165304	2.43393	0.164761	0.267991	0.593146	0.226838	FALSE	Sox3
Sp3_802	0.395355	0.235114	0.160242	0.788781	0.39532	0.186053	0.496673	0.30393	FALSE	Sp3
Nfil3_137	0.310018	0.151125	0.158893	1.08264	0.299329	0.127748	0.39674	0.401494	FALSE	Nfil3
Myb_644	0.61342	0.455888	0.157532	0.455095	0.617913	0.206983	0.521515	0.282733	FALSE	Myb
Fosl1_107	-0.696415	-0.852306	0.155891	-0.317937	-2.14791	0.718896	0.89431	0.0485118	FALSE	Fosl1
Foxl1_365	-0.037461	-0.192811	0.15535	-3.04149	-0.176472	0.213184	0.529658	0.276004	FALSE	Foxl1
Sry_748	0.0376577	-0.117548	0.155206		-0.0588113	0.33526	0.660926	0.179847	FALSE	Sry
Hoxc8_405	0.312872	0.158722	0.15415	1.02542	0.305442	0.315817	0.644792	0.19058	FALSE	Hoxc8
Gsc2_442	0.292861	0.142649	0.150212	1.08637	0.284224	0.406812	0.729285	0.137103	FALSE	Gsc2
Ikzf4_796	-0.0926014	-0.241926	0.149324	-1.61521	-0.264068	0.277477	0.59984	0.221965	FALSE	Ikzf4
Ikzf1_149	-0.0926014	-0.241926	0.149324	-1.61521	-0.264068	0.277477	0.59984	0.221965	FALSE	Ikzf1
Sp7_222	0.317131	0.168606	0.148525	0.957975	0.313674	0.25873	0.588887	0.229968	FALSE	Sp7
Sp9_231	0.317131	0.168606	0.148525	0.957975	0.313674	0.25873	0.588887	0.229968	FALSE	Sp9
Sp8_207	0.317131	0.168606	0.148525	0.957975	0.313674	0.25873	0.588887	0.229968	FALSE	Sp8
Klf12_236	0.0425385	-0.105286	0.147824		-0.0459877	0.252573	0.588887	0.229968	FALSE	Klf12
Patz1_153	0.152458	0.00565983	0.146798	4.44417	0.109774	0.292841	0.620162	0.207495	FALSE	Patz1
Tcfl5_71	0.0844329	-0.0622502	0.146683		0.0159134	0.125248	0.391732	0.407011	FALSE	Tcfl5
Creb3_870	-0.582486	-0.729008	0.146522	-0.355572	-1.53846	0.262671	0.590248	0.228966	FALSE	Creb3
Creb3l3_116	-0.582486	-0.729008	0.146522	-0.355572	-1.53846	0.262671	0.590248	0.228966	FALSE	Creb3l3
Klf10_810	0.30769	0.161314	0.146375	0.979297	0.303929	0.194442	0.502053	0.29925	FALSE	Klf10
Rxrg_661	-0.283122	-0.429483	0.146361	-0.669138	-0.635545	0.392074	0.713008	0.146906	FALSE	Rxrg
Klf7_171	0.0461274	-0.0990215	0.145149		-0.0386687	0.253861	0.588887	0.229968	FALSE	Klf7
Zfp524_212	0.25698	0.111896	0.145083	1.25198	0.244203	0.247469	0.584222	0.233422	FALSE	Zfp524
Gm5294_331	0.024692	-0.119063	0.143755		-0.0697326	0.271353	0.593146	0.226838	FALSE	Gm5294
Foxl1_354	0.024692	-0.119063	0.143755		-0.0697326	0.271353	0.593146	0.226838	FALSE	Foxl1
Foxa3_831	0.024692	-0.119063	0.143755		-0.0697326	0.271353	0.593146	0.226838	FALSE	Foxa3
Tgif2_566	0.18318	0.0396693	0.143511	2.24455	0.15241	0.235025	0.569483	0.244519	FALSE	Tgif2
Klf2_819	0.0321199	-0.110179	0.142299		-0.057436	0.238402	0.572944	0.241888	FALSE	Klf2
Klf6_794	0.0321199	-0.110179	0.142299		-0.057436	0.238402	0.572944	0.241888	FALSE	Klf6
Klf3_804	0.0321199	-0.110179	0.142299		-0.057436	0.238402	0.572944	0.241888	FALSE	Klf3
Tcfec_53	-0.160697	-0.302073	0.141376	-1.03529	-0.379666	0.310981	0.641617	0.192724	FALSE	Tcfec
Nr1i3_658	-0.192484	-0.333342	0.140859	-0.894842	-0.440093	0.438177	0.763779	0.117032	FALSE	Nr1i3
Tbp_772	0.30054	0.159712	0.140828	0.961129	0.298806	0.203932	0.518352	0.285375	FALSE	Tbp
Tbpl2_773	0.30054	0.159712	0.140828	0.961129	0.298806	0.203932	0.518352	0.285375	FALSE	Tbpl2
Nfic_724	0.194102	0.0539925	0.14011	1.89596	0.168703	0.25129	0.5879	0.230697	FALSE	Nfic
Rest_805	-0.0624362	-0.200328	0.137892	-2.04227	-0.203206	0.38908	0.71292	0.146959	FALSE	Rest
Hoxb5_512	0.22604	0.0883	0.13774	1.41219	0.210601	0.277134	0.59984	0.221965	FALSE	Hoxb5
Hmg20b_729	0.596584	0.458885	0.1377	0.40646	0.611394	0.24652	0.584222	0.233422	FALSE	Hmg20b
Hoxa6_533	0.233435	0.0963474	0.137088	1.33276	0.220195	0.336428	0.660926	0.179847	FALSE	Hoxa6
Prkrir_774	0.146228	0.0129322	0.133296	3.42619	0.11047	0.484826	0.78566	0.104765	FALSE	Prkrir
Hdx_495	-0.217697	-0.350758	0.133062	-0.777832	-0.482427	0.351439	0.676788	0.169547	FALSE	Hdx
Nr2e3_683	0.110306	-0.0223779	0.132684		0.062072	0.481442	0.78566	0.104765	FALSE	Nr2e3
Zfp691_203	0.0806671	-0.0518369	0.132504		0.0206481	0.244629	0.583144	0.234225	FALSE	Zfp691
Zbtb7b_174	0.562633	0.4309	0.131733	0.414334	0.581849	0.202831	0.518352	0.285375	FALSE	Zbtb7b
Zic2_225	0.234879	0.106127	0.128752	1.20437	0.227128	0.441389	0.764934	0.116376	FALSE	Zic2
Arid5a_9	0.243972	0.116627	0.127345	1.12237	0.239153	0.342303	0.666471	0.176219	FALSE	Arid5a
Gm5294_332	0.550289	0.424709	0.12558	0.403912	0.572888	0.48096	0.78566	0.104765	FALSE	Gm5294
Foxl1_355	0.550289	0.424709	0.12558	0.403912	0.572888	0.48096	0.78566	0.104765	FALSE	Foxl1
Gm5889_580	0.547792	0.422724	0.125068	0.404243	0.570714	0.496527	0.793365	0.100527	FALSE	Gm5889
Obox3_569	0.547792	0.422724	0.125068	0.404243	0.570714	0.496527	0.793365	0.100527	FALSE	Obox3
Klf5_145	0.0391713	-0.0855761	0.124747		-0.0338685	0.156744	0.448257	0.348473	FALSE	Klf5
Klf4_143	-0.074006	-0.197963	0.123957	-1.71429	-0.210871	0.175947	0.476028	0.322368	FALSE	Klf4
Usf1_46	-0.0346337	-0.157404	0.12277	-2.93307	-0.145635	0.228971	0.562543	0.249845	FALSE	Usf1
Arntl_89	-0.0412412	-0.163852	0.122611	-2.58602	-0.156091	0.359507	0.690096	0.161091	FALSE	Arntl
Phf21a_15	0.491721	0.370525	0.121195	0.441818	0.517147	0.242749	0.58023	0.2364	FALSE	Phf21a
Tbx21_762	-0.0461386	-0.166046	0.119907	-2.3646	-0.161802	0.304367	0.634638	0.197474	FALSE	Tbx21
Tcfap2c_3	0.0949315	-0.0245194	0.119451		0.049918	0.391217	0.71292	0.146959	FALSE	Tcfap2c
Nfatc3_702	0.0766763	-0.0391027	0.115779		0.0268522	0.336038	0.660926	0.179847	FALSE	Nfatc3
Nfatc4_857	0.0766763	-0.0391027	0.115779		0.0268522	0.336038	0.660926	0.179847	FALSE	Nfatc4
Snai1_197	0.155141	0.0393867	0.115754	2.03342	0.13391	0.442308	0.764934	0.116376	FALSE	Snai1
Snai3_147	0.155141	0.0393867	0.115754	2.03342	0.13391	0.442308	0.764934	0.116376	FALSE	Snai3
Ebf1_90	-0.0778865	-0.193443	0.115557	-1.5898	-0.210337	0.448779	0.774605	0.11092	FALSE	Ebf1
Pit1_623	0.256187	0.141961	0.114225	0.909801	0.261921	0.334872	0.660926	0.179847	FALSE	Pit1
Sox11_747	0.0542766	-0.0569612	0.111238		-0.0019378	0.532006	0.802509	0.0955504	FALSE	Sox11
Elk1_274	0.456299	0.346421	0.109878	0.433623	0.486827	0.379762	0.708437	0.149699	FALSE	Elk1
Gm98_652	0.088358	-0.0206782	0.109036		0.0480128	0.337207	0.660926	0.179847	FALSE	Gm98
Sp4_167	0.366154	0.257147	0.109007	0.553898	0.391383	0.301095	0.629304	0.20114	FALSE	Sp4
Hes1_39	0.161035	0.0527229	0.108312	1.67978	0.146497	0.37599	0.705581	0.151453	FALSE	Hes1
Hsfy2_628	0.170778	0.0628116	0.107966	1.5137	0.159364	0.457645	0.780741	0.107493	FALSE	Hsfy2
Foxd4_833	0.194873	0.0871816	0.107691	1.22978	0.190333	0.468034	0.78566	0.104765	FALSE	Foxd4
Hes7_40	0.242349	0.134985	0.107364	0.905698	0.249345	0.39379	0.713189	0.146795	FALSE	Hes7
Vax1_413	0.190733	0.0846623	0.10607	1.24228	0.186117	0.910232	0.983253	0.00733468	FALSE	Vax1
Mitf_62	-0.174775	-0.280832	0.106057	-0.796919	-0.372959	0.363585	0.695622	0.157627	FALSE	Mitf
Zbtb12_210	0.118403	0.0130047	0.105398	3.14455	0.0918064	0.366045	0.696778	0.156906	FALSE	Zbtb12
E2f7_260	0.563266	0.45859	0.104676	0.326466	0.595435	0.412533	0.735847	0.133212	FALSE	E2f7
Otx1_411	0.518112	0.414754	0.103357	0.353307	0.552311	0.627345	0.846053	0.0726026	FALSE	Otx1
Otx2_437	0.518112	0.414754	0.103357	0.353307	0.552311	0.627345	0.846053	0.0726026	FALSE	Otx2
Foxm1_880	0.273166	0.171455	0.101711	0.728756	0.289611	0.266321	0.593146	0.226838	FALSE	Foxm1
Bbx_730	0.132607	0.0310405	0.101567	2.15246	0.113466	0.296053	0.623195	0.205376	FALSE	Bbx
Stat5a_755	0.294733	0.195337	0.0993962	0.647033	0.316187	0.693559	0.885996	0.0525681	FALSE	Stat5a
Mlxip_70	0.0376108	-0.0616021	0.0992129		-0.0174107	0.467559	0.78566	0.104765	FALSE	Mlxip
Tcfap2e_4	-0.009015	-0.106926	0.0979114		-0.0861562	0.393361	0.713189	0.146795	FALSE	Tcfap2e
Id1_74	0.0572147	-0.0405214	0.097736		0.0119917	0.474712	0.78566	0.104765	FALSE	Id1
Id2_33	0.0572147	-0.0405214	0.097736		0.0119917	0.474712	0.78566	0.104765	FALSE	Id2
Foxl1_358	0.797044	0.699414	0.0976299	0.210022	0.805894	0.5412	0.802509	0.0955504	FALSE	Foxl1
Gm5294_337	0.797044	0.699414	0.0976299	0.210022	0.805894	0.5412	0.802509	0.0955504	FALSE	Gm5294
Zscan20_226	0.160294	0.0638024	0.0964915	1.40767	0.153219	0.565576	0.813947	0.0894041	FALSE	Zscan20
Zfp384_811	0.25688	0.162365	0.0945144	0.722267	0.274557	0.271691	0.593146	0.226838	FALSE	Zfp384
Tbx3_765	0.162487	0.0690644	0.0934228	1.3147	0.158047	0.5661	0.813947	0.0894041	FALSE	Tbx3
Sox6_742	0.107881	0.0146777	0.0932038	2.87287	0.0858047	0.383134	0.708437	0.149699	FALSE	Sox6
Pit1_624	0.0387182	-0.0529943	0.0917124		-0.010335	0.601749	0.831328	0.0802274	FALSE	Pit1
Zbtb3_235	0.143143	0.0515424	0.0916007	1.55595	0.134014	0.487252	0.78566	0.104765	FALSE	Zbtb3
Pax4_475	0.140958	0.0523123	0.0886455	1.51518	0.133083	0.701011	0.891247	0.0500021	FALSE	Pax4
Bhlhe41_56	0.0172049	-0.0710475	0.0882524		-0.0393716	0.316565	0.644827	0.190557	FALSE	Bhlhe41
Creb1_109	0.0409111	-0.0467281	0.0876392		-0.00420215	0.383134	0.708437	0.149699	FALSE	Creb1
Sp1_142	0.261923	0.174507	0.0874161	0.646035	0.284768	0.345463	0.668199	0.175094	FALSE	Sp1
Cphx_577	0.503352	0.41613	0.0872218	0.30799	0.545713	0.381446	0.708437	0.149699	FALSE	Cphx
Ahr_28	0.0650573	-0.0208592	0.0859165		0.031535	0.383134	0.708437	0.149699	FALSE	Ahr
Ahrr_36	0.0650573	-0.0208592	0.0859165		0.031535	0.383134	0.708437	0.149699	FALSE	Ahrr
Hoxb8_560	0.203794	0.118622	0.085172	0.854363	0.215626	0.736936	0.898838	0.0463187	FALSE	Hoxb8
NP_592	0.203794	0.118622	0.085172	0.854363	0.215626	0.736936	0.898838	0.0463187	FALSE	NP
Stat5b_756	0.306235	0.221224	0.0850113	0.521927	0.337688	0.800268	0.927157	0.0328466	FALSE	Stat5b
Evx1_410	0.0158952	-0.068397	0.0842922		-0.038378	0.875923	0.966263	0.0149045	FALSE	Evx1
Rora_682	-0.298378	-0.382295	0.0839177	-0.420762	-0.600198	0.519369	0.802509	0.0955504	FALSE	Rora
Sp100_714	0.181744	0.0981461	0.0835977	0.968965	0.188964	0.434524	0.759707	0.119354	FALSE	Sp100
Hoxa5_510	0.18563	0.102154	0.0834756	0.940671	0.193951	0.713109	0.893412	0.0489483	FALSE	Hoxa5
Pou5f1_618	-0.00176563	-0.0846849	0.0829193		-0.0637488	0.342303	0.666471	0.176219	FALSE	Pou5f1
ENSMUSG00000044690_289	0.434205	0.35217	0.0820348	0.340636	0.478389	0.543254	0.802509	0.0955504	FALSE	ENSMUSG00000044690
Etv5_276	0.434205	0.35217	0.0820348	0.340636	0.478389	0.543254	0.802509	0.0955504	FALSE	Etv5
Elk3_272	0.42364	0.342841	0.080799	0.344755	0.468052	0.500954	0.796787	0.0986578	FALSE	Elk3
Foxl1_378	0.144485	0.0643287	0.0801565	1.25924	0.143272	0.550474	0.802509	0.0955504	FALSE	Foxl1
Gm5294_352	0.144485	0.0643287	0.0801565	1.25924	0.143272	0.550474	0.802509	0.0955504	FALSE	Gm5294
Zfp711_168	0.23314	0.153271	0.0798686	0.672204	0.254843	0.517361	0.802509	0.0955504	FALSE	Zfp711
Zbtb4_151	0.0797458	0.0016043	0.0781415	4.70535	0.0575197	0.457176	0.780741	0.107493	FALSE	Zbtb4
Usf2_95	-0.0974442	-0.174963	0.0775187	-1.05653	-0.211237	0.461879	0.78566	0.104765	FALSE	Usf2
Dmrta2_879	0.134431	0.0571172	0.0773138	1.33092	0.13195	0.370997	0.697696	0.156334	FALSE	Dmrta2
Bhlha15_87	-0.156447	-0.233737	0.0772899	-0.704957	-0.313105	0.613128	0.839348	0.0760577	FALSE	Bhlha15
Foxp4_300	0.149303	0.0722532	0.0770497	1.13955	0.151571	0.486766	0.78566	0.104765	FALSE	Foxp4
Foxp2_301	0.149303	0.0722532	0.0770497	1.13955	0.151571	0.486766	0.78566	0.104765	FALSE	Foxp2
Foxj2_298	0.149303	0.0722532	0.0770497	1.13955	0.151571	0.486766	0.78566	0.104765	FALSE	Foxj2
Foxk1_324	0.149303	0.0722532	0.0770497	1.13955	0.151571	0.486766	0.78566	0.104765	FALSE	Foxk1
Foxk2_310	0.149303	0.0722532	0.0770497	1.13955	0.151571	0.486766	0.78566	0.104765	FALSE	Foxk2
Foxp3_311	0.149303	0.0722532	0.0770497	1.13955	0.151571	0.486766	0.78566	0.104765	FALSE	Foxp3
Foxo3_319	0.149303	0.0722532	0.0770497	1.13955	0.151571	0.486766	0.78566	0.104765	FALSE	Foxo3
Arnt_25	-0.0251937	-0.101915	0.0767209	-3.19532	-0.0947325	0.620219	0.844193	0.0735585	FALSE	Arnt
Zfp161_209	0.205393	0.130279	0.0751144	0.731815	0.223838	0.47711	0.78566	0.104765	FALSE	Zfp161
E4f1_873	-0.00692038	-0.0815046	0.0745842		-0.0652382	0.378083	0.708002	0.149965	FALSE	E4f1
Glis1_185	0.137373	0.0628351	0.0745379	1.22598	0.13764	0.428625	0.754585	0.122292	FALSE	Glis1
Obox6_527	0.450467	0.376799	0.0736679	0.29503	0.499408	0.542227	0.802509	0.0955504	FALSE	Obox6
ENSMUSG00000040953_524	0.450467	0.376799	0.0736679	0.29503	0.499408	0.542227	0.802509	0.0955504	FALSE	ENSMUSG00000040953
Hoxb9_428	0.373067	0.299628	0.0734388	0.360877	0.418295	0.85946	0.961194	0.0171888	FALSE	Hoxb9
NP_591	0.373067	0.299628	0.0734388	0.360877	0.418295	0.85946	0.961194	0.0171888	FALSE	NP
E2f4_257	0.319706	0.247443	0.0722632	0.421103	0.360167	0.529974	0.802509	0.0955504	FALSE	E2f4
Rax_447	0.16145	0.0916741	0.0697757	0.907683	0.171927	0.667432	0.874703	0.0581394	FALSE	Rax
NP_597	0.151518	0.0822978	0.0692202	0.97591	0.15951	0.402008	0.723614	0.140493	FALSE	NP
Zfp3_200	0.0522358	-0.0167541	0.0689899		0.0253703	0.774632	0.914459	0.0388358	FALSE	Zfp3
Foxo4_313	0.0351347	-0.0338251	0.0689598		0.000944396	0.420087	0.742519	0.129293	FALSE	Foxo4
IRC900814_721	0.123668	0.0548302	0.0688383	1.27946	0.123334	0.491146	0.787619	0.103684	FALSE	IRC900814
Tcfe3_17	-0.169174	-0.237618	0.0684444	-0.605225	-0.328065	0.681016	0.879437	0.0557951	FALSE	Tcfe3
NP_587	0.111317	0.0451904	0.066127	1.41231	0.108697	0.559824	0.81078	0.0910971	FALSE	NP
Zfp110_219	-0.255923	-0.321515	0.0655918	-0.403039	-0.491509	0.555659	0.806071	0.0936268	FALSE	Zfp110
Zfp369_158	-0.255923	-0.321515	0.0655918	-0.403039	-0.491509	0.555659	0.806071	0.0936268	FALSE	Zfp369
Srf_639	0.0508655	-0.0143265	0.065192		0.0261194	0.391217	0.71292	0.146959	FALSE	Srf
Zfp281_193	0.132778	0.0676997	0.0650788	1.07722	0.137817	0.470413	0.78566	0.104765	FALSE	Zfp281
Neurog3_75	0.015186	-0.0495386	0.0647246		-0.0249955	0.581937	0.819358	0.0865265	FALSE	Neurog3
Neurog2_49	0.015186	-0.0495386	0.0647246		-0.0249955	0.581937	0.819358	0.0865265	FALSE	Neurog2
Klf15_806	0.206454	0.142205	0.0642489	0.614223	0.231838	0.464241	0.78566	0.104765	FALSE	Klf15
E2f3_258	0.279565	0.21568	0.0638846	0.432873	0.319181	0.621313	0.844193	0.0735585	FALSE	E2f3
E2f1_261	0.31064	0.248289	0.0623509	0.376515	0.35554	0.317689	0.645627	0.190018	FALSE	E2f1
Scrt1_205	0.375176	0.3138	0.0613766	0.302473	0.427057	0.780573	0.916732	0.0377577	FALSE	Scrt1
Hnf4a_665	0.231557	0.170397	0.0611599	0.512	0.264209	0.695276	0.886175	0.0524804	FALSE	Hnf4a
Zfp784_199	0.280909	0.220156	0.0607529	0.410094	0.322542	0.554101	0.806071	0.0936268	FALSE	Zfp784
Irx1_565	0.170001	0.110258	0.0597436	0.71514	0.189198	0.542227	0.802509	0.0955504	FALSE	Irx1
Tfdp2_255	0.339523	0.281186	0.0583374	0.321221	0.389957	0.57083	0.816	0.0883101	FALSE	Tfdp2
Tfdp1_256	0.339523	0.281186	0.0583374	0.321221	0.389957	0.57083	0.816	0.0883101	FALSE	Tfdp1
Foxq1_309	0.250469	0.192393	0.058076	0.44568	0.288572	0.970021	0.986117	0.00607171	FALSE	Foxq1
Pdx1_472	0.0183073	-0.0396823	0.0579896		-0.0155018	0.755711	0.906854	0.0424627	FALSE	Pdx1
Tbx2_760	0.0802432	0.0226926	0.0575506	1.93667	0.0724048	0.576106	0.816922	0.0878192	FALSE	Tbx2
Foxa1_306	0.121988	0.0652803	0.0567072	1.01825	0.12913	0.582469	0.819358	0.0865265	FALSE	Foxa1
Barhl1_457	0.43336	0.377048	0.0563119	0.239976	0.49078	0.47711	0.78566	0.104765	FALSE	Barhl1
Sp2_150	0.267523	0.21137	0.0561524	0.401356	0.309696	0.549956	0.802509	0.0955504	FALSE	Sp2
Srebf2_38	-0.00204543	-0.0567805	0.054735		-0.0430705	0.504411	0.796787	0.0986578	FALSE	Srebf2
Tcfcp2l1_391	0.197508	0.142897	0.0546104	0.547627	0.226758	0.743373	0.900625	0.045456	FALSE	Tcfcp2l1
Ubp1_836	0.197508	0.142897	0.0546104	0.547627	0.226758	0.743373	0.900625	0.045456	FALSE	Ubp1
Tead4_868	-0.09825	-0.151928	0.0536781	-0.836424	-0.192792	0.578753	0.818045	0.0872226	FALSE	Tead4
Sox10_735	0.0636077	0.0102934	0.0533143	2.66361	0.0523471	0.59744	0.831328	0.0802274	FALSE	Sox10
Mlxipl_779	-0.0885073	-0.141624	0.0531167	-0.911636	-0.176358	0.73986	0.898838	0.0463187	FALSE	Mlxipl
Egr3_183	-0.202232	-0.255148	0.0529168	-0.429666	-0.374617	0.600671	0.831328	0.0802274	FALSE	Egr3
Eomes_768	0.050674	-0.00193392	0.052608	9.94112	0.034737	0.638931	0.84998	0.0705911	FALSE	Eomes
Npas4_80	-0.0129182	-0.0636289	0.0507107		-0.0563015	0.592609	0.828337	0.0817929	FALSE	Npas4
Spdef_279	0.347177	0.296816	0.050361	0.274589	0.402719	0.995363	0.995363	0.00201851	FALSE	Spdef
Barx1_432	0.176216	0.12626	0.0499554	0.570727	0.203186	0.84609	0.959478	0.017965	FALSE	Barx1
Barx2_488	0.24623	0.196702	0.0495279	0.390763	0.288614	0.562958	0.813947	0.0894041	FALSE	Barx2
Pit1_621	0.376872	0.327427	0.0494455	0.247793	0.435255	0.614761	0.839348	0.0760577	FALSE	Pit1
Foxl1_364	0.126374	0.0772313	0.0491431	0.828071	0.139866	0.978672	0.986117	0.00607171	FALSE	Foxl1
Gm5294_338	0.126374	0.0772313	0.0491431	0.828071	0.139866	0.978672	0.986117	0.00607171	FALSE	Gm5294
Lef1_734	0.1202	0.0711622	0.0490382	0.878287	0.131828	0.574521	0.816736	0.0879181	FALSE	Lef1
E2f5_262	0.364083	0.315194	0.048889	0.254427	0.421844	0.456708	0.780741	0.107493	FALSE	E2f5
Tbx19_766	-0.145476	-0.194264	0.0487879	-0.551429	-0.26859	0.643368	0.853309	0.0688937	FALSE	Tbx19
Foxl1_368	0.313578	0.265014	0.0485646	0.296184	0.366584	0.638931	0.84998	0.0705911	FALSE	Foxl1
Nfat5_696	-0.000474846	-0.0485214	0.0480465		-0.0357834	0.542741	0.802509	0.0955504	FALSE	Nfat5
Mtf1_175	0.250023	0.202286	0.0477374	0.371636	0.294141	0.90225	0.981363	0.00817021	FALSE	Mtf1
Zfp105_218	0.783318	0.735957	0.0473602	0.112134	0.815278	0.607156	0.836736	0.0774113	FALSE	Zfp105
Meis3_525	-0.0393378	-0.0855173	0.0461795	-1.73714	-0.0929979	0.569251	0.816	0.0883101	FALSE	Meis3
Rfx8_711	0.208639	0.163018	0.0456208	0.433932	0.245896	0.505896	0.796787	0.0986578	FALSE	Rfx8
Rfx2_707	0.208639	0.163018	0.0456208	0.433932	0.245896	0.505896	0.796787	0.0986578	FALSE	Rfx2
Lmx1a_456	0.363718	0.319204	0.0445135	0.234909	0.423805	0.771074	0.914459	0.0388358	FALSE	Lmx1a
Foxl2_832	0.0856085	0.0411566	0.0444519	1.21082	0.0886608	0.706186	0.891247	0.0500021	FALSE	Foxl2
Foxn2_830	0.0856085	0.0411566	0.0444519	1.21082	0.0886608	0.706186	0.891247	0.0500021	FALSE	Foxn2
Foxj3_303	0.0856085	0.0411566	0.0444519	1.21082	0.0886608	0.706186	0.891247	0.0500021	FALSE	Foxj3
ENSMUSG00000090020_834	0.0856085	0.0411566	0.0444519	1.21082	0.0886608	0.706186	0.891247	0.0500021	FALSE	ENSMUSG00000090020
Zkscan4_216	0.158561	0.114192	0.0443691	0.572982	0.184441	0.633403	0.848479	0.0713587	FALSE	Zkscan4
Zkscan3_156	0.158561	0.114192	0.0443691	0.572982	0.184441	0.633403	0.848479	0.0713587	FALSE	Zkscan3
Foxl1_376	-0.427848	-0.471944	0.0440964	-0.184386	-0.862224	0.811666	0.931624	0.0307592	FALSE	Foxl1
Gm5294_350	-0.427848	-0.471944	0.0440964	-0.184386	-0.862224	0.811666	0.931624	0.0307592	FALSE	Gm5294
Pknox1_414	0.123671	0.0803888	0.0432825	0.743699	0.140163	0.688988	0.885285	0.0529171	FALSE	Pknox1
Nfatc1_703	0.00148211	-0.0411908	0.0426729		-0.0289319	0.540688	0.802509	0.0955504	FALSE	Nfatc1
Nfe2l2_101	-0.899322	-0.939672	0.0403497	-0.0833463	-3.63481	0.961373	0.986117	0.00607171	FALSE	Nfe2l2
Myf6_63	0.33245	0.292538	0.0399115	0.235381	0.392311	0.669689	0.876358	0.0573184	FALSE	Myf6
Vax2_497	0.170596	0.13083	0.0397658	0.477019	0.202528	0.540688	0.802509	0.0955504	FALSE	Vax2
Isl1_529	0.348834	0.310342	0.0384919	0.217318	0.410979	0.931764	0.983253	0.00733468	FALSE	Isl1
Isl2_489	0.348834	0.310342	0.0384919	0.217318	0.410979	0.931764	0.983253	0.00733468	FALSE	Isl2
Msx1_543	0.348834	0.310342	0.0384919	0.217318	0.410979	0.931764	0.983253	0.00733468	FALSE	Msx1
Emx1_491	0.0929938	0.0562281	0.0367657	0.881587	0.103814	0.794883	0.926835	0.0329974	FALSE	Emx1
Osr2_161	0.0835825	0.0468872	0.0366952	1.00138	0.0911715	0.915763	0.983253	0.00733468	FALSE	Osr2
NP_607	0.682466	0.646146	0.0363199	0.104326	0.73492	0.468034	0.78566	0.104765	FALSE	NP
Onecut3_245	0.551973	0.516202	0.0357714	0.127948	0.617381	0.624052	0.844193	0.0735585	FALSE	Onecut3
Tcfap2a_1	0.0601972	0.0246226	0.0355746	1.48426	0.0599227	0.832765	0.950192	0.0221885	FALSE	Tcfap2a
Wt1_872	0.0748209	0.0411164	0.0337045	1.04729	0.0812969	0.708491	0.891426	0.0499149	FALSE	Wt1
Spz1_775	0.159142	0.125477	0.0336656	0.444103	0.191954	0.880811	0.966263	0.0149045	FALSE	Spz1
NP_589	0.358309	0.325812	0.0324968	0.184738	0.42445	0.964461	0.986117	0.00607171	FALSE	NP
Mecom_173	0.205461	0.173539	0.0319218	0.324049	0.250355	0.469936	0.78566	0.104765	FALSE	Mecom
Hoxb7_514	0.266077	0.235152	0.0309249	0.241482	0.322637	0.764563	0.914453	0.0388387	FALSE	Hoxb7
Nr1i2_672	-0.138849	-0.169498	0.0306489	-0.427265	-0.241566	0.926838	0.983253	0.00733468	FALSE	Nr1i2
Foxl1_373	0.537101	0.507072	0.0300289	0.115195	0.60605	0.924375	0.983253	0.00733468	FALSE	Foxl1
Gm5294_347	0.537101	0.507072	0.0300289	0.115195	0.60605	0.924375	0.983253	0.00733468	FALSE	Gm5294
Irx3_483	-0.135534	-0.163314	0.0277809	-0.411917	-0.233488	0.905933	0.981613	0.00805988	FALSE	Irx3
Hsf2_625	0.0492316	0.0216172	0.0276144	1.42731	0.0502222	0.503916	0.796787	0.0986578	FALSE	Hsf2
Nfatc2_700	-0.173516	-0.200752	0.0272362	-0.319857	-0.29891	0.795481	0.926835	0.0329974	FALSE	Nfatc2
Sox21_745	0.00453145	-0.0216547	0.0261861		-0.012405	0.73752	0.898838	0.0463187	FALSE	Sox21
Hmx3_520	-0.0656567	-0.0911107	0.025454	-0.794646	-0.117762	0.8802	0.966263	0.0149045	FALSE	Hmx3
NP_590	-0.0656567	-0.0911107	0.025454	-0.794646	-0.117762	0.8802	0.966263	0.0149045	FALSE	NP
Onecut2_827	0.470653	0.44578	0.0248733	0.115013	0.544205	0.631197	0.848479	0.0713587	FALSE	Onecut2
Onecut1_826	0.470653	0.44578	0.0248733	0.115013	0.544205	0.631197	0.848479	0.0713587	FALSE	Onecut1
Foxn3_829	0.0797718	0.0552799	0.0244919	0.715515	0.094271	0.733433	0.898838	0.0463187	FALSE	Foxn3
Nobox_476	0.170707	0.146858	0.0238484	0.313526	0.21261	0.542741	0.802509	0.0955504	FALSE	Nobox
Sox8_731	-0.00627155	-0.0293871	0.0231155		-0.0259543	0.964461	0.986117	0.00607171	FALSE	Sox8
Sox5_738	-0.00627155	-0.0293871	0.0231155		-0.0259543	0.964461	0.986117	0.00607171	FALSE	Sox5
Hoxa1_479	0.193383	0.171978	0.0214051	0.25538	0.24206	0.508874	0.800048	0.0968837	FALSE	Hoxa1
Sox9_725	-0.184669	-0.205396	0.0207269	-0.255507	-0.312998	0.775226	0.914459	0.0388358	FALSE	Sox9
Tcfeb_41	-0.246086	-0.2663	0.0202139	-0.189293	-0.427	0.77226	0.914459	0.0388358	FALSE	Tcfeb
Hoxa3_584	0.0500525	0.0302159	0.0198365	0.997902	0.0567697	0.674777	0.878721	0.0561488	FALSE	Hoxa3
Etv1_268	0.393842	0.375051	0.0187907	0.11426	0.46931	0.875923	0.966263	0.0149045	FALSE	Etv1
Q8VHG7_609	0.368444	0.349949	0.0184952	0.12096	0.442754	0.935461	0.983253	0.00733468	FALSE	Q8VHG7
NP_608	0.368444	0.349949	0.0184952	0.12096	0.442754	0.935461	0.983253	0.00733468	FALSE	NP
AC1890281_579	0.368444	0.349949	0.0184952	0.12096	0.442754	0.935461	0.983253	0.00733468	FALSE	AC1890281
Obox5_578	0.368444	0.349949	0.0184952	0.12096	0.442754	0.935461	0.983253	0.00733468	FALSE	Obox5
Etv4_278	0.399503	0.381663	0.0178394	0.109052	0.47569	0.838816	0.954627	0.0201663	FALSE	Etv4
Hoxb13_547	0.28177	0.265167	0.0166029	0.148126	0.348764	0.736936	0.898838	0.0463187	FALSE	Hoxb13
Mafg_123	-0.39257	-0.408852	0.0162812	-0.10503	-0.738676	0.573465	0.816736	0.0879181	FALSE	Mafg
Zfp219_816	0.111689	0.0960712	0.0156176	0.361231	0.142583	0.72877	0.898838	0.0463187	FALSE	Zfp219
Prdm11_650	0.0864104	0.0716443	0.0147661	0.451362	0.109731	0.794286	0.926835	0.0329974	FALSE	Prdm11
Foxf2_308	0.148104	0.133536	0.0145671	0.260776	0.190071	0.73986	0.898838	0.0463187	FALSE	Foxf2
Foxf1a_312	0.148104	0.133536	0.0145671	0.260776	0.190071	0.73986	0.898838	0.0463187	FALSE	Foxf1a
Zfp263_163	-0.112413	-0.125615	0.0132017	-0.333123	-0.182809	0.916993	0.983253	0.00733468	FALSE	Zfp263
Zfp263_877	-0.112413	-0.125615	0.0132017	-0.333123	-0.182809	0.916993	0.983253	0.00733468	FALSE	Zfp263
Mybl2_643	0.408785	0.396286	0.0124988	0.0870935	0.488037	0.800268	0.927157	0.0328466	FALSE	Mybl2
Hoxc10_440	0.148263	0.13685	0.0114139	0.227354	0.192266	0.706762	0.891247	0.0500021	FALSE	Hoxc10
Hoxd3_583	0.148263	0.13685	0.0114139	0.227354	0.192266	0.706762	0.891247	0.0500021	FALSE	Hoxd3
Vdr_671	0.000328397	-0.00837011	0.00869851		-0.00581256	0.845484	0.959478	0.017965	FALSE	Vdr
Esx1_444	0.135188	0.127081	0.00810675	0.211613	0.17777	0.765154	0.914453	0.0388387	FALSE	Esx1
Sebox_397	0.208106	0.200581	0.00752539	0.134607	0.268247	0.971257	0.986117	0.00607171	FALSE	Sebox
Mzf1_179	-0.160587	-0.166362	0.00577466	-0.167931	-0.257518	0.985471	0.989961	0.00438189	FALSE	Mzf1
Hoxd4_531	0.465105	0.459478	0.00562665	0.054939	0.548231	0.912075	0.983253	0.00733468	FALSE	Hoxd4
Egr4_234	-0.307127	-0.311231	0.00410418	-0.0785668	-0.533616	0.950879	0.986117	0.00607171	FALSE	Egr4
Olig3_78	-0.0572908	-0.0595829	0.00229213	-0.421134	-0.0868702	0.972492	0.986117	0.00607171	FALSE	Olig3
Noto_573	0.0955111	0.0933674	0.00214367	0.203268	0.130192	0.953347	0.986117	0.00607171	FALSE	Noto
Hmx1_570	0.336671	0.336092	0.000579083	0.0538775	0.418332	0.874091	0.966263	0.0149045	FALSE	Hmx1
Lmx1b_515	0.27281	0.272339	0.000471268	0.0655734	0.34775	0.939159	0.983253	0.00733468	FALSE	Lmx1b
Hlx_518	0.27281	0.272339	0.000471268	0.0655734	0.34775	0.939159	0.983253	0.00733468	FALSE	Hlx
Hoxc5_441	0.27281	0.272339	0.000471268	0.0655734	0.34775	0.939159	0.983253	0.00733468	FALSE	Hoxc5
Prop1_539	0.27281	0.272339	0.000471268	0.0655734	0.34775	0.939159	0.983253	0.00733468	FALSE	Prop1
Alx3_419	0.27281	0.272339	0.000471268	0.0655734	0.34775	0.939159	0.983253	0.00733468	FALSE	Alx3
Sox12_741	-0.135898	-0.136301	0.000402773	-0.143179	-0.211063	0.897956	0.980195	0.00868772	FALSE	Sox12
Rorc_678	-0.154804	-0.154848	4.35781e-05	-0.121335	-0.24268	0.867989	0.965405	0.0152903	FALSE	Rorc
Hif3a_869	-0.424884	-0.424866	-1.84029e-05	-0.0424715	-0.798053	0.899183	0.98032	0.00863208	FALSE	Hif3a
Gm239_651	-0.207443	-0.205851	-0.00159191	-0.0777397	-0.333965	0.855809	0.961194	0.0171888	FALSE	Gm239
Uncx_469	0.252207	0.253812	-0.00160511	0.0590116	0.325397	0.960138	0.986117	0.00607171	FALSE	Uncx
Homez_562	0.0541418	0.0564385	-0.0022967	0.227658	0.0776397	0.730517	0.898838	0.0463187	FALSE	Homez
Plag1_144	0.148121	0.151445	-0.00332343	0.0818948	0.201362	0.757479	0.90774	0.0420385	FALSE	Plag1
Evx2_407	0.0875637	0.0909965	-0.00343282	0.131189	0.123375	0.711376	0.893412	0.0489483	FALSE	Evx2
Rhox6_412	-0.0403747	-0.0361949	-0.00417983	-0.390339	-0.0563183	0.539663	0.802509	0.0955504	FALSE	Rhox6
Rhox9_572	-0.0403747	-0.0361949	-0.00417983	-0.390339	-0.0563183	0.539663	0.802509	0.0955504	FALSE	Rhox9
Prrxl1_839	-0.0403747	-0.0361949	-0.00417983	-0.390339	-0.0563183	0.539663	0.802509	0.0955504	FALSE	Prrxl1
Lhx9_424	-0.0403747	-0.0361949	-0.00417983	-0.390339	-0.0563183	0.539663	0.802509	0.0955504	FALSE	Lhx9
Arx_500	-0.0403747	-0.0361949	-0.00417983	-0.390339	-0.0563183	0.539663	0.802509	0.0955504	FALSE	Arx
Lhx2_393	-0.0403747	-0.0361949	-0.00417983	-0.390339	-0.0563183	0.539663	0.802509	0.0955504	FALSE	Lhx2
Lbx2_498	-0.0403747	-0.0361949	-0.00417983	-0.390339	-0.0563183	0.539663	0.802509	0.0955504	FALSE	Lbx2
Prrx2_519	-0.0403747	-0.0361949	-0.00417983	-0.390339	-0.0563183	0.539663	0.802509	0.0955504	FALSE	Prrx2
Zfp148_800	0.0533077	0.0586051	-0.00529739	0.157444	0.0785502	0.994745	0.995363	0.00201851	FALSE	Zfp148
Gm5294_344	0.447768	0.453321	-0.0055535	0.021175	0.536594	0.777601	0.914459	0.0388358	FALSE	Gm5294
Foxl1_370	0.447768	0.453321	-0.0055535	0.021175	0.536594	0.777601	0.914459	0.0388358	FALSE	Foxl1
Barhl2_492	0.266709	0.273429	-0.00672042	0.0288604	0.344907	0.874091	0.966263	0.0149045	FALSE	Barhl2
Elk4_280	0.403894	0.410698	-0.00680379	0.0190374	0.492926	0.879589	0.966263	0.0149045	FALSE	Elk4
Foxi1_317	0.487176	0.494247	-0.00707057	0.0150824	0.576001	0.77582	0.914459	0.0388358	FALSE	Foxi1
Foxi3_323	0.487176	0.494247	-0.00707057	0.0150824	0.576001	0.77582	0.914459	0.0388358	FALSE	Foxi3
Foxi2_318	0.487176	0.494247	-0.00707057	0.0150824	0.576001	0.77582	0.914459	0.0388358	FALSE	Foxi2
Gm5294_340	0.487176	0.494247	-0.00707057	0.0150824	0.576001	0.77582	0.914459	0.0388358	FALSE	Gm5294
Foxl1_362	0.487176	0.494247	-0.00707057	0.0150824	0.576001	0.77582	0.914459	0.0388358	FALSE	Foxl1
Bhlhe40_55	-0.111455	-0.1042	-0.00725451	-0.0728302	-0.164605	0.939776	0.983253	0.00733468	FALSE	Bhlhe40
Glis2_148	0.195898	0.203646	-0.00774766	0.0314902	0.26276	0.823104	0.941605	0.0261313	FALSE	Glis2
Pou1f1_615	0.0375112	0.0454032	-0.00789205	0.12788	0.0586035	0.934845	0.983253	0.00733468	FALSE	Pou1f1
Tgif1_542	-0.0052049	0.00272747	-0.00793237	0.941754	-0.0017882	0.934229	0.983253	0.00733468	FALSE	Tgif1
Zbtb7a_808	0.256563	0.267727	-0.0111637	0.0059887	0.335878	0.745718	0.900991	0.0452795	FALSE	Zbtb7a
Zbtb7c_812	0.256563	0.267727	-0.0111637	0.0059887	0.335878	0.745718	0.900991	0.0452795	FALSE	Zbtb7c
Tbx5_764	0.00532447	0.0165918	-0.0112674	0.0769325	0.0157233	0.976818	0.986117	0.00607171	FALSE	Tbx5
Foxg1_299	0.0778715	0.0909612	-0.0130897	-0.0125322	0.116919	0.963844	0.986117	0.00607171	FALSE	Foxg1
Hoxa7_509	0.147208	0.160323	-0.0131148	-0.00738787	0.20635	0.987944	0.991316	0.00378788	FALSE	Hoxa7
Pax6_614	-0.0374475	-0.0218329	-0.0156146	0.223852	-0.0434083	0.641702	0.852382	0.0693658	FALSE	Pax6
Gli2_815	-0.0922702	-0.0766249	-0.0156453	0.0635297	-0.127286	0.755122	0.906854	0.0424627	FALSE	Gli2
Gli1_801	-0.0922702	-0.0766249	-0.0156453	0.0635297	-0.127286	0.755122	0.906854	0.0424627	FALSE	Gli1
NP_586	0.0339982	0.0512083	-0.0172101	-0.140108	0.0601903	0.332547	0.660926	0.179847	FALSE	NP
Hnf1a_470	0.0467454	0.0651346	-0.0183892	-0.137512	0.0785278	0.836395	0.953101	0.0208612	FALSE	Hnf1a
Foxo6_321	0.0405348	0.0591546	-0.0186197	-0.157743	0.0701759	0.862504	0.961194	0.0171888	FALSE	Foxo6
Meis2_461	-0.156392	-0.137556	-0.0188363	0.0680843	-0.229339	0.991035	0.993288	0.00292498	FALSE	Meis2
Rfx1_708	0.258404	0.277266	-0.0188624	-0.0343816	0.342367	0.855809	0.961194	0.0171888	FALSE	Rfx1
Meox2_504	0.238486	0.257382	-0.018896	-0.0372436	0.319541	0.95273	0.986117	0.00607171	FALSE	Meox2
Fev_291	0.481262	0.502655	-0.0213933	-0.0262743	0.577208	0.974964	0.986117	0.00607171	FALSE	Fev
Pou4f3_446	0.15261	0.174416	-0.0218066	-0.0800393	0.218487	0.5412	0.802509	0.0955504	FALSE	Pou4f3
Emx2_535	0.0127428	0.0353381	-0.0225952	-0.466162	0.0342727	0.420087	0.742519	0.129293	FALSE	Emx2
Zscan4_140	0.172762	0.195657	-0.0228957	-0.0795977	0.243924	0.782358	0.917606	0.0373437	FALSE	Zscan4
Nr1h3_655	-0.277805	-0.254329	-0.0234754	0.0625991	-0.44628	0.848518	0.959478	0.017965	FALSE	Nr1h3
Nr1h2_688	-0.277805	-0.254329	-0.0234754	0.0625991	-0.44628	0.848518	0.959478	0.017965	FALSE	Nr1h2
Nr2c2_659	0.272505	0.29614	-0.0236346	-0.0559897	0.361007	0.964461	0.986117	0.00607171	FALSE	Nr2c2
Hoxd10_551	0.0109175	0.0348431	-0.0239256	-0.547785	0.0326374	0.908389	0.983066	0.00741714	FALSE	Hoxd10
Zic1_181	0.0258381	0.050594	-0.0247558	-0.390438	0.0541067	0.810464	0.931624	0.0307592	FALSE	Zic1
Sox30_736	-0.166516	-0.14063	-0.025886	0.135015	-0.240543	0.960138	0.986117	0.00607171	FALSE	Sox30
Pou6f2_617	0.0334584	0.0594678	-0.0260094	-0.364509	0.0655214	0.893052	0.97605	0.010528	FALSE	Pou6f2
Smad5_883	-0.00810404	0.0179321	-0.0260361	-1.68902	0.00707208	0.903477	0.981363	0.00817021	FALSE	Smad5
Smad1_863	-0.00810404	0.0179321	-0.0260361	-1.68902	0.00707208	0.903477	0.981363	0.00817021	FALSE	Smad1
Sox18_740	-0.105529	-0.0782525	-0.0272766	0.258936	-0.139062	0.863113	0.961194	0.0171888	FALSE	Sox18
Sox7_746	-0.105529	-0.0782525	-0.0272766	0.258936	-0.139062	0.863113	0.961194	0.0171888	FALSE	Sox7
Hoxc4_581	0.122266	0.149565	-0.0272989	-0.150488	0.183855	0.974964	0.986117	0.00607171	FALSE	Hoxc4
Osr1_206	0.0911307	0.120338	-0.0292072	-0.214772	0.145005	0.936694	0.983253	0.00733468	FALSE	Osr1
Foxa2_307	0.131211	0.161243	-0.0300321	-0.166035	0.196893	0.799669	0.927157	0.0328466	FALSE	Foxa2
Pou2f1_619	0.186735	0.217059	-0.0303235	-0.123972	0.265313	0.739275	0.898838	0.0463187	FALSE	Pou2f1
Hoxb1_423	-0.121022	-0.0890531	-0.0319691	0.294086	-0.160101	0.972492	0.986117	0.00607171	FALSE	Hoxb1
Zic5_195	0.205411	0.238602	-0.0331903	-0.131131	0.289252	0.824913	0.942453	0.0257405	FALSE	Zic5
Bsx_559	0.070049	0.103442	-0.0333926	-0.322246	0.120014	0.921299	0.983253	0.00733468	FALSE	Bsx
Six1_553	0.0203104	0.05376	-0.0334495	-0.688619	0.0524648	0.681016	0.879437	0.0557951	FALSE	Six1
Hoxa11_507	0.300004	0.333923	-0.0339194	-0.0960373	0.397215	0.963844	0.986117	0.00607171	FALSE	Hoxa11
Trp73_691	0.0750784	0.109197	-0.034119	-0.315356	0.127155	0.980526	0.986117	0.00607171	FALSE	Trp73
Hand1_66	-0.23185	-0.196526	-0.0353246	0.161483	-0.347744	0.600132	0.831328	0.0802274	FALSE	Hand1
Hand2_68	-0.23185	-0.196526	-0.0353246	0.161483	-0.347744	0.600132	0.831328	0.0802274	FALSE	Hand2
Hoxc9_503	0.318969	0.354746	-0.0357775	-0.0982741	0.418846	0.863113	0.961194	0.0171888	FALSE	Hoxc9
NP_594	0.318969	0.354746	-0.0357775	-0.0982741	0.418846	0.863113	0.961194	0.0171888	FALSE	NP
Jund_135	-1.22344	-1.18722	-0.0362133	0.0288353		0.678744	0.879437	0.0557951	FALSE	Jund
Tcfcp2_389	0.162801	0.200994	-0.038193	-0.196981	0.241105	0.884481	0.969083	0.0136389	FALSE	Tcfcp2
Foxl1_367	0.542442	0.580712	-0.0382706	-0.0658127	0.643004	0.914534	0.983253	0.00733468	FALSE	Foxl1
Gm5454_290	0.36318	0.401883	-0.0387027	-0.0975907	0.467312	0.813469	0.931792	0.0306811	FALSE	Gm5454
Ar_687	-0.34013	-0.301009	-0.0391205	0.123991	-0.557603	0.661242	0.869174	0.0608934	FALSE	Ar
Cux2_244	0.22781	0.267406	-0.0395957	-0.154203	0.319164	0.851555	0.961194	0.0171888	FALSE	Cux2
Tcf7l1_744	-0.0788434	-0.0387181	-0.0401253	0.814097	-0.0873973	0.485796	0.78566	0.104765	FALSE	Tcf7l1
Dmrt2_254	0.236162	0.276941	-0.040779	-0.155451	0.32947	0.638377	0.84998	0.0705911	FALSE	Dmrt2
Mbd1_248	-0.0388193	0.0020709	-0.0408902		-0.0267549	0.802065	0.927157	0.0328466	FALSE	Mbd1
Lin54_246	0.350231	0.391524	-0.0412933	-0.110468	0.4551	0.620766	0.844193	0.0735585	FALSE	Lin54
Lhx5_471	0.207254	0.248709	-0.0414549	-0.178448	0.296289	0.802065	0.927157	0.0328466	FALSE	Lhx5
Sox2_750	-0.266936	-0.224864	-0.0420716	0.180976	-0.407172	0.812267	0.931624	0.0307592	FALSE	Sox2
Gm4881_295	0.595318	0.637551	-0.0422333	-0.0691884	0.692815	0.491146	0.787619	0.103684	FALSE	Gm4881
Hoxb3_546	-0.0538871	-0.0115615	-0.0423256	2.05024	-0.0480009	0.653957	0.864752	0.0631083	FALSE	Hoxb3
Cdc5l_645	0.228605	0.271886	-0.0432818	-0.173272	0.322211	0.857634	0.961194	0.0171888	FALSE	Cdc5l
Hoxb2_582	-0.132993	-0.0895305	-0.0434623	0.439548	-0.170169	0.533533	0.802509	0.0955504	FALSE	Hoxb2
Sim2_92	0.0792797	0.124612	-0.0453327	-0.436371	0.140054	0.962608	0.986117	0.00607171	FALSE	Sim2
Sim1_30	0.0792797	0.124612	-0.0453327	-0.436371	0.140054	0.962608	0.986117	0.00607171	FALSE	Sim1
Npas3_34	0.0792797	0.124612	-0.0453327	-0.436371	0.140054	0.962608	0.986117	0.00607171	FALSE	Npas3
Npas1_19	0.0792797	0.124612	-0.0453327	-0.436371	0.140054	0.962608	0.986117	0.00607171	FALSE	Npas1
Mixl1_881	0.166839	0.213306	-0.0464671	-0.249406	0.25105	0.707339	0.891247	0.0500021	FALSE	Mixl1
Hoxd9_534	0.351497	0.398942	-0.0474458	-0.13241	0.459662	0.794883	0.926835	0.0329974	FALSE	Hoxd9
Vsx2_431	0.0501842	0.0995779	-0.0493936	-0.655887	0.104177	0.636717	0.84998	0.0705911	FALSE	Vsx2
Nkx31_439	0.136144	0.185718	-0.0495738	-0.319476	0.215282	0.790105	0.925462	0.0336414	FALSE	Nkx31
Nanog_417	0.195927	0.245695	-0.0497676	-0.236712	0.28784	0.755711	0.906854	0.0424627	FALSE	Nanog
Meis1_425	-0.0928695	-0.0427522	-0.0501172	0.947353	-0.101305	0.878367	0.966263	0.0149045	FALSE	Meis1
Gsx2_502	0.0460382	0.0961664	-0.0501282	-0.702499	0.0990963	0.255153	0.588887	0.229968	FALSE	Gsx2
Gm4881_294	0.204188	0.254872	-0.050684	-0.23359	0.298107	0.72528	0.898838	0.0463187	FALSE	Gm4881
Vsx1_490	0.00982475	0.0623187	-0.0524939	-1.41558	0.0511239	0.936078	0.983253	0.00733468	FALSE	Vsx1
Foxl1_381	0.717239	0.770895	-0.0536557	-0.0793653	0.802455	0.920068	0.983253	0.00733468	FALSE	Foxl1
Otp_436	0.186462	0.240298	-0.0538353	-0.271394	0.279031	0.614216	0.839348	0.0760577	FALSE	Otp
Mbd2_641	-0.0164904	0.0385238	-0.0550142		0.0158068	0.876534	0.966263	0.0149045	FALSE	Mbd2
Tcfap2d_5	-0.0132253	0.0419668	-0.0551921	-5.37371	0.020585	0.802065	0.927157	0.0328466	FALSE	Tcfap2d
Lcor_695	0.00329484	0.0586818	-0.0553869	-1.78728	0.044028	0.529974	0.802509	0.0955504	FALSE	Lcor
Sox17_733	-0.235718	-0.18027	-0.0554473	0.312796	-0.336417	0.575049	0.816736	0.0879181	FALSE	Sox17
Six4_493	-0.112255	-0.0558784	-0.0563767	0.862624	-0.126686	0.958286	0.986117	0.00607171	FALSE	Six4
Terf2_648	0.0656452	0.122635	-0.0569898	-0.640883	0.129797	0.692415	0.885996	0.0525681	FALSE	Terf2
Msx2_433	0.347836	0.405599	-0.0577633	-0.170677	0.461232	0.725861	0.898838	0.0463187	FALSE	Msx2
Zscan4f_233	-0.0599655	-0.000849227	-0.0591163		-0.0445494	0.718896	0.89431	0.0485118	FALSE	Zscan4f
Zscan4c_215	-0.0599655	-0.000849227	-0.0591163		-0.0445494	0.718896	0.89431	0.0485118	FALSE	Zscan4c
Zscan4ps2_232	-0.0599655	-0.000849227	-0.0591163		-0.0445494	0.718896	0.89431	0.0485118	FALSE	Zscan4ps2
Hoxc13_403	0.160599	0.22026	-0.0596608	-0.345843	0.251482	0.808662	0.931624	0.0307592	FALSE	Hoxc13
Zfp957_16	0.296019	0.356168	-0.0601494	-0.206952	0.407183	0.685567	0.88273	0.0541723	FALSE	Zfp957
Tcf7l2_732	-0.000856139	0.0593364	-0.0601926	-2.19133	0.0415796	0.888765	0.972569	0.0120795	FALSE	Tcf7l2
Zfp128_223	0.0208471	0.084121	-0.0632739	-1.29355	0.0737984	0.394651	0.713282	0.146738	FALSE	Zfp128
Pax7_467	-0.106279	-0.0422349	-0.0640438	1.19308	-0.111316	0.715422	0.89431	0.0485118	FALSE	Pax7
Zfx_240	0.014073	0.078122	-0.064049	-1.49841	0.0650173	0.633954	0.848479	0.0713587	FALSE	Zfx
Sox15_737	-0.0486932	0.0161791	-0.0648723		-0.0236466	0.666305	0.874525	0.0582277	FALSE	Sox15
Tbx20_767	-0.0532588	0.0122014	-0.0654602		-0.0299249	0.736936	0.898838	0.0463187	FALSE	Tbx20
Meox1_398	-0.0926917	-0.0270883	-0.0656034	1.64395	-0.0890985	0.9762	0.986117	0.00607171	FALSE	Meox1
Tcf7_726	0.108774	0.175005	-0.066231	-0.524432	0.191423	0.680447	0.879437	0.0557951	FALSE	Tcf7
Plagl1_152	0.298762	0.365466	-0.0667042	-0.231229	0.413718	0.846697	0.959478	0.017965	FALSE	Plagl1
E2f2_259	0.167966	0.235043	-0.0670765	-0.379213	0.264842	0.43498	0.759707	0.119354	FALSE	E2f2
Hoxc6_406	0.227069	0.29427	-0.0672006	-0.295756	0.33419	0.949027	0.986117	0.00607171	FALSE	Hoxc6
Hbp1_727	-0.156005	-0.0885415	-0.0674632	0.711569	-0.188156	0.510367	0.800967	0.0963854	FALSE	Hbp1
Hmbox1_438	0.142258	0.210353	-0.0680952	-0.4399	0.234263	0.87348	0.966263	0.0149045	FALSE	Hmbox1
Tlx2_574	0.21121	0.281105	-0.0698952	-0.328238	0.317487	0.651722	0.863091	0.0639436	FALSE	Tlx2
Fezf2_159	-0.0054044	0.0650228	-0.0704272	-2.91581	0.0423771	0.734016	0.898838	0.0463187	FALSE	Fezf2
Fezf1_177	-0.0054044	0.0650228	-0.0704272	-2.91581	0.0423771	0.734016	0.898838	0.0463187	FALSE	Fezf1
Bcl6b_141	0.0289332	0.101463	-0.0725296	-1.25938	0.0911216	0.591002	0.828337	0.0817929	FALSE	Bcl6b
Tbx4_761	0.0858827	0.158484	-0.0726016	-0.680005	0.166309	0.727024	0.898838	0.0463187	FALSE	Tbx4
Zfp523_165	0.0690336	0.141798	-0.0727648	-0.787325	0.144589	0.684428	0.882552	0.0542598	FALSE	Zfp523
Egr2_188	-0.292368	-0.2193	-0.0730687	0.355828	-0.426304	0.805662	0.930096	0.0314721	FALSE	Egr2
Nkx29_564	0.0420105	0.115388	-0.0733776	-1.06018	0.109293	0.655075	0.864935	0.0630166	FALSE	Nkx29
Sox13_749	0.00764665	0.081213	-0.0735664	-1.92375	0.0627156	0.777007	0.914459	0.0388358	FALSE	Sox13
Prdm4_186	0.022649	0.0962652	-0.0736162	-1.4117	0.0833252	0.657876	0.866039	0.0624624	FALSE	Prdm4
Pou3f4_561	0.200662	0.274625	-0.0739623	-0.363941	0.307596	0.905319	0.981613	0.00805988	FALSE	Pou3f4
Atf6_111	-0.159255	-0.0842624	-0.0749929	0.817445	-0.187311	0.676476	0.878721	0.0561488	FALSE	Atf6
Atf6b_100	-0.159255	-0.0842624	-0.0749929	0.817445	-0.187311	0.676476	0.878721	0.0561488	FALSE	Atf6b
Hoxa2_420	-0.0311588	0.0439763	-0.075135		0.00921639	0.454835	0.780475	0.107641	FALSE	Hoxa2
Nkx61_499	0.0829154	0.159237	-0.0763214	-0.730136	0.164884	0.623503	0.844193	0.0735585	FALSE	Nkx61
NP_606	0.0829154	0.159237	-0.0763214	-0.730136	0.164884	0.623503	0.844193	0.0735585	FALSE	NP
Foxl1_366	0.558871	0.635754	-0.0768828	-0.15407	0.675646	0.979908	0.986117	0.00607171	FALSE	Foxl1
Foxe1_328	0.558871	0.635754	-0.0768828	-0.15407	0.675646	0.979908	0.986117	0.00607171	FALSE	Foxe1
Gm5294_341	0.558871	0.635754	-0.0768828	-0.15407	0.675646	0.979908	0.986117	0.00607171	FALSE	Gm5294
Foxd3_327	0.558871	0.635754	-0.0768828	-0.15407	0.675646	0.979908	0.986117	0.00607171	FALSE	Foxd3
Nkx62_838	0.213622	0.290735	-0.0771134	-0.361148	0.32444	0.674777	0.878721	0.0561488	FALSE	Nkx62
Dbx1_480	0.213622	0.290735	-0.0771134	-0.361148	0.32444	0.674777	0.878721	0.0561488	FALSE	Dbx1
Alx4_521	0.0540401	0.131739	-0.0776991	-0.968919	0.128148	0.548923	0.802509	0.0955504	FALSE	Alx4
Hesx1_523	0.0540401	0.131739	-0.0776991	-0.968919	0.128148	0.548923	0.802509	0.0955504	FALSE	Hesx1
Shox2_463	0.0540401	0.131739	-0.0776991	-0.968919	0.128148	0.548923	0.802509	0.0955504	FALSE	Shox2
Alx1_505	0.0540401	0.131739	-0.0776991	-0.968919	0.128148	0.548923	0.802509	0.0955504	FALSE	Alx1
NP_588	-0.165607	-0.0877898	-0.0778168	0.818733	-0.195448	0.657876	0.866039	0.0624624	FALSE	NP
Klf9_184	0.148986	0.2287	-0.0797149	-0.49875	0.249558	0.943476	0.985954	0.00614319	FALSE	Klf9
Hmx2_549	0.366575	0.446475	-0.0798998	-0.235763	0.492135	0.612584	0.839348	0.0760577	FALSE	Hmx2
E2f8_263	0.268944	0.349831	-0.0808875	-0.312912	0.388892	0.350239	0.675953	0.170084	FALSE	E2f8
Hoxa13_506	0.152345	0.233499	-0.0811534	-0.499062	0.2545	0.599593	0.831328	0.0802274	FALSE	Hoxa13
Prrx1_455	-0.060652	0.0207922	-0.0814443		-0.0290431	0.336817	0.660926	0.179847	FALSE	Prrx1
Phox2a_415	-0.060652	0.0207922	-0.0814443		-0.0290431	0.336817	0.660926	0.179847	FALSE	Phox2a
En2_517	-0.060652	0.0207922	-0.0814443		-0.0290431	0.336817	0.660926	0.179847	FALSE	En2
Hoxd1_530	-0.060652	0.0207922	-0.0814443		-0.0290431	0.336817	0.660926	0.179847	FALSE	Hoxd1
Pbx1_554	-0.221605	-0.140058	-0.0815467	0.586579	-0.287767	0.502928	0.796787	0.0986578	FALSE	Pbx1
Hoxa4_396	0.0855819	0.167666	-0.082084	-0.764608	0.172006	0.267656	0.593146	0.226838	FALSE	Hoxa4
Zfp410_196	-0.30695	-0.22414	-0.0828101	0.397778	-0.445254	0.61041	0.839348	0.0760577	FALSE	Zfp410
Nr2e1_667	-0.182165	-0.0948988	-0.0872664	0.853695	-0.215131	0.713109	0.893412	0.0489483	FALSE	Nr2e1
Nkx63_567	0.0610305	0.1483	-0.0872699	-0.996816	0.14361	0.614761	0.839348	0.0760577	FALSE	Nkx63
Zfy1_213	-0.0351679	0.0521303	-0.0872981		0.0121842	0.390789	0.71292	0.146959	FALSE	Zfy1
Zfa_208	-0.0351679	0.0521303	-0.0872981		0.0121842	0.390789	0.71292	0.146959	FALSE	Zfa
Zfp300_180	0.0856018	0.173125	-0.0875236	-0.810013	0.17551	0.528452	0.802509	0.0955504	FALSE	Zfp300
Lhx3_459	0.17981	0.267755	-0.0879448	-0.47488	0.291347	0.384827	0.708596	0.149601	FALSE	Lhx3
Tead3_867	-0.106364	-0.018245	-0.0881185	2.50285	-0.0928083	0.418748	0.742519	0.129293	FALSE	Tead3
Lhx1_422	0.166025	0.254644	-0.0886184	-0.50928	0.275406	0.549956	0.802509	0.0955504	FALSE	Lhx1
Zbtb49_176	-0.00628061	0.0841287	-0.0904093	-3.4275	0.0550902	0.694131	0.885996	0.0525681	FALSE	Zbtb49
Gm5294_346	0.384868	0.478033	-0.0931654	-0.26619	0.517478	0.482408	0.78566	0.104765	FALSE	Gm5294
Foxl1_372	0.384868	0.478033	-0.0931654	-0.26619	0.517478	0.482408	0.78566	0.104765	FALSE	Foxl1
Maz_807	-0.186826	-0.0933284	-0.0934978	0.917799	-0.217721	0.549956	0.802509	0.0955504	FALSE	Maz
Nkx24_557	-0.00608869	0.0881994	-0.0942881	-3.45995	0.0580468	0.431795	0.757144	0.120821	FALSE	Nkx24
Pou6f1_416	0.0767934	0.172377	-0.0955835	-0.937017	0.169393	0.689558	0.885285	0.0529171	FALSE	Pou6f1
Ets2_828	0.37916	0.475479	-0.0963199	-0.279276	0.513308	0.548406	0.802509	0.0955504	FALSE	Ets2
Gm4881_292	0.37916	0.475479	-0.0963199	-0.279276	0.513308	0.548406	0.802509	0.0955504	FALSE	Gm4881
Gabpa_273	0.37916	0.475479	-0.0963199	-0.279276	0.513308	0.548406	0.802509	0.0955504	FALSE	Gabpa
Foxl1_361	0.277954	0.374788	-0.0968346	-0.366603	0.407484	0.337988	0.660988	0.179807	FALSE	Foxl1
Zfp652_239	0.172965	0.270736	-0.0977712	-0.542535	0.289068	0.398103	0.71805	0.143845	FALSE	Zfp652
Gm4881_296	0.36898	0.467055	-0.0980755	-0.291414	0.503875	0.359914	0.690096	0.161091	FALSE	Gm4881
Zic3_229	-0.0169519	0.081409	-0.0983609		0.0457624	0.602289	0.831328	0.0802274	FALSE	Zic3
Gcm1_388	0.0133523	0.111907	-0.0985549	-2.04313	0.087639	0.573993	0.816736	0.0879181	FALSE	Gcm1
Smarcc2_646	0.557499	0.656401	-0.0989023	-0.203495	0.684325	0.206426	0.521515	0.282733	FALSE	Smarcc2
Hic2_211	-0.0171407	0.0817728	-0.0989135		0.0458847	0.485796	0.78566	0.104765	FALSE	Hic2
Gli3_155	-0.0867296	0.013488	-0.100218		-0.0538243	0.427721	0.7545	0.122341	FALSE	Gli3
Nr1d1_844	-0.461523	-0.360411	-0.101112	0.319427	-0.763579	0.505896	0.796787	0.0986578	FALSE	Nr1d1
Nr1d2_845	-0.461523	-0.360411	-0.101112	0.319427	-0.763579	0.505896	0.796787	0.0986578	FALSE	Nr1d2
Dmrt3_252	-0.151254	-0.0485056	-0.102749	1.55837	-0.151811	0.479032	0.78566	0.104765	FALSE	Dmrt3
Ovol2_809	0.195968	0.298919	-0.102951	-0.517243	0.318975	0.315443	0.644792	0.19058	FALSE	Ovol2
Egr1_190	-0.225704	-0.122048	-0.103657	0.816495	-0.275569	0.485796	0.78566	0.104765	FALSE	Egr1
Rfx7_709	0.244916	0.349187	-0.104271	-0.438164	0.375236	0.592073	0.828337	0.0817929	FALSE	Rfx7
Rfx3_710	0.217822	0.322318	-0.104496	-0.482614	0.344908	0.48871	0.786574	0.104261	FALSE	Rfx3
Zscan10_164	-0.305182	-0.200162	-0.10502	0.553825	-0.420187	0.543254	0.802509	0.0955504	FALSE	Zscan10
Tbr1_769	-0.0852839	0.0197753	-0.105059		-0.0480457	0.368516	0.696778	0.156906	FALSE	Tbr1
Dnajc21_201	-0.225763	-0.120288	-0.105474	0.838191	-0.274085	0.307295	0.637728	0.195365	FALSE	Dnajc21
Dmrtc2_250	0.0950345	0.202094	-0.107059	-0.900672	0.199831	0.33526	0.660926	0.179847	FALSE	Dmrtc2
Gbx1_571	-0.0463376	0.0645005	-0.110838		0.0130427	0.262671	0.590248	0.228966	FALSE	Gbx1
Six6_430	-0.106593	0.00521515	-0.111809		-0.0750475	0.584597	0.821042	0.0856348	FALSE	Six6
Foxl1_371	0.0453103	0.157789	-0.112479	-1.42288	0.139535	0.270678	0.593146	0.226838	FALSE	Foxl1
Gm5294_345	0.0453103	0.157789	-0.112479	-1.42288	0.139535	0.270678	0.593146	0.226838	FALSE	Gm5294
E2f6_264	-0.0610595	0.0555939	-0.116653		-0.00394798	0.454835	0.780475	0.107641	FALSE	E2f6
NP_604	0.0669172	0.184406	-0.117489	-1.19885	0.170773	0.207542	0.521515	0.282733	FALSE	NP
Nkx26_536	0.010508	0.129254	-0.118746	-2.40432	0.0974505	0.368103	0.696778	0.156906	FALSE	Nkx26
T_771	-0.124418	-0.00426442	-0.120153	5.60395	-0.0959454	0.524405	0.802509	0.0955504	FALSE	T
Hnf1b_426	0.083983	0.204182	-0.120199	-1.06911	0.194191	0.578223	0.818045	0.0872226	FALSE	Hnf1b
Nr3c2_681	-0.383207	-0.259947	-0.12326	0.51624	-0.559742	0.402879	0.723705	0.140438	FALSE	Nr3c2
Six2_445	-0.12132	0.00260697	-0.123927		-0.0882803	0.528959	0.802509	0.0955504	FALSE	Six2
Erf_288	0.43424	0.558666	-0.124426	-0.321951	0.581547	0.452967	0.780306	0.107735	FALSE	Erf
Arid3b_6	0.214826	0.339256	-0.12443	-0.574801	0.352805	0.417412	0.742252	0.129448	FALSE	Arid3b
Hoxb4_511	0.0652781	0.193456	-0.128178	-1.29666	0.175514	0.33526	0.660926	0.179847	FALSE	Hoxb4
Pax2_612	-0.254916	-0.124601	-0.130315	0.972849	-0.303576	0.313951	0.644792	0.19058	FALSE	Pax2
Tcf21_79	0.149039	0.279763	-0.130724	-0.786739	0.280245	0.38398	0.708516	0.14965	FALSE	Tcf21
Mafb_136	-0.703935	-0.572871	-0.131064	0.272698	-1.46755	0.300733	0.629304	0.20114	FALSE	Mafb
Nfia_862	-0.0214304	0.111214	-0.132644		0.0633533	0.566625	0.813947	0.0894041	FALSE	Nfia
Nfib_859	-0.0214304	0.111214	-0.132644		0.0633533	0.566625	0.813947	0.0894041	FALSE	Nfib
Foxl1_357	0.366537	0.500912	-0.134376	-0.401189	0.519768	0.368929	0.696778	0.156906	FALSE	Foxl1
Foxj1_305	0.366537	0.500912	-0.134376	-0.401189	0.519768	0.368929	0.696778	0.156906	FALSE	Foxj1
Gm5294_335	0.366537	0.500912	-0.134376	-0.401189	0.519768	0.368929	0.696778	0.156906	FALSE	Gm5294
Hoxa10_395	-0.0608883	0.0738888	-0.134777		0.00934753	0.344672	0.668133	0.175137	FALSE	Hoxa10
Arid3a_7	0.386995	0.523422	-0.136428	-0.388867	0.541226	0.286839	0.609618	0.214942	FALSE	Arid3a
Zbtb6_228	-0.21402	-0.0742283	-0.139792	1.46745	-0.224527	0.430888	0.757058	0.120871	FALSE	Zbtb6
Foxl1_374	-0.00897901	0.131823	-0.140802	-4.65637	0.0859985	0.259057	0.588887	0.229968	FALSE	Foxl1
Irx5_484	-0.136384	0.00625049	-0.142635		-0.0970649	0.268996	0.593146	0.226838	FALSE	Irx5
Foxo1_314	-0.0600901	0.0834626	-0.143553		0.0167619	0.521884	0.802509	0.0955504	FALSE	Foxo1
Zfp143_224	0.142141	0.28697	-0.144829	-0.885434	0.280428	0.263002	0.590248	0.228966	FALSE	Zfp143
Zfp637_220	0.207911	0.353051	-0.14514	-0.676188	0.356686	0.336428	0.660926	0.179847	FALSE	Zfp637
Elf2_286	0.263758	0.410416	-0.146659	-0.568792	0.419093	0.464241	0.78566	0.104765	FALSE	Elf2
Myt1l_241	-0.173437	-0.0252014	-0.148236	2.77811	-0.150912	0.305097	0.63466	0.197459	FALSE	Myt1l
Hoxc12_550	0.0267982	0.17575	-0.148952	-2.11321	0.139174	0.195243	0.502053	0.29925	FALSE	Hoxc12
NP_605	0.0267982	0.17575	-0.148952	-2.11321	0.139174	0.195243	0.502053	0.29925	FALSE	NP
Nkx32_548	0.0835837	0.232702	-0.149118	-1.2619	0.211813	0.409887	0.733307	0.134714	FALSE	Nkx32
Six5_837	-0.141498	0.00902716	-0.150525		-0.0988692	0.284043	0.608072	0.216045	FALSE	Six5
Rfx5_704	-0.0512914	0.100112	-0.151404		0.034794	0.311351	0.641617	0.192724	FALSE	Rfx5
Gsx1_556	0.00915032	0.161075	-0.151925	-2.79874	0.117845	0.412976	0.735847	0.133212	FALSE	Gsx1
Smad4_860	-0.0297464	0.123877	-0.153623		0.0663514	0.153816	0.444807	0.351829	FALSE	Smad4
Pgr_849	0.0182297	0.172899	-0.15467	-2.42733	0.131674	0.232893	0.568176	0.245517	FALSE	Pgr
Tbx22_865	-0.0915619	0.0634404	-0.155002		-0.0204293	0.188646	0.496673	0.30393	FALSE	Tbx22
Tbx15_864	-0.0915619	0.0634404	-0.155002		-0.0204293	0.188646	0.496673	0.30393	FALSE	Tbx15
Tbx18_866	-0.0915619	0.0634404	-0.155002		-0.0204293	0.188646	0.496673	0.30393	FALSE	Tbx18
Hoxd11_532	-0.309572	-0.154198	-0.155374	0.956167	-0.380605	0.199553	0.511645	0.291032	FALSE	Hoxd11
NP_600	-0.0472466	0.108417	-0.155663		0.0434636	0.315817	0.644792	0.19058	FALSE	NP
NP_603	-0.0612372	0.0950654	-0.156303		0.0241978	0.234414	0.569483	0.244519	FALSE	NP
Pou2f3_487	-0.121027	0.0356003	-0.156627		-0.0629769	0.440929	0.764934	0.116376	FALSE	Pou2f3
Maf_793	-0.554728	-0.397551	-0.157178	0.450279	-0.932746	0.172021	0.472143	0.325926	FALSE	Maf
Mafa_792	-0.554728	-0.397551	-0.157178	0.450279	-0.932746	0.172021	0.472143	0.325926	FALSE	Mafa
Nrl_120	-0.554728	-0.397551	-0.157178	0.450279	-0.932746	0.172021	0.472143	0.325926	FALSE	Nrl
Phox2b_418	0.0240779	0.181629	-0.157551	-2.25898	0.141241	0.126975	0.395731	0.4026	FALSE	Phox2b
Xbp1_103	-0.253598	-0.093165	-0.160433	1.39234	-0.274706	0.115983	0.374715	0.426299	FALSE	Xbp1
Hsf1_626	-0.278384	-0.117759	-0.160626	1.18996	-0.318455	0.187087	0.496673	0.30393	FALSE	Hsf1
Pbx2_496	0.104718	0.266378	-0.16166	-1.17326	0.245554	0.186828	0.496673	0.30393	FALSE	Pbx2
Pbx4_486	0.104718	0.266378	-0.16166	-1.17326	0.245554	0.186828	0.496673	0.30393	FALSE	Pbx4
Hoxd13_408	0.0364887	0.198429	-0.16194	-1.98092	0.160222	0.310611	0.641617	0.192724	FALSE	Hoxd13
Gata5_385	0.155591	0.317603	-0.162011	-0.911788	0.306375	0.299649	0.629263	0.201168	FALSE	Gata5
Msx3_453	0.197684	0.362826	-0.165142	-0.783352	0.356431	0.269668	0.593146	0.226838	FALSE	Msx3
Nkx23_537	0.0103466	0.177786	-0.167439	-2.86766	0.1297	0.16296	0.457742	0.33938	FALSE	Nkx23
Insm1_230	0.0441099	0.211719	-0.167609	-1.87178	0.173658	0.206983	0.521515	0.282733	FALSE	Insm1
Bach2_119	-1.52237	-1.35425	-0.16812	0.157355		0.256125	0.588887	0.229968	FALSE	Bach2
Tbx10_770	-0.333569	-0.165325	-0.168244	0.967093	-0.413974	0.293909	0.620162	0.207495	FALSE	Tbx10
Tbx1_763	-0.333569	-0.165325	-0.168244	0.967093	-0.413974	0.293909	0.620162	0.207495	FALSE	Tbx1
En1_563	-0.201236	-0.0313345	-0.169901	2.67198	-0.178347	0.0510834	0.22578	0.646314	FALSE	En1
Lhx4_454	-0.201236	-0.0313345	-0.169901	2.67198	-0.178347	0.0510834	0.22578	0.646314	FALSE	Lhx4
Mga_96	-0.296608	-0.125013	-0.171595	1.19853	-0.341557	0.16864	0.469212	0.32863	FALSE	Mga
Ahctf1_13	0.459552	0.631696	-0.172145	-0.4194	0.628189	0.370169	0.697626	0.156377	FALSE	Ahctf1
Zfp202_169	0.126415	0.298973	-0.172558	-1.09701	0.278216	0.240258	0.575836	0.239701	FALSE	Zfp202
Gata2_383	0.322323	0.494972	-0.172649	-0.562091	0.494311	0.261024	0.590248	0.228966	FALSE	Gata2
Etv3_267	0.304232	0.481457	-0.177225	-0.602015	0.478034	0.213184	0.529658	0.276004	FALSE	Etv3
Bach1_108	-1.74321	-1.56368	-0.179526	0.146773		0.249056	0.584222	0.233422	FALSE	Bach1
Trp63_853	-0.175257	0.00474668	-0.180003		-0.128558	0.248738	0.584222	0.233422	FALSE	Trp63
Erg_287	0.424755	0.604871	-0.180116	-0.467034	0.59914	0.343486	0.667301	0.175678	FALSE	Erg
Cenpb_243	-0.110117	0.0711339	-0.181251		-0.028398	0.173241	0.472143	0.325926	FALSE	Cenpb
Isx_482	-0.00460609	0.179424	-0.18403	-4.22827	0.120895	0.21148	0.528401	0.277037	FALSE	Isx
Sp110_718	-0.488168	-0.3033	-0.184869	0.65333	-0.726745	0.257425	0.588887	0.229968	FALSE	Sp110
AC1689771_719	-0.488168	-0.3033	-0.184869	0.65333	-0.726745	0.257425	0.588887	0.229968	FALSE	AC1689771
Nkx21_399	-0.0776427	0.107856	-0.185499		0.0216313	0.229872	0.563187	0.249347	FALSE	Nkx21
Gcm2_835	-0.0463934	0.139387	-0.18578		0.0655676	0.218357	0.53947	0.268032	FALSE	Gcm2
Rfx6_705	0.0167664	0.203063	-0.186297	-2.7233	0.150449	0.138761	0.419133	0.377648	FALSE	Rfx6
Nfe2_132	-1.26577	-1.07825	-0.187528	0.217637		0.329079	0.660926	0.179847	FALSE	Nfe2
NP_598	0.0165215	0.205511	-0.188989	-2.75185	0.15188	0.0802378	0.29414	0.531445	FALSE	NP
Fli1_277	0.415221	0.609791	-0.19457	-0.510357	0.596941	0.285788	0.608853	0.215488	FALSE	Fli1
Foxl1_380	0.723283	0.922229	-0.198946	-0.325473	0.866121	0.331003	0.660926	0.179847	FALSE	Foxl1
Rfx4_706	0.00785313	0.210201	-0.202347	-3.26078	0.149294	0.137115	0.415585	0.38134	FALSE	Rfx4
Cic_728	-0.782138	-0.577766	-0.204371	0.415345	-1.64364	0.135484	0.414724	0.38224	FALSE	Cic
Ets1_284	0.365468	0.570065	-0.204597	-0.591116	0.553622	0.24842	0.584222	0.233422	FALSE	Ets1
Nkx22_462	-0.0602153	0.146889	-0.207104		0.0612051	0.088313	0.310327	0.508181	FALSE	Nkx22
Pax5_694	-0.384322	-0.176318	-0.208004	1.08595	-0.474572	0.0967193	0.331931	0.478952	FALSE	Pax5
NP_585	-0.17035	0.0400655	-0.210416		-0.0971815	0.0673814	0.270138	0.568414	FALSE	NP
Lhx6_458	-0.17035	0.0400655	-0.210416		-0.0971815	0.0673814	0.270138	0.568414	FALSE	Lhx6
NP_593	-0.151172	0.0599402	-0.211112		-0.067358	0.14614	0.432536	0.363978	FALSE	NP
Ferd3l_82	-0.198949	0.0191671	-0.218116		-0.135889	0.279884	0.602108	0.220326	FALSE	Ferd3l
Ptf1a_47	-0.36001	-0.136203	-0.223807	1.3652	-0.4114	0.0560708	0.240925	0.618118	FALSE	Ptf1a
Pou3f1_620	-0.112882	0.115698	-0.22858		0.00202986	0.117974	0.376608	0.42411	FALSE	Pou3f1
Ybx1_822	-0.332797	-0.103848	-0.228949	1.64493	-0.355355	0.088024	0.310327	0.508181	FALSE	Ybx1
Ybx2_821	-0.332797	-0.103848	-0.228949	1.64493	-0.355355	0.088024	0.310327	0.508181	FALSE	Ybx2
Csda_823	-0.332797	-0.103848	-0.228949	1.64493	-0.355355	0.088024	0.310327	0.508181	FALSE	Csda
Myf5_778	-0.102192	0.131739	-0.233931		0.0211584	0.146786	0.432995	0.363517	FALSE	Myf5
Stat1_757	0.238904	0.473096	-0.234191	-0.907998	0.439357	0.0893304	0.311421	0.506653	FALSE	Stat1
Gata4_386	0.106042	0.340493	-0.234451	-1.50911	0.29074	0.74924	0.904008	0.0438276	FALSE	Gata4
Junb_127	-1.48828	-1.25213	-0.236146	0.237649		0.254506	0.588887	0.229968	FALSE	Junb
Gm5294_351	-0.249777	-0.00915712	-0.24062	5.04015	-0.20003	0.0803717	0.29414	0.531445	FALSE	Gm5294
Foxl1_377	-0.249777	-0.00915712	-0.24062	5.04015	-0.20003	0.0803717	0.29414	0.531445	FALSE	Foxl1
Nkx25_421	-0.0398658	0.201218	-0.241084		0.111934	0.0846155	0.302649	0.519061	FALSE	Nkx25
Hoxd12_409	0.00243554	0.243816	-0.24138	-3.87782	0.167519	0.0426913	0.203534	0.691364	FALSE	Hoxd12
Stat3_754	0.226287	0.469135	-0.242848	-0.969667	0.430511	0.160637	0.452657	0.344231	FALSE	Stat3
Gata3_384	0.162038	0.405273	-0.243236	-1.20777	0.360258	0.853985	0.961194	0.0171888	FALSE	Gata3
Hsf4_627	-0.439003	-0.19551	-0.243493	1.13409	-0.550585	0.0828143	0.298131	0.525592	FALSE	Hsf4
Bcl6_162	-0.16341	0.083706	-0.247116		-0.058671	0.111209	0.361943	0.441359	FALSE	Bcl6
Sox4_751	0.0609111	0.310095	-0.249184	-2.05324	0.245499	0.0319928	0.169986	0.769587	FALSE	Sox4
Lbx1_451	-0.255629	-0.00467607	-0.250953	6.49483	-0.201166	0.0573792	0.244485	0.611747	FALSE	Lbx1
Gata6_382	0.13983	0.398366	-0.258536	-1.3773	0.343803	0.59529	0.830769	0.0805196	FALSE	Gata6
Pou2f2_616	-0.116063	0.14307	-0.259133		0.0193514	0.066573	0.270138	0.568414	FALSE	Pou2f2
ENSMUSG00000079994_752	-0.385182	-0.116175	-0.269006	1.69976	-0.416343	0.0196587	0.121241	0.916352	FALSE	ENSMUSG00000079994
Zfp282_170	-0.320045	-0.047446	-0.272598	2.75017	-0.292909	0.0249025	0.146094	0.835366	FALSE	Zfp282
NP_601	0.125655	0.405177	-0.279522	-1.54084	0.339612	0.0745207	0.283526	0.547408	FALSE	NP
Gm5294_349	-0.176797	0.103014	-0.279811		-0.0542302	0.0322417	0.170282	0.76883	FALSE	Gm5294
Fosb_98	-1.88091	-1.59523	-0.285683	0.228479		0.171535	0.472143	0.325926	FALSE	Fosb
Arid3c_10	0.358494	0.648454	-0.289961	-0.803126	0.5883	0.034162	0.178264	0.748936	FALSE	Arid3c
Etv2_270	0.359127	0.65078	-0.291653	-0.805827	0.589719	0.0464729	0.215732	0.666086	FALSE	Etv2
Batf_790	-1.1054	-0.810268	-0.295136	0.432902	-4.56782	0.173976	0.472143	0.325926	FALSE	Batf
Batf3_789	-1.1054	-0.810268	-0.295136	0.432902	-4.56782	0.173976	0.472143	0.325926	FALSE	Batf3
Smarcc1_843	-2.11825	-1.8229	-0.295341	0.208452		0.27645	0.59984	0.221965	FALSE	Smarcc1
Rbpj_824	-0.359157	-0.0521371	-0.30702	2.78211	-0.332148	0.0275671	0.150088	0.823655	FALSE	Rbpj
Rbpsuhrs3_825	-0.359157	-0.0521371	-0.30702	2.78211	-0.332148	0.0275671	0.150088	0.823655	FALSE	Rbpsuhrs3
Arnt2_26	-0.945412	-0.628542	-0.316869	0.571565	-2.23092	0.0630885	0.260019	0.584995	FALSE	Arnt2
Tcf15_93	-0.269636	0.048788	-0.318424		-0.16881	0.0378652	0.18554	0.731563	FALSE	Tcf15
Scx_61	-0.269636	0.048788	-0.318424		-0.16881	0.0378652	0.18554	0.731563	FALSE	Scx
Gata1_387	0.141556	0.467558	-0.326002	-1.59122	0.38356	0.694131	0.885996	0.0525681	FALSE	Gata1
Zfp263_876	-0.55773	-0.227088	-0.330642	1.27164	-0.718828	0.00438743	0.0405259	1.39227	TRUE	Zfp263
Zeb1_139	0.094609	0.426804	-0.332195	-1.97738	0.334232	0.152257	0.444497	0.352131	FALSE	Zeb1
Zfp238_227	-0.150427	0.182261	-0.332687		0.0227827	0.0134546	0.0963255	1.01626	FALSE	Zfp238
Figla_54	0.124983	0.461176	-0.336193	-1.73369	0.370811	0.143153	0.425121	0.371487	FALSE	Figla
Irf9_629	-0.483832	-0.143261	-0.340571	1.73291	-0.542766	0.0111196	0.0817289	1.08762	FALSE	Irf9
Tcfap4_20	-0.336551	0.0129736	-0.349525		-0.254614	0.0275671	0.150088	0.823655	FALSE	Tcfap4
Id4_35	0.402134	0.753755	-0.351621	-0.85988	0.658046	0.183232	0.492716	0.307404	FALSE	Id4
Id3_22	0.402134	0.753755	-0.351621	-0.85988	0.658046	0.183232	0.492716	0.307404	FALSE	Id3
Cux1_474	-0.362109	-0.000374558	-0.361734		-0.288491	0.00653872	0.0519563	1.28436	FALSE	Cux1
NP_595	-0.296277	0.0766412	-0.372918		-0.167827	0.0183554	0.11904	0.924306	FALSE	NP
Fos_104	-2.07007	-1.69672	-0.373353	0.278644		0.131275	0.406262	0.391194	FALSE	Fos
Mesp1_58	0.354985	0.737651	-0.382666	-1.00217	0.628837	0.0993941	0.337175	0.472144	FALSE	Mesp1
Mesp2_57	0.354985	0.737651	-0.382666	-1.00217	0.628837	0.0993941	0.337175	0.472144	FALSE	Mesp2
NP_599	-0.215737	0.176246	-0.391982		-0.0287715	0.0064777	0.0519393	1.2845	FALSE	NP
Stat4_759	-0.0989286	0.294886	-0.393814		0.13485	0.0199866	0.121241	0.916352	FALSE	Stat4
Zkscan5_217	-0.851223	-0.450691	-0.400533	0.899398	-1.51852	0.0148884	0.101012	0.995628	FALSE	Zkscan5
Snai2_799	0.317653	0.72203	-0.404377	-1.12513	0.603921	0.0388793	0.188415	0.724885	FALSE	Snai2
Zfp263_878	-0.865604	-0.45577	-0.409834	0.907737	-1.55931	0.000851453	0.0113785	1.94391	TRUE	Zfp263
Smad2_861	-0.564997	-0.13927	-0.425727	2.00428	-0.626232	0.00839443	0.0632811	1.19873	FALSE	Smad2
Smad9_884	-0.564997	-0.13927	-0.425727	2.00428	-0.626232	0.00839443	0.0632811	1.19873	FALSE	Smad9
Smad3_723	-0.564997	-0.13927	-0.425727	2.00428	-0.626232	0.00839443	0.0632811	1.19873	FALSE	Smad3
Hivep1_157	-1.31221	-0.88193	-0.430282	0.560747		0.00459477	0.0405259	1.39227	TRUE	Hivep1
Hivep3_803	-1.31221	-0.88193	-0.430282	0.560747		0.00459477	0.0405259	1.39227	TRUE	Hivep3
Hivep2_797	-1.31221	-0.88193	-0.430282	0.560747		0.00459477	0.0405259	1.39227	TRUE	Hivep2
NP_602	0.0584565	0.488916	-0.43046	-2.75461	0.34901	0.00429221	0.0405259	1.39227	TRUE	NP
Irf6_634	-0.404437	0.0273738	-0.431811		-0.301393	0.00114359	0.0144092	1.84136	TRUE	Irf6
Rreb1_192	-0.321227	0.110931	-0.432158		-0.160279	0.00502417	0.0438745	1.35779	TRUE	Rreb1
Hoxc11_404	-0.31324	0.119367	-0.432607		-0.147101	0.00142742	0.0172463	1.7633	TRUE	Hoxc11
Nr3c1_673	-0.426994	0.00800508	-0.434999		-0.339153	0.00032044	0.00543516	2.26479	TRUE	Nr3c1
Nfix_722	-0.176811	0.262817	-0.439628		0.0607436	0.0384419	0.187325	0.727405	FALSE	Nfix
NP_596	-0.305995	0.143808	-0.449803		-0.12201	0.000711535	0.00980584	2.00852	TRUE	NP
Irf4_632	-0.586637	-0.103651	-0.482986	2.49327	-0.610751	0.00223327	0.0246218	1.60868	TRUE	Irf4
Gfi1b_172	-0.423869	0.06996	-0.493829		-0.280956	0.000318536	0.00543516	2.26479	TRUE	Gfi1b
Elf4_283	-0.185857	0.325329	-0.511186		0.0972551	0.000596637	0.00875089	2.05795	TRUE	Elf4
Rela_698	-1.86232	-1.3497	-0.512629	0.455501		0.0104954	0.0777894	1.10908	FALSE	Rela
Atoh8_67	0.259363	0.780791	-0.521428	-1.5163	0.604144	0.0259196	0.146546	0.834027	FALSE	Atoh8
Etv6_282	-0.217001	0.305005	-0.522006		0.0621246	0.000705533	0.00980584	2.00852	TRUE	Etv6
Nhlh1_86	-0.5684	-0.0421595	-0.52624	3.78637	-0.525495	0.00114047	0.0144092	1.84136	TRUE	Nhlh1
Tcf3_31	0.14556	0.672442	-0.526882	-2.07701	0.494673	0.0259196	0.146546	0.834027	FALSE	Tcf3
Irf3_630	-0.374122	0.153049	-0.527172		-0.168993	0.000885283	0.011654	1.93352	TRUE	Irf3
Relb_856	-1.44976	-0.908626	-0.541136	0.662951		0.0022275	0.0246218	1.60868	TRUE	Relb
Myog_45	-0.505459	0.038338	-0.543797		-0.383756	0.00150989	0.0177563	1.75065	TRUE	Myog
Myod1_24	-0.328058	0.216798	-0.544856		-0.0825762	0.00372222	0.0356848	1.44752	TRUE	Myod1
Irf5_635	-0.510672	0.0432827	-0.553955		-0.384009	0.000502104	0.00804343	2.09456	TRUE	Irf5
Rel_697	-1.61504	-1.05741	-0.557629	0.600946		0.00327884	0.0317795	1.49785	TRUE	Rel
Nhlh2_84	-0.564504	0.00467362	-0.569178		-0.473761	0.000738098	0.0100154	1.99933	TRUE	Nhlh2
Irf7_633	-0.246999	0.330571	-0.577569		0.0590588	0.00028775	0.00507591	2.29449	TRUE	Irf7
Ascl2_23	-0.344808	0.275828	-0.620636		-0.0506369	0.00215377	0.0243541	1.61343	TRUE	Ascl2
Ascl1_780	-0.344808	0.275828	-0.620636		-0.0506369	0.00215377	0.0243541	1.61343	TRUE	Ascl1
Tcf4_88	0.0959525	0.724065	-0.628112	-2.71947	0.495704	0.0171644	0.113827	0.943753	FALSE	Tcf4
Gm4881_297	-0.366317	0.304987	-0.671304		-0.0449331	1.05104e-05	0.000250546	3.60111	TRUE	Gm4881
Prdm1_189	-0.797101	-0.104983	-0.692118	2.92627	-0.865232	4.5759e-05	0.000938591	3.02752	TRUE	Prdm1
Tcf12_59	-0.00871824	0.702726	-0.711444	-6.9839	0.429754	0.00541153	0.045028	1.34652	TRUE	Tcf12
Elf3_266	-0.87864	-0.159537	-0.719103	2.45593	-1.05616	3.68066e-05	0.00079179	3.10139	TRUE	Elf3
Ehf_275	-0.828126	-0.0794351	-0.748691	3.39369	-0.872447	1.30581e-05	0.000303086	3.51843	TRUE	Ehf
Tal1_782	-0.632431	0.122615	-0.755045		-0.42451	5.22563e-05	0.00102422	2.98961	TRUE	Tal1
Lyl1_783	-0.632431	0.122615	-0.755045		-0.42451	5.22563e-05	0.00102422	2.98961	TRUE	Lyl1
Gm4881_293	-0.199663	0.560519	-0.760182		0.23931	3.81945e-05	0.000802084	3.09578	TRUE	Gm4881
Elf5_281	-0.905005	-0.142	-0.763005	2.66954	-1.06946	1.74841e-05	0.000395409	3.40295	TRUE	Elf5
Nfkb1_701	-2.31263	-1.53439	-0.778244	0.584814		0.000605221	0.00875089	2.05795	TRUE	Nfkb1
Nfkb2_699	-1.72563	-0.943974	-0.781652	0.861368		0.000600057	0.00875089	2.05795	TRUE	Nfkb2
Elf1_285	-0.883743	-0.0356693	-0.848073	4.69061	-0.888183	3.19536e-07	1.55174e-05	4.80918	TRUE	Elf1
Mef2b_882	-0.60364	0.304272	-0.907912		-0.233929	2.14962e-06	6.11603e-05	4.21353	TRUE	Mef2b
Mef2d_842	-0.60364	0.304272	-0.907912		-0.233929	2.14962e-06	6.11603e-05	4.21353	TRUE	Mef2d
Irf2_636	-0.881116	0.0392899	-0.920406		-0.788149	3.64255e-07	1.60637e-05	4.79416	TRUE	Irf2
Mef2c_638	-0.744361	0.224426	-0.968786		-0.43434	3.34274e-07	1.55174e-05	4.80918	TRUE	Mef2c
Mef2a_640	-0.965151	0.167675	-1.13283		-0.733935	3.80095e-09	3.04767e-07	6.51603	TRUE	Mef2a
Spib_271	-1.79186	-0.655165	-1.1367	1.44439		9.32255e-07	3.575e-05	4.44672	TRUE	Spib
Spic_269	-1.70817	-0.564026	-1.14415	1.59163		3.69188e-06	0.000101757	3.99243	TRUE	Spic
Irf1_631	-1.25607	0.0349056	-1.29098		-1.36061	8.42425e-10	8.25576e-08	7.08324	TRUE	Irf1
Runx3_858	-1.08793	0.356979	-1.44491		-0.656254	1.41212e-06	4.44818e-05	4.35182	TRUE	Runx3
Runx1_712	-1.08793	0.356979	-1.44491		-0.656254	1.41212e-06	4.44818e-05	4.35182	TRUE	Runx1
Stat2_758	-1.54619	-0.0829761	-1.46321	4.24168	-2.43114	3.21948e-10	3.8251e-08	7.41736	TRUE	Stat2
Bcl11a_795	-2.63834	-1.10169	-1.53666	1.25471		2.21515e-08	1.39554e-06	5.85526	TRUE	Bcl11a
Bcl11b_814	-2.63834	-1.10169	-1.53666	1.25471		2.21515e-08	1.39554e-06	5.85526	TRUE	Bcl11b
Runx2_713	-1.21342	0.348885	-1.5623		-0.816715	8.0287e-08	4.50248e-06	5.34655	TRUE	Runx2
Sfpi1_265	-2.67745	-1.05629	-1.62116	1.33687		8.05231e-07	3.22825e-05	4.49103	TRUE	Sfpi1

## Sheet: Monocytes TF activity
	Mono	others	delta	log2fc	A	p-val	p-adj	p-adj-log	is_significant	tf_name
Atf5_791	0.736954	-0.163014	0.899968		0.363978	1.25094e-08	2.75832e-06	5.55936	TRUE	Atf5
Cebpg_129	0.724964	-0.15854	0.883504		0.359759	9.78402e-08	1.7259e-05	4.76298	TRUE	Cebpg
Cebpd_97	0.843509	-0.0168638	0.860373		0.499091	1.98322e-09	5.83066e-07	6.23428	TRUE	Cebpd
Cebpb_130	0.843509	-0.0168638	0.860373		0.499091	1.98322e-09	5.83066e-07	6.23428	TRUE	Cebpb
Cebpa_115	0.559357	-0.131235	0.690593		0.279841	4.07811e-10	3.59689e-07	6.44407	TRUE	Cebpa
Dbp_133	0.404961	-0.0212453	0.426206		0.253212	1.35338e-07	1.98947e-05	4.70126	TRUE	Dbp
Cebpe_125	0.466254	0.0672823	0.398972	2.75513	0.341153	7.96316e-07	8.77939e-05	4.05654	TRUE	Cebpe
Nfil3_138	0.098345	-0.288204	0.38655		-0.143898	6.76897e-07	8.52891e-05	4.06911	TRUE	Nfil3
Pou3f3_540	0.383219	0.00112439	0.382095	6.94401	0.253592	1.46276e-06	0.000143351	3.8436	TRUE	Pou3f3
Hlf_99	0.354556	-0.0274308	0.381986		0.218549	1.62761e-06	0.000143555	3.84298	TRUE	Hlf
Nfil3_131	0.278213	-0.0911051	0.369319		0.129025	9.17613e-06	0.000674445	3.17105	TRUE	Nfil3
Tef_105	0.26659	-0.0923132	0.358903		0.120535	4.22434e-06	0.000338715	3.47017	TRUE	Tef
Naif1_637	0.313737	0.0353884	0.278348	3.07568	0.232124	0.000183911	0.00811046	2.09095	TRUE	Naif1
Atf4_121	0.384391	0.11249	0.2719	1.75289	0.320127	0.000125221	0.0058129	2.23561	TRUE	Atf4
Hnf4g_664	-0.0795699	-0.321752	0.242182	-2.03373	-0.32312	5.91633e-05	0.002899	2.53775	TRUE	Hnf4g
Jun_126	-0.346852	-0.587954	0.241102	-0.762634	-0.908884	0.000254191	0.00939864	2.02694	TRUE	Jun
Dmrt1_251	0.171972	-0.0664693	0.238442		0.0741649	0.0002266	0.00927235	2.03281	TRUE	Dmrt1
Nr1h4_850	-0.688521	-0.918956	0.230435	-0.416454	-2.34915	0.0013504	0.038421	1.41543	TRUE	Nr1h4
Nr1h5_851	-0.688521	-0.918956	0.230435	-0.416454	-2.34915	0.0013504	0.038421	1.41543	TRUE	Nr1h5
Setbp1_12	0.194738	-0.00643067	0.201169		0.129816	0.00755498	0.123398	0.908692	FALSE	Setbp1
Atf2_112	-0.283258	-0.483199	0.199941	-0.772073	-0.697192	0.000684851	0.0215728	1.66609	TRUE	Atf2
Barx1_432	0.226169	0.0266154	0.199554	2.99194	0.171709	0.000973276	0.029601	1.52869	TRUE	Barx1
Spic_269	-0.21581	-0.411252	0.195442	-0.933152	-0.542733	0.0702312	0.400135	0.397794	FALSE	Spic
Usf2_95	-0.0525773	-0.245706	0.193128	-2.2538	-0.233009	0.00350764	0.0736603	1.13277	FALSE	Usf2
Irx6_485	0.291435	0.0996217	0.191813	1.52727	0.257648	0.00257088	0.0629866	1.20075	FALSE	Irx6
Fosl1_107	-0.708999	-0.89868	0.189681	-0.341823	-2.34989	0.00529414	0.0993496	1.00283	FALSE	Fosl1
Atf3_110	-0.106443	-0.29591	0.189467	-1.48549	-0.324051	0.00290251	0.0676366	1.16982	FALSE	Atf3
Hdx_495	-0.139922	-0.32937	0.189448	-1.24163	-0.385801	0.00840847	0.134841	0.870177	FALSE	Hdx
Bhlhe40_55	0.079092	-0.108146	0.187238		-0.021112	0.00480489	0.0927286	1.03279	FALSE	Bhlhe40
Sfpi1_265	-0.683906	-0.86674	0.182834	-0.341592	-2.15408	0.208914	0.62888	0.201432	FALSE	Sfpi1
Cphx_577	0.523755	0.348168	0.175587	0.584915	0.522017	0.006316	0.113688	0.944285	FALSE	Cphx
Id2_33	0.128717	-0.0467552	0.175472		0.0579436	0.00677998	0.117254	0.930873	FALSE	Id2
Id1_74	0.128717	-0.0467552	0.175472		0.0579436	0.00677998	0.117254	0.930873	FALSE	Id1
Arntl_89	-0.00851466	-0.180603	0.172089	-4.66599	-0.143308	0.00291405	0.0676366	1.16982	FALSE	Arntl
Mnt_18	0.353968	0.184056	0.169911	0.933894	0.343706	0.0114357	0.162943	0.787964	FALSE	Mnt
Sohlh2_48	0.301681	0.131893	0.169788	1.179	0.283077	0.0115095	0.162943	0.787964	FALSE	Sohlh2
Hnf1a_470	0.251254	0.0821496	0.169105	1.58659	0.222436	0.0246262	0.22228	0.6531	FALSE	Hnf1a
Bhlhe41_56	0.031941	-0.134583	0.166524		-0.0760079	0.00328195	0.071718	1.14437	FALSE	Bhlhe41
Batf_790	-0.678554	-0.842696	0.164142	-0.312269	-2.06265	0.0120083	0.162943	0.787964	FALSE	Batf
Batf3_789	-0.678554	-0.842696	0.164142	-0.312269	-2.06265	0.0120083	0.162943	0.787964	FALSE	Batf3
X9430076C15Rik_128	-0.723566	-0.887461	0.163894	-0.294255	-2.36226	0.0022585	0.0569143	1.24478	FALSE	X9430076C15Rik
Spib_271	-0.446692	-0.609814	0.163122	-0.449136	-1.08392	0.156371	0.564564	0.248287	FALSE	Spib
Nr2f2_680	-0.389353	-0.551321	0.161968	-0.502063	-0.916852	0.0234956	0.22228	0.6531	FALSE	Nr2f2
Otx2_437	0.395132	0.238119	0.157013	0.723978	0.396845	0.0249498	0.22228	0.6531	FALSE	Otx2
Otx1_411	0.395132	0.238119	0.157013	0.723978	0.396845	0.0249498	0.22228	0.6531	FALSE	Otx1
Zkscan1_178	0.294667	0.141681	0.152986	1.04344	0.28472	0.0160002	0.204525	0.689254	FALSE	Zkscan1
Usf1_46	-0.0538439	-0.206417	0.152573	-1.96485	-0.201129	0.0177544	0.220555	0.656484	FALSE	Usf1
Heyl_60	0.207649	0.0552435	0.152405	1.8692	0.178168	0.0278456	0.240247	0.619342	FALSE	Heyl
Hey2_29	0.207649	0.0552435	0.152405	1.8692	0.178168	0.0278456	0.240247	0.619342	FALSE	Hey2
Hey1_73	0.207649	0.0552435	0.152405	1.8692	0.178168	0.0278456	0.240247	0.619342	FALSE	Hey1
Tcfeb_41	-0.144835	-0.295928	0.151094	-1.03587	-0.35916	0.0226775	0.22228	0.6531	FALSE	Tcfeb
Atf1_106	0.0559222	-0.094105	0.150027		-0.0278094	0.010368	0.161316	0.792324	FALSE	Atf1
Nr1d1_844	-0.198312	-0.346005	0.147693	-0.805459	-0.458304	0.0114924	0.162943	0.787964	FALSE	Nr1d1
Nr1d2_845	-0.198312	-0.346005	0.147693	-0.805459	-0.458304	0.0114924	0.162943	0.787964	FALSE	Nr1d2
Fosl2_113	-0.335552	-0.483205	0.147653	-0.526489	-0.759693	0.0346634	0.280488	0.552086	FALSE	Fosl2
Rarg_654	-0.665787	-0.812482	0.146694	-0.286927	-1.93862	0.0243283	0.22228	0.6531	FALSE	Rarg
Mlxipl_779	-0.0370691	-0.18281	0.145741	-2.34494	-0.168025	0.0234424	0.22228	0.6531	FALSE	Mlxipl
Esrrb_669	-0.338714	-0.484387	0.145673	-0.516439	-0.765009	0.0309051	0.257153	0.589808	FALSE	Esrrb
Nfe2_132	-0.915547	-1.06071	0.145162	-0.211933	-6.39626	0.202628	0.612048	0.213215	FALSE	Nfe2
Esrra_674	-0.493627	-0.637749	0.144123	-0.369368	-1.2032	0.0228848	0.22228	0.6531	FALSE	Esrra
Nr5a1_848	-0.526024	-0.669167	0.143144	-0.346984	-1.31328	0.0243832	0.22228	0.6531	FALSE	Nr5a1
Nr5a2_675	-0.526024	-0.669167	0.143144	-0.346984	-1.31328	0.0243832	0.22228	0.6531	FALSE	Nr5a2
Esrrg_676	-0.526024	-0.669167	0.143144	-0.346984	-1.31328	0.0243832	0.22228	0.6531	FALSE	Esrrg
Sox2_750	-0.0355871	-0.176757	0.14117	-2.35718	-0.161931	0.0211929	0.22228	0.6531	FALSE	Sox2
Nfe2l2_101	-0.771918	-0.912158	0.140241	-0.240438	-2.66235	0.183682	0.597426	0.223716	FALSE	Nfe2l2
Fos_104	-1.55658	-1.69647	0.139888	-0.123825		0.244147	0.657843	0.181878	FALSE	Fos
Bach2_119	-1.24694	-1.3855	0.138561	-0.151644		0.126078	0.507765	0.294337	FALSE	Bach2
Mitf_62	-0.151428	-0.289926	0.138498	-0.941228	-0.359707	0.0383488	0.296699	0.527684	FALSE	Mitf
Thra_852	-0.20124	-0.338701	0.137461	-0.753196	-0.453973	0.0355058	0.282127	0.549555	FALSE	Thra
Thrb_846	-0.20124	-0.338701	0.137461	-0.753196	-0.453973	0.0355058	0.282127	0.549555	FALSE	Thrb
Osr2_161	0.0925185	-0.0448019	0.13732		0.0340161	0.0731597	0.400135	0.397794	FALSE	Osr2
Pax9_693	-0.042285	-0.179516	0.137231	-2.12111	-0.169583	0.0383488	0.296699	0.527684	FALSE	Pax9
Dlx5_478	0.288598	0.152076	0.136522	0.912792	0.287279	0.0230624	0.22228	0.6531	FALSE	Dlx5
Stat6_753	-0.0483079	-0.184701	0.136393	-1.96402	-0.178705	0.0249161	0.22228	0.6531	FALSE	Stat6
Tcfec_53	-0.156725	-0.29295	0.136224	-0.906213	-0.367429	0.033087	0.272736	0.564257	FALSE	Tcfec
Stat3_754	0.552319	0.41711	0.135209	0.402033	0.570186	0.0905858	0.441568	0.355002	FALSE	Stat3
Tcfe3_17	-0.131446	-0.266637	0.135191	-1.02587	-0.320201	0.0202665	0.22228	0.6531	FALSE	Tcfe3
Elf3_266	0.0158254	-0.118088	0.133913		-0.0757193	0.0965284	0.457731	0.339389	FALSE	Elf3
Atf7_124	-0.486428	-0.620227	0.1338	-0.350306	-1.16271	0.0213983	0.22228	0.6531	FALSE	Atf7
Mlxip_70	0.123908	-0.0088904	0.132798		0.0806697	0.019484	0.22228	0.6531	FALSE	Mlxip
NP_603	0.186166	0.0535971	0.132569	1.75493	0.163346	0.0289369	0.244036	0.612546	FALSE	NP
Elf5_281	0.0552043	-0.07728	0.132484		-0.0160127	0.139734	0.53585	0.270957	FALSE	Elf5
Jund_135	-1.10035	-1.23123	0.130883	-0.161737		0.0822733	0.417288	0.379564	FALSE	Jund
Ehf_275	0.0626263	-0.0666699	0.129296		-0.00291981	0.127633	0.508349	0.293838	FALSE	Ehf
Nr2f1_690	-0.282858	-0.411391	0.128533	-0.540968	-0.61512	0.0392502	0.298437	0.525148	FALSE	Nr2f1
Elf4_283	0.37583	0.247983	0.127846	0.593915	0.391665	0.0537692	0.350392	0.455446	FALSE	Elf4
Pax3_613	0.0884963	-0.0391713	0.127668		0.0351488	0.0725496	0.400135	0.397794	FALSE	Pax3
Elf2_286	0.400976	0.278055	0.122921	0.52312	0.421711	0.0240443	0.22228	0.6531	FALSE	Elf2
Esr1_666	-0.730109	-0.852375	0.122266	-0.222913	-2.2601	0.0590425	0.36933	0.432586	FALSE	Esr1
Hsfy2_628	0.117607	-0.00398704	0.121594		0.079716	0.0916165	0.441568	0.355002	FALSE	Hsfy2
NP_588	-0.0124274	-0.133021	0.120594	-3.58104	-0.10893	0.122716	0.498781	0.302091	FALSE	NP
Sox9_725	-0.132904	-0.252331	0.119428	-0.929605	-0.308676	0.0897614	0.441568	0.355002	FALSE	Sox9
Bach1_108	-1.45797	-1.57708	0.119108	-0.112927		0.295453	0.698845	0.155619	FALSE	Bach1
Mlx_27	-0.0428522	-0.161838	0.118986	-1.94985	-0.155767	0.0788124	0.408898	0.388386	FALSE	Mlx
Cic_728	-0.492816	-0.611704	0.118887	-0.311395	-1.15927	0.043523	0.317929	0.49767	FALSE	Cic
Nfil3_137	0.250701	0.132707	0.117994	0.904628	0.253026	0.091951	0.441568	0.355002	FALSE	Nfil3
Dmbx1_466	0.321465	0.204224	0.117241	0.647071	0.336677	0.113405	0.486228	0.31316	FALSE	Dmbx1
Ddit3_788	0.21615	0.100284	0.115866	1.08929	0.211906	0.128941	0.508349	0.293838	FALSE	Ddit3
Hand1_66	-0.117431	-0.232027	0.114596	-0.988278	-0.27706	0.07126	0.400135	0.397794	FALSE	Hand1
Hand2_68	-0.117431	-0.232027	0.114596	-0.988278	-0.27706	0.07126	0.400135	0.397794	FALSE	Hand2
Arnt_25	-0.0136018	-0.127602	0.114	-3.37309	-0.105631	0.0473616	0.323839	0.489671	FALSE	Arnt
Nr4a2_677	-0.423819	-0.536862	0.113043	-0.340763	-0.944361	0.0675037	0.400135	0.397794	FALSE	Nr4a2
Tbx22_865	0.0540394	-0.0586733	0.112713		-0.00334655	0.13141	0.508349	0.293838	FALSE	Tbx22
Tbx15_864	0.0540394	-0.0586733	0.112713		-0.00334655	0.13141	0.508349	0.293838	FALSE	Tbx15
Tbx18_866	0.0540394	-0.0586733	0.112713		-0.00334655	0.13141	0.508349	0.293838	FALSE	Tbx18
Nr2f6_657	-0.454384	-0.566946	0.112562	-0.318906	-1.03111	0.0797932	0.411565	0.385562	FALSE	Nr2f6
Zfp410_196	-0.168175	-0.278157	0.109982	-0.728274	-0.364321	0.0540286	0.350392	0.455446	FALSE	Zfp410
Crem_134	-0.029722	-0.138013	0.108291	-2.2678	-0.126372	0.0190716	0.22228	0.6531	FALSE	Crem
Zbtb4_151	0.0536655	-0.0545521	0.108218		-0.000639659	0.0780466	0.40732	0.390064	FALSE	Zbtb4
Cxxc1_247	0.169377	0.0629761	0.106401	1.3948	0.158565	0.0472066	0.323839	0.489671	FALSE	Cxxc1
Ovol2_809	0.335115	0.229882	0.105233	0.53762	0.358957	0.0866837	0.434403	0.362107	FALSE	Ovol2
IRC900814_720	0.188092	0.0831794	0.104913	1.15417	0.1835	0.0424328	0.314502	0.502377	FALSE	IRC900814
Sp140_717	0.188092	0.0831794	0.104913	1.15417	0.1835	0.0424328	0.314502	0.502377	FALSE	Sp140
Vsx1_490	0.226579	0.121717	0.104863	0.882367	0.231614	0.0598634	0.371828	0.429658	FALSE	Vsx1
Obox1_558	0.28885	0.184297	0.104553	0.640086	0.306348	0.0911831	0.441568	0.355002	FALSE	Obox1
Crx_526	0.357314	0.253205	0.104109	0.491497	0.384336	0.160057	0.569236	0.244708	FALSE	Crx
Rorb_684	-0.25253	-0.355491	0.102962	-0.493698	-0.522863	0.118972	0.498344	0.302471	FALSE	Rorb
Gm4830_538	0.315328	0.213351	0.101977	0.556913	0.338384	0.105854	0.466815	0.330855	FALSE	Gm4830
Nr2e1_667	0.0212951	-0.0806399	0.101935		-0.0434562	0.311113	0.715161	0.145596	FALSE	Nr2e1
Gm5889_580	0.345045	0.243808	0.101236	0.495422	0.372313	0.0439766	0.317929	0.49767	FALSE	Gm5889
Obox3_569	0.345045	0.243808	0.101236	0.495422	0.372313	0.0439766	0.317929	0.49767	FALSE	Obox3
Klf9_184	0.318906	0.218012	0.100894	0.542228	0.343077	0.0921186	0.441568	0.355002	FALSE	Klf9
Pou2f3_487	0.111137	0.0103352	0.100802	3.19056	0.0850658	0.164863	0.573211	0.241686	FALSE	Pou2f3
Hes1_39	0.137057	0.0366079	0.100449	1.8433	0.12013	0.125134	0.506278	0.295611	FALSE	Hes1
ENSMUSG00000040953_524	0.366296	0.266686	0.0996095	0.452901	0.396698	0.10125	0.461574	0.335759	FALSE	ENSMUSG00000040953
Obox6_527	0.366296	0.266686	0.0996095	0.452901	0.396698	0.10125	0.461574	0.335759	FALSE	Obox6
Mypop_649	0.196888	0.097382	0.0995062	0.99712	0.198035	0.102049	0.461574	0.335759	FALSE	Mypop
Hsf4_627	-0.179543	-0.278873	0.0993303	-0.636832	-0.375587	0.131188	0.508349	0.293838	FALSE	Hsf4
Etv2_270	0.698042	0.598898	0.0991442	0.219248	0.721128	0.151804	0.561313	0.250795	FALSE	Etv2
Mtf1_175	0.237714	0.138939	0.0987743	0.763101	0.248931	0.158052	0.564564	0.248287	FALSE	Mtf1
Obox5_578	0.351442	0.253433	0.0980085	0.4664	0.381214	0.122337	0.498781	0.302091	FALSE	Obox5
NP_608	0.351442	0.253433	0.0980085	0.4664	0.381214	0.122337	0.498781	0.302091	FALSE	NP
AC1890281_579	0.351442	0.253433	0.0980085	0.4664	0.381214	0.122337	0.498781	0.302091	FALSE	AC1890281
Q8VHG7_609	0.351442	0.253433	0.0980085	0.4664	0.381214	0.122337	0.498781	0.302091	FALSE	Q8VHG7
Ebf1_90	-0.0657547	-0.163621	0.0978659	-1.33027	-0.175742	0.195041	0.603636	0.219225	FALSE	Ebf1
Pitx1_434	0.274457	0.176599	0.0978581	0.627611	0.293404	0.177742	0.59158	0.227986	FALSE	Pitx1
Nr2c1_660	-0.510531	-0.60822	0.0976886	-0.252028	-1.18238	0.101649	0.461574	0.335759	FALSE	Nr2c1
Mecp2_642	-0.0373964	-0.134618	0.0972215	-1.88453	-0.129745	0.0827952	0.417288	0.379564	FALSE	Mecp2
Gsc_429	0.380355	0.283263	0.0970923	0.420656	0.413387	0.185868	0.597426	0.223716	FALSE	Gsc
Mybl2_643	0.399871	0.30322	0.0966506	0.395011	0.43461	0.0557181	0.35355	0.45155	FALSE	Mybl2
Rxra_662	-0.317341	-0.413899	0.0965582	-0.382998	-0.656581	0.0873244	0.435142	0.361369	FALSE	Rxra
Mybl1_647	0.383739	0.28743	0.0963095	0.412464	0.417471	0.0363655	0.286379	0.543059	FALSE	Mybl1
Sim2_92	0.152936	0.0568181	0.0961182	1.39249	0.143886	0.0759288	0.400135	0.397794	FALSE	Sim2
Npas1_19	0.152936	0.0568181	0.0961182	1.39249	0.143886	0.0759288	0.400135	0.397794	FALSE	Npas1
Sim1_30	0.152936	0.0568181	0.0961182	1.39249	0.143886	0.0759288	0.400135	0.397794	FALSE	Sim1
Npas3_34	0.152936	0.0568181	0.0961182	1.39249	0.143886	0.0759288	0.400135	0.397794	FALSE	Npas3
Rora_682	-0.257166	-0.352904	0.095738	-0.456699	-0.524988	0.181459	0.597426	0.223716	FALSE	Rora
Nr2e3_683	0.00710889	-0.0884711	0.09558		-0.0599176	0.100817	0.461574	0.335759	FALSE	Nr2e3
Nr4a3_679	-0.359793	-0.455241	0.0954473	-0.339053	-0.755154	0.168162	0.577117	0.238736	FALSE	Nr4a3
Emx1_491	0.162787	0.0675243	0.0952624	1.24044	0.157245	0.105293	0.466815	0.330855	FALSE	Emx1
Jdp2_114	-0.113829	-0.208699	0.0948695	-0.879529	-0.253712	0.0505929	0.333007	0.477546	FALSE	Jdp2
Otp_436	0.315262	0.220468	0.0947947	0.509711	0.342401	0.273424	0.683172	0.16547	FALSE	Otp
Sox14_743	0.0158871	-0.0788513	0.0947385		-0.0461494	0.0821203	0.417288	0.379564	FALSE	Sox14
Junb_127	-1.1864	-1.28053	0.094131	-0.109697		0.285154	0.698845	0.155619	FALSE	Junb
Etv6_282	0.375142	0.281653	0.0934897	0.40899	0.409687	0.153398	0.563738	0.248923	FALSE	Etv6
Nr1h3_655	-0.144594	-0.237125	0.0925316	-0.71626	-0.305538	0.233213	0.651762	0.185911	FALSE	Nr1h3
Nr1h2_688	-0.144594	-0.237125	0.0925316	-0.71626	-0.305538	0.233213	0.651762	0.185911	FALSE	Nr1h2
Klf5_145	-0.0154844	-0.107066	0.0915814	-2.90727	-0.0912256	0.0669585	0.400135	0.397794	FALSE	Klf5
Hhex_449	0.000984793	-0.0903336	0.0913184		-0.0659356	0.185925	0.597426	0.223716	FALSE	Hhex
Gm5294_342	-0.0367755	-0.127675	0.0908994	-1.83211	-0.123788	0.163337	0.573211	0.241686	FALSE	Gm5294
Hmbox1_438	0.337693	0.247867	0.0898268	0.440862	0.370477	0.264548	0.672425	0.172356	FALSE	Hmbox1
Etv3_267	0.450517	0.360788	0.0897286	0.317183	0.49124	0.0698821	0.400135	0.397794	FALSE	Etv3
Hnf1b_426	0.346924	0.257889	0.0890347	0.422862	0.38118	0.220725	0.647776	0.188575	FALSE	Hnf1b
Evx2_407	0.145353	0.0578684	0.0874849	1.29431	0.139615	0.101105	0.461574	0.335759	FALSE	Evx2
Nr4a1_847	-0.360898	-0.448337	0.0874389	-0.312468	-0.748111	0.157592	0.564564	0.248287	FALSE	Nr4a1
Fosb_98	-1.47947	-1.56493	0.0854601	-0.0806158		0.310699	0.715161	0.145596	FALSE	Fosb
Ovol1_166	0.330193	0.245469	0.0847247	0.422514	0.364943	0.17162	0.581963	0.235105	FALSE	Ovol1
Rxrg_661	-0.283269	-0.367613	0.0843445	-0.3757	-0.567984	0.178863	0.593071	0.226894	FALSE	Rxrg
Hic1_198	0.00345166	-0.0806095	0.0840612		-0.0567597	0.192717	0.603636	0.219225	FALSE	Hic1
Yy1_154	0.450546	0.367649	0.0828973	0.290249	0.494771	0.332225	0.741828	0.129697	FALSE	Yy1
Gm5294_343	0.0783354	-0.0044947	0.0828301		0.0523051	0.0708525	0.400135	0.397794	FALSE	Gm5294
Foxl1_369	0.0783354	-0.0044947	0.0828301		0.0523051	0.0708525	0.400135	0.397794	FALSE	Foxl1
Nkx12_545	0.267754	0.185259	0.0824943	0.523817	0.294555	0.108046	0.474111	0.32412	FALSE	Nkx12
Relb_856	-0.866466	-0.948813	0.0823465	-0.130401	-3.43658	0.185464	0.597426	0.223716	FALSE	Relb
Ppard_656	-0.123609	-0.205786	0.0821764	-0.738636	-0.259629	0.261954	0.670447	0.173636	FALSE	Ppard
Nanog_417	0.258135	0.177185	0.08095	0.53492	0.284111	0.113563	0.486228	0.31316	FALSE	Nanog
Bcl6b_141	0.0781874	-0.00220622	0.0803936		0.0537934	0.0958685	0.457059	0.340027	FALSE	Bcl6b
Tlx3_522	0.181203	0.101899	0.0793043	0.814159	0.190995	0.239398	0.651762	0.185911	FALSE	Tlx3
Tlx1_450	0.181203	0.101899	0.0793043	0.814159	0.190995	0.239398	0.651762	0.185911	FALSE	Tlx1
Osr1_206	0.0906922	0.0115184	0.0791738	2.76939	0.0719072	0.266412	0.675216	0.170557	FALSE	Osr1
Hnf4a_665	0.191567	0.112432	0.0791349	0.754454	0.20414	0.163704	0.573211	0.241686	FALSE	Hnf4a
Dmrta1_253	0.153667	0.0748382	0.0788288	1.01373	0.156076	0.115518	0.492208	0.307852	FALSE	Dmrta1
Zfp202_169	0.25765	0.178857	0.0787932	0.518824	0.284815	0.217081	0.647776	0.188575	FALSE	Zfp202
Zbtb3_235	0.0493081	-0.0292574	0.0785655		0.0143916	0.296335	0.698845	0.155619	FALSE	Zbtb3
Zic5_195	0.317819	0.239526	0.0782928	0.402725	0.354647	0.145842	0.547372	0.261717	FALSE	Zic5
Hbp1_727	-0.0365772	-0.114349	0.0777717	-1.67853	-0.113197	0.152102	0.561313	0.250795	FALSE	Hbp1
Prdm11_650	0.148796	0.0712933	0.0775029	1.03586	0.150618	0.294412	0.698845	0.155619	FALSE	Prdm11
Nr1i2_672	-0.165425	-0.242637	0.0772125	-0.553644	-0.329216	0.221906	0.647776	0.188575	FALSE	Nr1i2
Pit1_621	0.291903	0.214977	0.0769256	0.435237	0.325893	0.158103	0.564564	0.248287	FALSE	Pit1
Dbx2_541	0.0145577	-0.0622906	0.0768483		-0.0348495	0.228951	0.651407	0.186148	FALSE	Dbx2
Smarcc1_843	-1.6793	-1.75571	0.076403	-0.0638158		0.359497	0.775248	0.110559	FALSE	Smarcc1
Barhl2_492	0.28116	0.204768	0.0763915	0.450946	0.313785	0.321429	0.729034	0.137252	FALSE	Barhl2
Tcfl5_71	0.0335229	-0.0426255	0.0761484		-0.00658118	0.182597	0.597426	0.223716	FALSE	Tcfl5
Zscan4_140	0.244179	0.168732	0.0754468	0.524917	0.270775	0.226207	0.647776	0.188575	FALSE	Zscan4
Irx5_484	0.0315082	-0.0426721	0.0741803		-0.00807556	0.127503	0.508349	0.293838	FALSE	Irx5
Tbx20_767	0.0720792	-0.00094562	0.0730248	6.12442	0.0504206	0.391102	0.784689	0.105302	FALSE	Tbx20
Pou6f2_617	0.129398	0.0575364	0.0718615	1.13637	0.12891	0.261659	0.670447	0.173636	FALSE	Pou6f2
Pitx2_464	0.331613	0.260239	0.0713739	0.34504	0.373983	0.255292	0.666176	0.176411	FALSE	Pitx2
Pou2f1_619	0.282743	0.212197	0.0705455	0.408078	0.319005	0.214825	0.644476	0.190794	FALSE	Pou2f1
Creb1_109	-0.0982047	-0.168682	0.0704771	-0.78513	-0.206634	0.0335331	0.273854	0.562481	FALSE	Creb1
Npas2_44	0.259828	0.190158	0.0696696	0.443452	0.292773	0.27077	0.681347	0.166632	FALSE	Npas2
Foxl1_379	0.780293	0.710887	0.0694061	0.133075	0.803715	0.224944	0.647776	0.188575	FALSE	Foxl1
Gm5294_353	0.780293	0.710887	0.0694061	0.133075	0.803715	0.224944	0.647776	0.188575	FALSE	Gm5294
Meox2_504	0.244578	0.175748	0.0688298	0.46916	0.275201	0.260553	0.670447	0.173636	FALSE	Meox2
Twist2_21	-0.109731	-0.178279	0.068548	-0.703468	-0.224326	0.411067	0.786088	0.104529	FALSE	Twist2
Tal2_781	-0.109731	-0.178279	0.068548	-0.703468	-0.224326	0.411067	0.786088	0.104529	FALSE	Tal2
Irx3_483	-0.076111	-0.143923	0.0678122	-0.927249	-0.16815	0.186272	0.597426	0.223716	FALSE	Irx3
Zfp691_203	0.0121394	-0.0547663	0.0669057		-0.0310813	0.365815	0.78261	0.106455	FALSE	Zfp691
Dmrta2_879	0.166593	0.0998595	0.0667332	0.722499	0.180436	0.224878	0.647776	0.188575	FALSE	Dmrta2
Olig3_78	0.0143751	-0.0508364	0.0652115		-0.026544	0.377342	0.784689	0.105302	FALSE	Olig3
Arnt2_26	-0.574253	-0.639142	0.0648889	-0.153649	-1.34629	0.221184	0.647776	0.188575	FALSE	Arnt2
Dnajc21_201	-0.0229702	-0.0876928	0.0647226	-1.99545	-0.0821199	0.235467	0.651762	0.185911	FALSE	Dnajc21
Zfp281_193	0.199037	0.135993	0.0630439	0.539123	0.223441	0.280406	0.694715	0.158194	FALSE	Zfp281
Creb3_870	-0.727731	-0.790126	0.0623943	-0.117955	-2.05247	0.173533	0.581963	0.235105	FALSE	Creb3
Creb3l3_116	-0.727731	-0.790126	0.0623943	-0.117955	-2.05247	0.173533	0.581963	0.235105	FALSE	Creb3l3
Arid2_11	0.193725	0.131344	0.0623806	0.549828	0.217274	0.403889	0.786088	0.104529	FALSE	Arid2
Gfi1b_172	0.180866	0.118716	0.0621498	0.595053	0.201372	0.299479	0.702533	0.153333	FALSE	Gfi1b
Pitx3_452	0.328662	0.266566	0.0620955	0.297804	0.375861	0.410277	0.786088	0.104529	FALSE	Pitx3
Creb3l2_118	0.104541	0.0425392	0.0620021	1.2512	0.102376	0.430305	0.802386	0.0956166	FALSE	Creb3l2
Myb_644	0.42687	0.36567	0.0612004	0.220377	0.481578	0.229422	0.651407	0.186148	FALSE	Myb
Gmeb2_716	0.0262345	-0.0347261	0.0609606		-0.00613837	0.119218	0.498344	0.302471	FALSE	Gmeb2
Irf4_632	-0.00901244	-0.069866	0.0608535	-3.17136	-0.0580512	0.491602	0.866803	0.0620797	FALSE	Irf4
Rxrb_686	-0.293918	-0.354726	0.0608077	-0.270412	-0.565592	0.245769	0.658869	0.181201	FALSE	Rxrb
Barx2_488	0.193953	0.133443	0.0605102	0.528984	0.218717	0.692757	0.947304	0.0235104	FALSE	Barx2
Nr1i3_658	-0.23038	-0.290738	0.0603581	-0.33504	-0.435493	0.355323	0.77191	0.112434	FALSE	Nr1i3
Sox17_733	-0.222285	-0.282578	0.0602926	-0.345622	-0.419722	0.217988	0.647776	0.188575	FALSE	Sox17
Rarb_663	-0.532115	-0.592139	0.0600244	-0.153334	-1.19142	0.198414	0.603636	0.219225	FALSE	Rarb
Kdm2b_249	0.204319	0.144767	0.059552	0.487703	0.2321	0.247469	0.661416	0.179525	FALSE	Kdm2b
Ar_687	-0.263299	-0.32281	0.0595106	-0.293144	-0.500329	0.41275	0.786088	0.104529	FALSE	Ar
Tbr1_769	0.0107371	-0.0484042	0.0591413		-0.0274302	0.384042	0.784689	0.105302	FALSE	Tbr1
Srebf2_38	-0.0511051	-0.11018	0.0590752	-1.12428	-0.121302	0.220464	0.647776	0.188575	FALSE	Srebf2
Barhl1_457	0.40208	0.343737	0.0583434	0.223107	0.457236	0.321598	0.729034	0.137252	FALSE	Barhl1
Rara_685	-0.538563	-0.596803	0.0582408	-0.147267	-1.20984	0.336922	0.743299	0.128836	FALSE	Rara
Bhlha15_87	-0.145638	-0.20267	0.0570329	-0.477175	-0.276055	0.438164	0.807941	0.0926202	FALSE	Bhlha15
T_771	-0.00158041	-0.0576969	0.0561165	-9.10541	-0.043406	0.397271	0.784689	0.105302	FALSE	T
Hivep1_157	-0.879997	-0.936074	0.0560776	-0.0884664	-3.44278	0.387944	0.784689	0.105302	FALSE	Hivep1
Hivep3_803	-0.879997	-0.936074	0.0560776	-0.0884664	-3.44278	0.387944	0.784689	0.105302	FALSE	Hivep3
Hivep2_797	-0.879997	-0.936074	0.0560776	-0.0884664	-3.44278	0.387944	0.784689	0.105302	FALSE	Hivep2
Mbd2_641	0.104866	0.049768	0.0550977	1.03862	0.107443	0.565377	0.901178	0.0451894	FALSE	Mbd2
Zkscan5_217	-0.298401	-0.35316	0.0547592	-0.242047	-0.568709	0.279324	0.694715	0.158194	FALSE	Zkscan5
Pou2f2_616	0.244222	0.189463	0.0547585	0.359837	0.283142	0.549163	0.901178	0.0451894	FALSE	Pou2f2
Ets1_284	0.55357	0.498831	0.0547389	0.148292	0.609945	0.223289	0.647776	0.188575	FALSE	Ets1
Insm1_230	0.263309	0.208951	0.0543582	0.327933	0.30583	0.292019	0.698845	0.155619	FALSE	Insm1
Gm5294_336	0.35022	0.296424	0.0537957	0.236978	0.404164	0.300289	0.702533	0.153333	FALSE	Gm5294
Foxl1_360	0.35022	0.296424	0.0537957	0.236978	0.404164	0.300289	0.702533	0.153333	FALSE	Foxl1
Mycl1_50	0.159599	0.105938	0.0536612	0.577563	0.179853	0.583486	0.902408	0.0445969	FALSE	Mycl1
Mycn_65	0.159599	0.105938	0.0536612	0.577563	0.179853	0.583486	0.902408	0.0445969	FALSE	Mycn
Mycs_76	0.159599	0.105938	0.0536612	0.577563	0.179853	0.583486	0.902408	0.0445969	FALSE	Mycs
Sp110_718	-0.145939	-0.199056	0.0531171	-0.447939	-0.273165	0.349836	0.76245	0.117788	FALSE	Sp110
AC1689771_719	-0.145939	-0.199056	0.0531171	-0.447939	-0.273165	0.349836	0.76245	0.117788	FALSE	AC1689771
E4f1_873	-0.116729	-0.169277	0.052548	-0.537474	-0.222639	0.252978	0.66304	0.17846	FALSE	E4f1
Hoxc6_406	0.362859	0.31048	0.0523795	0.221517	0.418643	0.545579	0.901178	0.0451894	FALSE	Hoxc6
Tbx19_766	-0.188832	-0.241207	0.0523742	-0.352497	-0.349271	0.260039	0.670447	0.173636	FALSE	Tbx19
Foxp1_302	-0.0483724	-0.100537	0.0521644	-1.07129	-0.111624	0.3357	0.743299	0.128836	FALSE	Foxp1
Fli1_277	0.588987	0.537042	0.0519456	0.131459	0.644331	0.250463	0.66304	0.17846	FALSE	Fli1
Hes5_83	0.249991	0.198715	0.051276	0.325239	0.29202	0.357951	0.773806	0.111368	FALSE	Hes5
Hoxb3_546	-0.0212119	-0.0719534	0.0507415	-1.82581	-0.0688202	0.334046	0.742138	0.129515	FALSE	Hoxb3
Erf_288	0.529846	0.479249	0.0505978	0.142814	0.58933	0.280097	0.694715	0.158194	FALSE	Erf
IRC900814_721	0.093277	0.0431183	0.0501586	1.07051	0.0951786	0.370622	0.784689	0.105302	FALSE	IRC900814
Hes2_51	0.139977	0.0898472	0.0501295	0.623045	0.15693	0.445587	0.815369	0.0886458	FALSE	Hes2
Grhl1_390	0.155725	0.105904	0.0498207	0.542888	0.177363	0.714799	0.955517	0.0197615	FALSE	Grhl1
Foxd2_322	-0.0334948	-0.0827825	0.0492877	-1.33527	-0.0864134	0.295854	0.698845	0.155619	FALSE	Foxd2
Foxe3_315	-0.0334948	-0.0827825	0.0492877	-1.33527	-0.0864134	0.295854	0.698845	0.155619	FALSE	Foxe3
Mafb_136	-0.50599	-0.555096	0.0491057	-0.132644	-1.09093	0.296175	0.698845	0.155619	FALSE	Mafb
Wt1_872	0.109935	0.0616238	0.0483114	0.808299	0.118731	0.28806	0.698845	0.155619	FALSE	Wt1
Phox2b_418	0.125507	0.0774633	0.0480436	0.676311	0.13945	0.373133	0.784689	0.105302	FALSE	Phox2b
Zscan10_164	-0.162245	-0.209965	0.047719	-0.371373	-0.297085	0.405456	0.786088	0.104529	FALSE	Zscan10
Dlx6_477	0.143212	0.0954993	0.047713	0.569518	0.162669	0.518002	0.880304	0.0553674	FALSE	Dlx6
E2f6_264	0.119985	0.072708	0.0472768	0.701195	0.132704	0.456855	0.830443	0.0806903	FALSE	E2f6
Hoxd11_532	-0.0899913	-0.136902	0.0469103	-0.607963	-0.17372	0.433153	0.805994	0.0936684	FALSE	Hoxd11
Phf21a_15	0.40187	0.355019	0.0468517	0.176031	0.463041	0.313442	0.718068	0.143835	FALSE	Phf21a
Irx4_435	0.131355	0.0851591	0.0461956	0.607902	0.148292	0.309622	0.715161	0.145596	FALSE	Irx4
Mbd1_248	0.113293	0.0681106	0.0451822	0.711067	0.125257	0.492149	0.866803	0.0620797	FALSE	Mbd1
Sox13_749	0.144174	0.0990992	0.0450747	0.526766	0.165605	0.315782	0.721555	0.141731	FALSE	Sox13
Mzf1_179	-0.189262	-0.233933	0.0446711	-0.304644	-0.342996	0.473732	0.849251	0.0709641	FALSE	Mzf1
Gmeb1_715	-0.0187624	-0.0627611	0.0439987	-1.81378	-0.0600389	0.263583	0.671907	0.172691	FALSE	Gmeb1
Elf1_285	0.111718	0.067729	0.0439894	0.699014	0.123962	0.725586	0.962357	0.016664	FALSE	Elf1
Pbx1_554	-0.125453	-0.167774	0.0423201	-0.419175	-0.228729	0.369509	0.784689	0.105302	FALSE	Pbx1
Gm5294_331	-0.0995897	-0.141806	0.0422165	-0.51095	-0.185569	0.385087	0.784689	0.105302	FALSE	Gm5294
Foxl1_354	-0.0995897	-0.141806	0.0422165	-0.51095	-0.185569	0.385087	0.784689	0.105302	FALSE	Foxl1
Foxa3_831	-0.0995897	-0.141806	0.0422165	-0.51095	-0.185569	0.385087	0.784689	0.105302	FALSE	Foxa3
Esx1_444	0.196499	0.154441	0.0420577	0.339721	0.233238	0.402131	0.784689	0.105302	FALSE	Esx1
Erg_287	0.574481	0.532702	0.0417789	0.107234	0.635607	0.347425	0.76226	0.117897	FALSE	Erg
Gm4881_296	0.54358	0.502167	0.0414127	0.112511	0.606796	0.57422	0.901178	0.0451894	FALSE	Gm4881
Zfp652_239	0.248951	0.208016	0.0409345	0.253906	0.296879	0.524998	0.890477	0.0503773	FALSE	Zfp652
Pit1_622	0.105016	0.0640834	0.0409327	0.688431	0.117096	0.615596	0.907516	0.0421458	FALSE	Pit1
Hoxb6_394	-0.0199703	-0.0608025	0.0408322	-1.66905	-0.0594745	0.627249	0.917468	0.0374089	FALSE	Hoxb6
Nfic_724	0.100222	0.0594437	0.0407779	0.726995	0.110808	0.45696	0.830443	0.0806903	FALSE	Nfic
Foxl1_359	0.0520961	0.011984	0.0401121	1.9378	0.0454989	0.509827	0.873382	0.0587959	FALSE	Foxl1
Gm5294_334	0.0520961	0.011984	0.0401121	1.9378	0.0454989	0.509827	0.873382	0.0587959	FALSE	Gm5294
Foxd1_330	0.0520961	0.011984	0.0401121	1.9378	0.0454989	0.509827	0.873382	0.0587959	FALSE	Foxd1
Mga_96	-0.136527	-0.175803	0.0392764	-0.363987	-0.244967	0.495988	0.869704	0.0606287	FALSE	Mga
Foxg1_299	0.0846159	0.0453604	0.0392555	0.862252	0.0908373	0.350105	0.76245	0.117788	FALSE	Foxg1
Stat1_757	0.487642	0.448764	0.0388785	0.117821	0.554052	0.723112	0.961968	0.0168393	FALSE	Stat1
Tbx2_760	0.0510393	0.0121925	0.0388468	1.8877	0.0449059	0.464773	0.838877	0.0763017	FALSE	Tbx2
Myc_37	0.453752	0.415315	0.0384374	0.125464	0.520581	0.57422	0.901178	0.0451894	FALSE	Myc
Zic2_225	0.119226	0.0830156	0.03621	0.505685	0.138973	0.59138	0.902408	0.0445969	FALSE	Zic2
Bhlhe22_42	-0.0541888	-0.0895434	0.0353546	-0.731935	-0.107595	0.59896	0.902779	0.0444187	FALSE	Bhlhe22
Zfp187_160	-0.0267025	-0.0620464	0.0353439	-1.25133	-0.0654826	0.74036	0.963844	0.0159934	FALSE	Zfp187
Irx2_400	-0.217967	-0.253304	0.0353375	-0.215152	-0.387667	0.700463	0.947558	0.0233941	FALSE	Irx2
Klf4_143	-0.208819	-0.243676	0.0348564	-0.221074	-0.370056	0.292258	0.698845	0.155619	FALSE	Klf4
Rax_447	0.15782	0.122993	0.0348273	0.349896	0.189548	0.457591	0.830443	0.0806903	FALSE	Rax
ENSMUSG00000079994_752	-0.168782	-0.203475	0.0346924	-0.268136	-0.297127	0.617429	0.907621	0.0420955	FALSE	ENSMUSG00000079994
Bbx_730	0.012793	-0.0218472	0.0346401		-0.00654604	0.417522	0.788554	0.103169	FALSE	Bbx
Nkx11_468	0.320706	0.286828	0.0338782	0.157681	0.382686	0.534553	0.896341	0.0475267	FALSE	Nkx11
Nkx11_610	0.320706	0.286828	0.0338782	0.157681	0.382686	0.534553	0.896341	0.0475267	FALSE	Nkx11
Nr6a1_689	-0.0891668	-0.122869	0.0337024	-0.463004	-0.161682	0.421022	0.790089	0.102324	FALSE	Nr6a1
Pou6f1_416	0.168994	0.135508	0.0334861	0.310031	0.204455	0.800231	0.963844	0.0159934	FALSE	Pou6f1
Gm5294_339	0.020585	-0.012815	0.0334		0.00559398	0.485931	0.860625	0.0651861	FALSE	Gm5294
Foxl1_363	0.020585	-0.012815	0.0334		0.00559398	0.485931	0.860625	0.0651861	FALSE	Foxl1
Zfp524_212	0.182215	0.148891	0.0333232	0.283793	0.221015	0.534438	0.896341	0.0475267	FALSE	Zfp524
Hsf1_626	-0.162628	-0.195448	0.0328196	-0.26355	-0.284613	0.484085	0.860625	0.0651861	FALSE	Hsf1
Maz_807	-0.0324513	-0.0650858	0.0326345	-1.02635	-0.0721317	0.573747	0.901178	0.0451894	FALSE	Maz
Mnx1_402	0.281209	0.248821	0.0323884	0.172556	0.339155	0.903786	0.988844	0.00487223	FALSE	Mnx1
Sp5_238	0.169137	0.137085	0.0320513	0.294782	0.205531	0.504489	0.873382	0.0587959	FALSE	Sp5
Sp6_191	0.169137	0.137085	0.0320513	0.294782	0.205531	0.504489	0.873382	0.0587959	FALSE	Sp6
Rfx5_704	0.180616	0.148843	0.0317727	0.271642	0.219995	0.746007	0.963844	0.0159934	FALSE	Rfx5
Pbx3_513	0.649278	0.618876	0.0304025	0.0678155	0.708476	0.398434	0.784689	0.105302	FALSE	Pbx3
Pou3f1_620	0.188303	0.158238	0.0300643	0.244123	0.230536	0.417024	0.788554	0.103169	FALSE	Pou3f1
Arid5b_8	-0.160646	-0.190623	0.0299774	-0.24497	-0.278644	0.615962	0.907516	0.0421458	FALSE	Arid5b
Tcfap2b_2	-0.010495	-0.0398739	0.0293789	-2.07069	-0.0367989	0.551714	0.901178	0.0451894	FALSE	Tcfap2b
Mafk_102	-0.101809	-0.13049	0.0286812	-0.356911	-0.178125	0.711432	0.955517	0.0197615	FALSE	Mafk
Tbx3_765	0.0998352	0.0718654	0.0279698	0.45587	0.118825	0.504378	0.873382	0.0587959	FALSE	Tbx3
Bsx_559	0.14953	0.121694	0.0278356	0.287857	0.18347	0.475127	0.850024	0.070569	FALSE	Bsx
NP_593	0.0539193	0.0261697	0.0277496	0.975706	0.0566452	0.616329	0.907516	0.0421458	FALSE	NP
Zfp263_877	-0.138729	-0.165184	0.0264554	-0.249701	-0.23779	0.649209	0.925289	0.0337225	FALSE	Zfp263
Zfp263_163	-0.138729	-0.165184	0.0264554	-0.249701	-0.23779	0.649209	0.925289	0.0337225	FALSE	Zfp263
Foxd4_833	0.0684749	0.042023	0.0264519	0.668154	0.0775834	0.51385	0.874934	0.0580248	FALSE	Foxd4
Plag1_144	0.207273	0.180863	0.0264094	0.191025	0.255885	0.80211	0.963844	0.0159934	FALSE	Plag1
Dux_392	0.382412	0.356133	0.0262795	0.100204	0.45341	0.380447	0.784689	0.105302	FALSE	Dux
Hes7_40	0.138577	0.112535	0.0260422	0.290221	0.170638	0.755625	0.963844	0.0159934	FALSE	Hes7
Pdx1_472	0.0552951	0.0295216	0.0257735	0.8489	0.0599206	0.581579	0.902408	0.0445969	FALSE	Pdx1
Gabpa_273	0.376679	0.350913	0.0257662	0.0996783	0.447628	0.402034	0.784689	0.105302	FALSE	Gabpa
Ets2_828	0.376679	0.350913	0.0257662	0.0996783	0.447628	0.402034	0.784689	0.105302	FALSE	Ets2
Gm4881_292	0.376679	0.350913	0.0257662	0.0996783	0.447628	0.402034	0.784689	0.105302	FALSE	Gm4881
Tbx1_763	-0.100278	-0.125634	0.025356	-0.323512	-0.172923	0.965506	0.988844	0.00487223	FALSE	Tbx1
Tbx10_770	-0.100278	-0.125634	0.025356	-0.323512	-0.172923	0.965506	0.988844	0.00487223	FALSE	Tbx10
Hmga1_776	0.15736	0.13256	0.0248005	0.239323	0.195297	0.56432	0.901178	0.0451894	FALSE	Hmga1
Hmga1rs1_777	0.15736	0.13256	0.0248005	0.239323	0.195297	0.56432	0.901178	0.0451894	FALSE	Hmga1rs1
Hmga2_14	0.15736	0.13256	0.0248005	0.239323	0.195297	0.56432	0.901178	0.0451894	FALSE	Hmga2
Bcl11a_795	-0.791626	-0.816387	0.0247613	-0.0435946	-2.35112	0.536955	0.896959	0.0472275	FALSE	Bcl11a
Bcl11b_814	-0.791626	-0.816387	0.0247613	-0.0435946	-2.35112	0.536955	0.896959	0.0472275	FALSE	Bcl11b
Gm5294_352	0.110164	0.0855274	0.0246371	0.351096	0.134676	0.759986	0.963844	0.0159934	FALSE	Gm5294
Foxl1_378	0.110164	0.0855274	0.0246371	0.351096	0.134676	0.759986	0.963844	0.0159934	FALSE	Foxl1
Sebox_397	0.23439	0.210124	0.0242662	0.153081	0.289547	0.492368	0.866803	0.0620797	FALSE	Sebox
Nkx61_499	0.146685	0.122736	0.0239489	0.248319	0.182324	0.714411	0.955517	0.0197615	FALSE	Nkx61
NP_606	0.146685	0.122736	0.0239489	0.248319	0.182324	0.714411	0.955517	0.0197615	FALSE	NP
Tlx2_574	0.260704	0.236868	0.0238357	0.13436	0.320527	0.812872	0.966244	0.0149132	FALSE	Tlx2
Ahrr_36	0.00680192	-0.0169275	0.0237294		-0.00732259	0.566435	0.901178	0.0451894	FALSE	Ahrr
Ahr_28	0.00680192	-0.0169275	0.0237294		-0.00732259	0.566435	0.901178	0.0451894	FALSE	Ahr
NP_586	0.116276	0.0926634	0.0236123	0.314909	0.143354	0.633296	0.921648	0.0354351	FALSE	NP
Pax1_855	-0.0513662	-0.0749658	0.0235996	-0.54856	-0.0941347	0.755625	0.963844	0.0159934	FALSE	Pax1
Pax8_854	-0.0513662	-0.0749658	0.0235996	-0.54856	-0.0941347	0.755625	0.963844	0.0159934	FALSE	Pax8
Zic1_181	0.0637209	0.0402826	0.0234383	0.624813	0.0731371	0.785371	0.963844	0.0159934	FALSE	Zic1
Zbtb7b_174	0.380847	0.357504	0.023343	0.0887965	0.453307	0.55462	0.901178	0.0451894	FALSE	Zbtb7b
Pax2_612	-0.125397	-0.148306	0.0229089	-0.239606	-0.212319	0.910944	0.988844	0.00487223	FALSE	Pax2
Sp2_150	0.25436	0.231502	0.0228585	0.131806	0.313746	0.843187	0.977255	0.0099923	FALSE	Sp2
Hmx3_520	-0.0893193	-0.112151	0.0228312	-0.326526	-0.153182	0.938534	0.988844	0.00487223	FALSE	Hmx3
NP_590	-0.0893193	-0.112151	0.0228312	-0.326526	-0.153182	0.938534	0.988844	0.00487223	FALSE	NP
Zfy1_213	0.100926	0.0781452	0.0227808	0.353602	0.123713	0.930938	0.988844	0.00487223	FALSE	Zfy1
Zfa_208	0.100926	0.0781452	0.0227808	0.353602	0.123713	0.930938	0.988844	0.00487223	FALSE	Zfa
Cdc5l_645	0.313945	0.291608	0.0223368	0.103401	0.38159	0.428378	0.800486	0.0966463	FALSE	Cdc5l
Rhox11_552	-0.0398963	-0.062129	0.0222327	-0.646315	-0.0755393	0.945029	0.988844	0.00487223	FALSE	Rhox11
Foxb2_325	0.192406	0.170624	0.0217816	0.167567	0.240638	0.616207	0.907516	0.0421458	FALSE	Foxb2
Foxb1_326	0.192406	0.170624	0.0217816	0.167567	0.240638	0.616207	0.907516	0.0421458	FALSE	Foxb1
Lhx5_471	0.304631	0.283381	0.0212505	0.101165	0.371844	0.661501	0.925289	0.0337225	FALSE	Lhx5
Dlx4_427	0.1186	0.0974751	0.0211252	0.271584	0.148007	0.569496	0.901178	0.0451894	FALSE	Dlx4
Gm4881_295	0.604869	0.583777	0.0210915	0.049794	0.672944	0.533639	0.896341	0.0475267	FALSE	Gm4881
ENSMUSG00000044690_289	0.271565	0.250538	0.0210273	0.112636	0.334627	0.511501	0.873382	0.0587959	FALSE	ENSMUSG00000044690
Etv5_276	0.271565	0.250538	0.0210273	0.112636	0.334627	0.511501	0.873382	0.0587959	FALSE	Etv5
Tbx21_762	-0.157997	-0.178971	0.0209741	-0.177188	-0.266184	0.927901	0.988844	0.00487223	FALSE	Tbx21
Tcf7_726	0.136684	0.115855	0.0208292	0.229365	0.171552	0.581936	0.902408	0.0445969	FALSE	Tcf7
Hoxb4_511	0.218013	0.197777	0.0202361	0.13578	0.272495	0.737738	0.963844	0.0159934	FALSE	Hoxb4
Irf9_629	0.0111153	-0.00907656	0.0201919		0.00146989	0.747585	0.963844	0.0159934	FALSE	Irf9
Sox30_736	-0.108057	-0.127769	0.0197119	-0.23887	-0.181007	0.571974	0.901178	0.0451894	FALSE	Sox30
Pax4_475	0.0385783	0.0194158	0.0191625	0.903399	0.0412388	0.669073	0.927865	0.0325151	FALSE	Pax4
Isx_482	0.11446	0.0956662	0.0187941	0.247442	0.144129	0.820561	0.971432	0.0125877	FALSE	Isx
Prop1_539	0.346206	0.327635	0.0185703	0.0769097	0.418914	0.930523	0.988844	0.00487223	FALSE	Prop1
Alx3_419	0.346206	0.327635	0.0185703	0.0769097	0.418914	0.930523	0.988844	0.00487223	FALSE	Alx3
Hlx_518	0.346206	0.327635	0.0185703	0.0769097	0.418914	0.930523	0.988844	0.00487223	FALSE	Hlx
Lmx1b_515	0.346206	0.327635	0.0185703	0.0769097	0.418914	0.930523	0.988844	0.00487223	FALSE	Lmx1b
Hoxc5_441	0.346206	0.327635	0.0185703	0.0769097	0.418914	0.930523	0.988844	0.00487223	FALSE	Hoxc5
Rbpsuhrs3_825	-0.116116	-0.134481	0.0183651	-0.208716	-0.193138	0.594383	0.902408	0.0445969	FALSE	Rbpsuhrs3
Rbpj_824	-0.116116	-0.134481	0.0183651	-0.208716	-0.193138	0.594383	0.902408	0.0445969	FALSE	Rbpj
Ppara_670	-0.140457	-0.1585	0.018043	-0.171309	-0.23358	0.620858	0.911143	0.0404133	FALSE	Ppara
Irf5_635	0.0558092	0.0377913	0.0180179	0.525792	0.0659862	0.869359	0.987248	0.0055737	FALSE	Irf5
Dlx1_528	0.213391	0.19552	0.0178709	0.121467	0.268381	0.961906	0.988844	0.00487223	FALSE	Dlx1
Sox10_735	-0.0209117	-0.0386743	0.0177626	-0.916304	-0.0436355	0.799291	0.963844	0.0159934	FALSE	Sox10
Foxa1_306	0.0441704	0.0266842	0.0174862	0.670348	0.0502263	0.897599	0.988495	0.0050254	FALSE	Foxa1
Pax5_694	-0.0942354	-0.111686	0.0174509	-0.241869	-0.156757	0.699433	0.947558	0.0233941	FALSE	Pax5
Elk4_280	0.319317	0.302117	0.0172004	0.0770329	0.390356	0.699819	0.947558	0.0233941	FALSE	Elk4
Pou5f1_618	-0.00600059	-0.0230416	0.0170411	-2.21844	-0.0211031	0.7625	0.963844	0.0159934	FALSE	Pou5f1
Hoxb5_512	0.136516	0.119729	0.0167872	0.180948	0.173924	0.834364	0.977255	0.0099923	FALSE	Hoxb5
Emx2_535	0.0883113	0.0724708	0.0158404	0.269888	0.111554	0.841556	0.977255	0.0099923	FALSE	Emx2
Zfp128_223	0.139637	0.124147	0.01549	0.161779	0.178736	0.761044	0.963844	0.0159934	FALSE	Zfp128
Hif3a_869	-0.410232	-0.425693	0.0154604	-0.051789	-0.780816	0.892104	0.988495	0.0050254	FALSE	Hif3a
Klf7_171	-0.0625611	-0.0778099	0.0152488	-0.311643	-0.104985	0.682532	0.940614	0.0265886	FALSE	Klf7
Zic4_187	0.137173	0.122046	0.0151268	0.160594	0.175824	0.909567	0.988844	0.00487223	FALSE	Zic4
Pit1_623	0.2155	0.200592	0.0149078	0.0989784	0.272676	0.848898	0.980511	0.00854746	FALSE	Pit1
Zfp3_200	-0.0134502	-0.0283358	0.0148856	-1.13749	-0.0304615	0.654967	0.925289	0.0337225	FALSE	Zfp3
Atf6_111	-0.133577	-0.148382	0.0148046	-0.148128	-0.219236	0.691219	0.94667	0.0238014	FALSE	Atf6
Atf6b_100	-0.133577	-0.148382	0.0148046	-0.148128	-0.219236	0.691219	0.94667	0.0238014	FALSE	Atf6b
Klf1_214	-0.335637	-0.350098	0.0144607	-0.0589632	-0.605743	0.435092	0.8062	0.0935571	FALSE	Klf1
Mafg_123	-0.367546	-0.381402	0.0138556	-0.0516194	-0.676858	0.766873	0.963844	0.0159934	FALSE	Mafg
Nr3c1_673	-0.00963665	-0.02334	0.0137034	-1.38739	-0.0239859	0.902823	0.988844	0.00487223	FALSE	Nr3c1
Spz1_775	0.149885	0.136272	0.0136132	0.130518	0.192925	0.926659	0.988844	0.00487223	FALSE	Spz1
Fev_291	0.4321	0.418656	0.0134435	0.0436533	0.511344	0.68521	0.942832	0.0255657	FALSE	Fev
Zfp161_209	0.130753	0.117522	0.0132305	0.145793	0.168818	0.80668	0.966244	0.0149132	FALSE	Zfp161
E2f8_263	0.308919	0.296968	0.0119515	0.0541316	0.381775	0.891006	0.988495	0.0050254	FALSE	E2f8
Vsx2_431	0.0637436	0.0518377	0.0119059	0.276762	0.0810541	0.757739	0.963844	0.0159934	FALSE	Vsx2
Klf3_804	-0.112607	-0.123351	0.0107436	-0.126963	-0.181115	0.397271	0.784689	0.105302	FALSE	Klf3
Klf6_794	-0.112607	-0.123351	0.0107436	-0.126963	-0.181115	0.397271	0.784689	0.105302	FALSE	Klf6
Klf2_819	-0.112607	-0.123351	0.0107436	-0.126963	-0.181115	0.397271	0.784689	0.105302	FALSE	Klf2
Arid5a_9	0.164841	0.154712	0.0101291	0.0858496	0.213847	0.636143	0.92167	0.0354247	FALSE	Arid5a
En1_563	0.052908	0.0429785	0.00992953	0.274035	0.0675606	0.915214	0.988844	0.00487223	FALSE	En1
Lhx4_454	0.052908	0.0429785	0.00992953	0.274035	0.0675606	0.915214	0.988844	0.00487223	FALSE	Lhx4
Ubp1_836	0.16001	0.150176	0.00983411	0.0856986	0.208009	0.96246	0.988844	0.00487223	FALSE	Ubp1
Tcfcp2l1_391	0.16001	0.150176	0.00983411	0.0856986	0.208009	0.96246	0.988844	0.00487223	FALSE	Tcfcp2l1
Prdm4_186	0.126521	0.11814	0.00838101	0.0914306	0.166498	0.938534	0.988844	0.00487223	FALSE	Prdm4
Zbtb1_182	0.0517354	0.0436633	0.00807207	0.220788	0.0672248	0.869086	0.987248	0.0055737	FALSE	Zbtb1
Hoxa4_396	0.185948	0.177882	0.00806523	0.0592741	0.241126	0.898286	0.988495	0.0050254	FALSE	Hoxa4
Bcl6_162	0.0791617	0.0713157	0.00784606	0.137392	0.104657	0.736035	0.963844	0.0159934	FALSE	Bcl6
Hoxa9_508	0.208694	0.200877	0.00781634	0.0509694	0.268776	0.812333	0.966244	0.0149132	FALSE	Hoxa9
Hoxc4_581	0.198871	0.191547	0.00732357	0.0498375	0.257263	0.697505	0.947558	0.0233941	FALSE	Hoxc4
E2f1_261	0.322697	0.315871	0.00682552	0.028335	0.399755	0.831789	0.976881	0.0101583	FALSE	E2f1
Rfx7_709	0.299585	0.292914	0.00667064	0.0297755	0.374343	0.992379	0.9969	0.00134858	FALSE	Rfx7
Max_91	0.184639	0.178356	0.00628282	0.0453711	0.240616	0.988914	0.995389	0.00200736	FALSE	Max
Lhx8_465	0.330078	0.324048	0.00602917	0.0241702	0.408237	0.632431	0.921648	0.0354351	FALSE	Lhx8
Pax7_467	-0.0340748	-0.0399552	0.0058804	-0.219624	-0.0544147	0.96689	0.988844	0.00487223	FALSE	Pax7
Meox1_398	0.0187235	0.0129082	0.0058153	0.43845	0.0226388	0.805738	0.966244	0.0149132	FALSE	Meox1
Pax6_614	0.0670724	0.061317	0.00575536	0.114599	0.0897621	0.829757	0.976881	0.0101583	FALSE	Pax6
Noto_573	0.143385	0.137741	0.00564455	0.0519522	0.189746	0.930938	0.988844	0.00487223	FALSE	Noto
Gm4881_294	0.314379	0.309173	0.00520647	0.0215627	0.391521	0.777637	0.963844	0.0159934	FALSE	Gm4881
Foxl1_370	0.39785	0.392812	0.00503711	0.0164098	0.480607	0.762368	0.963844	0.0159934	FALSE	Foxl1
Gm5294_344	0.39785	0.392812	0.00503711	0.0164098	0.480607	0.762368	0.963844	0.0159934	FALSE	Gm5294
Zscan20_226	0.0535212	0.0489592	0.00456201	0.110102	0.0720923	0.978246	0.99202	0.00347941	FALSE	Zscan20
Irf1_631	0.103839	0.0993029	0.00453642	0.0560848	0.139563	0.734072	0.963844	0.0159934	FALSE	Irf1
Tcfcp2_389	0.19269	0.188167	0.00452342	0.0300513	0.251481	0.929005	0.988844	0.00487223	FALSE	Tcfcp2
Nobox_476	0.16506	0.160728	0.00433227	0.0334025	0.217719	0.853936	0.980511	0.00854746	FALSE	Nobox
Zic3_229	0.0398227	0.0360684	0.00375428	0.117617	0.0537307	0.904749	0.988844	0.00487223	FALSE	Zic3
Foxl1_365	-0.122019	-0.125584	0.00356555	-0.03599	-0.19067	0.900898	0.988844	0.00487223	FALSE	Foxl1
Arid3b_6	0.351765	0.349224	0.00254034	0.00827211	0.433488	0.798218	0.963844	0.0159934	FALSE	Arid3b
Sox5_738	0.0134798	0.011791	0.00168881	0.117296	0.0181148	0.960938	0.988844	0.00487223	FALSE	Sox5
Sox8_731	0.0134798	0.011791	0.00168881	0.117296	0.0181148	0.960938	0.988844	0.00487223	FALSE	Sox8
NP_607	0.565775	0.56421	0.00156494	0.00265823	0.646156	0.924589	0.988844	0.00487223	FALSE	NP
Hoxa11_507	0.338332	0.337057	0.00127476	0.00320495	0.419749	0.908741	0.988844	0.00487223	FALSE	Hoxa11
Phox2a_415	0.0300491	0.0287958	0.00125335	0.0339204	0.0418351	0.944615	0.988844	0.00487223	FALSE	Phox2a
Hoxd1_530	0.0300491	0.0287958	0.00125335	0.0339204	0.0418351	0.944615	0.988844	0.00487223	FALSE	Hoxd1
Prrx1_455	0.0300491	0.0287958	0.00125335	0.0339204	0.0418351	0.944615	0.988844	0.00487223	FALSE	Prrx1
En2_517	0.0300491	0.0287958	0.00125335	0.0339204	0.0418351	0.944615	0.988844	0.00487223	FALSE	En2
Cenpb_243	0.0699653	0.0692789	0.000686334	0.00334835	0.0971012	0.944615	0.988844	0.00487223	FALSE	Cenpb
Nkx63_567	0.119302	0.119024	0.000277672	-0.0029001	0.16242	0.886066	0.988495	0.0050254	FALSE	Nkx63
Pgr_849	0.0968173	0.0965412	0.000276057	-0.0035863	0.133142	0.898836	0.988495	0.0050254	FALSE	Pgr
Etv4_278	0.274893	0.274696	0.000196323	-0.00169235	0.350265	0.838026	0.977255	0.0099923	FALSE	Etv4
Lhx3_459	0.289082	0.288961	0.000120115	-0.00198767	0.366276	0.914938	0.988844	0.00487223	FALSE	Lhx3
Xbp1_103	-0.129714	-0.129598	-0.000116725	0.00718927	-0.200343	0.967029	0.988844	0.00487223	FALSE	Xbp1
Hoxb8_560	0.135662	0.135813	-0.000150427	-0.00704298	0.183629	0.839384	0.977255	0.0099923	FALSE	Hoxb8
NP_592	0.135662	0.135813	-0.000150427	-0.00704298	0.183629	0.839384	0.977255	0.0099923	FALSE	NP
Zfp384_811	0.0487611	0.0490306	-0.000269497	-0.0225149	0.0688714	0.851621	0.980511	0.00854746	FALSE	Zfp384
Hmx1_570	0.311501	0.312098	-0.000596708	-0.0051416	0.391548	0.999861	0.999861	6.01864e-05	FALSE	Hmx1
Foxa2_307	0.0762111	0.0769601	-0.000748993	-0.0233875	0.106463	0.879075	0.988495	0.0050254	FALSE	Foxa2
Foxs1_329	0.246037	0.246863	-0.000825616	-0.00782604	0.317825	0.905988	0.988844	0.00487223	FALSE	Foxs1
Foxc2_316	0.246037	0.246863	-0.000825616	-0.00782604	0.317825	0.905988	0.988844	0.00487223	FALSE	Foxc2
Elk3_272	0.273536	0.274648	-0.00111233	-0.00854136	0.34947	0.787775	0.963844	0.0159934	FALSE	Elk3
Zfx_240	0.0814623	0.0826395	-0.0011772	-0.0292353	0.113768	0.914249	0.988844	0.00487223	FALSE	Zfx
Lbx1_451	0.0577783	0.0593735	-0.00159519	-0.0506157	0.0821247	0.794465	0.963844	0.0159934	FALSE	Lbx1
Pparg_653	-0.133467	-0.131831	-0.00163627	0.0237716	-0.205312	0.775108	0.963844	0.0159934	FALSE	Pparg
Foxc1_320	0.28786	0.289777	-0.00191738	-0.0121058	0.366049	0.959554	0.988844	0.00487223	FALSE	Foxc1
NP_591	0.289565	0.291685	-0.00211977	-0.0130298	0.368069	0.958585	0.988844	0.00487223	FALSE	NP
Hoxb9_428	0.289565	0.291685	-0.00211977	-0.0130298	0.368069	0.958585	0.988844	0.00487223	FALSE	Hoxb9
Hoxb7_514	0.227903	0.230173	-0.00226992	-0.0174457	0.29753	0.649334	0.925289	0.0337225	FALSE	Hoxb7
Pou4f3_446	0.18516	0.187761	-0.00260117	-0.0239321	0.246664	0.799023	0.963844	0.0159934	FALSE	Pou4f3
Alx1_505	0.174561	0.177201	-0.00264001	-0.0256731	0.233743	0.898423	0.988495	0.0050254	FALSE	Alx1
Alx4_521	0.174561	0.177201	-0.00264001	-0.0256731	0.233743	0.898423	0.988495	0.0050254	FALSE	Alx4
Hesx1_523	0.174561	0.177201	-0.00264001	-0.0256731	0.233743	0.898423	0.988495	0.0050254	FALSE	Hesx1
Shox2_463	0.174561	0.177201	-0.00264001	-0.0256731	0.233743	0.898423	0.988495	0.0050254	FALSE	Shox2
Sox21_745	0.014763	0.0174761	-0.0027131	-0.261951	0.0230701	0.946274	0.988844	0.00487223	FALSE	Sox21
Fezf2_159	0.0634867	0.0664013	-0.00291462	-0.0743396	0.0907776	0.871957	0.987248	0.0055737	FALSE	Fezf2
Fezf1_177	0.0634867	0.0664013	-0.00291462	-0.0743396	0.0907776	0.871957	0.987248	0.0055737	FALSE	Fezf1
Klf8_194	-0.147755	-0.144702	-0.00305341	0.0356888	-0.228078	0.607313	0.907516	0.0421458	FALSE	Klf8
Tead4_868	-0.19498	-0.191911	-0.00306895	0.0270151	-0.310156	0.885106	0.988495	0.0050254	FALSE	Tead4
Clock_52	0.193092	0.196431	-0.00333936	-0.0283412	0.256723	0.786306	0.963844	0.0159934	FALSE	Clock
Nfix_722	0.257196	0.260599	-0.00340298	-0.0217191	0.33216	0.957616	0.988844	0.00487223	FALSE	Nfix
Uncx_469	0.202071	0.205817	-0.0037462	-0.0299297	0.267769	0.840334	0.977255	0.0099923	FALSE	Uncx
Eomes_768	0.043957	0.0480742	-0.00411725	-0.140224	0.0649044	0.969659	0.988844	0.00487223	FALSE	Eomes
E2f3_258	0.203082	0.207511	-0.00442897	-0.0344926	0.269388	0.821642	0.971432	0.0125877	FALSE	E2f3
Neurog1_85	-0.012941	-0.00819466	-0.00474637	0.88773	-0.0153273	0.966475	0.988844	0.00487223	FALSE	Neurog1
Hoxd8_460	0.06695	0.0717839	-0.00483395	-0.108693	0.096757	0.939501	0.988844	0.00487223	FALSE	Hoxd8
Cdx2_473	0.20551	0.212166	-0.00665513	-0.0491674	0.273621	0.970906	0.988844	0.00487223	FALSE	Cdx2
Irf6_634	0.041456	0.0483624	-0.00690644	-0.230184	0.0633775	0.699691	0.947558	0.0233941	FALSE	Irf6
Tead3_867	-0.0656323	-0.0585882	-0.00704416	0.181017	-0.0925097	0.597513	0.902408	0.0445969	FALSE	Tead3
Hoxc11_404	0.111076	0.118609	-0.00753326	-0.0997069	0.15684	0.893065	0.988495	0.0050254	FALSE	Hoxc11
Olig2_72	0.0422091	0.0500196	-0.00781055	-0.251807	0.0650405	0.810986	0.966244	0.0149132	FALSE	Olig2
Zbtb49_176	0.00856122	0.0164005	-0.00783932	-0.873915	0.0178947	0.812872	0.966244	0.0149132	FALSE	Zbtb49
Gbx1_571	0.0501145	0.0582715	-0.00815697	-0.224278	0.076139	0.853391	0.980511	0.00854746	FALSE	Gbx1
Klf10_810	0.159014	0.167448	-0.00843327	-0.0783232	0.218138	0.831112	0.976881	0.0101583	FALSE	Klf10
Hoxd4_531	0.38987	0.398338	-0.00846796	-0.0327616	0.479339	0.718952	0.957878	0.0186897	FALSE	Hoxd4
Zbtb6_228	-0.0270371	-0.0185574	-0.00847971	0.62629	-0.0332701	0.865669	0.987248	0.0055737	FALSE	Zbtb6
Arid3c_10	0.502238	0.510837	-0.00859937	-0.0258871	0.591237	0.799828	0.963844	0.0159934	FALSE	Arid3c
Zfp42_875	0.378321	0.38727	-0.00894854	-0.0355285	0.467588	0.663895	0.925289	0.0337225	FALSE	Zfp42
Mbtps2_813	0.378321	0.38727	-0.00894854	-0.0355285	0.467588	0.663895	0.925289	0.0337225	FALSE	Mbtps2
Dbx1_480	0.284847	0.293813	-0.00896679	-0.0470292	0.366622	0.790851	0.963844	0.0159934	FALSE	Dbx1
Nkx62_838	0.284847	0.293813	-0.00896679	-0.0470292	0.366622	0.790851	0.963844	0.0159934	FALSE	Nkx62
Elk1_274	0.263233	0.27248	-0.00924732	-0.0522776	0.342392	0.866899	0.987248	0.0055737	FALSE	Elk1
Plagl1_152	0.406407	0.415765	-0.00935748	-0.0345228	0.496806	0.933975	0.988844	0.00487223	FALSE	Plagl1
Stat5b_756	0.139314	0.148767	-0.00945371	-0.0987492	0.194138	0.996674	0.998499	0.000652292	FALSE	Stat5b
Gm5294_350	-0.413769	-0.403865	-0.00990407	0.0369478	-0.758322	0.894988	0.988495	0.0050254	FALSE	Gm5294
Foxl1_376	-0.413769	-0.403865	-0.00990407	0.0369478	-0.758322	0.894988	0.988495	0.0050254	FALSE	Foxl1
Prdm1_189	-0.0900467	-0.0798814	-0.0101653	0.185497	-0.1281	0.774576	0.963844	0.0159934	FALSE	Prdm1
Twist1_785	-0.123925	-0.113609	-0.0103155	0.133683	-0.182404	0.801305	0.963844	0.0159934	FALSE	Twist1
NP_589	0.290805	0.301162	-0.0103572	-0.0527178	0.374047	0.997367	0.998499	0.000652292	FALSE	NP
Nfib_859	0.0588339	0.0692404	-0.0104065	-0.240223	0.0895485	0.703683	0.949003	0.0227324	FALSE	Nfib
Nfia_862	0.0588339	0.0692404	-0.0104065	-0.240223	0.0895485	0.703683	0.949003	0.0227324	FALSE	Nfia
Foxo1_314	0.0881444	0.098728	-0.0105837	-0.168513	0.128869	0.842371	0.977255	0.0099923	FALSE	Foxo1
Dlx3_401	0.139862	0.150523	-0.0106612	-0.109846	0.19559	0.808025	0.966244	0.0149132	FALSE	Dlx3
Klf12_236	-0.111205	-0.100471	-0.0107336	0.156125	-0.161392	0.859662	0.983427	0.00725785	FALSE	Klf12
Cux2_244	0.231487	0.242546	-0.0110585	-0.0699814	0.306865	0.778303	0.963844	0.0159934	FALSE	Cux2
Etv1_268	0.274364	0.285592	-0.0112284	-0.0601766	0.356119	0.946412	0.988844	0.00487223	FALSE	Etv1
Dlx2_443	0.161431	0.172757	-0.0113258	-0.101271	0.222921	0.986975	0.995389	0.00200736	FALSE	Dlx2
Tcf7l2_732	0.0695538	0.0814864	-0.0119325	-0.233049	0.105034	0.792189	0.963844	0.0159934	FALSE	Tcf7l2
Pou3f4_561	0.23784	0.249947	-0.0121074	-0.0741858	0.314863	0.567964	0.901178	0.0451894	FALSE	Pou3f4
Gcm1_388	0.0710404	0.0833683	-0.0123279	-0.235328	0.107292	0.884832	0.988495	0.0050254	FALSE	Gcm1
Tcfap2a_1	0.0352234	0.0477686	-0.0125452	-0.439351	0.0586573	0.664273	0.925289	0.0337225	FALSE	Tcfap2a
Hsf2_625	0.00810403	0.0207358	-0.0126318	-1.24637	0.020655	0.716096	0.955517	0.0197615	FALSE	Hsf2
Ptf1a_47	-0.116458	-0.103745	-0.0127126	0.176404	-0.168288	0.797548	0.963844	0.0159934	FALSE	Ptf1a
Hoxd9_534	0.353343	0.366176	-0.0128333	-0.0533003	0.443351	0.987113	0.995389	0.00200736	FALSE	Hoxd9
Rela_698	-1.29435	-1.28134	-0.0130046	0.0151722		0.964398	0.988844	0.00487223	FALSE	Rela
Dmrt3_252	-0.0466703	-0.0335809	-0.0130894	0.516985	-0.0590824	0.841692	0.977255	0.0099923	FALSE	Dmrt3
Vax2_497	0.147782	0.160984	-0.0132017	-0.126888	0.207122	0.978524	0.99202	0.00347941	FALSE	Vax2
Foxl1_361	0.23669	0.249904	-0.0132137	-0.080885	0.314171	0.962599	0.988844	0.00487223	FALSE	Foxl1
Sox15_737	0.00836326	0.0216277	-0.0132644	-1.26337	0.0214733	0.946274	0.988844	0.00487223	FALSE	Sox15
Nrl_120	-0.348204	-0.334106	-0.0140985	0.0621489	-0.601989	0.970352	0.988844	0.00487223	FALSE	Nrl
Mafa_792	-0.348204	-0.334106	-0.0140985	0.0621489	-0.601989	0.970352	0.988844	0.00487223	FALSE	Mafa
Maf_793	-0.348204	-0.334106	-0.0140985	0.0621489	-0.601989	0.970352	0.988844	0.00487223	FALSE	Maf
Hoxa6_533	0.132075	0.146215	-0.0141405	-0.150271	0.187951	0.623681	0.913766	0.0391651	FALSE	Hoxa6
Lhx1_422	0.265775	0.279967	-0.0141914	-0.0773102	0.348086	0.857753	0.982517	0.00765996	FALSE	Lhx1
Smad5_883	-0.026515	-0.0113236	-0.0151913	1.42502	-0.0275563	0.749692	0.963844	0.0159934	FALSE	Smad5
Smad1_863	-0.026515	-0.0113236	-0.0151913	1.42502	-0.0275563	0.749692	0.963844	0.0159934	FALSE	Smad1
Rfx3_710	0.285597	0.300837	-0.0152402	-0.0771081	0.370964	0.599805	0.902779	0.0444187	FALSE	Rfx3
Zfp148_800	0.0858987	0.101153	-0.0152547	-0.23945	0.128988	0.548584	0.901178	0.0451894	FALSE	Zfp148
Vdr_671	-0.0409327	-0.0254068	-0.0155259	0.753225	-0.0486654	0.554387	0.901178	0.0451894	FALSE	Vdr
NP_587	0.0312011	0.0467492	-0.0155481	-0.576953	0.0551611	0.831789	0.976881	0.0101583	FALSE	NP
Cux1_474	-0.167414	-0.15177	-0.0156441	0.147869	-0.250838	0.876199	0.988495	0.0050254	FALSE	Cux1
Hoxc12_550	0.215017	0.231191	-0.0161741	-0.107171	0.290547	0.897049	0.988495	0.0050254	FALSE	Hoxc12
NP_605	0.215017	0.231191	-0.0161741	-0.107171	0.290547	0.897049	0.988495	0.0050254	FALSE	NP
Gsc2_442	0.159404	0.175836	-0.016432	-0.144533	0.223571	0.291622	0.698845	0.155619	FALSE	Gsc2
Gm4881_297	0.267753	0.284517	-0.0167642	-0.0897705	0.351781	0.725456	0.962357	0.016664	FALSE	Gm4881
Npas4_80	0.00291498	0.0197239	-0.0168089	-2.30558	0.0162387	0.867855	0.987248	0.0055737	FALSE	Npas4
Atoh7_64	-0.0788776	-0.0620125	-0.0168651	0.367039	-0.105388	0.731458	0.963844	0.0159934	FALSE	Atoh7
Nfya_242	0.594598	0.611823	-0.0172251	-0.0423236	0.680964	0.835313	0.977255	0.0099923	FALSE	Nfya
Isl2_489	0.298588	0.316524	-0.0179356	-0.086114	0.386873	0.77112	0.963844	0.0159934	FALSE	Isl2
Isl1_529	0.298588	0.316524	-0.0179356	-0.086114	0.386873	0.77112	0.963844	0.0159934	FALSE	Isl1
Msx1_543	0.298588	0.316524	-0.0179356	-0.086114	0.386873	0.77112	0.963844	0.0159934	FALSE	Msx1
Rfx4_706	0.193209	0.211177	-0.0179687	-0.130891	0.265669	0.494999	0.869699	0.0606309	FALSE	Rfx4
Hoxb2_582	-0.06155	-0.0434836	-0.0180664	0.534122	-0.0778277	0.742591	0.963844	0.0159934	FALSE	Hoxb2
Zbtb12_210	0.0444331	0.0625131	-0.01808	-0.49071	0.0751535	0.774044	0.963844	0.0159934	FALSE	Zbtb12
Ahctf1_13	0.630652	0.648733	-0.0180812	-0.0418419	0.713425	0.952912	0.988844	0.00487223	FALSE	Ahctf1
Foxh1_304	0.0362028	0.0544095	-0.0182067	-0.582059	0.0639255	0.986282	0.995389	0.00200736	FALSE	Foxh1
Nfatc1_703	-0.136126	-0.11691	-0.0192161	0.228675	-0.195151	0.98268	0.99509	0.00213767	FALSE	Nfatc1
Srebf1_32	-0.413626	-0.394406	-0.0192192	0.0708079	-0.746655	0.792323	0.963844	0.0159934	FALSE	Srebf1
NP_594	0.367192	0.386953	-0.0197611	-0.0772613	0.461605	0.568906	0.901178	0.0451894	FALSE	NP
Hoxc9_503	0.367192	0.386953	-0.0197611	-0.0772613	0.461605	0.568906	0.901178	0.0451894	FALSE	Hoxc9
Sox4_751	0.231065	0.251069	-0.020004	-0.122025	0.311581	0.649209	0.925289	0.0337225	FALSE	Sox4
Hic2_211	0.02601	0.0462463	-0.0202363	-0.811548	0.0512024	0.465092	0.838877	0.0763017	FALSE	Hic2
Foxn3_829	0.0463496	0.066928	-0.0205785	-0.527209	0.0794823	0.915903	0.988844	0.00487223	FALSE	Foxn3
Sox18_740	-0.0472669	-0.0260386	-0.0212282	0.929601	-0.0538722	0.880719	0.988495	0.0050254	FALSE	Sox18
Sox7_746	-0.0472669	-0.0260386	-0.0212282	0.929601	-0.0538722	0.880719	0.988495	0.0050254	FALSE	Sox7
Stat5a_755	0.196049	0.217289	-0.0212399	-0.150773	0.27103	0.607435	0.907516	0.0421458	FALSE	Stat5a
Nfe2l3_871	-0.357022	-0.335577	-0.0214444	0.0920006	-0.613298	0.989746	0.995389	0.00200736	FALSE	Nfe2l3
Nfe2l1_117	-0.357022	-0.335577	-0.0214444	0.0920006	-0.613298	0.989746	0.995389	0.00200736	FALSE	Nfe2l1
Sp100_714	0.119175	0.141015	-0.0218395	-0.245282	0.176444	0.713374	0.955517	0.0197615	FALSE	Sp100
E2f4_257	0.294717	0.316655	-0.0219379	-0.105441	0.384808	0.615718	0.907516	0.0421458	FALSE	E2f4
Foxo4_313	-0.054646	-0.0323377	-0.0223084	0.809414	-0.0641508	0.922382	0.988844	0.00487223	FALSE	Foxo4
Evx1_410	-0.0648697	-0.0423964	-0.0224733	0.650037	-0.0795285	0.771917	0.963844	0.0159934	FALSE	Evx1
Msx2_433	0.357279	0.38063	-0.023351	-0.0929378	0.453074	0.891829	0.988495	0.0050254	FALSE	Msx2
Gm239_651	-0.156183	-0.132577	-0.0236058	0.244606	-0.224957	0.676805	0.934182	0.0295685	FALSE	Gm239
Lmx1a_456	0.271547	0.295436	-0.0238892	-0.12354	0.360073	0.74956	0.963844	0.0159934	FALSE	Lmx1a
Neurog2_49	0.017446	0.0419971	-0.0245511	-1.21709	0.0422542	0.756154	0.963844	0.0159934	FALSE	Neurog2
Neurog3_75	0.017446	0.0419971	-0.0245511	-1.21709	0.0422542	0.756154	0.963844	0.0159934	FALSE	Neurog3
Zfp263_878	-0.383628	-0.358745	-0.0248832	0.0992416	-0.669297	0.59679	0.902408	0.0445969	FALSE	Zfp263
Pou4f1_841	0.156959	0.182407	-0.0254476	-0.21897	0.226117	0.639989	0.923847	0.0344001	FALSE	Pou4f1
Pou4f2_840	0.156959	0.182407	-0.0254476	-0.21897	0.226117	0.639989	0.923847	0.0344001	FALSE	Pou4f2
Hoxa13_506	0.183394	0.209057	-0.0256625	-0.191092	0.258489	0.630948	0.921352	0.0355746	FALSE	Hoxa13
Zfp711_168	0.169598	0.195617	-0.0260191	-0.20806	0.241971	0.786172	0.963844	0.0159934	FALSE	Zfp711
Gsx1_556	0.130361	0.156448	-0.0260872	-0.26522	0.193336	0.549974	0.901178	0.0451894	FALSE	Gsx1
Nfat5_696	-0.187221	-0.161065	-0.0261561	0.223682	-0.276037	0.892241	0.988495	0.0050254	FALSE	Nfat5
Gbx2_494	0.234192	0.26054	-0.0263476	-0.155759	0.318885	0.68866	0.946103	0.0240617	FALSE	Gbx2
Hoxc10_440	0.106946	0.133587	-0.0266409	-0.322516	0.163842	0.508156	0.873382	0.0587959	FALSE	Hoxc10
Hoxd3_583	0.106946	0.133587	-0.0266409	-0.322516	0.163842	0.508156	0.873382	0.0587959	FALSE	Hoxd3
Hoxa7_509	0.174598	0.201436	-0.0268377	-0.208364	0.248555	0.301669	0.703894	0.152493	FALSE	Hoxa7
Hoxc13_403	0.189587	0.217046	-0.0274596	-0.197165	0.267016	0.565142	0.901178	0.0451894	FALSE	Hoxc13
Zfp369_158	-0.227363	-0.199888	-0.0274748	0.190895	-0.346712	0.576708	0.901873	0.0448548	FALSE	Zfp369
Zfp110_219	-0.227363	-0.199888	-0.0274748	0.190895	-0.346712	0.576708	0.901873	0.0448548	FALSE	Zfp110
Foxl1_355	0.356617	0.38458	-0.0279625	-0.110418	0.454806	0.528741	0.89339	0.0489589	FALSE	Foxl1
Gm5294_332	0.356617	0.38458	-0.0279625	-0.110418	0.454806	0.528741	0.89339	0.0489589	FALSE	Gm5294
Nr2c2_659	0.227735	0.255977	-0.0282416	-0.170543	0.312498	0.511948	0.873382	0.0587959	FALSE	Nr2c2
Lef1_734	0.10438	0.132627	-0.0282477	-0.346829	0.16157	0.510385	0.873382	0.0587959	FALSE	Lef1
Six5_837	-0.0532759	-0.024635	-0.0286409	1.1943	-0.0573248	0.778036	0.963844	0.0159934	FALSE	Six5
Glis2_148	0.218525	0.247226	-0.028702	-0.179929	0.302027	0.826509	0.975878	0.0106045	FALSE	Glis2
Stat4_759	0.263628	0.292525	-0.0288965	-0.151811	0.353974	0.730935	0.963844	0.0159934	FALSE	Stat4
Zfp523_165	0.148185	0.177171	-0.0289859	-0.259606	0.217452	0.636391	0.92167	0.0354247	FALSE	Zfp523
Foxn2_830	-0.00467827	0.0244057	-0.029084		0.0141606	0.756286	0.963844	0.0159934	FALSE	Foxn2
Foxl2_832	-0.00467827	0.0244057	-0.029084		0.0141606	0.756286	0.963844	0.0159934	FALSE	Foxl2
Foxj3_303	-0.00467827	0.0244057	-0.029084		0.0141606	0.756286	0.963844	0.0159934	FALSE	Foxj3
ENSMUSG00000090020_834	-0.00467827	0.0244057	-0.029084		0.0141606	0.756286	0.963844	0.0159934	FALSE	ENSMUSG00000090020
Sox6_742	-0.0125912	0.016798	-0.0293893		0.00303137	0.811525	0.966244	0.0149132	FALSE	Sox6
Pou1f1_615	0.0833686	0.11276	-0.0293911	-0.435666	0.134962	0.770589	0.963844	0.0159934	FALSE	Pou1f1
Hmx2_549	0.373042	0.403042	-0.0300002	-0.113025	0.473051	0.472553	0.848863	0.0711622	FALSE	Hmx2
Gm5454_290	0.305978	0.336184	-0.0302053	-0.137419	0.401719	0.740097	0.963844	0.0159934	FALSE	Gm5454
Hoxd10_551	0.0933197	0.123618	-0.030298	-0.406097	0.148568	0.59174	0.902408	0.0445969	FALSE	Hoxd10
Rel_697	-1.1888	-1.15829	-0.030511	0.0382076		0.818941	0.970841	0.0128517	FALSE	Rel
Irf3_630	0.145023	0.17586	-0.030837	-0.27982	0.214673	0.778969	0.963844	0.0159934	FALSE	Irf3
Smarcc2_646	0.604186	0.635319	-0.0311327	-0.0734942	0.695773	0.665914	0.925289	0.0337225	FALSE	Smarcc2
Rfx1_708	0.225343	0.256556	-0.0312132	-0.188915	0.311445	0.817187	0.970065	0.013199	FALSE	Rfx1
Sox3_739	0.00144011	0.0327587	-0.0313186	-3.57363	0.0244607	0.741409	0.963844	0.0159934	FALSE	Sox3
Nkx32_548	0.179766	0.21113	-0.0313647	-0.233795	0.257551	0.969382	0.988844	0.00487223	FALSE	Nkx32
Prrxl1_839	0.0248942	0.0568602	-0.031966	-1.15821	0.0577998	0.660872	0.925289	0.0337225	FALSE	Prrxl1
Lhx9_424	0.0248942	0.0568602	-0.031966	-1.15821	0.0577998	0.660872	0.925289	0.0337225	FALSE	Lhx9
Lbx2_498	0.0248942	0.0568602	-0.031966	-1.15821	0.0577998	0.660872	0.925289	0.0337225	FALSE	Lbx2
Prrx2_519	0.0248942	0.0568602	-0.031966	-1.15821	0.0577998	0.660872	0.925289	0.0337225	FALSE	Prrx2
Arx_500	0.0248942	0.0568602	-0.031966	-1.15821	0.0577998	0.660872	0.925289	0.0337225	FALSE	Arx
Rhox9_572	0.0248942	0.0568602	-0.031966	-1.15821	0.0577998	0.660872	0.925289	0.0337225	FALSE	Rhox9
Rhox6_412	0.0248942	0.0568602	-0.031966	-1.15821	0.0577998	0.660872	0.925289	0.0337225	FALSE	Rhox6
Lhx2_393	0.0248942	0.0568602	-0.031966	-1.15821	0.0577998	0.660872	0.925289	0.0337225	FALSE	Lhx2
Nkx23_537	0.16992	0.201927	-0.0320072	-0.250693	0.246011	0.610474	0.907516	0.0421458	FALSE	Nkx23
Myt1l_241	0.0318317	0.0640454	-0.0322137	-0.98746	0.0675541	0.661249	0.925289	0.0337225	FALSE	Myt1l
Spdef_279	0.233931	0.266216	-0.0322851	-0.188219	0.322012	0.653713	0.925289	0.0337225	FALSE	Spdef
Trp53_692	-0.296071	-0.263595	-0.0324756	0.17138	-0.473596	0.85271	0.980511	0.00854746	FALSE	Trp53
Ikzf1_149	-0.272833	-0.240237	-0.0325951	0.187772	-0.427663	0.976861	0.99202	0.00347941	FALSE	Ikzf1
Ikzf4_796	-0.272833	-0.240237	-0.0325951	0.187772	-0.427663	0.976861	0.99202	0.00347941	FALSE	Ikzf4
NP_604	0.187099	0.219738	-0.0326388	-0.233691	0.267138	0.994873	0.998268	0.000752746	FALSE	NP
Esr2_668	-0.43964	-0.406594	-0.0330462	0.114986	-0.79365	0.586589	0.902408	0.0445969	FALSE	Esr2
Tcf7l1_744	-0.0441589	-0.0110723	-0.0330866	2.23401	-0.0404013	0.55009	0.901178	0.0451894	FALSE	Tcf7l1
Glis3_818	0.205656	0.238958	-0.0333023	-0.21821	0.289607	0.770854	0.963844	0.0159934	FALSE	Glis3
NP_597	0.0576211	0.0911976	-0.0335765	-0.657126	0.103544	0.732765	0.963844	0.0159934	FALSE	NP
Gm5294_349	0.0519131	0.0858985	-0.0339853	-0.719203	0.0961347	0.540626	0.901178	0.0451894	FALSE	Gm5294
Hoxa2_420	0.078242	0.112414	-0.0341722	-0.521229	0.131363	0.729629	0.963844	0.0159934	FALSE	Hoxa2
Rfx2_707	0.117889	0.153091	-0.0352017	-0.377692	0.183315	0.396013	0.784689	0.105302	FALSE	Rfx2
Rfx8_711	0.117889	0.153091	-0.0352017	-0.377692	0.183315	0.396013	0.784689	0.105302	FALSE	Rfx8
Msx3_453	0.300719	0.336072	-0.0353526	-0.161833	0.398783	0.646088	0.925289	0.0337225	FALSE	Msx3
Tcfap2e_4	-0.0627332	-0.0271764	-0.0355568	1.28273	-0.066359	0.646961	0.925289	0.0337225	FALSE	Tcfap2e
Zfp143_224	0.29114	0.327	-0.0358603	-0.169064	0.388542	0.548584	0.901178	0.0451894	FALSE	Zfp143
NP_601	0.241509	0.277812	-0.0363031	-0.203572	0.333035	0.849987	0.980511	0.00854746	FALSE	NP
NP_599	0.108017	0.144733	-0.0367163	-0.422316	0.171687	0.395337	0.784689	0.105302	FALSE	NP
Hoxd12_409	0.252741	0.289526	-0.0367852	-0.197547	0.346116	0.715577	0.955517	0.0197615	FALSE	Hoxd12
Sp3_802	0.221576	0.258557	-0.0369803	-0.224194	0.310417	0.775906	0.963844	0.0159934	FALSE	Sp3
Rfx6_705	0.142434	0.179647	-0.0372123	-0.335932	0.215418	0.413543	0.786088	0.104529	FALSE	Rfx6
Hoxa10_395	0.0938594	0.131163	-0.0373036	-0.482059	0.15382	0.634286	0.921648	0.0354351	FALSE	Hoxa10
Gm5294_338	0.0903919	0.12782	-0.0374284	-0.498832	0.149397	0.56526	0.901178	0.0451894	FALSE	Gm5294
Foxl1_364	0.0903919	0.12782	-0.0374284	-0.498832	0.149397	0.56526	0.901178	0.0451894	FALSE	Foxl1
Tbp_772	0.148462	0.185905	-0.0374431	-0.325607	0.223031	0.85489	0.980511	0.00854746	FALSE	Tbp
Tbpl2_773	0.148462	0.185905	-0.0374431	-0.325607	0.223031	0.85489	0.980511	0.00854746	FALSE	Tbpl2
Gsx2_502	0.10591	0.143658	-0.0377479	-0.439734	0.169648	0.584917	0.902408	0.0445969	FALSE	Gsx2
Lhx6_458	0.0489794	0.0868919	-0.0379124	-0.816948	0.0948247	0.59691	0.902408	0.0445969	FALSE	Lhx6
NP_585	0.0489794	0.0868919	-0.0379124	-0.816948	0.0948247	0.59691	0.902408	0.0445969	FALSE	NP
Cdx4_481	0.189303	0.227521	-0.0382177	-0.266697	0.273112	0.5915	0.902408	0.0445969	FALSE	Cdx4
Cdx1_448	0.189303	0.227521	-0.0382177	-0.266697	0.273112	0.5915	0.902408	0.0445969	FALSE	Cdx1
Six3_516	-0.237055	-0.198292	-0.0387624	0.263185	-0.354157	0.609622	0.907516	0.0421458	FALSE	Six3
Irf7_633	0.305178	0.345362	-0.0401841	-0.179813	0.406286	0.788043	0.963844	0.0159934	FALSE	Irf7
Arid3a_7	0.426697	0.467314	-0.0406173	-0.13235	0.53307	0.411067	0.786088	0.104529	FALSE	Arid3a
Zfp263_876	-0.228059	-0.187098	-0.0409604	0.291725	-0.33566	0.55835	0.901178	0.0451894	FALSE	Zfp263
E2f7_260	0.347189	0.389212	-0.0420226	-0.166094	0.45228	0.43878	0.807941	0.0926202	FALSE	E2f7
Foxo6_321	0.0295077	0.0715859	-0.0420782	-1.24777	0.0711404	0.672998	0.930383	0.0313382	FALSE	Foxo6
Hoxc8_405	0.164331	0.206806	-0.0424745	-0.332626	0.245579	0.604523	0.907516	0.0421458	FALSE	Hoxc8
Zfp282_170	-0.0408211	0.00169475	-0.0425158		-0.0285034	0.401351	0.784689	0.105302	FALSE	Zfp282
Klf15_806	0.161491	0.205018	-0.0435268	-0.345145	0.242761	0.168002	0.577117	0.238736	FALSE	Klf15
Patz1_153	0.0401365	0.0837412	-0.0436047	-1.04286	0.0867007	0.363793	0.780695	0.107519	FALSE	Patz1
Sox12_741	-0.0906162	-0.0468322	-0.0437841	0.99149	-0.10272	0.356681	0.772955	0.111846	FALSE	Sox12
Hoxd13_408	0.130258	0.174091	-0.0438334	-0.418662	0.204359	0.437241	0.807941	0.0926202	FALSE	Hoxd13
Nfatc3_702	-0.160172	-0.116278	-0.0438938	0.473688	-0.214616	0.597272	0.902408	0.0445969	FALSE	Nfatc3
Nfatc4_857	-0.160172	-0.116278	-0.0438938	0.473688	-0.214616	0.597272	0.902408	0.0445969	FALSE	Nfatc4
NP_598	0.176188	0.220449	-0.0442608	-0.324296	0.261011	0.661123	0.925289	0.0337225	FALSE	NP
Hoxb1_423	-0.187946	-0.143577	-0.0443693	0.397334	-0.261468	0.41902	0.789513	0.102641	FALSE	Hoxb1
Sp9_231	0.117693	0.162409	-0.0447155	-0.464235	0.189099	0.561156	0.901178	0.0451894	FALSE	Sp9
Sp7_222	0.117693	0.162409	-0.0447155	-0.464235	0.189099	0.561156	0.901178	0.0451894	FALSE	Sp7
Sp8_207	0.117693	0.162409	-0.0447155	-0.464235	0.189099	0.561156	0.901178	0.0451894	FALSE	Sp8
Nfkb1_701	-1.57088	-1.52616	-0.0447212	0.0422005		0.794197	0.963844	0.0159934	FALSE	Nfkb1
Olig1_81	0.0587928	0.104329	-0.0455367	-0.81898	0.113115	0.605614	0.907516	0.0421458	FALSE	Olig1
Prkrir_774	-0.0171297	0.0286771	-0.0458068		0.00830569	0.464667	0.838877	0.0763017	FALSE	Prkrir
Dmrtc2_250	0.185005	0.23082	-0.0458149	-0.320161	0.272515	0.440013	0.808524	0.0923071	FALSE	Dmrtc2
Stat2_758	-0.0530318	-0.00712966	-0.0459021	3.32911	-0.0440634	0.871137	0.987248	0.0055737	FALSE	Stat2
NP_600	0.0823937	0.128353	-0.0459591	-0.636143	0.144534	0.416127	0.788554	0.103169	FALSE	NP
Homez_562	0.0422134	0.088223	-0.0460096	-1.0461	0.0911489	0.388326	0.784689	0.105302	FALSE	Homez
Nfatc2_700	-0.295837	-0.249438	-0.0463986	0.250501	-0.459253	0.434377	0.8062	0.0935571	FALSE	Nfatc2
Sry_748	-0.0521688	-0.00558691	-0.0465819	3.82088	-0.0422754	0.331965	0.741828	0.129697	FALSE	Sry
Nkx21_399	0.054125	0.101063	-0.046938	-0.890258	0.107814	0.189826	0.603636	0.219225	FALSE	Nkx21
Zfp957_16	0.2813	0.328755	-0.0474547	-0.226085	0.38408	0.41982	0.789513	0.102641	FALSE	Zfp957
Rhox8_568	0.154172	0.202944	-0.0487719	-0.396911	0.237023	0.582532	0.902408	0.0445969	FALSE	Rhox8
Hoxa1_479	0.13419	0.183392	-0.049202	-0.450486	0.21262	0.441351	0.809297	0.0918921	FALSE	Hoxa1
Mef2d_842	0.242257	0.291821	-0.049564	-0.269617	0.341461	0.790048	0.963844	0.0159934	FALSE	Mef2d
Mef2b_882	0.242257	0.291821	-0.049564	-0.269617	0.341461	0.790048	0.963844	0.0159934	FALSE	Mef2b
Hoxa3_584	0.0191565	0.0687805	-0.049624	-1.7782	0.0620782	0.256746	0.667994	0.175227	FALSE	Hoxa3
Smad4_860	0.0041901	0.0538859	-0.0496958	-3.30122	0.0412963	0.448493	0.818988	0.0867227	FALSE	Smad4
Vax1_413	0.103017	0.153135	-0.0501184	-0.570077	0.173864	0.502052	0.873382	0.0587959	FALSE	Vax1
Zfp219_816	0.0937871	0.144367	-0.0505799	-0.619551	0.162309	0.333699	0.742138	0.129515	FALSE	Zfp219
E2f2_259	0.202556	0.253302	-0.0507463	-0.323389	0.296227	0.389665	0.784689	0.105302	FALSE	E2f2
Mixl1_881	0.166907	0.217669	-0.0507615	-0.383553	0.253733	0.370994	0.784689	0.105302	FALSE	Mixl1
NP_602	0.298141	0.348935	-0.0507936	-0.228067	0.4044	0.26225	0.670447	0.173636	FALSE	NP
Foxl1_371	0.0624939	0.114115	-0.0516207	-0.86001	0.122082	0.326198	0.733946	0.134336	FALSE	Foxl1
Gm5294_345	0.0624939	0.114115	-0.0516207	-0.86001	0.122082	0.326198	0.733946	0.134336	FALSE	Gm5294
Foxq1_309	0.137547	0.189201	-0.0516533	-0.459726	0.218315	0.560103	0.901178	0.0451894	FALSE	Foxq1
Sp4_167	0.232602	0.28478	-0.052178	-0.292935	0.331924	0.27274	0.683172	0.16547	FALSE	Sp4
Neurod2_69	0.00612528	0.0585031	-0.0523778	-2.99207	0.0458821	0.671098	0.929212	0.0318851	FALSE	Neurod2
Gm4881_293	0.51921	0.572143	-0.0529327	-0.140986	0.628239	0.610596	0.907516	0.0421458	FALSE	Gm4881
Pknox1_414	0.105391	0.161481	-0.05609	-0.613264	0.180702	0.5573	0.901178	0.0451894	FALSE	Pknox1
Zfp740_204	0.1978	0.258361	-0.0605612	-0.385723	0.296405	0.424036	0.794055	0.100149	FALSE	Zfp740
Egr4_234	-0.278661	-0.217929	-0.0607314	0.360272	-0.411761	0.327655	0.735348	0.133507	FALSE	Egr4
Hoxa5_510	0.0973342	0.15854	-0.0612055	-0.70015	0.173687	0.225941	0.647776	0.188575	FALSE	Hoxa5
Tcfap2d_5	0.0782384	0.139802	-0.0615638	-0.830908	0.149286	0.131188	0.508349	0.293838	FALSE	Tcfap2d
Zscan4c_215	0.00679431	0.0685002	-0.0617059	-3.09104	0.0533161	0.253338	0.66304	0.17846	FALSE	Zscan4c
Zscan4f_233	0.00679431	0.0685002	-0.0617059	-3.09104	0.0533161	0.253338	0.66304	0.17846	FALSE	Zscan4f
Zscan4ps2_232	0.00679431	0.0685002	-0.0617059	-3.09104	0.0533161	0.253338	0.66304	0.17846	FALSE	Zscan4ps2
Egr1_190	-0.121016	-0.0592202	-0.0617961	1.06286	-0.136249	0.144738	0.545551	0.263164	FALSE	Egr1
Sox11_747	-0.0478014	0.0147928	-0.0625942		-0.0240093	0.392062	0.784689	0.105302	FALSE	Sox11
Foxk2_310	0.00474388	0.0680376	-0.0632937	-3.49241	0.051568	0.394565	0.784689	0.105302	FALSE	Foxk2
Foxk1_324	0.00474388	0.0680376	-0.0632937	-3.49241	0.051568	0.394565	0.784689	0.105302	FALSE	Foxk1
Foxp4_300	0.00474388	0.0680376	-0.0632937	-3.49241	0.051568	0.394565	0.784689	0.105302	FALSE	Foxp4
Foxp2_301	0.00474388	0.0680376	-0.0632937	-3.49241	0.051568	0.394565	0.784689	0.105302	FALSE	Foxp2
Foxj2_298	0.00474388	0.0680376	-0.0632937	-3.49241	0.051568	0.394565	0.784689	0.105302	FALSE	Foxj2
Foxo3_319	0.00474388	0.0680376	-0.0632937	-3.49241	0.051568	0.394565	0.784689	0.105302	FALSE	Foxo3
Foxp3_311	0.00474388	0.0680376	-0.0632937	-3.49241	0.051568	0.394565	0.784689	0.105302	FALSE	Foxp3
Klf14_237	0.179346	0.242799	-0.0634533	-0.437003	0.276285	0.292258	0.698845	0.155619	FALSE	Klf14
Klf11_798	0.179346	0.242799	-0.0634533	-0.437003	0.276285	0.292258	0.698845	0.155619	FALSE	Klf11
Klf16_874	0.179346	0.242799	-0.0634533	-0.437003	0.276285	0.292258	0.698845	0.155619	FALSE	Klf16
Klf13_817	0.179346	0.242799	-0.0634533	-0.437003	0.276285	0.292258	0.698845	0.155619	FALSE	Klf13
Foxl1_367	0.456851	0.521143	-0.0642929	-0.19082	0.574341	0.573155	0.901178	0.0451894	FALSE	Foxl1
Gcm2_835	0.0544286	0.119297	-0.0648683	-1.11742	0.12017	0.24464	0.657843	0.181878	FALSE	Gcm2
Terf2_648	0.0639805	0.129496	-0.065516	-1.00634	0.13322	0.188597	0.602691	0.219905	FALSE	Terf2
Pbx4_486	0.174729	0.240588	-0.0658587	-0.461224	0.272213	0.306162	0.710617	0.148364	FALSE	Pbx4
Pbx2_496	0.174729	0.240588	-0.0658587	-0.461224	0.272213	0.306162	0.710617	0.148364	FALSE	Pbx2
Hoxb13_547	0.203209	0.269569	-0.0663597	-0.407889	0.306132	0.337097	0.743299	0.128836	FALSE	Hoxb13
Dobox4_611	-0.0174425	0.0491389	-0.0665814		0.0226848	0.476739	0.851181	0.0699779	FALSE	Dobox4
Trp73_691	0.0571378	0.12376	-0.0666219	-1.10128	0.124922	0.666166	0.925289	0.0337225	FALSE	Trp73
Foxm1_880	0.0872028	0.154593	-0.0673903	-0.820306	0.164655	0.259011	0.670447	0.173636	FALSE	Foxm1
Gm10394_576	0.405652	0.473264	-0.0676117	-0.223234	0.525526	0.192955	0.603636	0.219225	FALSE	Gm10394
Gm10391_575	0.405652	0.473264	-0.0676117	-0.223234	0.525526	0.192955	0.603636	0.219225	FALSE	Gm10391
Duxbl_544	0.405652	0.473264	-0.0676117	-0.223234	0.525526	0.192955	0.603636	0.219225	FALSE	Duxbl
Scrt2_221	0.174865	0.242653	-0.0677879	-0.472341	0.273527	0.289956	0.698845	0.155619	FALSE	Scrt2
Scrt1_205	0.211407	0.280224	-0.0688173	-0.40676	0.31709	0.36646	0.78261	0.106455	FALSE	Scrt1
Onecut1_826	0.393574	0.462797	-0.0692227	-0.234553	0.514183	0.698019	0.947558	0.0233941	FALSE	Onecut1
Onecut2_827	0.393574	0.462797	-0.0692227	-0.234553	0.514183	0.698019	0.947558	0.0233941	FALSE	Onecut2
Nkx31_439	0.158231	0.228309	-0.0700786	-0.528118	0.25492	0.229691	0.651407	0.186148	FALSE	Nkx31
Lcor_695	-0.00998081	0.060166	-0.0701468		0.0357543	0.19558	0.603636	0.219225	FALSE	Lcor
Nfkb2_699	-1.01622	-0.945416	-0.0708031	0.105144	-5.70409	0.472446	0.848863	0.0711622	FALSE	Nfkb2
Trp63_853	-0.138646	-0.0676437	-0.0710021	1.0632	-0.157053	0.362419	0.779642	0.108105	FALSE	Trp63
Sp1_142	0.162389	0.23477	-0.072381	-0.530949	0.261326	0.224679	0.647776	0.188575	FALSE	Sp1
Egr2_188	-0.23809	-0.164818	-0.0732723	0.539257	-0.324553	0.384707	0.784689	0.105302	FALSE	Egr2
Pit1_624	-0.00875849	0.0652974	-0.0740559		0.0402184	0.249034	0.66304	0.17846	FALSE	Pit1
Tcfap2c_3	0.00775803	0.0833967	-0.0756386	-3.20863	0.0642998	0.105106	0.466815	0.330855	FALSE	Tcfap2c
NP_596	0.107933	0.183889	-0.0759561	-0.764665	0.196495	0.28219	0.697176	0.156658	FALSE	NP
Tcfap4_20	0.0480984	0.125013	-0.076915	-1.35722	0.119762	0.344492	0.75771	0.120497	FALSE	Tcfap4
Neurod1_784	0.0425256	0.120256	-0.07773	-1.47416	0.112888	0.412552	0.786088	0.104529	FALSE	Neurod1
Neurod6_786	0.0425256	0.120256	-0.07773	-1.47416	0.112888	0.412552	0.786088	0.104529	FALSE	Neurod6
Atoh1_94	0.0425256	0.120256	-0.07773	-1.47416	0.112888	0.412552	0.786088	0.104529	FALSE	Atoh1
Neurod4_787	0.0425256	0.120256	-0.07773	-1.47416	0.112888	0.412552	0.786088	0.104529	FALSE	Neurod4
Nkx25_421	0.0989065	0.176689	-0.0777826	-0.831897	0.186244	0.322362	0.729034	0.137252	FALSE	Nkx25
Nkx22_462	0.0256103	0.103522	-0.0779116	-1.96173	0.0902655	0.242464	0.655991	0.183102	FALSE	Nkx22
Zfp354c_202	-0.292528	-0.214211	-0.0783171	0.455761	-0.421534	0.181686	0.597426	0.223716	FALSE	Zfp354c
Gm5294_341	0.506367	0.585691	-0.0793243	-0.210667	0.628567	0.240162	0.651762	0.185911	FALSE	Gm5294
Foxl1_366	0.506367	0.585691	-0.0793243	-0.210667	0.628567	0.240162	0.651762	0.185911	FALSE	Foxl1
Foxd3_327	0.506367	0.585691	-0.0793243	-0.210667	0.628567	0.240162	0.651762	0.185911	FALSE	Foxd3
Foxe1_328	0.506367	0.585691	-0.0793243	-0.210667	0.628567	0.240162	0.651762	0.185911	FALSE	Foxe1
Foxl1_372	0.359345	0.438682	-0.0793374	-0.288443	0.48441	0.271148	0.681347	0.166632	FALSE	Foxl1
Gm5294_346	0.359345	0.438682	-0.0793374	-0.288443	0.48441	0.271148	0.681347	0.166632	FALSE	Gm5294
Zfp105_218	0.599998	0.68072	-0.0807222	-0.182784	0.714012	0.29059	0.698845	0.155619	FALSE	Zfp105
Msc_43	0.125071	0.207112	-0.0820412	-0.724567	0.221681	0.22066	0.647776	0.188575	FALSE	Msc
Zfp784_199	0.115201	0.197273	-0.0820724	-0.772188	0.209437	0.319483	0.728124	0.137794	FALSE	Zfp784
Irx1_565	0.0476225	0.130881	-0.0832584	-1.43629	0.123337	0.117012	0.496174	0.304366	FALSE	Irx1
Smad2_861	-0.230912	-0.147447	-0.0834648	0.657575	-0.302546	0.156726	0.564564	0.248287	FALSE	Smad2
Smad9_884	-0.230912	-0.147447	-0.0834648	0.657575	-0.302546	0.156726	0.564564	0.248287	FALSE	Smad9
Smad3_723	-0.230912	-0.147447	-0.0834648	0.657575	-0.302546	0.156726	0.564564	0.248287	FALSE	Smad3
Onecut3_245	0.424444	0.50946	-0.0850168	-0.26403	0.552822	0.49896	0.87318	0.0588964	FALSE	Onecut3
Zfp238_227	0.160622	0.246161	-0.0855391	-0.614381	0.267106	0.172547	0.581963	0.235105	FALSE	Zfp238
Egr3_183	-0.268803	-0.182724	-0.0860792	0.564802	-0.369153	0.197386	0.603636	0.219225	FALSE	Egr3
Gm5294_348	0.371055	0.457567	-0.086512	-0.302902	0.5001	0.236016	0.651762	0.185911	FALSE	Gm5294
Foxl1_375	0.371055	0.457567	-0.086512	-0.302902	0.5001	0.236016	0.651762	0.185911	FALSE	Foxl1
Foxl1_377	-0.0350798	0.0514452	-0.086525		0.0117571	0.235399	0.651762	0.185911	FALSE	Foxl1
Gm5294_351	-0.0350798	0.0514452	-0.086525		0.0117571	0.235399	0.651762	0.185911	FALSE	Gm5294
E2f5_262	0.207603	0.294927	-0.0873246	-0.506041	0.323387	0.0980353	0.459932	0.337307	FALSE	E2f5
Dmrt2_254	0.193952	0.281762	-0.0878094	-0.538016	0.307845	0.122379	0.498781	0.302091	FALSE	Dmrt2
Nkx29_564	0.0824594	0.170274	-0.0878145	-1.0373	0.171677	0.167734	0.577117	0.238736	FALSE	Nkx29
Snai1_197	0.0469729	0.137071	-0.0900985	-1.52119	0.127002	0.0554077	0.35355	0.45155	FALSE	Snai1
Snai3_147	0.0469729	0.137071	-0.0900985	-1.52119	0.127002	0.0554077	0.35355	0.45155	FALSE	Snai3
Foxf2_308	0.0638155	0.154185	-0.0903692	-1.25821	0.14926	0.10548	0.466815	0.330855	FALSE	Foxf2
Foxf1a_312	0.0638155	0.154185	-0.0903692	-1.25821	0.14926	0.10548	0.466815	0.330855	FALSE	Foxf1a
Six4_493	-0.167939	-0.0768067	-0.0911322	1.15393	-0.18832	0.147922	0.550496	0.259246	FALSE	Six4
Srf_639	-0.0744139	0.0170519	-0.0914658		-0.041983	0.17585	0.587499	0.230993	FALSE	Srf
Foxl1_381	0.612515	0.704387	-0.0918713	-0.202232	0.729836	0.249962	0.66304	0.17846	FALSE	Foxl1
Lin54_246	0.266732	0.358951	-0.0922191	-0.428433	0.392693	0.143641	0.543739	0.264609	FALSE	Lin54
Nr3c2_681	-0.261887	-0.169453	-0.0924334	0.637012	-0.350467	0.132078	0.508701	0.293538	FALSE	Nr3c2
Rorc_678	-0.134079	-0.0413099	-0.0927687	1.75411	-0.132411	0.196181	0.603636	0.219225	FALSE	Rorc
Tgif2_566	0.00934939	0.102148	-0.0927984	-3.2657	0.0782663	0.0824879	0.417288	0.379564	FALSE	Tgif2
Nkx26_536	0.0354974	0.129668	-0.0941703	-1.83221	0.114477	0.101142	0.461574	0.335759	FALSE	Nkx26
Bhlhe23_77	-0.0160718	0.0844584	-0.10053		0.0485058	0.130171	0.508349	0.293838	FALSE	Bhlhe23
Foxl1_380	0.743503	0.846304	-0.102801	-0.187375	0.843906	0.201094	0.609501	0.215026	FALSE	Foxl1
Irf2_636	0.0855654	0.188936	-0.103371	-1.13326	0.18555	0.198475	0.603636	0.219225	FALSE	Irf2
Nhlh1_86	-0.150876	-0.0467823	-0.104094	1.73815	-0.150128	0.109694	0.478959	0.319701	FALSE	Nhlh1
Rest_805	-0.16977	-0.0632909	-0.106479	1.45721	-0.178747	0.169939	0.579262	0.237125	FALSE	Rest
Zkscan3_156	-0.0528994	0.0548568	-0.107756		0.0014113	0.142739	0.542655	0.265476	FALSE	Zkscan3
Zkscan4_216	-0.0528994	0.0548568	-0.107756		0.0014113	0.142739	0.542655	0.265476	FALSE	Zkscan4
Six6_430	-0.121914	-0.0139886	-0.107926	3.32852	-0.101523	0.110622	0.480634	0.318186	FALSE	Six6
Tbx5_764	-0.0108861	0.0976105	-0.108497		0.0612401	0.14671	0.548297	0.260984	FALSE	Tbx5
Foxl1_374	0.0240816	0.136686	-0.112604	-2.43981	0.111544	0.0749586	0.400135	0.397794	FALSE	Foxl1
Six2_445	-0.129236	-0.0142143	-0.115022	3.38675	-0.107376	0.0977887	0.459932	0.337307	FALSE	Six2
Nkx24_557	0.0290468	0.144691	-0.115644	-2.26466	0.120178	0.0218242	0.22228	0.6531	FALSE	Nkx24
Gm98_652	-0.0600682	0.0564	-0.116468		-0.00264847	0.118684	0.498344	0.302471	FALSE	Gm98
NP_595	0.0490793	0.167303	-0.118224	-1.74358	0.148207	0.113365	0.486228	0.31316	FALSE	NP
Tgif1_542	-0.0314786	0.0871416	-0.11862		0.0396038	0.0171464	0.216045	0.665456	FALSE	Tgif1
Foxi1_317	0.333981	0.454595	-0.120614	-0.444774	0.479529	0.0731319	0.400135	0.397794	FALSE	Foxi1
Foxi2_318	0.333981	0.454595	-0.120614	-0.444774	0.479529	0.0731319	0.400135	0.397794	FALSE	Foxi2
Foxi3_323	0.333981	0.454595	-0.120614	-0.444774	0.479529	0.0731319	0.400135	0.397794	FALSE	Foxi3
Foxl1_362	0.333981	0.454595	-0.120614	-0.444774	0.479529	0.0731319	0.400135	0.397794	FALSE	Foxl1
Gm5294_340	0.333981	0.454595	-0.120614	-0.444774	0.479529	0.0731319	0.400135	0.397794	FALSE	Gm5294
Hmg20b_729	0.375654	0.4981	-0.122446	-0.407143	0.522937	0.0879044	0.435571	0.360941	FALSE	Hmg20b
Ferd3l_82	-0.0193017	0.103569	-0.122871		0.0595405	0.230838	0.651762	0.185911	FALSE	Ferd3l
Meis2_461	-0.189005	-0.0653487	-0.123657	1.5657	-0.196239	0.0726325	0.400135	0.397794	FALSE	Meis2
Pknox2_501	-0.0431197	0.0828688	-0.125988		0.0283918	0.0192858	0.22228	0.6531	FALSE	Pknox2
Gli2_815	-0.161483	-0.0316045	-0.129879	2.43422	-0.146473	0.0714509	0.400135	0.397794	FALSE	Gli2
Gli1_801	-0.161483	-0.0316045	-0.129879	2.43422	-0.146473	0.0714509	0.400135	0.397794	FALSE	Gli1
Scx_61	-0.0549075	0.0752731	-0.130181		0.0146164	0.165074	0.573211	0.241686	FALSE	Scx
Tcf15_93	-0.0549075	0.0752731	-0.130181		0.0146164	0.165074	0.573211	0.241686	FALSE	Tcf15
Gm5294_333	0.242404	0.372591	-0.130188	-0.619128	0.386808	0.0455863	0.323839	0.489671	FALSE	Gm5294
Foxl1_356	0.242404	0.372591	-0.130188	-0.619128	0.386808	0.0455863	0.323839	0.489671	FALSE	Foxl1
Meis3_525	-0.133968	-0.0010582	-0.13291		-0.100845	0.0398834	0.300659	0.521925	FALSE	Meis3
Ctcfl_820	0.455619	0.588774	-0.133155	-0.370103	0.606154	0.193609	0.603636	0.219225	FALSE	Ctcfl
Gm5294_337	0.53118	0.666657	-0.135477	-0.328053	0.677097	0.0762161	0.400135	0.397794	FALSE	Gm5294
Foxl1_358	0.53118	0.666657	-0.135477	-0.328053	0.677097	0.0762161	0.400135	0.397794	FALSE	Foxl1
Foxl1_368	0.152027	0.289549	-0.137521	-0.925436	0.287813	0.0581388	0.366274	0.436194	FALSE	Foxl1
Csda_823	-0.19495	-0.0572105	-0.13774	1.8091	-0.194427	0.0477314	0.323839	0.489671	FALSE	Csda
Ybx1_822	-0.19495	-0.0572105	-0.13774	1.8091	-0.194427	0.0477314	0.323839	0.489671	FALSE	Ybx1
Ybx2_821	-0.19495	-0.0572105	-0.13774	1.8091	-0.194427	0.0477314	0.323839	0.489671	FALSE	Ybx2
Zfp300_180	0.0899026	0.230098	-0.140195	-1.34475	0.214125	0.0466868	0.323839	0.489671	FALSE	Zfp300
Mecom_173	-0.00257816	0.137772	-0.140351		0.0943673	0.197567	0.603636	0.219225	FALSE	Mecom
Myf6_63	0.272701	0.413115	-0.140413	-0.598383	0.425361	0.0387399	0.297119	0.52707	FALSE	Myf6
Meis1_425	-0.0784307	0.0627893	-0.14122		-0.0113272	0.0192679	0.22228	0.6531	FALSE	Meis1
Gm5294_335	0.296632	0.43833	-0.141698	-0.562734	0.451521	0.0500216	0.331722	0.479226	FALSE	Gm5294
Foxj1_305	0.296632	0.43833	-0.141698	-0.562734	0.451521	0.0500216	0.331722	0.479226	FALSE	Foxj1
Foxl1_357	0.296632	0.43833	-0.141698	-0.562734	0.451521	0.0500216	0.331722	0.479226	FALSE	Foxl1
Gm5294_347	0.410837	0.554829	-0.143992	-0.433481	0.568356	0.0201358	0.22228	0.6531	FALSE	Gm5294
Foxl1_373	0.410837	0.554829	-0.143992	-0.433481	0.568356	0.0201358	0.22228	0.6531	FALSE	Foxl1
Zfp637_220	0.23482	0.38188	-0.14706	-0.700038	0.387749	0.0290519	0.244036	0.612546	FALSE	Zfp637
Glis1_185	0.0278631	0.178208	-0.150345	-2.6186	0.141479	0.0108713	0.162943	0.787964	FALSE	Glis1
Zbtb7a_808	0.13698	0.290068	-0.153088	-1.07684	0.279202	0.00440235	0.0882471	1.0543	FALSE	Zbtb7a
Zbtb7c_812	0.13698	0.290068	-0.153088	-1.07684	0.279202	0.00440235	0.0882471	1.0543	FALSE	Zbtb7c
Tfdp2_255	0.223152	0.384025	-0.160873	-0.781133	0.382489	0.00333383	0.071718	1.14437	FALSE	Tfdp2
Tfdp1_256	0.223152	0.384025	-0.160873	-0.781133	0.382489	0.00333383	0.071718	1.14437	FALSE	Tfdp1
Six1_553	-0.117973	0.0449782	-0.162951		-0.0536392	0.0156012	0.202356	0.693884	FALSE	Six1
Mef2c_638	0.117507	0.280947	-0.16344	-1.24974	0.262105	0.185175	0.597426	0.223716	FALSE	Mef2c
Gli3_155	-0.0698341	0.109982	-0.179816		0.0286734	0.00548159	0.100724	0.996866	FALSE	Gli3
Figla_54	0.317034	0.499036	-0.182001	-0.653559	0.493683	0.0236451	0.22228	0.6531	FALSE	Figla
Tbx4_761	0.0238422	0.20593	-0.182088	-3.03766	0.156896	0.0220651	0.22228	0.6531	FALSE	Tbx4
Tcf21_79	0.296862	0.480319	-0.183457	-0.693025	0.473621	0.0116468	0.162943	0.787964	FALSE	Tcf21
Mef2a_640	0.014416	0.198388	-0.183972	-3.65612	0.145876	0.170101	0.579262	0.237125	FALSE	Mef2a
Rreb1_192	-0.117119	0.0682361	-0.185355		-0.0356996	0.00483619	0.0927286	1.03279	FALSE	Rreb1
Lyl1_783	-0.0649008	0.126965	-0.191865		0.044089	0.0151382	0.199282	0.700533	FALSE	Lyl1
Tal1_782	-0.0649008	0.126965	-0.191865		0.044089	0.0151382	0.199282	0.700533	FALSE	Tal1
Ctcf_146	0.298616	0.508966	-0.21035	-0.767807	0.489328	0.064537	0.398053	0.400059	FALSE	Ctcf
Nhlh2_84	-0.225533	-0.0134414	-0.212092	4.29151	-0.183585	0.028056	0.240247	0.619342	FALSE	Nhlh2
Myog_45	-0.07944	0.154125	-0.233565		0.0528927	0.00751986	0.123398	0.908692	FALSE	Myog
Myf5_778	0.0197701	0.262814	-0.243044	-3.63948	0.190668	0.00753155	0.123398	0.908692	FALSE	Myf5
Gata3_384	-0.000768817	0.248177	-0.248946	-8.45995	0.168262	0.311362	0.715161	0.145596	FALSE	Gata3
Ascl1_780	0.138492	0.403236	-0.264744	-1.53363	0.34581	0.00156983	0.0407232	1.39016	TRUE	Ascl1
Ascl2_23	0.138492	0.403236	-0.264744	-1.53363	0.34581	0.00156983	0.0407232	1.39016	TRUE	Ascl2
Gata5_385	-0.0466004	0.247819	-0.29442		0.138303	0.785905	0.963844	0.0159934	FALSE	Gata5
Runx1_712	0.183559	0.487662	-0.304103	-1.40396	0.4175	0.0183125	0.221255	0.655107	FALSE	Runx1
Runx3_858	0.183559	0.487662	-0.304103	-1.40396	0.4175	0.0183125	0.221255	0.655107	FALSE	Runx3
Zeb1_139	0.0659852	0.379032	-0.313047	-2.49771	0.289845	0.00057829	0.0196174	1.70736	TRUE	Zeb1
Myod1_24	0.0671016	0.381634	-0.314532	-2.48385	0.292037	0.00139423	0.0384284	1.41535	TRUE	Myod1
Atoh8_67	0.479504	0.79609	-0.316586	-0.730564	0.711756	0.000601353	0.0196442	1.70677	TRUE	Atoh8
Runx2_713	0.0971522	0.419844	-0.322692	-2.09659	0.331703	0.0104252	0.161316	0.792324	FALSE	Runx2
Gata6_382	0.00120396	0.326584	-0.32538	-6.93613	0.21896	0.483218	0.860625	0.0651861	FALSE	Gata6
Tcf4_88	0.361335	0.724649	-0.363314	-1.00203	0.625731	0.000255745	0.00939864	2.02694	TRUE	Tcf4
Gata4_386	-0.0635017	0.308226	-0.371728		0.166538	0.400669	0.784689	0.105302	FALSE	Gata4
Tcf12_59	0.360568	0.732379	-0.371811	-1.02035	0.628982	0.000231283	0.00927235	2.03281	TRUE	Tcf12
Tcf3_31	0.326462	0.721871	-0.395409	-1.1423	0.608021	0.000325531	0.0114848	1.93988	TRUE	Tcf3
Mesp2_57	0.367368	0.778848	-0.411479	-1.08202	0.653618	1.5103e-05	0.000951491	3.0216	TRUE	Mesp2
Mesp1_58	0.367368	0.778848	-0.411479	-1.08202	0.653618	1.5103e-05	0.000951491	3.0216	TRUE	Mesp1
Id3_22	0.351613	0.773677	-0.422064	-1.13541	0.64399	1.97426e-05	0.00102429	2.98958	TRUE	Id3
Id4_35	0.351613	0.773677	-0.422064	-1.13541	0.64399	1.97426e-05	0.00102429	2.98958	TRUE	Id4
Gata1_387	-0.0945868	0.33388	-0.428467		0.163043	0.19793	0.603636	0.219225	FALSE	Gata1
Snai2_799	0.253293	0.685914	-0.432621	-1.43302	0.555427	1.77132e-05	0.00102429	2.98958	TRUE	Snai2
Gata2_383	-0.0568964	0.376041	-0.432938		0.213593	0.164283	0.573211	0.241686	FALSE	Gata2

## Sheet: Lymphoid TF activity
	Lym	others	delta	log2fc	A	p-val	p-adj	p-adj-log	is_significant	tf_name
Sfpi1_265	0.277997	-1.04774	1.32573		-0.701037	5.03482e-07	5.55089e-05	4.25564	TRUE	Sfpi1
Spic_269	0.395605	-0.562265	0.95787		-0.125525	8.4928e-07	8.26575e-05	4.08272	TRUE	Spic
Bcl11a_795	-0.0927102	-1.00468	0.911973	-3.55798	-1.14783	2.77658e-05	0.00122447	2.91205	TRUE	Bcl11a
Bcl11b_814	-0.0927102	-1.00468	0.911973	-3.55798	-1.14783	2.77658e-05	0.00122447	2.91205	TRUE	Bcl11b
Spib_271	0.148608	-0.75292	0.901528		-0.519023	1.13991e-06	9.13999e-05	4.03905	TRUE	Spib
Mef2a_640	0.920143	0.145806	0.774336	2.64998	0.616334	4.58505e-05	0.00183819	2.73561	TRUE	Mef2a
Irf1_631	0.771975	0.00528433	0.76669	6.7417	0.473662	6.08712e-06	0.000357922	3.44621	TRUE	Irf1
Myod1_24	1.01865	0.316453	0.702193	1.68819	0.73773	4.3582e-05	0.00183044	2.73744	TRUE	Myod1
Mef2c_638	0.970626	0.275485	0.695141	1.81772	0.698712	0.000134515	0.00474568	2.3237	TRUE	Mef2c
Id3_22	1.29385	0.617252	0.676596	1.07149	0.967574	0.00234594	0.045709	1.34	TRUE	Id3
Id4_35	1.29385	0.617252	0.676596	1.07149	0.967574	0.00234594	0.045709	1.34	TRUE	Id4
Ferd3l_82	0.78771	0.124386	0.663325	2.65364	0.542058	2.97022e-06	0.000218312	3.66092	TRUE	Ferd3l
Nfkb2_699	-0.347382	-0.997711	0.650329	-1.55101	-1.61064	0.00018654	0.00587603	2.23092	TRUE	Nfkb2
Mesp1_58	1.28011	0.677961	0.60215	0.921258	0.984797	0.0139157	0.133409	0.874815	FALSE	Mesp1
Mesp2_57	1.28011	0.677961	0.60215	0.921258	0.984797	0.0139157	0.133409	0.874815	FALSE	Mesp2
Mef2d_842	0.880234	0.282791	0.597442	1.64035	0.661305	0.000148284	0.00484396	2.3148	TRUE	Mef2d
Mef2b_882	0.880234	0.282791	0.597442	1.64035	0.661305	0.000148284	0.00484396	2.3148	TRUE	Mef2b
Stat2_758	0.460698	-0.0777183	0.538416		0.252767	0.00370013	0.0621047	1.20688	FALSE	Stat2
Elf5_281	0.287756	-0.227729	0.515485		0.0426629	0.00022667	0.0066641	2.17626	TRUE	Elf5
Myf5_778	0.742877	0.247719	0.495158	1.58746	0.580433	0.000609522	0.0141473	1.84933	TRUE	Myf5
Tcf4_88	1.12586	0.630868	0.49499	0.840723	0.909476	0.0129494	0.12833	0.891672	FALSE	Tcf4
Nhlh2_84	0.545405	0.0800524	0.465352	2.75261	0.392569	0.00082181	0.0181209	1.74182	TRUE	Nhlh2
Ehf_275	0.293779	-0.167358	0.461137		0.0884271	0.000552053	0.0141473	1.84933	TRUE	Ehf
Lyl1_783	0.621472	0.162123	0.459349	1.93839	0.476949	0.00401564	0.0627729	1.20223	FALSE	Lyl1
Tal1_782	0.621472	0.162123	0.459349	1.93839	0.476949	0.00401564	0.0627729	1.20223	FALSE	Tal1
Ascl2_23	0.797331	0.340341	0.45699	1.23339	0.649694	0.00356932	0.0621047	1.20688	FALSE	Ascl2
Ascl1_780	0.797331	0.340341	0.45699	1.23339	0.649694	0.00356932	0.0621047	1.20688	FALSE	Ascl1
Elf3_266	0.235809	-0.220428	0.456238		0.0110524	0.00079368	0.0179494	1.74595	TRUE	Elf3
Tcf12_59	1.12546	0.669929	0.455534	0.753817	0.924249	0.0300863	0.20284	0.692847	FALSE	Tcf12
Myf6_63	0.866834	0.413736	0.453099	1.07264	0.713947	0.000516934	0.0138162	1.85961	TRUE	Myf6
Myog_45	0.65889	0.206461	0.452429	1.67675	0.518712	0.00414714	0.0630651	1.20021	FALSE	Myog
Tcf3_31	1.06025	0.610699	0.44955	0.801424	0.876152	0.0561212	0.301823	0.520248	FALSE	Tcf3
Runx2_713	0.88372	0.457898	0.425822	0.95459	0.740547	0.204594	0.572781	0.242012	FALSE	Runx2
Nfkb1_701	-1.14449	-1.55559	0.411101	-0.450483		0.00405675	0.0627729	1.20223	FALSE	Nfkb1
Atoh8_67	1.19893	0.814668	0.384266	0.563017	1.0049	0.0313707	0.208878	0.680107	FALSE	Atoh8
Irf2_636	0.430849	0.0594381	0.371411	2.83512	0.316312	0.00184015	0.0377444	1.42315	TRUE	Irf2
Prdm1_189	0.233181	-0.135053	0.368234		0.0691027	0.00388794	0.0627729	1.20223	FALSE	Prdm1
Runx1_712	0.870858	0.510423	0.360435	0.777599	0.75757	0.300214	0.672054	0.172596	FALSE	Runx1
Runx3_858	0.870858	0.510423	0.360435	0.777599	0.75757	0.300214	0.672054	0.172596	FALSE	Runx3
Elf1_285	0.326917	-0.0200648	0.346982		0.205926	0.0106076	0.109293	0.961406	FALSE	Elf1
Tcf21_79	0.716266	0.375764	0.340503	0.938191	0.628554	0.00835529	0.0957061	1.01906	FALSE	Tcf21
Irf7_633	0.535242	0.196835	0.338407	1.4489	0.449998	0.00103823	0.0218027	1.66149	TRUE	Irf7
Relb_856	-0.548485	-0.860972	0.312487	-0.667224	-1.75989	0.0468926	0.268528	0.571011	FALSE	Relb
Irf4_632	0.238646	-0.073679	0.312325		0.114345	0.00683263	0.0874799	1.05809	FALSE	Irf4
Tcfap4_20	0.427612	0.118013	0.309599	1.85845	0.348019	0.00684366	0.0874799	1.05809	FALSE	Tcfap4
Tbx4_761	0.481155	0.173868	0.307287	1.47455	0.408724	0.0397435	0.240094	0.619618	FALSE	Tbx4
Zkscan5_217	-0.224469	-0.520036	0.295567	-1.25607	-0.671744	0.00997186	0.104705	0.980034	FALSE	Zkscan5
Bhlhe23_77	0.187619	-0.102841	0.290459		0.0598936	0.00944365	0.102885	0.987647	FALSE	Bhlhe23
Tbx10_770	0.170793	-0.118708	0.289501		0.0370908	0.00804376	0.0945946	1.02413	FALSE	Tbx10
Tbx1_763	0.170793	-0.118708	0.289501		0.0370908	0.00804376	0.0945946	1.02413	FALSE	Tbx1
Mga_96	0.058669	-0.226977	0.285646		-0.126823	0.0236516	0.180337	0.743915	FALSE	Mga
Zfp238_227	0.481692	0.206751	0.274941	1.22884	0.426771	0.017869	0.155637	0.807888	FALSE	Zfp238
Zfp263_878	-0.144981	-0.41374	0.268759	-1.5833	-0.472651	0.00530404	0.0745117	1.12778	FALSE	Zfp263
Olig1_81	0.220136	-0.0483242	0.26846		0.118899	0.0179988	0.155637	0.807888	FALSE	Olig1
Zbtb7c_812	0.445209	0.17805	0.267158	1.33042	0.39136	0.0188225	0.156816	0.804611	FALSE	Zbtb7c
Zbtb7a_808	0.445209	0.17805	0.267158	1.33042	0.39136	0.0188225	0.156816	0.804611	FALSE	Zbtb7a
Hmx3_520	0.0916499	-0.172361	0.264011		-0.059428	0.0252153	0.185332	0.732049	FALSE	Hmx3
NP_590	0.0916499	-0.172361	0.264011		-0.059428	0.0252153	0.185332	0.732049	FALSE	NP
Gfi1b_172	0.378571	0.114585	0.263986	1.72777	0.317973	0.019288	0.156816	0.804611	FALSE	Gfi1b
Snai2_799	0.882108	0.627411	0.254696	0.499289	0.811273	0.278986	0.65303	0.185067	FALSE	Snai2
Nhlh1_86	0.226185	-0.0281705	0.254356		0.136201	0.102692	0.402553	0.395177	FALSE	Nhlh1
Myc_37	0.655687	0.403612	0.252075	0.709479	0.613201	0.0668946	0.334672	0.47538	FALSE	Myc
Xbp1_103	0.0787138	-0.171075	0.249789		-0.0682121	0.00825027	0.0957061	1.01906	FALSE	Xbp1
Zfp410_196	-0.00729161	-0.248864	0.241572		-0.197728	0.0237178	0.180337	0.743915	FALSE	Zfp410
Zfp202_169	0.545882	0.305211	0.240671	0.849244	0.511515	0.0269786	0.189844	0.721604	FALSE	Zfp202
Etv6_282	0.440614	0.202816	0.237799	1.12979	0.402411	0.0265372	0.189016	0.723501	FALSE	Etv6
Neurog2_49	0.185137	-0.0514092	0.236546		0.0933762	0.0323972	0.211661	0.674358	FALSE	Neurog2
Neurog3_75	0.185137	-0.0514092	0.236546		0.0933762	0.0323972	0.211661	0.674358	FALSE	Neurog3
Rreb1_192	0.297099	0.0655241	0.231575	2.1738	0.24039	0.0538826	0.297028	0.527203	FALSE	Rreb1
NP_602	0.60115	0.370587	0.230563	0.708216	0.571307	0.0548907	0.298485	0.525077	FALSE	NP
Elf4_283	0.434444	0.213024	0.221421	1.03962	0.404613	0.0348123	0.220895	0.655814	FALSE	Elf4
Zscan4c_215	0.294687	0.0740353	0.220652	1.99106	0.244109	0.0698183	0.334672	0.47538	FALSE	Zscan4c
Zscan4ps2_232	0.294687	0.0740353	0.220652	1.99106	0.244109	0.0698183	0.334672	0.47538	FALSE	Zscan4ps2
Zscan4f_233	0.294687	0.0740353	0.220652	1.99106	0.244109	0.0698183	0.334672	0.47538	FALSE	Zscan4f
Tbx18_866	0.199144	-0.0162067	0.215351		0.126271	0.0277663	0.189844	0.721604	FALSE	Tbx18
Tbx22_865	0.199144	-0.0162067	0.215351		0.126271	0.0277663	0.189844	0.721604	FALSE	Tbx22
Tbx15_864	0.199144	-0.0162067	0.215351		0.126271	0.0277663	0.189844	0.721604	FALSE	Tbx15
Smad3_723	-0.00452937	-0.219381	0.214852		-0.171296	0.0778591	0.350366	0.455478	FALSE	Smad3
Smad9_884	-0.00452937	-0.219381	0.214852		-0.171296	0.0778591	0.350366	0.455478	FALSE	Smad9
Smad2_861	-0.00452937	-0.219381	0.214852		-0.171296	0.0778591	0.350366	0.455478	FALSE	Smad2
Nr3c2_681	0.0366814	-0.177751	0.214432		-0.105527	0.0551622	0.298485	0.525077	FALSE	Nr3c2
Twist1_785	0.126088	-0.0877611	0.21385		0.0273858	0.0196789	0.156816	0.804611	FALSE	Twist1
Plagl1_152	0.615732	0.402239	0.213493	0.624735	0.593579	0.0471902	0.268528	0.571011	FALSE	Plagl1
Mybl2_643	0.47195	0.263271	0.208679	0.854143	0.451657	0.0142304	0.134722	0.870563	FALSE	Mybl2
Neurog1_85	0.0575779	-0.150587	0.208164		-0.0687017	0.0920924	0.372594	0.428764	FALSE	Neurog1
Homez_562	0.158115	-0.0485009	0.206616		0.076979	0.0501287	0.280183	0.552558	FALSE	Homez
Ptf1a_47	0.0167694	-0.189436	0.206205		-0.13026	0.0807944	0.354531	0.450346	FALSE	Ptf1a
Hes5_83	0.349209	0.143618	0.205591	1.29287	0.317782	0.0548907	0.298485	0.525077	FALSE	Hes5
Rela_698	-1.08827	-1.29308	0.204811	-0.256621		0.109647	0.420471	0.376264	FALSE	Rela
Irf9_629	0.19813	-0.00541926	0.203549		0.132716	0.0737924	0.344364	0.462982	FALSE	Irf9
Glis2_148	0.448154	0.245273	0.202881	0.882074	0.429443	0.0793157	0.35154	0.454025	FALSE	Glis2
Zfp148_800	0.225111	0.0235817	0.201529	3.18521	0.169087	0.00667986	0.0874799	1.05809	FALSE	Zfp148
Nr2f1_690	-0.15997	-0.359377	0.199407	-1.22964	-0.433767	0.0462435	0.267596	0.57252	FALSE	Nr2f1
Gli3_155	0.187883	-0.00854307	0.196426		0.123891	0.036124	0.224376	0.649024	FALSE	Gli3
Scx_61	0.253922	0.0576043	0.196317	2.13331	0.208846	0.0345366	0.220734	0.656131	FALSE	Scx
Tcf15_93	0.253922	0.0576043	0.196317	2.13331	0.208846	0.0345366	0.220734	0.656131	FALSE	Tcf15
Tbx5_764	0.247304	0.0536965	0.193607	2.19416	0.202261	0.205936	0.572781	0.242012	FALSE	Tbx5
Hif3a_869	-0.265723	-0.457768	0.192045	-0.820105	-0.647796	0.0672144	0.334672	0.47538	FALSE	Hif3a
Neurod1_784	0.155762	-0.0318033	0.187565		0.0867555	0.0882265	0.365332	0.437312	FALSE	Neurod1
Neurod4_787	0.155762	-0.0318033	0.187565		0.0867555	0.0882265	0.365332	0.437312	FALSE	Neurod4
Atoh1_94	0.155762	-0.0318033	0.187565		0.0867555	0.0882265	0.365332	0.437312	FALSE	Atoh1
Neurod6_786	0.155762	-0.0318033	0.187565		0.0867555	0.0882265	0.365332	0.437312	FALSE	Neurod6
Smarcc2_646	0.812678	0.629993	0.182686	0.376163	0.783528	0.0190951	0.156816	0.804611	FALSE	Smarcc2
Tbx19_766	-0.0663827	-0.247828	0.181445	-2.06359	-0.246576	0.081636	0.35645	0.448001	FALSE	Tbx19
T_771	0.212211	0.0320527	0.180158	2.69026	0.166242	0.0612009	0.317909	0.497697	FALSE	T
Zfp281_193	0.293835	0.117872	0.175963	1.33024	0.270054	0.0422875	0.252011	0.598581	FALSE	Zfp281
Cxxc1_247	0.303814	0.128077	0.175737	1.25936	0.282078	0.106589	0.412774	0.384288	FALSE	Cxxc1
Lcor_695	0.300389	0.126107	0.174282	1.26542	0.278874	0.0827691	0.359617	0.444159	FALSE	Lcor
Hivep2_797	-0.745034	-0.918026	0.172992	-0.312827	-2.56943	0.0635353	0.322058	0.492066	FALSE	Hivep2
Hivep3_803	-0.745034	-0.918026	0.172992	-0.312827	-2.56943	0.0635353	0.322058	0.492066	FALSE	Hivep3
Hivep1_157	-0.745034	-0.918026	0.172992	-0.312827	-2.56943	0.0635353	0.322058	0.492066	FALSE	Hivep1
NP_597	0.246496	0.0752552	0.171241	1.71753	0.215214	0.0974934	0.390361	0.408534	FALSE	NP
Mafk_102	0.0354036	-0.13097	0.166374		-0.0706383	0.19854	0.570399	0.243822	FALSE	Mafk
Zfp110_219	-0.0985232	-0.263262	0.164739	-1.52239	-0.287876	0.143582	0.479693	0.319036	FALSE	Zfp110
Zfp369_158	-0.0985232	-0.263262	0.164739	-1.52239	-0.287876	0.143582	0.479693	0.319036	FALSE	Zfp369
Tcfcp2_389	0.297465	0.135482	0.161983	1.14976	0.282705	0.138659	0.475864	0.322518	FALSE	Tcfcp2
Klf9_184	0.327111	0.168726	0.158385	0.971126	0.319524	0.0909596	0.369707	0.432143	FALSE	Klf9
Zbtb4_151	0.120443	-0.0376354	0.158079		0.0585297	0.0247301	0.184847	0.733187	FALSE	Zbtb4
Hhex_449	0.0431195	-0.113661	0.15678		-0.0518037	0.239225	0.62264	0.205763	FALSE	Hhex
Ovol2_809	0.359098	0.202537	0.156561	0.842135	0.357065	0.118731	0.447523	0.349184	FALSE	Ovol2
Hoxd9_534	0.487073	0.330823	0.15625	0.571651	0.494618	0.0893319	0.366425	0.436015	FALSE	Hoxd9
Tcfap2e_4	0.11947	-0.0348303	0.1543		0.0597979	0.114733	0.434776	0.361734	FALSE	Tcfap2e
Patz1_153	0.157361	0.00691241	0.150449	4.20995	0.113883	0.148939	0.491827	0.308188	FALSE	Patz1
Pou6f1_416	0.225911	0.0759341	0.149977	1.58301	0.202791	0.245486	0.627901	0.202109	FALSE	Pou6f1
Hes7_40	0.195178	0.0494669	0.145711	1.97801	0.166487	0.114856	0.434776	0.361734	FALSE	Hes7
Rarb_663	-0.468257	-0.613283	0.145027	-0.408074	-1.12271	0.142849	0.479693	0.319036	FALSE	Rarb
Figla_54	0.650646	0.508872	0.141774	0.365612	0.659704	0.259028	0.631113	0.199893	FALSE	Figla
Neurod2_69	0.0275175	-0.114069	0.141586		-0.0638249	0.305243	0.679859	0.167581	FALSE	Neurod2
Msc_43	0.284086	0.143701	0.140384	1.00128	0.279642	0.24965	0.627901	0.202109	FALSE	Msc
Rel_697	-0.989647	-1.12983	0.140179	-0.199645		0.315984	0.685324	0.164104	FALSE	Rel
Maz_807	0.082798	-0.0567323	0.13953		0.0186809	0.188623	0.560671	0.251292	FALSE	Maz
Eomes_768	0.195406	0.0560555	0.139351	1.80585	0.170862	0.352445	0.712974	0.146927	FALSE	Eomes
Rxrg_661	-0.179111	-0.318392	0.139281	-0.883209	-0.412638	0.133728	0.463021	0.334399	FALSE	Rxrg
Arid3c_10	0.703701	0.56469	0.139011	0.327852	0.70858	0.42829	0.778504	0.108739	FALSE	Arid3c
Gli1_801	0.0200664	-0.118526	0.138592		-0.0728312	0.285704	0.655038	0.183733	FALSE	Gli1
Gli2_815	0.0200664	-0.118526	0.138592		-0.0728312	0.285704	0.655038	0.183733	FALSE	Gli2
Tcf7_726	0.245972	0.112746	0.133226	1.14381	0.238003	0.191523	0.563077	0.249432	FALSE	Tcf7
Fezf2_159	0.208865	0.0758047	0.13306	1.47604	0.191986	0.122318	0.449995	0.346793	FALSE	Fezf2
Fezf1_177	0.208865	0.0758047	0.13306	1.47604	0.191986	0.122318	0.449995	0.346793	FALSE	Fezf1
Hoxc13_403	0.346282	0.214648	0.131634	0.707813	0.356668	0.104626	0.408319	0.389	FALSE	Hoxc13
Plag1_144	0.323974	0.19265	0.131325	0.768346	0.33149	0.246358	0.627901	0.202109	FALSE	Plag1
Hoxa9_508	0.33506	0.208584	0.126476	0.702278	0.346896	0.185756	0.560671	0.251292	FALSE	Hoxa9
Irx3_483	-0.059463	-0.184923	0.12546	-1.81778	-0.188024	0.190069	0.560671	0.251292	FALSE	Irx3
Clock_52	0.249275	0.126133	0.123142	1.00329	0.248175	0.176661	0.54291	0.265272	FALSE	Clock
Insm1_230	0.335989	0.214227	0.121762	0.668032	0.35062	0.21039	0.577356	0.238557	FALSE	Insm1
Zbtb7b_174	0.48643	0.3648	0.12163	0.429533	0.511585	0.411917	0.769726	0.113664	FALSE	Zbtb7b
Spz1_775	0.22598	0.106472	0.119508	1.10645	0.221847	0.18469	0.560671	0.251292	FALSE	Spz1
Zscan10_164	-0.134182	-0.252852	0.118669	-0.986483	-0.310284	0.250091	0.627901	0.202109	FALSE	Zscan10
Pax9_693	-0.0149547	-0.133518	0.118563	-4.15569	-0.111284	0.3748	0.732979	0.134908	FALSE	Pax9
Atoh7_64	-0.0175654	-0.134577	0.117012	-3.73025	-0.114147	0.449201	0.797743	0.0981371	FALSE	Atoh7
Gcm1_388	0.192784	0.0778061	0.114978	1.32802	0.183067	0.17427	0.541219	0.266627	FALSE	Gcm1
Otx1_411	0.423995	0.30908	0.114915	0.472311	0.450525	0.524322	0.850095	0.0705324	FALSE	Otx1
Otx2_437	0.423995	0.30908	0.114915	0.472311	0.450525	0.524322	0.850095	0.0705324	FALSE	Otx2
Hoxa11_507	0.416652	0.30184	0.114812	0.481526	0.442807	0.407048	0.765084	0.116291	FALSE	Hoxa11
Zeb1_139	0.358001	0.243232	0.114768	0.576024	0.379196	0.701573	0.9139	0.0391014	FALSE	Zeb1
Uncx_469	0.340705	0.227257	0.113447	0.603282	0.360624	0.394728	0.753572	0.122875	FALSE	Uncx
Gm4881_295	0.719305	0.609452	0.109852	0.249478	0.734984	0.176318	0.54291	0.265272	FALSE	Gm4881
Meis3_525	0.0482006	-0.0611555	0.109356		-0.00937542	0.228076	0.611437	0.213649	FALSE	Meis3
Arid3a_7	0.611494	0.502168	0.109326	0.296198	0.638613	0.233288	0.617897	0.209084	FALSE	Arid3a
Klf5_145	-0.0229965	-0.13194	0.108943	-3.0749	-0.116329	0.0728461	0.343584	0.463967	FALSE	Klf5
Sp4_167	0.338333	0.231003	0.10733	0.570043	0.361396	0.085951	0.365332	0.437312	FALSE	Sp4
Zfp263_876	-0.0859642	-0.192926	0.106962	-1.2843	-0.216661	0.237944	0.62264	0.205763	FALSE	Zfp263
Hoxb13_547	0.325244	0.219246	0.105999	0.589093	0.347377	0.194639	0.56446	0.248367	FALSE	Hoxb13
Foxl1_365	-0.0604235	-0.166414	0.105991	-1.63742	-0.173676	0.526769	0.850368	0.0703932	FALSE	Foxl1
Cdc5l_645	0.318938	0.213424	0.105514	0.599962	0.340484	0.314177	0.685324	0.164104	FALSE	Cdc5l
Hoxa13_506	0.317282	0.212217	0.105064	0.600732	0.338852	0.151522	0.491827	0.308188	FALSE	Hoxa13
NP_603	0.227862	0.123065	0.104797	0.912672	0.23323	0.293514	0.6655	0.176852	FALSE	NP
Pax5_694	-0.0512716	-0.155755	0.104483	-1.81506	-0.157646	0.261297	0.633142	0.198499	FALSE	Pax5
Foxl1_381	0.755468	0.651163	0.104305	0.224324	0.768346	0.17224	0.536805	0.270184	FALSE	Foxl1
NP_607	0.604598	0.500546	0.104052	0.284684	0.63466	0.51183	0.850095	0.0705324	FALSE	NP
Gsc_429	0.380335	0.277459	0.102876	0.473087	0.410229	0.596452	0.897666	0.0468851	FALSE	Gsc
Nr2f2_680	-0.354977	-0.457638	0.102661	-0.391285	-0.752212	0.314177	0.685324	0.164104	FALSE	Nr2f2
Zfp143_224	0.441831	0.339544	0.102288	0.395953	0.475798	0.268184	0.639293	0.1943	FALSE	Zfp143
Gm239_651	-0.067649	-0.166235	0.0985857	-1.45096	-0.17942	0.298717	0.672054	0.172596	FALSE	Gm239
Rara_685	-0.470133	-0.567806	0.097673	-0.290676	-1.0558	0.119492	0.448477	0.348259	FALSE	Rara
Gm5294_345	0.106476	0.00947609	0.0969996	3.31298	0.0813067	0.277798	0.65303	0.185067	FALSE	Gm5294
Foxl1_371	0.106476	0.00947609	0.0969996	3.31298	0.0813067	0.277798	0.65303	0.185067	FALSE	Foxl1
Irf5_635	0.235968	0.139638	0.0963308	0.781979	0.248296	0.249209	0.627901	0.202109	FALSE	Irf5
Atf6b_100	-0.0612755	-0.155972	0.0946965	-1.51968	-0.165894	0.340096	0.697593	0.156398	FALSE	Atf6b
Atf6_111	-0.0612755	-0.155972	0.0946965	-1.51968	-0.165894	0.340096	0.697593	0.156398	FALSE	Atf6
Sp1_142	0.31336	0.21902	0.0943398	0.538106	0.340494	0.219306	0.592064	0.227631	FALSE	Sp1
Klf15_806	0.241986	0.148757	0.0932281	0.727165	0.257459	0.20632	0.572781	0.242012	FALSE	Klf15
Prdm11_650	0.202653	0.110412	0.0922403	0.903156	0.209806	0.352167	0.712974	0.146927	FALSE	Prdm11
Cdx1_448	0.335488	0.243896	0.0915926	0.480432	0.367027	0.382637	0.736869	0.13261	FALSE	Cdx1
Cdx4_481	0.335488	0.243896	0.0915926	0.480432	0.367027	0.382637	0.736869	0.13261	FALSE	Cdx4
Wt1_872	0.0962576	0.00541919	0.0908384	3.80686	0.0715408	0.176661	0.54291	0.265272	FALSE	Wt1
Pknox1_414	0.23154	0.14078	0.0907602	0.743917	0.246299	0.310072	0.685324	0.164104	FALSE	Pknox1
Foxo1_314	0.162031	0.0716792	0.0903518	1.20286	0.159442	0.538029	0.853492	0.0688004	FALSE	Foxo1
Arid3b_6	0.412996	0.322677	0.0903193	0.373348	0.451896	0.372497	0.73172	0.135655	FALSE	Arid3b
Meis1_425	0.0942397	0.00564084	0.0885988	3.73608	0.0703072	0.422687	0.778504	0.108739	FALSE	Meis1
Hey1_73	0.108679	0.0208981	0.0877805	2.34398	0.0905667	0.316242	0.685324	0.164104	FALSE	Hey1
Heyl_60	0.108679	0.0208981	0.0877805	2.34398	0.0905667	0.316242	0.685324	0.164104	FALSE	Heyl
Hey2_29	0.108679	0.0208981	0.0877805	2.34398	0.0905667	0.316242	0.685324	0.164104	FALSE	Hey2
Obox1_558	0.282133	0.197537	0.0845959	0.537946	0.310148	0.340096	0.697593	0.156398	FALSE	Obox1
Nr3c1_673	0.0309832	-0.0528792	0.0838624		-0.0158817	0.374512	0.732979	0.134908	FALSE	Nr3c1
Egr1_190	-0.0349329	-0.118704	0.0837709	-2.09286	-0.115314	0.251639	0.627901	0.202109	FALSE	Egr1
Nkx24_557	0.193634	0.110936	0.0826981	0.833194	0.204498	0.426106	0.778504	0.108739	FALSE	Nkx24
Pax6_614	0.097244	0.0151503	0.0820936	2.6116	0.0788791	0.280894	0.65303	0.185067	FALSE	Pax6
Nr1i2_672	-0.199795	-0.280716	0.0809212	-0.536043	-0.396415	0.364506	0.730409	0.136434	FALSE	Nr1i2
Mnt_18	0.319406	0.239023	0.0803829	0.440038	0.355258	0.240726	0.62264	0.205763	FALSE	Mnt
Tal2_781	-0.073914	-0.153585	0.0796708	-1.19221	-0.174213	0.544416	0.855926	0.0675636	FALSE	Tal2
Twist2_21	-0.073914	-0.153585	0.0796708	-1.19221	-0.174213	0.544416	0.855926	0.0675636	FALSE	Twist2
Rarg_654	-0.719878	-0.799356	0.0794778	-0.162734	-2.05659	0.600547	0.897666	0.0468851	FALSE	Rarg
Klf1_214	-0.296939	-0.375444	0.0785044	-0.368008	-0.591161	0.260842	0.633142	0.198499	FALSE	Klf1
Dmbx1_466	0.306371	0.228077	0.0782945	0.448405	0.341672	0.591259	0.896593	0.0474049	FALSE	Dmbx1
Zfp219_816	0.125821	0.0476214	0.0782001	1.42669	0.119982	0.365641	0.730409	0.136434	FALSE	Zfp219
Setbp1_12	0.128122	0.0505572	0.0775645	1.36843	0.123454	0.479625	0.838263	0.0766195	FALSE	Setbp1
Hoxa10_395	0.245006	0.168834	0.0761722	0.564157	0.27133	0.686534	0.9139	0.0391014	FALSE	Hoxa10
Cenpb_243	0.151405	0.0753948	0.0760102	1.03854	0.154972	0.521184	0.850095	0.0705324	FALSE	Cenpb
Cdx2_473	0.300735	0.224823	0.0759123	0.442819	0.336603	0.398909	0.755017	0.122043	FALSE	Cdx2
Meis2_461	-0.0364331	-0.110053	0.0736198	-1.90473	-0.109737	0.382637	0.736869	0.13261	FALSE	Meis2
AC1890281_579	0.354936	0.281671	0.0732654	0.353811	0.398683	0.536262	0.853492	0.0688004	FALSE	AC1890281
Q8VHG7_609	0.354936	0.281671	0.0732654	0.353811	0.398683	0.536262	0.853492	0.0688004	FALSE	Q8VHG7
NP_608	0.354936	0.281671	0.0732654	0.353811	0.398683	0.536262	0.853492	0.0688004	FALSE	NP
Obox5_578	0.354936	0.281671	0.0732654	0.353811	0.398683	0.536262	0.853492	0.0688004	FALSE	Obox5
Cux1_474	-0.00979448	-0.0828801	0.0730856	-5.18799	-0.068449	0.280177	0.65303	0.185067	FALSE	Cux1
Sebox_397	0.236309	0.163507	0.0728017	0.559305	0.262924	0.926128	0.979606	0.00894835	FALSE	Sebox
Tcfap2d_5	0.198879	0.127156	0.0717228	0.676711	0.217872	0.377112	0.735372	0.133493	FALSE	Tcfap2d
Cebpe_125	0.15536	0.083777	0.0715827	0.925638	0.162943	0.551198	0.86005	0.0654763	FALSE	Cebpe
Sp2_150	0.287639	0.216641	0.0709979	0.4332	0.324396	0.133867	0.463021	0.334399	FALSE	Sp2
Foxq1_309	0.168577	0.0979167	0.0706603	0.818029	0.180462	0.443441	0.790131	0.102301	FALSE	Foxq1
Dbx1_480	0.311013	0.241283	0.0697299	0.38906	0.351795	0.762037	0.938322	0.0276481	FALSE	Dbx1
Nkx62_838	0.311013	0.241283	0.0697299	0.38906	0.351795	0.762037	0.938322	0.0276481	FALSE	Nkx62
Zic1_181	0.204608	0.136057	0.0685514	0.620053	0.226919	0.654506	0.9139	0.0391014	FALSE	Zic1
NP_599	0.178183	0.110205	0.0679778	0.727291	0.194332	0.484635	0.843093	0.0741244	FALSE	NP
Cux2_244	0.220854	0.153815	0.0670386	0.551914	0.247726	0.299215	0.672054	0.172596	FALSE	Cux2
Crx_526	0.33058	0.263559	0.0670209	0.348655	0.375256	0.852047	0.954358	0.0202888	FALSE	Crx
Tcf7l2_732	0.125768	0.0599251	0.0658431	1.10656	0.128091	0.313662	0.685324	0.164104	FALSE	Tcf7l2
Pgr_849	0.0247921	-0.0405067	0.0652988		-0.0113804	0.479958	0.838263	0.0766195	FALSE	Pgr
Pknox2_501	0.0778192	0.013754	0.0640653	2.43844	0.0645885	0.636427	0.9139	0.0391014	FALSE	Pknox2
Zfp691_203	0.064033	0.00012039	0.0639126	5.07774	0.0455502	0.507357	0.850095	0.0705324	FALSE	Zfp691
Lhx1_422	0.285321	0.224322	0.0609987	0.372013	0.327483	0.467716	0.823405	0.0843867	FALSE	Lhx1
Atf1_106	-0.120619	-0.181345	0.0607263	-0.665865	-0.236133	0.601666	0.897666	0.0468851	FALSE	Atf1
Lmx1a_456	0.421549	0.361129	0.0604198	0.240914	0.476474	0.496775	0.847695	0.0717603	FALSE	Lmx1a
Tgif1_542	0.0782297	0.0186502	0.0595795	2.05491	0.0682442	0.662651	0.9139	0.0391014	FALSE	Tgif1
Sox2_750	0.00689766	-0.0516912	0.0585889		-0.0326791	0.472328	0.829867	0.0809916	FALSE	Sox2
Ikzf4_796	-0.211238	-0.269755	0.058517	-0.394735	-0.396872	0.369345	0.730409	0.136434	FALSE	Ikzf4
Ikzf1_149	-0.211238	-0.269755	0.058517	-0.394735	-0.396872	0.369345	0.730409	0.136434	FALSE	Ikzf1
Lef1_734	0.13998	0.0817718	0.0582079	0.816721	0.151697	0.429854	0.778504	0.108739	FALSE	Lef1
ENSMUSG00000040953_524	0.378171	0.320347	0.0578239	0.259039	0.432167	0.514938	0.850095	0.0705324	FALSE	ENSMUSG00000040953
Obox6_527	0.378171	0.320347	0.0578239	0.259039	0.432167	0.514938	0.850095	0.0705324	FALSE	Obox6
Rhox11_552	0.0850685	0.0273613	0.0577071	1.65778	0.0789034	0.578734	0.889274	0.0509642	FALSE	Rhox11
Scrt2_221	0.352035	0.295529	0.0565065	0.273408	0.404666	0.496435	0.847695	0.0717603	FALSE	Scrt2
NP_591	0.345591	0.289605	0.0559859	0.276334	0.39791	0.654506	0.9139	0.0391014	FALSE	NP
Hoxb9_428	0.345591	0.289605	0.0559859	0.276334	0.39791	0.654506	0.9139	0.0391014	FALSE	Hoxb9
Nkx31_439	0.200557	0.145898	0.054659	0.492903	0.230482	0.584244	0.891529	0.0498647	FALSE	Nkx31
Zic2_225	0.169239	0.114585	0.0546542	0.60086	0.191451	0.588301	0.894623	0.0483601	FALSE	Zic2
Pou5f1_618	0.0567357	0.00251682	0.0542189	3.8317	0.0421207	0.496096	0.847695	0.0717603	FALSE	Pou5f1
Irf3_630	0.246293	0.192609	0.0536839	0.383505	0.286231	0.67906	0.9139	0.0391014	FALSE	Irf3
Zfp128_223	0.157914	0.104561	0.0533537	0.63507	0.177902	0.497114	0.847695	0.0717603	FALSE	Zfp128
Pit1_623	0.311455	0.258821	0.0526334	0.290633	0.361923	0.663429	0.9139	0.0391014	FALSE	Pit1
Bhlha15_87	-0.142753	-0.193755	0.0510015	-0.504407	-0.265786	0.701971	0.9139	0.0391014	FALSE	Bhlha15
NP_588	-0.0685206	-0.119074	0.0505539	-0.941851	-0.142095	0.489337	0.846265	0.0724935	FALSE	NP
Onecut3_245	0.561379	0.511402	0.0499767	0.148224	0.619545	0.677098	0.9139	0.0391014	FALSE	Onecut3
Pitx3_452	0.295206	0.245617	0.0495892	0.290169	0.345296	0.901896	0.97604	0.0105325	FALSE	Pitx3
Zfp263_877	-0.106105	-0.154835	0.0487298	-0.633349	-0.201692	0.563437	0.873938	0.0585196	FALSE	Zfp263
Zfp263_163	-0.106105	-0.154835	0.0487298	-0.633349	-0.201692	0.563437	0.873938	0.0585196	FALSE	Zfp263
Gcm2_835	0.0939033	0.0459582	0.047945	1.08133	0.0975174	0.507014	0.850095	0.0705324	FALSE	Gcm2
Zic4_187	0.13966	0.0919358	0.0477237	0.648376	0.158075	0.637192	0.9139	0.0391014	FALSE	Zic4
Rxra_662	-0.409716	-0.457071	0.0473548	-0.178392	-0.819581	0.82399	0.954358	0.0202888	FALSE	Rxra
Rbpsuhrs3_825	0.00344928	-0.0438369	0.0472862		-0.0294317	0.684564	0.9139	0.0391014	FALSE	Rbpsuhrs3
Rbpj_824	0.00344928	-0.0438369	0.0472862		-0.0294317	0.684564	0.9139	0.0391014	FALSE	Rbpj
Prdm4_186	0.193945	0.146936	0.047009	0.436236	0.227052	0.433936	0.781085	0.107302	FALSE	Prdm4
Tcfap2b_2	0.0222581	-0.0247213	0.0469794		-0.00177787	0.540863	0.854912	0.0680783	FALSE	Tcfap2b
Trp53_692	-0.249616	-0.294898	0.0452814	-0.275148	-0.458499	0.728776	0.922416	0.0350731	FALSE	Trp53
Zbtb12_210	0.0958242	0.0508149	0.0450093	0.969219	0.10208	0.74332	0.931262	0.0309282	FALSE	Zbtb12
Klf10_810	0.135991	0.091071	0.0449204	0.625322	0.155142	0.66304	0.9139	0.0391014	FALSE	Klf10
Zscan4_140	0.28974	0.245065	0.0446742	0.267101	0.341875	0.662651	0.9139	0.0391014	FALSE	Zscan4
Noto_573	0.149298	0.104948	0.0443505	0.552702	0.172645	0.827329	0.954358	0.0202888	FALSE	Noto
Tbx20_767	0.074596	0.030881	0.043715	1.32139	0.0741471	0.816906	0.954358	0.0202888	FALSE	Tbx20
E2f8_263	0.382618	0.339052	0.0435655	0.194197	0.444492	0.514592	0.850095	0.0705324	FALSE	E2f8
Dnajc21_201	-0.0375926	-0.0804737	0.0428811	-1.38644	-0.0877841	0.944881	0.990945	0.00395026	FALSE	Dnajc21
IRC900814_721	0.12458	0.0818876	0.0426924	0.65571	0.141739	0.673964	0.9139	0.0391014	FALSE	IRC900814
Hnf4a_665	0.186507	0.144361	0.042146	0.407141	0.220867	0.767353	0.938322	0.0276481	FALSE	Hnf4a
Foxm1_880	0.178505	0.137592	0.0409123	0.414707	0.211696	0.727971	0.922416	0.0350731	FALSE	Foxm1
Nr2c1_660	-0.627283	-0.667879	0.0405958	-0.103673	-1.50464	0.705153	0.9139	0.0391014	FALSE	Nr2c1
Atf4_121	0.154418	0.114273	0.0401453	0.478425	0.18186	0.720738	0.922416	0.0350731	FALSE	Atf4
Mycn_65	0.114754	0.0756256	0.039128	0.656167	0.131181	0.42455	0.778504	0.108739	FALSE	Mycn
Mycs_76	0.114754	0.0756256	0.039128	0.656167	0.131181	0.42455	0.778504	0.108739	FALSE	Mycs
Mycl1_50	0.114754	0.0756256	0.039128	0.656167	0.131181	0.42455	0.778504	0.108739	FALSE	Mycl1
Hoxb2_582	-0.0850867	-0.123396	0.0383098	-0.647255	-0.158818	0.886637	0.966372	0.0148558	FALSE	Hoxb2
Max_91	0.138926	0.100997	0.0379294	0.508321	0.163449	0.496096	0.847695	0.0717603	FALSE	Max
Lhx5_471	0.271222	0.234288	0.0369343	0.238674	0.325104	0.519098	0.850095	0.0705324	FALSE	Lhx5
AC1689771_719	-0.220247	-0.255879	0.0356322	-0.255517	-0.392257	0.860881	0.955558	0.019743	FALSE	AC1689771
Sp110_718	-0.220247	-0.255879	0.0356322	-0.255517	-0.392257	0.860881	0.955558	0.019743	FALSE	Sp110
Zfp3_200	0.0468376	0.0112995	0.0355381	2.03258	0.0413391	0.95427	0.991592	0.00366687	FALSE	Zfp3
NP_600	0.184446	0.148933	0.0355136	0.347367	0.222421	0.887484	0.966372	0.0148558	FALSE	NP
NP_596	0.114088	0.0786926	0.0353954	0.592391	0.132761	0.707941	0.9139	0.0391014	FALSE	NP
Hoxd10_551	0.210433	0.175693	0.0347401	0.294999	0.254671	0.969219	0.991592	0.00366687	FALSE	Hoxd10
Tbx2_760	0.0813133	0.0475855	0.0337277	0.842087	0.0901073	0.915915	0.977736	0.0097785	FALSE	Tbx2
Mixl1_881	0.228415	0.195399	0.0330157	0.257614	0.277279	0.964947	0.991592	0.00366687	FALSE	Mixl1
Hoxd13_408	0.199858	0.168342	0.0315155	0.284213	0.243791	0.628799	0.9139	0.0391014	FALSE	Hoxd13
Egr3_183	-0.187067	-0.218002	0.0309356	-0.267135	-0.326506	0.815241	0.954358	0.0202888	FALSE	Egr3
Dmrta2_879	0.103237	0.0725258	0.0307111	0.57231	0.121521	0.842393	0.954358	0.0202888	FALSE	Dmrta2
Foxo6_321	0.0624091	0.0327757	0.0296334	1.00896	0.0670774	0.929961	0.979959	0.00879228	FALSE	Foxo6
Hoxd4_531	0.460149	0.431397	0.0287522	0.109971	0.531841	0.970074	0.991592	0.00366687	FALSE	Hoxd4
Hic1_198	-0.0054606	-0.0341284	0.0286678		-0.0288438	0.799468	0.949032	0.0227193	FALSE	Hic1
Pou3f4_561	0.260702	0.23209	0.0286124	0.196666	0.317763	0.604654	0.89782	0.0468106	FALSE	Pou3f4
Gmeb2_716	-0.0814202	-0.109794	0.0283733	-0.545709	-0.144978	0.929109	0.979959	0.00879228	FALSE	Gmeb2
Foxl1_368	0.316919	0.291501	0.0254177	0.144828	0.383176	0.853308	0.954358	0.0202888	FALSE	Foxl1
Srf_639	0.00766661	-0.0171668	0.0248334		-0.00686929	0.638341	0.9139	0.0391014	FALSE	Srf
Zic3_229	0.152189	0.127511	0.0246775	0.30287	0.188844	0.884521	0.966372	0.0148558	FALSE	Zic3
Otp_436	0.251258	0.226616	0.0246421	0.1791	0.309103	0.646788	0.9139	0.0391014	FALSE	Otp
Atf7_124	-0.582102	-0.606243	0.024141	-0.0727561	-1.30106	0.794917	0.947653	0.0233508	FALSE	Atf7
Zfp523_165	0.174727	0.150924	0.0238034	0.253525	0.217635	0.37221	0.73172	0.135655	FALSE	Zfp523
NP_595	0.119097	0.0954004	0.0236966	0.379107	0.146979	0.852467	0.954358	0.0202888	FALSE	NP
Rxrb_686	-0.282019	-0.305062	0.0230436	-0.143108	-0.501321	0.699191	0.9139	0.0391014	FALSE	Rxrb
Ovol1_166	0.253638	0.230811	0.0228277	0.166076	0.312926	0.61366	0.900738	0.0454014	FALSE	Ovol1
Bhlhe22_42	-0.135931	-0.158102	0.0221711	-0.282347	-0.229411	0.864673	0.958092	0.0185928	FALSE	Bhlhe22
Pitx1_434	0.214414	0.192644	0.0217699	0.189655	0.267271	0.998717	0.998717	0.000557495	FALSE	Pitx1
Hes2_51	0.0181309	-0.0034597	0.0215906		0.0105444	0.796157	0.947653	0.0233508	FALSE	Hes2
Mzf1_179	-0.114195	-0.135093	0.0208978	-0.319966	-0.192058	0.908265	0.9772	0.0100168	FALSE	Mzf1
Pax8_854	-0.0239354	-0.0447074	0.020772	-1.38434	-0.050385	0.965801	0.991592	0.00366687	FALSE	Pax8
Pax1_855	-0.0239354	-0.0447074	0.020772	-1.38434	-0.050385	0.965801	0.991592	0.00366687	FALSE	Pax1
Alx4_521	0.131678	0.111341	0.0203367	0.297043	0.165442	0.699191	0.9139	0.0391014	FALSE	Alx4
Shox2_463	0.131678	0.111341	0.0203367	0.297043	0.165442	0.699191	0.9139	0.0391014	FALSE	Shox2
Alx1_505	0.131678	0.111341	0.0203367	0.297043	0.165442	0.699191	0.9139	0.0391014	FALSE	Alx1
Hesx1_523	0.131678	0.111341	0.0203367	0.297043	0.165442	0.699191	0.9139	0.0391014	FALSE	Hesx1
E2f1_261	0.29585	0.275632	0.0202182	0.128171	0.3626	0.718733	0.921399	0.0355521	FALSE	E2f1
Gm4830_538	0.263665	0.243606	0.0200585	0.143225	0.326118	0.965374	0.991592	0.00366687	FALSE	Gm4830
Terf2_648	0.0880899	0.0688082	0.0192817	0.434085	0.108958	0.971356	0.991592	0.00366687	FALSE	Terf2
Id2_33	-0.103235	-0.12234	0.0191043	-0.331131	-0.172648	0.870155	0.96175	0.0169378	FALSE	Id2
Id1_74	-0.103235	-0.12234	0.0191043	-0.331131	-0.172648	0.870155	0.96175	0.0169378	FALSE	Id1
Sp7_222	0.176932	0.158599	0.0183333	0.200221	0.223751	0.649871	0.9139	0.0391014	FALSE	Sp7
Sp8_207	0.176932	0.158599	0.0183333	0.200221	0.223751	0.649871	0.9139	0.0391014	FALSE	Sp8
Sp9_231	0.176932	0.158599	0.0183333	0.200221	0.223751	0.649871	0.9139	0.0391014	FALSE	Sp9
Mybl1_647	0.26595	0.249045	0.0169046	0.123728	0.330556	0.685746	0.9139	0.0391014	FALSE	Mybl1
Pit1_621	0.279054	0.263134	0.0159198	0.112466	0.346071	0.734017	0.924862	0.0339231	FALSE	Pit1
Zkscan1_178	0.211465	0.197402	0.0140632	0.135521	0.268355	0.749814	0.936426	0.0285267	FALSE	Zkscan1
Nr4a1_847	-0.475342	-0.489334	0.0139923	-0.059124	-0.949918	0.813993	0.954358	0.0202888	FALSE	Nr4a1
Foxn3_829	0.0527493	0.0395259	0.0132234	0.538746	0.0650726	0.848266	0.954358	0.0202888	FALSE	Foxn3
Dbx2_541	-0.00194108	-0.0151482	0.0132071		-0.0123802	0.926979	0.979606	0.00894835	FALSE	Dbx2
Lin54_246	0.392666	0.379735	0.0129308	0.0682994	0.471136	0.771859	0.938322	0.0276481	FALSE	Lin54
Pou1f1_615	0.053159	0.0405259	0.0126331	0.51418	0.0660443	0.922722	0.979606	0.00894835	FALSE	Pou1f1
Zfp652_239	0.26021	0.247738	0.0124718	0.100663	0.326507	0.837365	0.954358	0.0202888	FALSE	Zfp652
Ahctf1_13	0.594164	0.58184	0.0123236	0.0435658	0.667213	0.66032	0.9139	0.0391014	FALSE	Ahctf1
Snai3_147	0.103473	0.0920597	0.0114133	0.239544	0.134571	0.916766	0.977736	0.0097785	FALSE	Snai3
Snai1_197	0.103473	0.0920597	0.0114133	0.239544	0.134571	0.916766	0.977736	0.0097785	FALSE	Snai1
Nkx32_548	0.161781	0.151413	0.0103687	0.142651	0.209886	0.847847	0.954358	0.0202888	FALSE	Nkx32
Hoxc9_503	0.400227	0.390699	0.00952726	0.0544449	0.480744	0.906141	0.977038	0.0100888	FALSE	Hoxc9
NP_594	0.400227	0.390699	0.00952726	0.0544449	0.480744	0.906141	0.977038	0.0100888	FALSE	NP
Nkx26_536	0.16393	0.154608	0.00932155	0.131095	0.213216	0.898926	0.974021	0.0114318	FALSE	Nkx26
Tcfap2a_1	0.0570061	0.0481545	0.00885165	0.364751	0.0739303	0.778016	0.940014	0.0268655	FALSE	Tcfap2a
Irx5_484	-0.0199929	-0.0286616	0.00866875	-1.10244	-0.0355307	0.912939	0.9772	0.0100168	FALSE	Irx5
Mlxip_70	0.0169475	0.00850267	0.0084448	1.22339	0.0182426	0.904443	0.977038	0.0100888	FALSE	Mlxip
Hnf1a_470	0.120839	0.113373	0.00746636	0.15451	0.159766	0.877756	0.966372	0.0148558	FALSE	Hnf1a
Klf4_143	-0.227326	-0.234748	0.00742141	-0.0829003	-0.379014	0.644864	0.9139	0.0391014	FALSE	Klf4
Gm5294_351	0.0758033	0.0692239	0.00657943	0.227324	0.100996	0.912514	0.9772	0.0100168	FALSE	Gm5294
Foxl1_377	0.0758033	0.0692239	0.00657943	0.227324	0.100996	0.912514	0.9772	0.0100168	FALSE	Foxl1
Zfp740_204	0.243247	0.237057	0.00618945	0.0693104	0.310517	0.880292	0.966372	0.0148558	FALSE	Zfp740
Tfdp1_256	0.33651	0.330422	0.00608808	0.0497527	0.415181	0.884521	0.966372	0.0148558	FALSE	Tfdp1
Tfdp2_255	0.33651	0.330422	0.00608808	0.0497527	0.415181	0.884521	0.966372	0.0148558	FALSE	Tfdp2
Kdm2b_249	0.156342	0.15038	0.00596167	0.105296	0.205844	0.920169	0.978998	0.00921838	FALSE	Kdm2b
Grhl1_390	0.20332	0.197644	0.00567532	0.0790956	0.263614	0.946588	0.991556	0.0036827	FALSE	Grhl1
Nkx29_564	0.112053	0.106725	0.00532776	0.137877	0.149766	0.857934	0.955558	0.019743	FALSE	Nkx29
Olig2_72	0.0024087	-0.00212803	0.00453674		0.000202447	0.88156	0.966372	0.0148558	FALSE	Olig2
Rhox9_572	-0.0116066	-0.0157821	0.00417553	-1.77365	-0.0198933	0.853728	0.954358	0.0202888	FALSE	Rhox9
Rhox6_412	-0.0116066	-0.0157821	0.00417553	-1.77365	-0.0198933	0.853728	0.954358	0.0202888	FALSE	Rhox6
Prrxl1_839	-0.0116066	-0.0157821	0.00417553	-1.77365	-0.0198933	0.853728	0.954358	0.0202888	FALSE	Prrxl1
Lhx2_393	-0.0116066	-0.0157821	0.00417553	-1.77365	-0.0198933	0.853728	0.954358	0.0202888	FALSE	Lhx2
Lbx2_498	-0.0116066	-0.0157821	0.00417553	-1.77365	-0.0198933	0.853728	0.954358	0.0202888	FALSE	Lbx2
Lhx9_424	-0.0116066	-0.0157821	0.00417553	-1.77365	-0.0198933	0.853728	0.954358	0.0202888	FALSE	Lhx9
Arx_500	-0.0116066	-0.0157821	0.00417553	-1.77365	-0.0198933	0.853728	0.954358	0.0202888	FALSE	Arx
Prrx2_519	-0.0116066	-0.0157821	0.00417553	-1.77365	-0.0198933	0.853728	0.954358	0.0202888	FALSE	Prrx2
Tbx3_765	0.0872723	0.0831809	0.0040914	0.155088	0.117996	0.850366	0.954358	0.0202888	FALSE	Tbx3
Vsx2_431	0.11035	0.106609	0.00374071	0.118732	0.148582	0.951709	0.991592	0.00366687	FALSE	Vsx2
Nr2e1_667	-0.0066578	-0.00922398	0.00256619		-0.011502	0.95854	0.991592	0.00366687	FALSE	Nr2e1
Lhx3_459	0.256951	0.254655	0.00229602	0.0435834	0.32861	0.964092	0.991592	0.00366687	FALSE	Lhx3
Hoxc12_550	0.224871	0.223361	0.00150978	0.044661	0.291741	0.925702	0.979606	0.00894835	FALSE	Hoxc12
NP_605	0.224871	0.223361	0.00150978	0.044661	0.291741	0.925702	0.979606	0.00894835	FALSE	NP
Onecut2_827	0.495228	0.494139	0.001089	0.0192511	0.57984	0.984179	0.997349	0.00115284	FALSE	Onecut2
Onecut1_826	0.495228	0.494139	0.001089	0.0192511	0.57984	0.984179	0.997349	0.00115284	FALSE	Onecut1
Glis1_185	0.0741589	0.0742125	-5.35145e-05	0.100922	0.103243	0.707543	0.9139	0.0391014	FALSE	Glis1
Gmeb1_715	-0.135422	-0.135159	-0.000263128	-0.0587389	-0.209712	0.808175	0.954358	0.0202888	FALSE	Gmeb1
Sim1_30	0.118845	0.119793	-0.00094844	0.053797	0.162621	0.993158	0.998717	0.000557495	FALSE	Sim1
Npas3_34	0.118845	0.119793	-0.00094844	0.053797	0.162621	0.993158	0.998717	0.000557495	FALSE	Npas3
Sim2_92	0.118845	0.119793	-0.00094844	0.053797	0.162621	0.993158	0.998717	0.000557495	FALSE	Sim2
Npas1_19	0.118845	0.119793	-0.00094844	0.053797	0.162621	0.993158	0.998717	0.000557495	FALSE	Npas1
Dmrtc2_250	0.197292	0.198359	-0.00106741	0.0321028	0.260417	0.986317	0.997349	0.00115284	FALSE	Dmrtc2
Gsc2_442	0.0526534	0.054246	-0.00159257	0.0987124	0.0751215	0.678667	0.9139	0.0391014	FALSE	Gsc2
Spdef_279	0.186428	0.188427	-0.00199911	0.0268457	0.24784	0.986317	0.997349	0.00115284	FALSE	Spdef
Creb1_109	-0.185828	-0.183595	-0.00223281	-0.0268058	-0.294617	0.90869	0.9772	0.0100168	FALSE	Creb1
Hoxc11_404	0.121758	0.124091	-0.00233301	0.0366335	0.167261	0.789135	0.947653	0.0233508	FALSE	Hoxc11
Dux_392	0.260984	0.263453	-0.00246919	0.0167857	0.335961	0.981187	0.997349	0.00115284	FALSE	Dux
Zfp524_212	0.203942	0.206506	-0.0025639	0.0206906	0.269301	0.970501	0.991592	0.00366687	FALSE	Zfp524
Esx1_444	0.0560424	0.0587175	-0.00267508	0.0673266	0.0804939	0.799468	0.949032	0.0227193	FALSE	Esx1
Sp5_238	0.151832	0.154557	-0.0027246	0.0260374	0.205636	0.724753	0.922416	0.0350731	FALSE	Sp5
Sp6_191	0.151832	0.154557	-0.0027246	0.0260374	0.205636	0.724753	0.922416	0.0350731	FALSE	Sp6
Etv3_267	0.367854	0.370725	-0.0028701	0.0104349	0.453428	0.809005	0.954358	0.0202888	FALSE	Etv3
Atf5_791	-0.0330811	-0.0300682	-0.00301292	-0.138136	-0.0462872	0.755103	0.938322	0.0276481	FALSE	Atf5
Esrrb_669	-0.560967	-0.556827	-0.0041408	-0.0037361	-1.18081	0.898078	0.974021	0.0114318	FALSE	Esrrb
Npas2_44	0.154885	0.159267	-0.00438197	0.0106403	0.210484	0.893414	0.970893	0.0128286	FALSE	Npas2
Myt1l_241	0.048031	0.0524454	-0.00441438	0.0304506	0.0707165	0.96751	0.991592	0.00366687	FALSE	Myt1l
Hlf_99	0.0100001	0.0147617	-0.00476156	0.0684301	0.0177522	0.496096	0.847695	0.0717603	FALSE	Hlf
Osr2_161	0.0259677	0.0310447	-0.00507707	0.0216093	0.0405505	0.750627	0.936426	0.0285267	FALSE	Osr2
Tbr1_769	0.0250439	0.0304073	-0.00536344	0.00942107	0.0394551	0.927405	0.979606	0.00894835	FALSE	Tbr1
Smad4_860	0.0845864	0.0907926	-0.0062062	-0.00983527	0.121267	0.70834	0.9139	0.0391014	FALSE	Smad4
Foxa1_306	0.0571988	0.0635453	-0.00634645	-0.0170639	0.0845705	0.970074	0.991592	0.00366687	FALSE	Foxa1
Tbx21_762	-0.151344	-0.143908	-0.00743649	0.018794	-0.230442	0.974347	0.993496	0.00283374	FALSE	Tbx21
Egr2_188	-0.149851	-0.140865	-0.0089864	0.0350057	-0.226608	0.54798	0.85847	0.066275	FALSE	Egr2
Mbd1_248	0.0484732	0.0581617	-0.0096885	-0.102158	0.0749404	0.949148	0.991592	0.00366687	FALSE	Mbd1
Tgif2_566	0.0622863	0.072321	-0.0100347	-0.0892609	0.0939706	0.846587	0.954358	0.0202888	FALSE	Tgif2
Ahr_28	-0.0248949	-0.0144458	-0.0104491	0.476709	-0.0286612	0.842812	0.954358	0.0202888	FALSE	Ahr
Ahrr_36	-0.0248949	-0.0144458	-0.0104491	0.476709	-0.0286612	0.842812	0.954358	0.0202888	FALSE	Ahrr
Creb3l2_118	0.0217522	0.0334111	-0.0116589	-0.271927	0.039253	0.950428	0.991592	0.00366687	FALSE	Creb3l2
Ebf1_90	-0.125607	-0.11344	-0.0121663	0.0828931	-0.183643	0.784188	0.945576	0.0243036	FALSE	Ebf1
Hmbox1_438	0.236127	0.248915	-0.0127875	-0.0420731	0.31327	0.967937	0.991592	0.00366687	FALSE	Hmbox1
Gm5889_580	0.295202	0.309743	-0.0145405	-0.0420958	0.381253	0.729985	0.922416	0.0350731	FALSE	Gm5889
Obox3_569	0.295202	0.309743	-0.0145405	-0.0420958	0.381253	0.729985	0.922416	0.0350731	FALSE	Obox3
Klf11_798	0.174061	0.188679	-0.0146174	-0.0700853	0.240461	0.822322	0.954358	0.0202888	FALSE	Klf11
Klf13_817	0.174061	0.188679	-0.0146174	-0.0700853	0.240461	0.822322	0.954358	0.0202888	FALSE	Klf13
Klf16_874	0.174061	0.188679	-0.0146174	-0.0700853	0.240461	0.822322	0.954358	0.0202888	FALSE	Klf16
Klf14_237	0.174061	0.188679	-0.0146174	-0.0700853	0.240461	0.822322	0.954358	0.0202888	FALSE	Klf14
Klf8_194	-0.139337	-0.123207	-0.01613	0.120453	-0.203024	0.801539	0.950211	0.0221799	FALSE	Klf8
Foxj3_303	-0.00087948	0.0153176	-0.0161971	-1.37081	0.0103775	0.768991	0.938322	0.0276481	FALSE	Foxj3
Foxl2_832	-0.00087948	0.0153176	-0.0161971	-1.37081	0.0103775	0.768991	0.938322	0.0276481	FALSE	Foxl2
Foxn2_830	-0.00087948	0.0153176	-0.0161971	-1.37081	0.0103775	0.768991	0.938322	0.0276481	FALSE	Foxn2
ENSMUSG00000090020_834	-0.00087948	0.0153176	-0.0161971	-1.37081	0.0103775	0.768991	0.938322	0.0276481	FALSE	ENSMUSG00000090020
Gm5294_342	-0.0818159	-0.0646999	-0.0171159	0.243735	-0.10976	0.830672	0.954358	0.0202888	FALSE	Gm5294
Hoxd11_532	-0.11486	-0.0972782	-0.0175819	0.171222	-0.161765	0.7694	0.938322	0.0276481	FALSE	Hoxd11
Pou6f2_617	-0.00297295	0.0147409	-0.0177138	-1.86279	0.00846388	0.879446	0.966372	0.0148558	FALSE	Pou6f2
Sox18_740	-0.0284924	-0.0102544	-0.018238	1.34141	-0.0282242	0.943601	0.990945	0.00395026	FALSE	Sox18
Sox7_746	-0.0284924	-0.0102544	-0.018238	1.34141	-0.0282242	0.943601	0.990945	0.00395026	FALSE	Sox7
Zic5_195	0.286014	0.30529	-0.0192754	-0.0657962	0.373678	0.738462	0.929134	0.0319215	FALSE	Zic5
E2f3_258	0.200609	0.220142	-0.0195326	-0.0936152	0.275455	0.998717	0.998717	0.000557495	FALSE	E2f3
Hes1_39	0.0393746	0.0597709	-0.0203963	-0.395792	0.0698021	0.666544	0.9139	0.0391014	FALSE	Hes1
Nr1d2_845	-0.313685	-0.29315	-0.0205347	0.0722823	-0.521635	0.839878	0.954358	0.0202888	FALSE	Nr1d2
Nr1d1_844	-0.313685	-0.29315	-0.0205347	0.0722823	-0.521635	0.839878	0.954358	0.0202888	FALSE	Nr1d1
Sp100_714	0.12368	0.144719	-0.0210389	-0.160674	0.181675	0.752254	0.93713	0.0282004	FALSE	Sp100
Arid2_11	0.166324	0.188344	-0.0220202	-0.130355	0.235524	0.518056	0.850095	0.0705324	FALSE	Arid2
Nfil3_137	0.0901879	0.112277	-0.0220895	-0.22517	0.139119	0.739675	0.929336	0.0318274	FALSE	Nfil3
Pou3f1_620	0.0960475	0.118643	-0.0225953	-0.219394	0.147105	0.911664	0.9772	0.0100168	FALSE	Pou3f1
Hoxc5_441	0.293537	0.316796	-0.0232585	-0.0823271	0.384234	0.603533	0.897666	0.0468851	FALSE	Hoxc5
Prop1_539	0.293537	0.316796	-0.0232585	-0.0823271	0.384234	0.603533	0.897666	0.0468851	FALSE	Prop1
Hlx_518	0.293537	0.316796	-0.0232585	-0.0823271	0.384234	0.603533	0.897666	0.0468851	FALSE	Hlx
Lmx1b_515	0.293537	0.316796	-0.0232585	-0.0823271	0.384234	0.603533	0.897666	0.0468851	FALSE	Lmx1b
Alx3_419	0.293537	0.316796	-0.0232585	-0.0823271	0.384234	0.603533	0.897666	0.0468851	FALSE	Alx3
Sp3_802	0.207217	0.23068	-0.0234624	-0.115398	0.285637	0.995724	0.998717	0.000557495	FALSE	Sp3
Sox15_737	0.0173832	0.0419762	-0.024593	-0.817166	0.0421956	0.83569	0.954358	0.0202888	FALSE	Sox15
Osr1_206	0.0494384	0.0741369	-0.0246985	-0.417276	0.0864953	0.785424	0.945576	0.0243036	FALSE	Osr1
Pou2f1_619	0.257514	0.283007	-0.0254935	-0.104519	0.345124	0.893838	0.970893	0.0128286	FALSE	Pou2f1
Klf6_794	-0.140161	-0.114467	-0.0256938	0.237415	-0.196466	0.824825	0.954358	0.0202888	FALSE	Klf6
Klf3_804	-0.140161	-0.114467	-0.0256938	0.237415	-0.196466	0.824825	0.954358	0.0202888	FALSE	Klf3
Klf2_819	-0.140161	-0.114467	-0.0256938	0.237415	-0.196466	0.824825	0.954358	0.0202888	FALSE	Klf2
Tlx1_450	0.159203	0.185294	-0.0260913	-0.167372	0.229279	0.861302	0.955558	0.019743	FALSE	Tlx1
Tlx3_522	0.159203	0.185294	-0.0260913	-0.167372	0.229279	0.861302	0.955558	0.019743	FALSE	Tlx3
Ybx1_822	-0.0969691	-0.0699978	-0.0269713	0.394679	-0.125767	0.987172	0.997349	0.00115284	FALSE	Ybx1
Ybx2_821	-0.0969691	-0.0699978	-0.0269713	0.394679	-0.125767	0.987172	0.997349	0.00115284	FALSE	Ybx2
Csda_823	-0.0969691	-0.0699978	-0.0269713	0.394679	-0.125767	0.987172	0.997349	0.00115284	FALSE	Csda
Foxl1_361	0.252541	0.279588	-0.0270471	-0.114427	0.340351	0.705153	0.9139	0.0391014	FALSE	Foxl1
Pitx2_464	0.240363	0.267819	-0.0274567	-0.122012	0.326642	0.673182	0.9139	0.0391014	FALSE	Pitx2
Nr2e3_683	-0.0269778	0.000732867	-0.0277107		-0.0190571	0.756733	0.938322	0.0276481	FALSE	Nr2e3
NP_604	0.184374	0.212187	-0.0278131	-0.158143	0.260966	0.405231	0.763704	0.117075	FALSE	NP
NP_601	0.290688	0.318668	-0.0279796	-0.10449	0.383694	0.712331	0.915854	0.0381737	FALSE	NP
Irx6_485	0.0928579	0.121114	-0.0282562	-0.293753	0.146637	0.68969	0.9139	0.0391014	FALSE	Irx6
Lbx1_451	-0.0306305	-0.00179799	-0.0288325		-0.0235839	0.755511	0.938322	0.0276481	FALSE	Lbx1
Foxp3_311	0.0196042	0.0486786	-0.0290743	-0.898831	0.0484335	0.69048	0.9139	0.0391014	FALSE	Foxp3
Foxk2_310	0.0196042	0.0486786	-0.0290743	-0.898831	0.0484335	0.69048	0.9139	0.0391014	FALSE	Foxk2
Foxk1_324	0.0196042	0.0486786	-0.0290743	-0.898831	0.0484335	0.69048	0.9139	0.0391014	FALSE	Foxk1
Foxj2_298	0.0196042	0.0486786	-0.0290743	-0.898831	0.0484335	0.69048	0.9139	0.0391014	FALSE	Foxj2
Foxp4_300	0.0196042	0.0486786	-0.0290743	-0.898831	0.0484335	0.69048	0.9139	0.0391014	FALSE	Foxp4
Foxp2_301	0.0196042	0.0486786	-0.0290743	-0.898831	0.0484335	0.69048	0.9139	0.0391014	FALSE	Foxp2
Foxo3_319	0.0196042	0.0486786	-0.0290743	-0.898831	0.0484335	0.69048	0.9139	0.0391014	FALSE	Foxo3
Scrt1_205	0.330723	0.359829	-0.0291056	-0.0970086	0.427902	0.848266	0.954358	0.0202888	FALSE	Scrt1
Sox11_747	-0.0434873	-0.0143298	-0.0291575	1.54229	-0.0423209	0.775141	0.938322	0.0276481	FALSE	Sox11
Crem_134	-0.206212	-0.176846	-0.0293659	0.184043	-0.306732	0.727166	0.922416	0.0350731	FALSE	Crem
E2f7_260	0.401566	0.430995	-0.0294289	-0.0817494	0.502107	0.67749	0.9139	0.0391014	FALSE	E2f7
Zfp42_875	0.276257	0.306136	-0.0298787	-0.118525	0.368708	0.7735	0.938322	0.0276481	FALSE	Zfp42
Mbtps2_813	0.276257	0.306136	-0.0298787	-0.118525	0.368708	0.7735	0.938322	0.0276481	FALSE	Mbtps2
Bbx_730	-0.0751691	-0.0443442	-0.030825	0.674719	-0.0888939	0.708739	0.9139	0.0391014	FALSE	Bbx
Foxl1_375	0.344271	0.375196	-0.030925	-0.100367	0.443324	0.644095	0.9139	0.0391014	FALSE	Foxl1
Gm5294_348	0.344271	0.375196	-0.030925	-0.100367	0.443324	0.644095	0.9139	0.0391014	FALSE	Gm5294
Pbx1_554	-0.205665	-0.174289	-0.031376	0.20132	-0.303965	0.970928	0.991592	0.00366687	FALSE	Pbx1
Pdx1_472	-0.0452015	-0.0135311	-0.0316703	1.70619	-0.0430011	0.962383	0.991592	0.00366687	FALSE	Pdx1
Zfx_240	0.0423174	0.074493	-0.0321756	-0.616485	0.0818921	0.613283	0.900738	0.0454014	FALSE	Zfx
Zbtb49_176	-0.00601758	0.0264308	-0.0324484	-4.18952	0.0146504	0.744942	0.93197	0.0305982	FALSE	Zbtb49
Zscan20_226	0.0456754	0.0826902	-0.0370149	-0.669384	0.089746	0.568151	0.879139	0.0559426	FALSE	Zscan20
Hoxd12_409	0.243753	0.281178	-0.037425	-0.172134	0.336243	0.699984	0.9139	0.0391014	FALSE	Hoxd12
Zfp105_218	0.604067	0.641916	-0.0378497	-0.0741849	0.698655	0.850786	0.954358	0.0202888	FALSE	Zfp105
Zkscan3_156	-0.0128482	0.0253066	-0.0381548		0.00895893	0.83569	0.954358	0.0202888	FALSE	Zkscan3
Zkscan4_216	-0.0128482	0.0253066	-0.0381548		0.00895893	0.83569	0.954358	0.0202888	FALSE	Zkscan4
Egr4_234	-0.338965	-0.300715	-0.0382493	0.149754	-0.556054	0.995724	0.998717	0.000557495	FALSE	Egr4
Pax4_475	0.015913	0.0542869	-0.038374	-1.26083	0.0497701	0.662262	0.9139	0.0391014	FALSE	Pax4
Zfp784_199	0.0358664	0.0742798	-0.0384134	-0.812205	0.077343	0.732807	0.924657	0.0340191	FALSE	Zfp784
Atf2_112	-0.448099	-0.409611	-0.0384881	0.112026	-0.80807	0.99829	0.998717	0.000557495	FALSE	Atf2
Sox21_745	-0.026449	0.0122859	-0.0387349		-0.0102528	0.885791	0.966372	0.0148558	FALSE	Sox21
Esr1_666	-0.851483	-0.811506	-0.0399762	0.0600412	-2.56913	0.785836	0.945576	0.0243036	FALSE	Esr1
Fev_291	0.373436	0.413488	-0.0400522	-0.124972	0.478674	0.953843	0.991592	0.00366687	FALSE	Fev
Ar_687	-0.338042	-0.297283	-0.0407591	0.162405	-0.551443	0.760404	0.938322	0.0276481	FALSE	Ar
Zfp711_168	0.164956	0.205969	-0.0410134	-0.26951	0.24545	0.54406	0.855926	0.0675636	FALSE	Zfp711
Naif1_637	0.0768245	0.118658	-0.0418333	-0.515602	0.134538	0.829836	0.954358	0.0202888	FALSE	Naif1
Zbtb3_235	0.0524253	0.0950009	-0.0425756	-0.69301	0.102609	0.669274	0.9139	0.0391014	FALSE	Zbtb3
Foxl1_356	0.245993	0.288613	-0.04262	-0.196722	0.341761	0.67749	0.9139	0.0391014	FALSE	Foxl1
Gm5294_333	0.245993	0.288613	-0.04262	-0.196722	0.341761	0.67749	0.9139	0.0391014	FALSE	Gm5294
Nkx12_545	0.1537	0.196725	-0.0430253	-0.301247	0.232921	0.64064	0.9139	0.0391014	FALSE	Nkx12
Yy1_154	0.287002	0.330179	-0.0431772	-0.173313	0.388014	0.918893	0.97882	0.009297	FALSE	Yy1
Pou2f2_616	0.143786	0.187354	-0.0435678	-0.323084	0.221035	0.77391	0.938322	0.0276481	FALSE	Pou2f2
Hsf4_627	-0.213101	-0.169439	-0.0436619	0.295679	-0.306271	0.742105	0.931061	0.0310217	FALSE	Hsf4
Zfp161_209	0.118059	0.162966	-0.0449071	-0.392934	0.189683	0.647558	0.9139	0.0391014	FALSE	Zfp161
Pax3_613	-0.061285	-0.0150911	-0.046194	2.03659	-0.0561732	0.587931	0.894623	0.0483601	FALSE	Pax3
Gm4881_297	0.165589	0.212702	-0.0471131	-0.310191	0.249925	0.828582	0.954358	0.0202888	FALSE	Gm4881
Fli1_277	0.454179	0.501542	-0.0473629	-0.124985	0.56351	0.816906	0.954358	0.0202888	FALSE	Fli1
Klf12_236	-0.137824	-0.0895861	-0.0482383	0.572495	-0.174142	0.859197	0.955558	0.019743	FALSE	Klf12
Gm5294_341	0.531026	0.579564	-0.048538	-0.110719	0.637188	0.698397	0.9139	0.0391014	FALSE	Gm5294
Foxl1_366	0.531026	0.579564	-0.048538	-0.110719	0.637188	0.698397	0.9139	0.0391014	FALSE	Foxl1
Foxe1_328	0.531026	0.579564	-0.048538	-0.110719	0.637188	0.698397	0.9139	0.0391014	FALSE	Foxe1
Foxd3_327	0.531026	0.579564	-0.048538	-0.110719	0.637188	0.698397	0.9139	0.0391014	FALSE	Foxd3
E4f1_873	-0.21276	-0.163339	-0.0494209	0.346824	-0.300537	0.617429	0.901221	0.0451687	FALSE	E4f1
Smad1_863	-0.0897611	-0.0403254	-0.0494357	1.10058	-0.0970285	0.793264	0.947653	0.0233508	FALSE	Smad1
Smad5_883	-0.0897611	-0.0403254	-0.0494357	1.10058	-0.0970285	0.793264	0.947653	0.0233508	FALSE	Smad5
Tcf7l1_744	-0.0486227	0.000880227	-0.0495029		-0.0348566	0.687717	0.9139	0.0391014	FALSE	Tcf7l1
Pou3f3_540	-0.0226442	0.0275474	-0.0501916		0.00353258	0.770629	0.938322	0.0276481	FALSE	Pou3f3
Gm5294_344	0.365465	0.416039	-0.0505747	-0.164307	0.475865	0.796157	0.947653	0.0233508	FALSE	Gm5294
Foxl1_370	0.365465	0.416039	-0.0505747	-0.164307	0.475865	0.796157	0.947653	0.0233508	FALSE	Foxl1
NP_586	-0.0289179	0.0216595	-0.0505775		-0.00524536	0.967937	0.991592	0.00366687	FALSE	NP
Pbx3_513	0.596089	0.649273	-0.0531843	-0.109516	0.698379	0.718333	0.921399	0.0355521	FALSE	Pbx3
Foxd4_833	-0.034711	0.0185321	-0.053243		-0.0117181	0.60765	0.898841	0.0463169	FALSE	Foxd4
Foxi1_317	0.371444	0.426239	-0.0547958	-0.176146	0.484233	0.523275	0.850095	0.0705324	FALSE	Foxi1
Foxi3_323	0.371444	0.426239	-0.0547958	-0.176146	0.484233	0.523275	0.850095	0.0705324	FALSE	Foxi3
Gm5294_340	0.371444	0.426239	-0.0547958	-0.176146	0.484233	0.523275	0.850095	0.0705324	FALSE	Gm5294
Foxi2_318	0.371444	0.426239	-0.0547958	-0.176146	0.484233	0.523275	0.850095	0.0705324	FALSE	Foxi2
Foxl1_362	0.371444	0.426239	-0.0547958	-0.176146	0.484233	0.523275	0.850095	0.0705324	FALSE	Foxl1
Mtf1_175	0.165937	0.221148	-0.0552105	-0.362956	0.25525	0.793677	0.947653	0.0233508	FALSE	Mtf1
Phf21a_15	0.35105	0.407331	-0.056281	-0.190789	0.463822	0.633753	0.9139	0.0391014	FALSE	Phf21a
Dmrt1_251	-0.0678315	-0.0113698	-0.0564617	2.68501	-0.0582937	0.354113	0.714708	0.145871	FALSE	Dmrt1
Hoxb1_423	-0.235763	-0.179257	-0.0565053	0.364371	-0.335536	0.968364	0.991592	0.00366687	FALSE	Hoxb1
E2f2_259	0.167233	0.224523	-0.0572898	-0.373879	0.25807	0.616297	0.901221	0.0451687	FALSE	E2f2
Pax7_467	-0.114531	-0.0565216	-0.0580098	0.972112	-0.128987	0.580935	0.891104	0.0500715	FALSE	Pax7
Bsx_559	-0.000774102	0.0577065	-0.0584806	-3.13393	0.0404944	0.563799	0.873938	0.0585196	FALSE	Bsx
Hnf1b_426	0.188737	0.247878	-0.0591414	-0.348073	0.284878	0.591629	0.896593	0.0474049	FALSE	Hnf1b
Gsx1_556	0.0723691	0.131622	-0.0592531	-0.741083	0.140119	0.63949	0.9139	0.0391014	FALSE	Gsx1
Tbpl2_773	0.12598	0.185409	-0.0594294	-0.488753	0.20876	0.775552	0.938322	0.0276481	FALSE	Tbpl2
Tbp_772	0.12598	0.185409	-0.0594294	-0.488753	0.20876	0.775552	0.938322	0.0276481	FALSE	Tbp
Foxp1_302	-0.153112	-0.0926933	-0.0604185	0.682308	-0.189191	0.423929	0.778504	0.108739	FALSE	Foxp1
Erg_287	0.438175	0.499623	-0.0614478	-0.170366	0.554735	0.944881	0.990945	0.00395026	FALSE	Erg
Gm5294_352	0.0316398	0.0941224	-0.0624826	-1.29345	0.0879802	0.39831	0.755017	0.122043	FALSE	Gm5294
Foxl1_378	0.0316398	0.0941224	-0.0624826	-1.29345	0.0879802	0.39831	0.755017	0.122043	FALSE	Foxl1
Rax_447	0.041966	0.104518	-0.0625524	-1.10439	0.101976	0.656829	0.9139	0.0391014	FALSE	Rax
Hdx_495	-0.37634	-0.313449	-0.0628908	0.243702	-0.610202	0.582405	0.891386	0.0499341	FALSE	Hdx
Dmrt2_254	0.157273	0.220709	-0.0634355	-0.434013	0.249738	0.69483	0.9139	0.0391014	FALSE	Dmrt2
Foxl1_355	0.310803	0.374754	-0.0639505	-0.242877	0.425222	0.432992	0.78098	0.10736	FALSE	Foxl1
Gm5294_332	0.310803	0.374754	-0.0639505	-0.242877	0.425222	0.432992	0.78098	0.10736	FALSE	Gm5294
Hmx2_549	0.278943	0.343943	-0.065	-0.271905	0.391155	0.58314	0.891386	0.0499341	FALSE	Hmx2
Hoxa3_584	-0.011899	0.0538714	-0.0657704		0.0299633	0.618185	0.901221	0.0451687	FALSE	Hoxa3
Atf3_110	-0.354308	-0.288416	-0.0658922	0.275711	-0.559285	0.630702	0.9139	0.0391014	FALSE	Atf3
Lhx6_458	-0.0488376	0.0180154	-0.066853		-0.0224066	0.551914	0.86005	0.0654763	FALSE	Lhx6
NP_585	-0.0488376	0.0180154	-0.066853		-0.0224066	0.551914	0.86005	0.0654763	FALSE	NP
Foxh1_304	0.0518509	0.119097	-0.067246	-1.02698	0.118325	0.512519	0.850095	0.0705324	FALSE	Foxh1
Foxo4_313	-0.113141	-0.0451453	-0.0679962	1.29087	-0.118952	0.370489	0.731033	0.136063	FALSE	Foxo4
Vdr_671	-0.147323	-0.0789958	-0.0683276	0.859972	-0.173254	0.46313	0.816961	0.0877987	FALSE	Vdr
Dmrt3_252	-0.154682	-0.0862192	-0.0684623	0.804632	-0.185163	0.659156	0.9139	0.0391014	FALSE	Dmrt3
Lhx4_454	-0.100794	-0.0317903	-0.0690036	1.64577	-0.0989568	0.679452	0.9139	0.0391014	FALSE	Lhx4
En1_563	-0.100794	-0.0317903	-0.0690036	1.64577	-0.0989568	0.679452	0.9139	0.0391014	FALSE	En1
Tcfap2c_3	0.0116227	0.0807809	-0.0691582	-2.10831	0.0651611	0.439625	0.788108	0.103414	FALSE	Tcfap2c
Nkx21_399	0.0984405	0.167664	-0.0692239	-0.678398	0.180215	0.54584	0.856639	0.0672023	FALSE	Nkx21
Dlx4_427	-0.0336617	0.0362512	-0.0699128		0.00186671	0.887484	0.966372	0.0148558	FALSE	Dlx4
Sox12_741	-0.143872	-0.0739493	-0.0699225	0.921691	-0.166358	0.456297	0.806521	0.0933841	FALSE	Sox12
Rfx7_709	0.250753	0.320775	-0.0700223	-0.321322	0.362626	0.378561	0.735442	0.133451	FALSE	Rfx7
Cebpa_115	-0.106308	-0.0345234	-0.0717849	1.60205	-0.105343	0.614413	0.900738	0.0454014	FALSE	Cebpa
Ppard_656	-0.260208	-0.187841	-0.0723668	0.442969	-0.365917	0.475969	0.834601	0.078521	FALSE	Ppard
Irx1_565	0.018811	0.0914028	-0.0725918	-1.82365	0.0773892	0.502905	0.850095	0.0705324	FALSE	Irx1
Etv2_270	0.523911	0.596612	-0.0727015	-0.171589	0.641788	0.655667	0.9139	0.0391014	FALSE	Etv2
Foxl1_376	-0.611977	-0.539183	-0.0727948	0.170095	-1.23644	0.368488	0.730409	0.136434	FALSE	Foxl1
Gm5294_350	-0.611977	-0.539183	-0.0727948	0.170095	-1.23644	0.368488	0.730409	0.136434	FALSE	Gm5294
Foxd2_322	-0.077789	-0.00469747	-0.0730915	4.70206	-0.0607632	0.498814	0.847695	0.0717603	FALSE	Foxd2
Foxe3_315	-0.077789	-0.00469747	-0.0730915	4.70206	-0.0607632	0.498814	0.847695	0.0717603	FALSE	Foxe3
Gm98_652	-0.0863781	-0.0122479	-0.0741302	2.94291	-0.0729577	0.422068	0.778504	0.108739	FALSE	Gm98
Foxl1_380	0.723114	0.797338	-0.0742239	-0.129547	0.81576	0.880292	0.966372	0.0148558	FALSE	Foxl1
Rest_805	-0.18553	-0.111155	-0.0743745	0.705123	-0.231655	0.68181	0.9139	0.0391014	FALSE	Rest
Msx3_453	0.186271	0.260813	-0.0745424	-0.439122	0.291064	0.499835	0.847797	0.0717082	FALSE	Msx3
Zbtb1_182	-0.104195	-0.0291637	-0.0750317	1.83064	-0.0995555	0.285946	0.655038	0.183733	FALSE	Zbtb1
Sry_748	-0.148013	-0.0726183	-0.0753946	0.99181	-0.168634	0.530275	0.850368	0.0703932	FALSE	Sry
Zfp282_170	-0.0982218	-0.0227126	-0.0755092	2.12974	-0.0899846	0.436775	0.784594	0.105355	FALSE	Zfp282
Irx2_400	-0.326581	-0.250977	-0.0756037	0.357566	-0.49163	0.384685	0.739199	0.131239	FALSE	Irx2
Nr6a1_689	-0.189154	-0.113415	-0.0757387	0.704644	-0.236647	0.427042	0.778504	0.108739	FALSE	Nr6a1
Nanog_417	0.132795	0.208733	-0.0759385	-0.586179	0.22745	0.33309	0.694528	0.158311	FALSE	Nanog
Cebpg_129	-0.149031	-0.0730511	-0.0759801	0.993419	-0.169812	0.712331	0.915854	0.0381737	FALSE	Cebpg
Sox5_738	-0.0526201	0.0255719	-0.078192		-0.0196443	0.488664	0.846265	0.0724935	FALSE	Sox5
Sox8_731	-0.0526201	0.0255719	-0.078192		-0.0196443	0.488664	0.846265	0.0724935	FALSE	Sox8
Hic2_211	0.0906761	0.168878	-0.0782017	-0.798409	0.176038	0.454032	0.80413	0.0946739	FALSE	Hic2
Cphx_577	0.324043	0.402477	-0.0784335	-0.28653	0.447061	0.768172	0.938322	0.0276481	FALSE	Cphx
Foxa2_307	-0.0160468	0.0623911	-0.0784379		0.0330489	0.377691	0.735372	0.133493	FALSE	Foxa2
Gm5294_347	0.396796	0.475709	-0.0789128	-0.240449	0.52231	0.517016	0.850095	0.0705324	FALSE	Gm5294
Foxl1_373	0.396796	0.475709	-0.0789128	-0.240449	0.52231	0.517016	0.850095	0.0705324	FALSE	Foxl1
NP_587	-0.0367018	0.0423038	-0.0790056		0.00403532	0.61479	0.900738	0.0454014	FALSE	NP
Tef_105	-0.0798148	-0.00076871	-0.0790461		-0.0593322	0.482628	0.84126	0.0750697	FALSE	Tef
Ddit3_788	-0.0540506	0.0257489	-0.0797995		-0.0205612	0.610651	0.90066	0.0454392	FALSE	Ddit3
Arnt2_26	-0.67936	-0.597856	-0.0815045	0.173035	-1.46836	0.39861	0.755017	0.122043	FALSE	Arnt2
Irf6_634	0.0671996	0.149049	-0.0818493	-1.01438	0.14812	0.442485	0.790131	0.102301	FALSE	Irf6
Sox4_751	0.239186	0.321758	-0.0825719	-0.391796	0.356676	0.386152	0.740405	0.130531	FALSE	Sox4
Elf2_286	0.232693	0.316101	-0.083408	-0.404836	0.349814	0.537675	0.853492	0.0688004	FALSE	Elf2
Gm5294_339	-0.101807	-0.0167492	-0.0850576	2.67557	-0.0881596	0.348298	0.709465	0.149069	FALSE	Gm5294
Foxl1_363	-0.101807	-0.0167492	-0.0850576	2.67557	-0.0881596	0.348298	0.709465	0.149069	FALSE	Foxl1
Creb3l3_116	-0.906889	-0.82182	-0.085069	0.133517	-2.88209	0.513555	0.850095	0.0705324	FALSE	Creb3l3
Creb3_870	-0.906889	-0.82182	-0.085069	0.133517	-2.88209	0.513555	0.850095	0.0705324	FALSE	Creb3
E2f5_262	0.266387	0.351611	-0.0852237	-0.368182	0.388464	0.264495	0.638814	0.194626	FALSE	E2f5
Nfib_859	0.0372995	0.122577	-0.0852778	-1.47305	0.110949	0.288372	0.655527	0.183409	FALSE	Nfib
Nfia_862	0.0372995	0.122577	-0.0852778	-1.47305	0.110949	0.288372	0.655527	0.183409	FALSE	Nfia
Thra_852	-0.449883	-0.363889	-0.0859933	0.289499	-0.753619	0.408565	0.765084	0.116291	FALSE	Thra
Thrb_846	-0.449883	-0.363889	-0.0859933	0.289499	-0.753619	0.408565	0.765084	0.116291	FALSE	Thrb
Zfa_208	0.0454698	0.132393	-0.0869228	-1.34115	0.122913	0.189164	0.560671	0.251292	FALSE	Zfa
Zfy1_213	0.0454698	0.132393	-0.0869228	-1.34115	0.122913	0.189164	0.560671	0.251292	FALSE	Zfy1
Rfx4_706	0.104201	0.193455	-0.0892541	-0.806215	0.200163	0.24965	0.627901	0.202109	FALSE	Rfx4
Pit1_624	-0.0687008	0.0214044	-0.0901051		-0.034527	0.427978	0.778504	0.108739	FALSE	Pit1
Sox13_749	-0.018653	0.0717915	-0.0904445		0.0378309	0.321185	0.687585	0.162674	FALSE	Sox13
Mlx_27	-0.227556	-0.136561	-0.0909949	0.709112	-0.289931	0.510451	0.850095	0.0705324	FALSE	Mlx
Irx4_435	0.0815389	0.173102	-0.0915632	-0.974461	0.172898	0.327764	0.693256	0.159106	FALSE	Irx4
Ets1_284	0.386724	0.478456	-0.0917315	-0.28511	0.518626	0.641023	0.9139	0.0391014	FALSE	Ets1
Klf7_171	-0.14063	-0.0486671	-0.0919633	1.51154	-0.14345	0.819821	0.954358	0.0202888	FALSE	Klf7
X9430076C15Rik_128	-0.967421	-0.874982	-0.0924391	0.13685	-3.66569	0.572519	0.8828	0.0541376	FALSE	X9430076C15Rik
E2f6_264	-0.0534763	0.0391231	-0.0925994		-0.0103909	0.32909	0.694396	0.158393	FALSE	E2f6
Bhlhe40_55	-0.218388	-0.125452	-0.0929365	0.772013	-0.272158	0.204212	0.572781	0.242012	FALSE	Bhlhe40
Nfil3_131	-0.176344	-0.0820153	-0.0943287	1.0767	-0.199553	0.382637	0.736869	0.13261	FALSE	Nfil3
Esrra_674	-0.638597	-0.544017	-0.0945802	0.219351	-1.29091	0.517016	0.850095	0.0705324	FALSE	Esrra
Nkx23_537	0.124814	0.220477	-0.0956632	-0.748868	0.229767	0.201172	0.572368	0.242325	FALSE	Nkx23
Gm5294_353	0.603634	0.699399	-0.0957646	-0.198567	0.723791	0.728776	0.922416	0.0350731	FALSE	Gm5294
Foxl1_379	0.603634	0.699399	-0.0957646	-0.198567	0.723791	0.728776	0.922416	0.0350731	FALSE	Foxl1
Ets2_828	0.266655	0.362727	-0.0960725	-0.411429	0.394724	0.706347	0.9139	0.0391014	FALSE	Ets2
Gm4881_292	0.266655	0.362727	-0.0960725	-0.411429	0.394724	0.706347	0.9139	0.0391014	FALSE	Gm4881
Gabpa_273	0.266655	0.362727	-0.0960725	-0.411429	0.394724	0.706347	0.9139	0.0391014	FALSE	Gabpa
Gm5294_335	0.32221	0.419044	-0.0968333	-0.352439	0.454836	0.529573	0.850368	0.0703932	FALSE	Gm5294
Foxl1_357	0.32221	0.419044	-0.0968333	-0.352439	0.454836	0.529573	0.850368	0.0703932	FALSE	Foxl1
Foxj1_305	0.32221	0.419044	-0.0968333	-0.352439	0.454836	0.529573	0.850368	0.0703932	FALSE	Foxj1
Trp73_691	-0.0452657	0.0517547	-0.0970204		0.00467321	0.350782	0.71288	0.146983	FALSE	Trp73
Hsfy2_628	0.00496704	0.102028	-0.097061	-3.05204	0.075187	0.169894	0.533262	0.27306	FALSE	Hsfy2
Emx2_535	-0.0490095	0.0483175	-0.097327		-0.000499273	0.59794	0.897666	0.0468851	FALSE	Emx2
Sohlh2_48	0.117824	0.216446	-0.0986223	-0.800746	0.222971	0.231193	0.617897	0.209084	FALSE	Sohlh2
Elk3_272	0.169558	0.268273	-0.0987151	-0.609578	0.285598	0.57179	0.8828	0.0541376	FALSE	Elk3
Elk1_274	0.17184	0.271495	-0.0996551	-0.608208	0.288852	0.525719	0.850368	0.0703932	FALSE	Elk1
Zfp384_811	-0.00827259	0.0916247	-0.0998973		0.0589067	0.252527	0.627901	0.202109	FALSE	Zfp384
Vsx1_490	0.0573253	0.157517	-0.100192	-1.2974	0.147204	0.201172	0.572368	0.242325	FALSE	Vsx1
Gm5294_349	0.0220884	0.122281	-0.100193	-2.06682	0.100554	0.0612751	0.317909	0.497697	FALSE	Gm5294
Tlx2_574	0.125132	0.225463	-0.100331	-0.777376	0.233026	0.275196	0.65303	0.185067	FALSE	Tlx2
Foxg1_299	-0.0879509	0.0127496	-0.1007		-0.0552924	0.314692	0.685324	0.164104	FALSE	Foxg1
Gm4881_293	0.445762	0.547166	-0.101403	-0.276654	0.581558	0.634516	0.9139	0.0391014	FALSE	Gm4881
Fosl2_113	-0.573929	-0.471798	-0.102132	0.269664	-1.06753	0.194087	0.56446	0.248367	FALSE	Fosl2
Mitf_62	-0.393753	-0.291587	-0.102166	0.415264	-0.605311	0.449522	0.797743	0.0981371	FALSE	Mitf
Pparg_653	-0.210119	-0.107864	-0.102255	0.936018	-0.249808	0.306255	0.680396	0.167238	FALSE	Pparg
Pou4f3_446	0.00667644	0.109343	-0.102666	-2.96575	0.0813528	0.393539	0.752931	0.123245	FALSE	Pou4f3
Nkx61_499	-0.0391148	0.0642042	-0.103319		0.0179856	0.429228	0.778504	0.108739	FALSE	Nkx61
NP_606	-0.0391148	0.0642042	-0.103319		0.0179856	0.429228	0.778504	0.108739	FALSE	NP
Tcfl5_71	-0.154164	-0.0508167	-0.103348	1.58633	-0.156001	0.146689	0.488224	0.311381	FALSE	Tcfl5
Nkx25_421	0.155161	0.258586	-0.103426	-0.679224	0.271274	0.232029	0.617897	0.209084	FALSE	Nkx25
Hoxc6_406	0.222281	0.325872	-0.10359	-0.512393	0.349452	0.302973	0.676512	0.169724	FALSE	Hoxc6
Pit1_622	0.0440488	0.147979	-0.10393	-1.53863	0.132266	0.23688	0.62181	0.206342	FALSE	Pit1
Dobox4_611	-0.0507992	0.0536801	-0.104479		0.00207664	0.206513	0.572781	0.242012	FALSE	Dobox4
Nfic_724	-0.0233429	0.0820198	-0.105363		0.0417174	0.320662	0.687585	0.162674	FALSE	Nfic
Foxc1_320	0.170736	0.278127	-0.107391	-0.651679	0.292112	0.443122	0.790131	0.102301	FALSE	Foxc1
Arnt_25	-0.233787	-0.125061	-0.108726	0.878295	-0.285291	0.364223	0.730409	0.136434	FALSE	Arnt
Foxs1_329	0.120666	0.230031	-0.109365	-0.855449	0.233089	0.33309	0.694528	0.158311	FALSE	Foxs1
Foxc2_316	0.120666	0.230031	-0.109365	-0.855449	0.233089	0.33309	0.694528	0.158311	FALSE	Foxc2
Hbp1_727	-0.157735	-0.0482558	-0.109479	1.69879	-0.156813	0.57544	0.885755	0.0526862	FALSE	Hbp1
Nfil3_138	-0.290783	-0.180904	-0.109879	0.662669	-0.38806	0.295489	0.668259	0.175055	FALSE	Nfil3
Sox17_733	-0.288397	-0.177495	-0.110903	0.678225	-0.3826	0.195193	0.56446	0.248367	FALSE	Sox17
Zfp354c_202	-0.333971	-0.222935	-0.111036	0.562996	-0.470835	0.323281	0.688728	0.161952	FALSE	Zfp354c
Nr4a3_679	-0.581178	-0.469064	-0.112114	0.296431	-1.07437	0.682203	0.9139	0.0391014	FALSE	Nr4a3
Gm5454_290	0.204198	0.317244	-0.113046	-0.592135	0.334249	0.42829	0.778504	0.108739	FALSE	Gm5454
Tcfcp2l1_391	0.103241	0.217031	-0.11379	-0.982956	0.214294	0.266797	0.638814	0.194626	FALSE	Tcfcp2l1
Ubp1_836	0.103241	0.217031	-0.11379	-0.982956	0.214294	0.266797	0.638814	0.194626	FALSE	Ubp1
Tcfec_53	-0.40909	-0.294805	-0.114286	0.455514	-0.625817	0.326705	0.692678	0.159469	FALSE	Tcfec
Dlx3_401	-0.00547842	0.108986	-0.114464	-5.72567	0.0727968	0.210781	0.577356	0.238557	FALSE	Dlx3
Emx1_491	-0.0659695	0.0489324	-0.114902		-0.0123424	0.335236	0.697353	0.156547	FALSE	Emx1
Prkrir_774	-0.02866	0.0869129	-0.115573		0.0414203	0.322756	0.688728	0.161952	FALSE	Prkrir
Nr5a1_848	-0.754055	-0.638192	-0.115864	0.230641	-1.71844	0.317798	0.685324	0.164104	FALSE	Nr5a1
Esrrg_676	-0.754055	-0.638192	-0.115864	0.230641	-1.71844	0.317798	0.685324	0.164104	FALSE	Esrrg
Nr5a2_675	-0.754055	-0.638192	-0.115864	0.230641	-1.71844	0.317798	0.685324	0.164104	FALSE	Nr5a2
Pou2f3_487	-0.0349285	0.0810028	-0.115931		0.0328586	0.196675	0.566888	0.246503	FALSE	Pou2f3
Rfx1_708	0.183556	0.299751	-0.116195	-0.658788	0.312263	0.223762	0.601701	0.220619	FALSE	Rfx1
Mypop_649	0.0430661	0.159644	-0.116578	-1.67442	0.13928	0.169894	0.533262	0.27306	FALSE	Mypop
Sox14_743	-0.163264	-0.0460452	-0.117219	1.82161	-0.159484	0.40101	0.757367	0.120693	FALSE	Sox14
Mecp2_642	-0.198042	-0.0805993	-0.117442	1.27694	-0.216452	0.286672	0.655038	0.183733	FALSE	Mecp2
Arntl_89	-0.317246	-0.197663	-0.119583	0.662362	-0.429449	0.151522	0.491827	0.308188	FALSE	Arntl
Olig3_78	-0.170241	-0.0492705	-0.12097	1.78289	-0.167727	0.321185	0.687585	0.162674	FALSE	Olig3
Sp140_717	0.0362748	0.157994	-0.121719	-1.86735	0.13374	0.253639	0.627901	0.202109	FALSE	Sp140
IRC900814_720	0.0362748	0.157994	-0.121719	-1.86735	0.13374	0.253639	0.627901	0.202109	FALSE	IRC900814
Esr2_668	-0.572593	-0.450271	-0.122322	0.333925	-1.03337	0.367348	0.730409	0.136434	FALSE	Esr2
ENSMUSG00000079994_752	-0.220959	-0.0984531	-0.122506	1.14555	-0.251034	0.16873	0.533262	0.27306	FALSE	ENSMUSG00000079994
Isx_482	0.0288474	0.152043	-0.123195	-2.0804	0.124917	0.207864	0.574721	0.240543	FALSE	Isx
Pax2_612	-0.300423	-0.176008	-0.124415	0.750996	-0.392546	0.200418	0.572368	0.242325	FALSE	Pax2
Elk4_280	0.202446	0.327088	-0.124642	-0.647937	0.338871	0.540154	0.854912	0.0680783	FALSE	Elk4
Hand2_68	-0.200488	-0.0754325	-0.125056	1.39345	-0.214174	0.256549	0.627901	0.202109	FALSE	Hand2
Hand1_66	-0.200488	-0.0754325	-0.125056	1.39345	-0.214174	0.256549	0.627901	0.202109	FALSE	Hand1
Rfx8_711	0.0738526	0.19936	-0.125508	-1.30618	0.184733	0.250532	0.627901	0.202109	FALSE	Rfx8
Rfx2_707	0.0738526	0.19936	-0.125508	-1.30618	0.184733	0.250532	0.627901	0.202109	FALSE	Rfx2
Foxl1_367	0.45716	0.583541	-0.126381	-0.33336	0.604404	0.240726	0.62264	0.205763	FALSE	Foxl1
Pou4f2_840	0.109044	0.235723	-0.126679	-1.02747	0.229444	0.33309	0.694528	0.158311	FALSE	Pou4f2
Pou4f1_841	0.109044	0.235723	-0.126679	-1.02747	0.229444	0.33309	0.694528	0.158311	FALSE	Pou4f1
Hoxb3_546	-0.0928263	0.0340884	-0.126915		-0.0430051	0.126654	0.452316	0.344558	FALSE	Hoxb3
Erf_288	0.362872	0.489926	-0.127055	-0.409173	0.512378	0.344728	0.705454	0.151532	FALSE	Erf
ENSMUSG00000044690_289	0.133087	0.260537	-0.12745	-0.900279	0.259197	0.608399	0.898841	0.0463169	FALSE	ENSMUSG00000044690
Etv5_276	0.133087	0.260537	-0.12745	-0.900279	0.259197	0.608399	0.898841	0.0463169	FALSE	Etv5
Hoxa4_396	0.0647027	0.192304	-0.127602	-1.42668	0.174411	0.189526	0.560671	0.251292	FALSE	Hoxa4
Nkx63_567	-0.049494	0.0782959	-0.12779		0.020628	0.281612	0.65303	0.185067	FALSE	Nkx63
Pbx2_496	0.0899675	0.218638	-0.12867	-1.17756	0.207021	0.267259	0.638814	0.194626	FALSE	Pbx2
Pbx4_486	0.0899675	0.218638	-0.12867	-1.17756	0.207021	0.267259	0.638814	0.194626	FALSE	Pbx4
Nfat5_696	-0.267614	-0.138298	-0.129316	0.931963	-0.327268	0.171567	0.536604	0.270346	FALSE	Nfat5
Zbtb6_228	-0.106597	0.0233654	-0.129963		-0.0613244	0.252971	0.627901	0.202109	FALSE	Zbtb6
Etv4_278	0.157722	0.28782	-0.130098	-0.810092	0.290154	0.427666	0.778504	0.108739	FALSE	Etv4
Usf2_95	-0.351922	-0.221268	-0.130653	0.651162	-0.487207	0.232658	0.617897	0.209084	FALSE	Usf2
E2f4_257	0.188215	0.319637	-0.131422	-0.71612	0.326453	0.163	0.519009	0.284825	FALSE	E2f4
Nkx22_462	0.0648224	0.196332	-0.13151	-1.45389	0.177059	0.203639	0.572781	0.242012	FALSE	Nkx22
Gm5294_334	-0.0276299	0.103931	-0.131561		0.0540158	0.338742	0.697593	0.156398	FALSE	Gm5294
Foxl1_359	-0.0276299	0.103931	-0.131561		0.0540158	0.338742	0.697593	0.156398	FALSE	Foxl1
Foxd1_330	-0.0276299	0.103931	-0.131561		0.0540158	0.338742	0.697593	0.156398	FALSE	Foxd1
Nfe2l3_871	-0.540339	-0.407473	-0.132866	0.393888	-0.926609	0.256998	0.627901	0.202109	FALSE	Nfe2l3
Nfe2l1_117	-0.540339	-0.407473	-0.132866	0.393888	-0.926609	0.256998	0.627901	0.202109	FALSE	Nfe2l1
Nr1h3_655	-0.325977	-0.192625	-0.133352	0.74011	-0.43304	0.0982541	0.390361	0.408534	FALSE	Nr1h3
Nr1h2_688	-0.325977	-0.192625	-0.133352	0.74011	-0.43304	0.0982541	0.390361	0.408534	FALSE	Nr1h2
Nkx11_468	0.136113	0.269847	-0.133735	-0.919851	0.266613	0.079224	0.35154	0.454025	FALSE	Nkx11
Nkx11_610	0.136113	0.269847	-0.133735	-0.919851	0.266613	0.079224	0.35154	0.454025	FALSE	Nkx11
Msx1_543	0.152858	0.288044	-0.135186	-0.854291	0.287415	0.129339	0.452316	0.344558	FALSE	Msx1
Isl1_529	0.152858	0.288044	-0.135186	-0.854291	0.287415	0.129339	0.452316	0.344558	FALSE	Isl1
Isl2_489	0.152858	0.288044	-0.135186	-0.854291	0.287415	0.129339	0.452316	0.344558	FALSE	Isl2
Npas4_80	-0.152676	-0.0169042	-0.135772	3.28326	-0.127826	0.247671	0.627901	0.202109	FALSE	Npas4
Rorc_678	-0.191471	-0.05555	-0.135921	1.77992	-0.190191	0.186113	0.560671	0.251292	FALSE	Rorc
Ctcf_146	0.353674	0.489762	-0.136088	-0.444964	0.507635	0.368203	0.730409	0.136434	FALSE	Ctcf
Mlxipl_779	-0.292937	-0.156664	-0.136273	0.88365	-0.36736	0.28522	0.655038	0.183733	FALSE	Mlxipl
Nr4a2_677	-0.653575	-0.517094	-0.136481	0.326696	-1.26998	0.254979	0.627901	0.202109	FALSE	Nr4a2
Jdp2_114	-0.364165	-0.227599	-0.136567	0.660505	-0.506111	0.219507	0.592064	0.227631	FALSE	Jdp2
Hmga1_776	0.0958969	0.232944	-0.137047	-1.18307	0.219612	0.21432	0.58163	0.235353	FALSE	Hmga1
Hmga1rs1_777	0.0958969	0.232944	-0.137047	-1.18307	0.219612	0.21432	0.58163	0.235353	FALSE	Hmga1rs1
Hmga2_14	0.0958969	0.232944	-0.137047	-1.18307	0.219612	0.21432	0.58163	0.235353	FALSE	Hmga2
Vax1_413	0.0280198	0.165115	-0.137096	-2.23108	0.132995	0.188623	0.560671	0.251292	FALSE	Vax1
Gm10391_575	0.203458	0.340825	-0.137367	-0.7	0.347259	0.151063	0.491827	0.308188	FALSE	Gm10391
Gm10394_576	0.203458	0.340825	-0.137367	-0.7	0.347259	0.151063	0.491827	0.308188	FALSE	Gm10394
Duxbl_544	0.203458	0.340825	-0.137367	-0.7	0.347259	0.151063	0.491827	0.308188	FALSE	Duxbl
Hoxc8_405	0.0413411	0.178717	-0.137376	-1.88533	0.150597	0.166092	0.526953	0.278228	FALSE	Hoxc8
Srebf1_32	-0.578236	-0.440549	-0.137687	0.379894	-1.02736	0.240082	0.62264	0.205763	FALSE	Srebf1
Etv1_268	0.15142	0.289279	-0.137859	-0.873416	0.287294	0.325122	0.690982	0.160534	FALSE	Etv1
Foxf1a_312	0.0254693	0.163487	-0.138018	-2.32421	0.130243	0.236031	0.621431	0.206607	FALSE	Foxf1a
Foxf2_308	0.0254693	0.163487	-0.138018	-2.32421	0.130243	0.236031	0.621431	0.206607	FALSE	Foxf2
Nfya_242	0.465886	0.603942	-0.138056	-0.355931	0.618158	0.496775	0.847695	0.0717603	FALSE	Nfya
Hmg20b_729	0.339978	0.478925	-0.138947	-0.468575	0.495134	0.140237	0.479415	0.319289	FALSE	Hmg20b
Barhl1_457	0.262517	0.402522	-0.140005	-0.582763	0.414157	0.0803299	0.354255	0.450684	FALSE	Barhl1
Dlx1_528	0.0158162	0.158559	-0.142743	-2.77902	0.120601	0.194455	0.56446	0.248367	FALSE	Dlx1
Meox1_398	-0.065237	0.0775549	-0.142792		0.00885818	0.203258	0.572781	0.242012	FALSE	Meox1
Gbx1_571	-0.0975735	0.0453404	-0.142914		-0.038179	0.187186	0.560671	0.251292	FALSE	Gbx1
Tcfe3_17	-0.40072	-0.257514	-0.143206	0.621656	-0.575867	0.255651	0.627901	0.202109	FALSE	Tcfe3
Six5_837	-0.140415	0.0033521	-0.143767		-0.102421	0.157575	0.505385	0.296378	FALSE	Six5
Nr1h5_851	-0.879029	-0.734835	-0.144194	0.249934	-2.37282	0.129746	0.452316	0.344558	FALSE	Nr1h5
Nr1h4_850	-0.879029	-0.734835	-0.144194	0.249934	-2.37282	0.129746	0.452316	0.344558	FALSE	Nr1h4
Cebpd_97	-0.0941581	0.0511488	-0.145307		-0.0313631	0.599056	0.897666	0.0468851	FALSE	Cebpd
Cebpb_130	-0.0941581	0.0511488	-0.145307		-0.0313631	0.599056	0.897666	0.0468851	FALSE	Cebpb
Gm5294_331	-0.207244	-0.0605197	-0.146724	1.77061	-0.207364	0.0697357	0.334672	0.47538	FALSE	Gm5294
Foxl1_354	-0.207244	-0.0605197	-0.146724	1.77061	-0.207364	0.0697357	0.334672	0.47538	FALSE	Foxl1
Foxa3_831	-0.207244	-0.0605197	-0.146724	1.77061	-0.207364	0.0697357	0.334672	0.47538	FALSE	Foxa3
Tcfeb_41	-0.427833	-0.280689	-0.147144	0.592618	-0.630976	0.179771	0.548644	0.260709	FALSE	Tcfeb
Nfatc4_857	-0.232407	-0.0831653	-0.149242	1.46991	-0.247742	0.126122	0.452316	0.344558	FALSE	Nfatc4
Nfatc3_702	-0.232407	-0.0831653	-0.149242	1.46991	-0.247742	0.126122	0.452316	0.344558	FALSE	Nfatc3
Hoxc4_581	0.0240158	0.174075	-0.150059	-2.47858	0.136251	0.126388	0.452316	0.344558	FALSE	Hoxc4
Hsf1_626	-0.266959	-0.116268	-0.150691	1.18266	-0.306882	0.153519	0.495985	0.304531	FALSE	Hsf1
Hoxb4_511	0.0565768	0.207986	-0.151409	-1.71071	0.179232	0.122448	0.449995	0.346793	FALSE	Hoxb4
Hoxa1_479	0.0205684	0.172709	-0.15214	-2.63404	0.133088	0.1218	0.449995	0.346793	FALSE	Hoxa1
Six3_516	-0.345794	-0.192781	-0.153013	0.826037	-0.452624	0.0500033	0.280183	0.552558	FALSE	Six3
Phox2a_415	-0.192749	-0.0385634	-0.154185	2.3404	-0.17732	0.282091	0.65303	0.185067	FALSE	Phox2a
En2_517	-0.192749	-0.0385634	-0.154185	2.3404	-0.17732	0.282091	0.65303	0.185067	FALSE	En2
Prrx1_455	-0.192749	-0.0385634	-0.154185	2.3404	-0.17732	0.282091	0.65303	0.185067	FALSE	Prrx1
Hoxd1_530	-0.192749	-0.0385634	-0.154185	2.3404	-0.17732	0.282091	0.65303	0.185067	FALSE	Hoxd1
Srebf2_38	-0.228702	-0.0731231	-0.155579	1.63648	-0.236015	0.0976018	0.390361	0.408534	FALSE	Srebf2
Rfx5_704	-0.0110326	0.145021	-0.156053		0.0935521	0.087927	0.365332	0.437312	FALSE	Rfx5
Phox2b_418	-0.0566206	0.0994904	-0.156111		0.0305972	0.120514	0.449995	0.346793	FALSE	Phox2b
Msx2_433	0.19716	0.354592	-0.157432	-0.800512	0.351488	0.107171	0.412774	0.384288	FALSE	Msx2
Glis3_818	0.0734685	0.234059	-0.16059	-1.54237	0.206348	0.193168	0.56446	0.248367	FALSE	Glis3
Hoxb6_394	-0.237275	-0.0765957	-0.16068	1.62258	-0.246285	0.0602433	0.316277	0.499932	FALSE	Hoxb6
NP_598	0.0873119	0.24803	-0.160718	-1.39781	0.223634	0.143142	0.479693	0.319036	FALSE	NP
Nfatc1_703	-0.252461	-0.0912448	-0.161216	1.45627	-0.272041	0.067777	0.334672	0.47538	FALSE	Nfatc1
Gm5294_337	0.490677	0.65459	-0.163913	-0.398115	0.653182	0.14212	0.479693	0.319036	FALSE	Gm5294
Foxl1_358	0.490677	0.65459	-0.163913	-0.398115	0.653182	0.14212	0.479693	0.319036	FALSE	Foxl1
Meox2_504	0.0446274	0.21012	-0.165493	-2.02267	0.172966	0.046361	0.267596	0.57252	FALSE	Meox2
Usf1_46	-0.354265	-0.188164	-0.166101	0.897071	-0.456434	0.106821	0.412774	0.384288	FALSE	Usf1
Six4_493	-0.186889	-0.0205137	-0.166375	3.27581	-0.157948	0.099459	0.393376	0.405192	FALSE	Six4
NP_593	-0.0571767	0.109236	-0.166413		0.0370726	0.122967	0.45003	0.346759	FALSE	NP
Tead4_868	-0.289458	-0.122116	-0.167342	1.23066	-0.332401	0.0719944	0.343238	0.464404	FALSE	Tead4
Six2_445	-0.172977	-0.00556733	-0.16741	5.53498	-0.134908	0.0881266	0.365332	0.437312	FALSE	Six2
Hsf2_625	-0.108629	0.0602587	-0.168888		-0.0353208	0.0528243	0.293026	0.533095	FALSE	Hsf2
Foxb1_326	-0.0390854	0.13009	-0.169176		0.0641964	0.12826	0.452316	0.344558	FALSE	Foxb1
Foxb2_325	-0.0390854	0.13009	-0.169176		0.0641964	0.12826	0.452316	0.344558	FALSE	Foxb2
Nobox_476	-0.0494614	0.11978	-0.169241		0.0498525	0.208639	0.575061	0.240286	FALSE	Nobox
Bhlhe41_56	-0.250097	-0.0799315	-0.170166	1.63784	-0.260177	0.0835315	0.361039	0.442446	FALSE	Bhlhe41
Tead3_867	-0.143602	0.0278459	-0.171448		-0.0860142	0.0501916	0.280183	0.552558	FALSE	Tead3
Bcl6b_141	-0.0470463	0.12544	-0.172487		0.0554692	0.030127	0.20284	0.692847	FALSE	Bcl6b
Six6_430	-0.172544	0.000632508	-0.173177		-0.129664	0.073275	0.343769	0.463734	FALSE	Six6
Hoxa7_509	0.0161336	0.190169	-0.174035	-3.01884	0.141631	0.061946	0.319511	0.495514	FALSE	Hoxa7
Hoxb7_514	0.0299432	0.204829	-0.174886	-2.46275	0.160128	0.0725044	0.343584	0.463967	FALSE	Hoxb7
Vax2_497	0.0136431	0.188794	-0.175151	-3.1686	0.139101	0.111201	0.424587	0.372033	FALSE	Vax2
Mbd2_641	-0.0981869	0.0773775	-0.175564		-0.0150894	0.0839149	0.361039	0.442446	FALSE	Mbd2
Rfx6_705	0.00466866	0.182746	-0.178077	-3.91535	0.129227	0.0464198	0.267596	0.57252	FALSE	Rfx6
Sox30_736	-0.315612	-0.136982	-0.17863	1.19033	-0.370148	0.20536	0.572781	0.242012	FALSE	Sox30
Dlx2_443	-0.0867844	0.091943	-0.178727		0.00371635	0.0866385	0.365332	0.437312	FALSE	Dlx2
Dmrta1_253	-0.0627858	0.116152	-0.178938		0.0379911	0.0655494	0.330369	0.481001	FALSE	Dmrta1
Zfp637_220	0.19856	0.379072	-0.180512	-0.886469	0.366046	0.100676	0.39641	0.401855	FALSE	Zfp637
Ctcfl_820	0.395872	0.577547	-0.181675	-0.522544	0.572123	0.151675	0.491827	0.308188	FALSE	Ctcfl
Arid5a_9	0.0687792	0.253612	-0.184833	-1.74316	0.215611	0.154138	0.496167	0.304372	FALSE	Arid5a
Dbp_133	-0.0372919	0.148337	-0.185629		0.0779576	0.128934	0.452316	0.344558	FALSE	Dbp
Gsx2_502	-0.0204839	0.168241	-0.188725		0.102831	0.0896353	0.366425	0.436015	FALSE	Gsx2
Sox9_725	-0.383307	-0.193215	-0.190092	0.974507	-0.49058	0.177693	0.544186	0.264253	FALSE	Sox9
Zfp957_16	0.216495	0.407235	-0.19074	-0.868973	0.391619	0.135824	0.467957	0.329794	FALSE	Zfp957
Hnf4g_664	-0.419237	-0.226968	-0.192269	0.871739	-0.56299	0.077139	0.350366	0.455478	FALSE	Hnf4g
Rhox8_568	0.051549	0.245525	-0.193976	-2.06574	0.199797	0.0430549	0.254862	0.593695	FALSE	Rhox8
NP_592	-0.0508802	0.143389	-0.194269		0.0652335	0.0587944	0.310519	0.507912	FALSE	NP
Hoxb8_560	-0.0508802	0.143389	-0.194269		0.0652335	0.0587944	0.310519	0.507912	FALSE	Hoxb8
Hoxd8_460	-0.121755	0.0763408	-0.198096		-0.033137	0.0157374	0.140206	0.853234	FALSE	Hoxd8
Myb_644	0.246847	0.448403	-0.201556	-0.823987	0.430419	0.161871	0.517284	0.286271	FALSE	Myb
Foxl1_374	-0.0864255	0.116143	-0.202569		0.0212791	0.0757151	0.350366	0.455478	FALSE	Foxl1
Arid5b_8	-0.299481	-0.0947293	-0.204751	1.6544	-0.316717	0.0257441	0.186117	0.730213	FALSE	Arid5b
Mafb_136	-0.739767	-0.532076	-0.207691	0.466021	-1.45768	0.0331415	0.214932	0.667698	FALSE	Mafb
Sox6_742	-0.101189	0.108063	-0.209252		0.00494954	0.0897366	0.366425	0.436015	FALSE	Sox6
Mnx1_402	0.0270218	0.236508	-0.209486	-2.7853	0.178574	0.0271643	0.189844	0.721604	FALSE	Mnx1
Barx1_432	-0.0394862	0.173057	-0.212543		0.0932697	0.0153707	0.140206	0.853234	FALSE	Barx1
NP_589	0.0954502	0.311003	-0.215553	-1.60317	0.266908	0.0375268	0.231459	0.635526	FALSE	NP
Dlx5_478	-0.0387993	0.178141	-0.216941		0.0971671	0.0358867	0.224376	0.649024	FALSE	Dlx5
Dlx6_477	-0.149721	0.0679357	-0.217657		-0.060236	0.0774084	0.350366	0.455478	FALSE	Dlx6
Barhl2_492	0.0471165	0.266677	-0.219561	-2.29647	0.21026	0.0106567	0.109293	0.961406	FALSE	Barhl2
Hoxa6_533	-0.0595694	0.160167	-0.219737		0.0708002	0.0412112	0.247267	0.606833	FALSE	Hoxa6
Evx2_407	-0.0882303	0.133363	-0.221594		0.0321947	0.0213427	0.165125	0.782186	FALSE	Evx2
Foxl1_360	0.159801	0.38164	-0.221839	-1.19666	0.345646	0.0197353	0.156816	0.804611	FALSE	Foxl1
Gm5294_336	0.159801	0.38164	-0.221839	-1.19666	0.345646	0.0197353	0.156816	0.804611	FALSE	Gm5294
Nfatc2_700	-0.443812	-0.221829	-0.221983	0.988728	-0.583854	0.0242194	0.182577	0.738554	FALSE	Nfatc2
Hoxb5_512	-0.057708	0.165131	-0.222839		0.0754798	0.0190677	0.156816	0.804611	FALSE	Hoxb5
Gm4881_294	-0.00602585	0.219369	-0.225395	-7.15812	0.146227	0.0380709	0.231879	0.634739	FALSE	Gm4881
Evx1_410	-0.294387	-0.0653753	-0.229011	2.17811	-0.286095	0.0447963	0.263402	0.579381	FALSE	Evx1
Sox3_739	-0.135745	0.0935322	-0.229277		-0.0307761	0.0768704	0.350366	0.455478	FALSE	Sox3
Nr1i3_658	-0.490144	-0.260514	-0.229631	0.900492	-0.678832	0.0265737	0.189016	0.723501	FALSE	Nr1i3
Bcl6_162	-0.151377	0.0790147	-0.230392		-0.0531664	0.0381207	0.231879	0.634739	FALSE	Bcl6
Hoxa2_420	-0.12964	0.101798	-0.231439		-0.0202248	0.0189311	0.156816	0.804611	FALSE	Hoxa2
Mafg_123	-0.574644	-0.342969	-0.231675	0.733881	-0.885783	0.0200194	0.157653	0.802297	FALSE	Mafg
Zfp187_160	-0.173403	0.062061	-0.235464		-0.0826382	0.00965186	0.102885	0.987647	FALSE	Zfp187
Hoxd3_583	-0.0685311	0.167968	-0.236499		0.0700023	0.00373191	0.0621047	1.20688	FALSE	Hoxd3
Hoxc10_440	-0.0685311	0.167968	-0.236499		0.0700023	0.00373191	0.0621047	1.20688	FALSE	Hoxc10
Zfp300_180	0.0198649	0.258892	-0.239027	-3.24906	0.188247	0.0356979	0.224376	0.649024	FALSE	Zfp300
Lhx8_465	0.0988471	0.337879	-0.239032	-1.67521	0.284944	0.0570241	0.30482	0.515957	FALSE	Lhx8
Barx2_488	-0.0495244	0.191758	-0.241282		0.0991159	0.00454247	0.067906	1.16809	FALSE	Barx2
Ppara_670	-0.404815	-0.163166	-0.241649	1.30146	-0.481949	0.00867757	0.0968812	1.01376	FALSE	Ppara
Rora_682	-0.56931	-0.324622	-0.244688	0.800042	-0.854559	0.00851507	0.0962858	1.01644	FALSE	Rora
Gm4881_296	0.226171	0.478692	-0.252521	-1.04017	0.435555	0.0314975	0.208878	0.680107	FALSE	Gm4881
Stat6_753	-0.405532	-0.152759	-0.252773	1.40036	-0.47222	0.00968194	0.102885	0.987647	FALSE	Stat6
Hoxa5_510	-0.102931	0.151379	-0.254311		0.0345314	0.00960691	0.102885	0.987647	FALSE	Hoxa5
Trp63_853	-0.383632	-0.125626	-0.258005	1.60496	-0.42397	0.0118794	0.119064	0.924219	FALSE	Trp63
Nr2c2_659	0.064897	0.324338	-0.259441	-2.17086	0.256549	0.0143581	0.134722	0.870563	FALSE	Nr2c2
Gbx2_494	-0.0151059	0.245839	-0.260945		0.157518	0.00659395	0.0874799	1.05809	FALSE	Gbx2
Nr2f6_657	-0.809698	-0.546463	-0.263236	0.558989	-1.63523	0.0257086	0.186117	0.730213	FALSE	Nr2f6
Hmx1_570	0.0425445	0.305905	-0.26336	-2.61902	0.231708	0.00477656	0.0702154	1.15357	FALSE	Hmx1
Six1_553	-0.24186	0.0253803	-0.26724		-0.165272	0.0134048	0.131367	0.881515	FALSE	Six1
Gm5294_346	0.226991	0.502284	-0.275293	-1.10424	0.448518	0.00780455	0.0942961	1.02551	FALSE	Gm5294
Foxl1_372	0.226991	0.502284	-0.275293	-1.10424	0.448518	0.00780455	0.0942961	1.02551	FALSE	Foxl1
Sox10_735	-0.197596	0.080236	-0.277832		-0.0872426	0.0176373	0.155561	0.8081	FALSE	Sox10
Mafa_792	-0.65555	-0.377655	-0.277894	0.786526	-1.04872	0.00549122	0.0745117	1.12778	FALSE	Mafa
Maf_793	-0.65555	-0.377655	-0.277894	0.786526	-1.04872	0.00549122	0.0745117	1.12778	FALSE	Maf
Nrl_120	-0.65555	-0.377655	-0.277894	0.786526	-1.04872	0.00549122	0.0745117	1.12778	FALSE	Nrl
Foxl1_369	-0.223184	0.0554296	-0.278614		-0.126387	0.0157374	0.140206	0.853234	FALSE	Foxl1
Gm5294_343	-0.223184	0.0554296	-0.278614		-0.126387	0.0157374	0.140206	0.853234	FALSE	Gm5294
Gm5294_338	-0.143686	0.135847	-0.279533		-0.00566578	0.0072516	0.0900833	1.04536	FALSE	Gm5294
Foxl1_364	-0.143686	0.135847	-0.279533		-0.00566578	0.0072516	0.0900833	1.04536	FALSE	Foxl1
Rorb_684	-0.606787	-0.304391	-0.302397	0.986651	-0.877232	0.00248756	0.045709	1.34	TRUE	Rorb
Rfx3_710	0.0614633	0.372355	-0.310892	-2.43893	0.283222	0.00247876	0.045709	1.34	TRUE	Rfx3
Cic_728	-0.806452	-0.492853	-0.313598	0.702679	-1.51314	0.00100137	0.0215417	1.66672	TRUE	Cic
Nfix_722	0.00376427	0.344468	-0.340704	-4.93323	0.231575	0.0114704	0.116286	0.934474	FALSE	Nfix
Stat3_754	0.108252	0.45406	-0.345808	-1.97724	0.357446	0.0145947	0.135501	0.868059	FALSE	Stat3
Jun_126	-0.883024	-0.536259	-0.346765	0.712483	-1.78409	0.0204815	0.159865	0.796248	FALSE	Jun
Stat4_759	-0.101485	0.257207	-0.358692		0.108171	0.00505502	0.0730906	1.13614	FALSE	Stat4
Stat1_757	0.032507	0.473717	-0.44121	-3.56905	0.325515	0.000317012	0.00901951	2.04482	TRUE	Stat1
Batf3_789	-1.27958	-0.801236	-0.478341	0.670406		0.000583582	0.0141473	1.84933	TRUE	Batf3
Batf_790	-1.27958	-0.801236	-0.478341	0.670406		0.000583582	0.0141473	1.84933	TRUE	Batf
Mecom_173	-0.380712	0.10443	-0.485142		-0.214477	0.000221945	0.0066641	2.17626	TRUE	Mecom
Fosl1_107	-1.45752	-0.897912	-0.55961	0.694571		0.000451033	0.0124316	1.90547	TRUE	Fosl1
Junb_127	-1.93475	-1.2926	-0.642142	0.578438		0.00243518	0.045709	1.34	TRUE	Junb
Stat5a_755	-0.397222	0.299737	-0.696958		-0.0720923	5.62663e-06	0.000354478	3.45041	TRUE	Stat5a
Stat5b_756	-0.52916	0.237834	-0.766994		-0.227123	1.83049e-07	2.58121e-05	4.58818	TRUE	Stat5b
Jund_135	-2.02037	-1.23136	-0.78901	0.711295		0.000601154	0.0141473	1.84933	TRUE	Jund
Bach2_119	-2.17785	-1.30422	-0.873633	0.736906		0.000116737	0.00429009	2.36753	TRUE	Bach2
Nfe2_132	-1.91893	-1.01524	-0.903684	0.915612		4.25804e-06	0.000288892	3.53926	TRUE	Nfe2
Fosb_98	-2.51608	-1.58262	-0.933463	0.666339		7.29364e-05	0.00279695	2.55332	TRUE	Fosb
Bach1_108	-2.6301	-1.55175	-1.07834	0.758916		1.30135e-05	0.000637659	3.19541	TRUE	Bach1
Nfe2l2_101	-1.93772	-0.854414	-1.0833	1.17908		9.0227e-10	3.97901e-07	6.40022	TRUE	Nfe2l2
Fos_104	-2.88651	-1.66611	-1.22039	0.790778		1.19424e-05	0.0006196	3.20789	TRUE	Fos
Gata3_384	-0.903435	0.358066	-1.2615		-0.459347	2.95119e-08	6.50738e-06	5.18659	TRUE	Gata3
Smarcc1_843	-3.03995	-1.77725	-1.2627	0.772427		1.16235e-05	0.0006196	3.20789	TRUE	Smarcc1
Gata6_382	-0.982277	0.398821	-1.3811		-0.497624	9.37159e-07	8.26575e-05	4.08272	TRUE	Gata6
Gata5_385	-1.12858	0.372682	-1.50127		-0.6849	1.74767e-07	2.58121e-05	4.58818	TRUE	Gata5
Gata2_383	-1.06125	0.507235	-1.56849		-0.467949	2.04858e-07	2.58121e-05	4.58818	TRUE	Gata2
Gata4_386	-1.19231	0.461484	-1.65379		-0.656106	2.99741e-10	2.64371e-07	6.57779	TRUE	Gata4
Gata1_387	-1.19195	0.503286	-1.69523		-0.60896	3.32596e-09	9.77833e-07	6.00974	TRUE	Gata1

## Sheet: Ery Meg TF activity
	Ery/Meg	others	delta	log2fc	A	p-val	p-adj	p-adj-log	is_significant	tf_name
Gata2_383	3.61654	0.355577	3.26096	3.34712	1.57824	1.26994e-07	2.80021e-05	4.55281	TRUE	Gata2
Gata5_385	3.45246	0.211589	3.24087	4.02397	1.50183	1.04089e-08	4.59031e-06	5.33816	TRUE	Gata5
Gata1_387	3.52004	0.364725	3.15531	3.2719	1.55698	4.06905e-07	7.1778e-05	4.14401	TRUE	Gata1
Gata4_386	3.38028	0.28675	3.09353	3.55871	1.50259	7.20756e-08	2.11902e-05	4.67386	TRUE	Gata4
Gata6_382	3.27053	0.325591	2.94494	3.32933	1.48443	1.01692e-08	4.59031e-06	5.33816	TRUE	Gata6
Gata3_384	2.66531	0.281011	2.3843	3.24736	1.30636	2.25987e-06	0.000332201	3.4786	TRUE	Gata3
Smarcc1_843	-0.678126	-1.99725	1.31912	-1.60501		0.00309066	0.113582	0.944691	FALSE	Smarcc1
Fos_104	-0.724926	-1.8991	1.17417	-1.4328		0.00627158	0.122923	0.910367	FALSE	Fos
Bach1_108	-0.638225	-1.71916	1.08093	-1.47901		0.00430641	0.11695	0.931998	FALSE	Bach1
Bach2_119	-0.573308	-1.54578	0.972469	-1.48612		0.00339058	0.11695	0.931998	FALSE	Bach2
Nfe2_132	-0.175422	-1.11638	0.940958	-2.86276	-1.49777	0.00170993	0.0875325	1.05783	FALSE	Nfe2
Mecom_173	1.05349	0.140648	0.912842	2.91476	0.675427	0.00021575	0.0190291	1.72058	TRUE	Mecom
Fosb_98	-0.893402	-1.79704	0.903634	-1.04297		0.00488871	0.11695	0.931998	FALSE	Fosb
Jund_135	-0.635359	-1.39753	0.762172	-1.18653		0.0263322	0.26392	0.578527	FALSE	Jund
Nfe2l2_101	-0.210562	-0.942613	0.732051	-2.32026	-1.23987	0.0101942	0.163478	0.78654	FALSE	Nfe2l2
Stat5b_756	0.797402	0.0909837	0.706419	3.13991	0.530264	0.0139144	0.201189	0.696397	FALSE	Stat5b
Junb_127	-0.771375	-1.46346	0.692088	-0.964081		0.0636525	0.380127	0.420071	FALSE	Junb
Ctcf_146	1.28433	0.593381	0.690949	1.13388	0.955205	0.0170175	0.21254	0.67256	FALSE	Ctcf
Stat5a_755	0.753439	0.160067	0.593371	2.25883	0.542756	0.0320179	0.296089	0.528577	FALSE	Stat5a
Ctcfl_820	1.2207	0.642268	0.578429	0.948	0.949709	0.0132397	0.194624	0.710804	FALSE	Ctcfl
Arid3a_7	1.05027	0.49319	0.557082	1.11492	0.82516	0.00882947	0.145894	0.835961	FALSE	Arid3a
Gm4881_296	1.14321	0.593606	0.549602	0.968433	0.901809	0.0111319	0.175327	0.756152	FALSE	Gm4881
Nfe2l1_117	0.0479057	-0.469062	0.516968		-0.341132	0.00167567	0.0875325	1.05783	FALSE	Nfe2l1
Nfe2l3_871	0.0479057	-0.469062	0.516968		-0.341132	0.00167567	0.0875325	1.05783	FALSE	Nfe2l3
Erf_288	1.08896	0.578789	0.510169	0.936007	0.874894	0.0047845	0.11695	0.931998	FALSE	Erf
Gm5294_344	0.89257	0.392278	0.500292	1.21423	0.715827	0.0029738	0.113582	0.944691	FALSE	Gm5294
Foxl1_370	0.89257	0.392278	0.500292	1.21423	0.715827	0.0029738	0.113582	0.944691	FALSE	Foxl1
Foxl1_367	1.16165	0.661779	0.499875	0.834743	0.934868	0.0015713	0.0875325	1.05783	FALSE	Foxl1
Hoxb4_511	0.641836	0.183421	0.458415	1.84051	0.498382	0.00299299	0.113582	0.944691	FALSE	Hoxb4
Smarcc2_646	0.968862	0.518733	0.450128	0.928463	0.802232	0.0389116	0.312	0.505846	FALSE	Smarcc2
Olig2_72	0.487394	0.0470857	0.440308	3.37604	0.34169	0.0239553	0.249211	0.603432	FALSE	Olig2
Hoxc4_581	0.620986	0.184756	0.436231	1.78413	0.488382	0.00482891	0.11695	0.931998	FALSE	Hoxc4
Prdm11_650	0.466564	0.0316504	0.434914	3.86051	0.320897	0.00583426	0.11695	0.931998	FALSE	Prdm11
Hoxa4_396	0.639213	0.208333	0.43088	1.65292	0.509719	0.00893231	0.145894	0.835961	FALSE	Hoxa4
Nfat5_696	0.302914	-0.12019	0.423104		0.12613	0.00398297	0.11695	0.931998	FALSE	Nfat5
Runx3_858	1.01041	0.595857	0.41455	0.78845	0.850505	0.166915	0.553277	0.257057	FALSE	Runx3
Runx1_712	1.01041	0.595857	0.41455	0.78845	0.850505	0.166915	0.553277	0.257057	FALSE	Runx1
Stat1_757	0.820547	0.411446	0.409101	1.02744	0.692424	0.0918726	0.457693	0.339426	FALSE	Stat1
NP_607	0.910055	0.502147	0.407908	0.886914	0.770703	0.0151477	0.208755	0.680363	FALSE	NP
Foxl1_379	1.01884	0.611153	0.407686	0.763736	0.859966	0.0229865	0.249211	0.603432	FALSE	Foxl1
Gm5294_353	1.01884	0.611153	0.407686	0.763736	0.859966	0.0229865	0.249211	0.603432	FALSE	Gm5294
Nfix_722	0.79546	0.388533	0.406927	1.0661	0.670837	0.0872086	0.453793	0.343142	FALSE	Nfix
Duxbl_544	0.730285	0.325661	0.404623	1.1995	0.611619	0.00496439	0.11695	0.931998	FALSE	Duxbl
Gm10391_575	0.730285	0.325661	0.404623	1.1995	0.611619	0.00496439	0.11695	0.931998	FALSE	Gm10391
Gm10394_576	0.730285	0.325661	0.404623	1.1995	0.611619	0.00496439	0.11695	0.931998	FALSE	Gm10394
Spdef_279	0.669234	0.266247	0.402987	1.36607	0.553597	0.0232855	0.249211	0.603432	FALSE	Spdef
Zbtb1_182	0.33695	-0.0614321	0.398382		0.186195	0.016655	0.21254	0.67256	FALSE	Zbtb1
Pou2f3_487	0.401448	0.0133128	0.388136	4.79013	0.271881	0.0324958	0.296089	0.528577	FALSE	Pou2f3
Fosl1_107	-0.616222	-1.00419	0.387969	-0.754623	-2.3975	0.123483	0.517756	0.285875	FALSE	Fosl1
Foxl1_381	1.19606	0.810259	0.385801	0.584837	1.00228	0.0236488	0.249211	0.603432	FALSE	Foxl1
Fev_291	0.859291	0.480321	0.37897	0.869989	0.73968	0.0141849	0.201333	0.696086	FALSE	Fev
Gm4881_295	0.889208	0.512357	0.376851	0.825362	0.766199	0.0297173	0.281636	0.550312	FALSE	Gm4881
Hoxc6_406	0.695385	0.319887	0.375498	1.15664	0.592288	0.00792718	0.139836	0.854382	FALSE	Hoxc6
Maf_793	0.00399472	-0.368147	0.372142		-0.289961	0.0637939	0.380127	0.420071	FALSE	Maf
Mafa_792	0.00399472	-0.368147	0.372142		-0.289961	0.0637939	0.380127	0.420071	FALSE	Mafa
Nrl_120	0.00399472	-0.368147	0.372142		-0.289961	0.0637939	0.380127	0.420071	FALSE	Nrl
Gm4881_293	1.04049	0.669488	0.370998	0.662312	0.89141	0.178108	0.574189	0.240945	FALSE	Gm4881
Msx2_433	0.731781	0.361533	0.370248	1.05248	0.629153	0.0156504	0.208839	0.680189	FALSE	Msx2
Msx3_453	0.690349	0.323212	0.367137	1.13166	0.591469	0.0165209	0.21254	0.67256	FALSE	Msx3
Hoxa7_509	0.490322	0.126049	0.364274	2.00098	0.387567	0.0300156	0.281636	0.550312	FALSE	Hoxa7
Vsx1_490	0.468589	0.105728	0.362861	2.18778	0.36419	0.0128775	0.192508	0.715552	FALSE	Vsx1
Foxl1_355	0.844532	0.481905	0.362627	0.840899	0.733978	0.0280512	0.271881	0.565621	FALSE	Foxl1
Gm5294_332	0.844532	0.481905	0.362627	0.840899	0.733978	0.0280512	0.271881	0.565621	FALSE	Gm5294
E2f1_261	0.61652	0.256202	0.360318	1.30673	0.522418	0.00545774	0.11695	0.931998	FALSE	E2f1
Gm4881_294	0.640178	0.284268	0.35591	1.21034	0.548164	0.0158642	0.208839	0.680189	FALSE	Gm4881
Ets1_284	0.994482	0.639019	0.355462	0.66546	0.86136	0.0493796	0.353679	0.451391	FALSE	Ets1
Tlx2_574	0.673527	0.322116	0.351411	1.10206	0.582866	0.0442462	0.327942	0.484202	FALSE	Tlx2
Sox2_750	0.270743	-0.076458	0.347201		0.133751	0.024017	0.249211	0.603432	FALSE	Sox2
Etv2_270	1.09	0.745409	0.344586	0.573469	0.939379	0.0934067	0.457693	0.339426	FALSE	Etv2
Evx2_407	0.458185	0.114963	0.343222	2.03821	0.363534	0.128125	0.518009	0.285663	FALSE	Evx2
Stat4_759	0.630814	0.289496	0.341317	1.16368	0.546122	0.158582	0.553277	0.257057	FALSE	Stat4
Nkx21_399	0.471713	0.142123	0.329589	1.77702	0.386169	0.055506	0.368092	0.434043	FALSE	Nkx21
Runx2_713	0.855819	0.52696	0.328859	0.73113	0.758209	0.232322	0.620932	0.206956	FALSE	Runx2
Nkx25_421	0.51651	0.189104	0.327406	1.49521	0.435956	0.113014	0.498391	0.30243	FALSE	Nkx25
Esx1_444	0.420581	0.095049	0.325532	2.18988	0.33092	0.0669701	0.386063	0.413342	FALSE	Esx1
Gm5454_290	0.662116	0.337244	0.324872	1.01238	0.584655	0.018686	0.219747	0.658077	FALSE	Gm5454
Pou2f1_619	0.632808	0.3109	0.321908	1.06586	0.557635	0.0619762	0.380127	0.420071	FALSE	Pou2f1
Gbx2_494	0.52416	0.202646	0.321515	1.41678	0.447212	0.0158212	0.208839	0.680189	FALSE	Gbx2
Foxb2_325	0.432535	0.114273	0.318263	1.96758	0.34869	0.0417043	0.322659	0.491256	FALSE	Foxb2
Foxb1_326	0.432535	0.114273	0.318263	1.96758	0.34869	0.0417043	0.322659	0.491256	FALSE	Foxb1
Fli1_277	0.967429	0.654026	0.313403	0.593168	0.856569	0.0508847	0.357014	0.447315	FALSE	Fli1
Pou2f2_616	0.502806	0.189481	0.313324	1.45519	0.428832	0.086662	0.453793	0.343142	FALSE	Pou2f2
Meis2_461	0.186229	-0.120231	0.306461		0.046839	0.0934067	0.457693	0.339426	FALSE	Meis2
Nkx26_536	0.433321	0.128169	0.305153	1.80721	0.356983	0.0965366	0.462746	0.334657	FALSE	Nkx26
Erg_287	0.945462	0.651776	0.293686	0.56574	0.846889	0.0884949	0.453793	0.343142	FALSE	Erg
Elk4_280	0.606563	0.314056	0.292507	0.992387	0.546274	0.0178108	0.218027	0.661491	FALSE	Elk4
Stat3_754	0.72577	0.433467	0.292303	0.78046	0.659576	0.215758	0.613867	0.211926	FALSE	Stat3
Pknox2_501	0.268774	-0.0230429	0.291817		0.167185	0.0827376	0.44227	0.354312	FALSE	Pknox2
Etv4_278	0.582532	0.292101	0.29043	1.04004	0.523378	0.0348081	0.297001	0.527241	FALSE	Etv4
Zfp143_224	0.570716	0.284652	0.286064	1.04858	0.513677	0.147781	0.538608	0.268727	FALSE	Zfp143
Osr1_206	0.311083	0.025833	0.28525	3.58198	0.224606	0.12689	0.518009	0.285663	FALSE	Osr1
NP_587	0.312448	0.0275579	0.28489	3.50112	0.226512	0.161521	0.553277	0.257057	FALSE	NP
Bcl6b_141	0.359542	0.0761074	0.283435	2.28915	0.284307	0.0811743	0.437487	0.359035	FALSE	Bcl6b
Sox4_751	0.660457	0.37734	0.283117	0.847715	0.603025	0.0349785	0.297001	0.527241	FALSE	Sox4
Hnf1a_470	0.385467	0.102876	0.282591	1.95879	0.315185	0.040432	0.318402	0.497024	FALSE	Hnf1a
NP_598	0.514826	0.234674	0.280153	1.18215	0.459169	0.12062	0.517756	0.285875	FALSE	NP
Etv1_268	0.571593	0.291771	0.279822	1.01532	0.517711	0.0348081	0.297001	0.527241	FALSE	Etv1
Hsf1_626	0.156509	-0.12242	0.278929		0.0243829	0.0542572	0.368092	0.434043	FALSE	Hsf1
Onecut3_245	0.796226	0.5183	0.277926	0.653548	0.728803	0.107723	0.48822	0.311385	FALSE	Onecut3
Hsf4_627	0.127832	-0.149869	0.277701		-0.0159844	0.0328179	0.296089	0.528577	FALSE	Hsf4
Foxj1_305	0.828906	0.551874	0.277032	0.619819	0.757356	0.0361035	0.297001	0.527241	FALSE	Foxj1
Foxl1_357	0.828906	0.551874	0.277032	0.619819	0.757356	0.0361035	0.297001	0.527241	FALSE	Foxl1
Gm5294_335	0.828906	0.551874	0.277032	0.619819	0.757356	0.0361035	0.297001	0.527241	FALSE	Gm5294
Smad4_860	0.34703	0.0704185	0.276611	2.35017	0.273485	0.211754	0.60836	0.215839	FALSE	Smad4
Meis3_525	0.203897	-0.0719398	0.275837		0.0921784	0.131378	0.518757	0.285036	FALSE	Meis3
Lhx8_465	0.552097	0.279905	0.272191	1.02664	0.501822	0.0872086	0.453793	0.343142	FALSE	Lhx8
Gm4881_297	0.590769	0.319772	0.270996	0.929825	0.541287	0.0580755	0.376637	0.424078	FALSE	Gm4881
Foxo1_314	0.39373	0.123138	0.270591	1.73289	0.33163	0.138602	0.518757	0.285036	FALSE	Foxo1
Zfp3_200	0.244035	-0.0249176	0.268953		0.149986	0.144762	0.532001	0.274088	FALSE	Zfp3
Mecp2_642	0.0611414	-0.205645	0.266787		-0.108195	0.0229271	0.249211	0.603432	FALSE	Mecp2
Hoxb7_514	0.450392	0.185801	0.26459	1.33145	0.398456	0.107507	0.48822	0.311385	FALSE	Hoxb7
E2f7_260	0.680339	0.41634	0.263999	0.747949	0.630721	0.166612	0.553277	0.257057	FALSE	E2f7
Hoxa5_510	0.354341	0.0937793	0.260562	1.97511	0.291675	0.0943759	0.459887	0.337349	FALSE	Hoxa5
Nkx11_610	0.516557	0.258458	0.258099	1.04864	0.472495	0.0899835	0.456123	0.340918	FALSE	Nkx11
Nkx11_468	0.516557	0.258458	0.258099	1.04864	0.472495	0.0899835	0.456123	0.340918	FALSE	Nkx11
Pax1_855	0.206009	-0.0516316	0.257641		0.107271	0.05538	0.368092	0.434043	FALSE	Pax1
Pax8_854	0.206009	-0.0516316	0.257641		0.107271	0.05538	0.368092	0.434043	FALSE	Pax8
Nfatc1_703	0.158071	-0.0971582	0.255229		0.0432835	0.057424	0.37517	0.425772	FALSE	Nfatc1
ENSMUSG00000044690_289	0.517103	0.266421	0.250683	1.00666	0.476913	0.052428	0.361262	0.442178	FALSE	ENSMUSG00000044690
Etv5_276	0.517103	0.266421	0.250683	1.00666	0.476913	0.052428	0.361262	0.442178	FALSE	Etv5
Pou3f4_561	0.518471	0.267984	0.250487	1.00194	0.478431	0.0971327	0.463087	0.334338	FALSE	Pou3f4
Hic2_211	0.336477	0.0886198	0.247857	1.98487	0.278042	0.158582	0.553277	0.257057	FALSE	Hic2
Hnf1b_426	0.48713	0.23932	0.247809	1.07771	0.447024	0.0789585	0.432555	0.363958	FALSE	Hnf1b
Zfx_240	0.300959	0.0546364	0.246323	2.51254	0.236092	0.222054	0.615759	0.210589	FALSE	Zfx
Foxf2_308	0.468536	0.222646	0.245889	1.12736	0.42824	0.156549	0.552304	0.257822	FALSE	Foxf2
Foxf1a_312	0.468536	0.222646	0.245889	1.12736	0.42824	0.156549	0.552304	0.257822	FALSE	Foxf1a
E2f8_263	0.587231	0.341513	0.245718	0.827151	0.550282	0.0922542	0.457693	0.339426	FALSE	E2f8
Nhlh2_84	0.271347	0.0265846	0.244763	3.36039	0.200336	0.145854	0.533791	0.272629	FALSE	Nhlh2
Egr2_188	0.0195017	-0.223929	0.24343		-0.155556	0.106432	0.48822	0.311385	FALSE	Egr2
Foxj2_298	0.372099	0.13025	0.241849	1.5761	0.323283	0.124449	0.517756	0.285875	FALSE	Foxj2
Foxk1_324	0.372099	0.13025	0.241849	1.5761	0.323283	0.124449	0.517756	0.285875	FALSE	Foxk1
Foxo3_319	0.372099	0.13025	0.241849	1.5761	0.323283	0.124449	0.517756	0.285875	FALSE	Foxo3
Foxp4_300	0.372099	0.13025	0.241849	1.5761	0.323283	0.124449	0.517756	0.285875	FALSE	Foxp4
Foxp3_311	0.372099	0.13025	0.241849	1.5761	0.323283	0.124449	0.517756	0.285875	FALSE	Foxp3
Foxk2_310	0.372099	0.13025	0.241849	1.5761	0.323283	0.124449	0.517756	0.285875	FALSE	Foxk2
Foxp2_301	0.372099	0.13025	0.241849	1.5761	0.323283	0.124449	0.517756	0.285875	FALSE	Foxp2
Foxg1_299	0.348167	0.107995	0.240172	1.7516	0.296406	0.213931	0.612621	0.212808	FALSE	Foxg1
Mga_96	0.114639	-0.122226	0.236865		-0.00548373	0.182933	0.574189	0.240945	FALSE	Mga
Elk3_272	0.500634	0.266149	0.234485	0.963378	0.468209	0.0595303	0.380127	0.420071	FALSE	Elk3
NP_594	0.603384	0.370037	0.233348	0.749811	0.572124	0.0684563	0.389539	0.40945	FALSE	NP
Hoxc9_503	0.603384	0.370037	0.233348	0.749811	0.572124	0.0684563	0.389539	0.40945	FALSE	Hoxc9
Nr4a1_847	-0.172329	-0.405147	0.232817	-1.42531	-0.491547	0.164502	0.553277	0.257057	FALSE	Nr4a1
Meis1_425	0.234591	0.00351707	0.231074	5.54067	0.16228	0.242922	0.629573	0.200954	FALSE	Meis1
Neurog1_85	0.178266	-0.0509593	0.229225		0.0890279	0.34752	0.702165	0.153561	FALSE	Neurog1
Foxo4_313	0.263852	0.0347735	0.229078	2.95965	0.200771	0.163305	0.553277	0.257057	FALSE	Foxo4
Cphx_577	0.587204	0.358507	0.228696	0.757422	0.558616	0.167523	0.553277	0.257057	FALSE	Cphx
Gabpa_273	0.662805	0.434992	0.227813	0.648554	0.631242	0.0646475	0.380127	0.420071	FALSE	Gabpa
Gm4881_292	0.662805	0.434992	0.227813	0.648554	0.631242	0.0646475	0.380127	0.420071	FALSE	Gm4881
Ets2_828	0.662805	0.434992	0.227813	0.648554	0.631242	0.0646475	0.380127	0.420071	FALSE	Ets2
Lin54_246	0.631996	0.404531	0.227465	0.686407	0.602422	0.317456	0.682284	0.166035	FALSE	Lin54
Npas4_80	0.136114	-0.0911632	0.227278		0.0320663	0.0633705	0.380127	0.420071	FALSE	Npas4
Sim2_92	0.262276	0.0350351	0.227241	2.94145	0.199946	0.204963	0.598602	0.222862	FALSE	Sim2
Npas3_34	0.262276	0.0350351	0.227241	2.94145	0.199946	0.204963	0.598602	0.222862	FALSE	Npas3
Sim1_30	0.262276	0.0350351	0.227241	2.94145	0.199946	0.204963	0.598602	0.222862	FALSE	Sim1
Npas1_19	0.262276	0.0350351	0.227241	2.94145	0.199946	0.204963	0.598602	0.222862	FALSE	Npas1
Msc_43	0.396043	0.169237	0.226806	1.28843	0.359116	0.0813468	0.437487	0.359035	FALSE	Msc
Phf21a_15	0.675609	0.450909	0.2247	0.623656	0.644557	0.469701	0.796686	0.0987131	FALSE	Phf21a
Arid5a_9	0.422159	0.198884	0.223275	1.14544	0.390141	0.257578	0.649096	0.187691	FALSE	Arid5a
Dlx2_443	0.34965	0.126723	0.222928	1.53054	0.308229	0.198678	0.596035	0.224729	FALSE	Dlx2
Tgif2_566	0.272545	0.0503827	0.222162	2.49241	0.215944	0.139394	0.518757	0.285036	FALSE	Tgif2
Hoxb6_394	0.172599	-0.0490812	0.22168		0.086456	0.209951	0.607137	0.216713	FALSE	Hoxb6
Elk1_274	0.480527	0.25945	0.221077	0.943304	0.454164	0.0625308	0.380127	0.420071	FALSE	Elk1
Zfy1_213	0.288191	0.0673534	0.220837	2.16215	0.23606	0.0485848	0.353679	0.451391	FALSE	Zfy1
Zfa_208	0.288191	0.0673534	0.220837	2.16215	0.23606	0.0485848	0.353679	0.451391	FALSE	Zfa
Nfya_242	0.697699	0.477654	0.220045	0.585845	0.666917	0.296863	0.657871	0.181859	FALSE	Nfya
Nr2c2_659	0.468266	0.249128	0.219138	0.965796	0.442224	0.112118	0.498391	0.30243	FALSE	Nr2c2
E2f4_257	0.498093	0.279057	0.219036	0.888523	0.473605	0.0932139	0.457693	0.339426	FALSE	E2f4
Pgr_849	0.353243	0.134928	0.218315	1.45526	0.315086	0.111672	0.498391	0.30243	FALSE	Pgr
Arid3c_10	0.760089	0.543694	0.216395	0.51965	0.724119	0.18985	0.580423	0.236255	FALSE	Arid3c
Tbpl2_773	0.414314	0.198115	0.216199	1.12527	0.385392	0.182608	0.574189	0.240945	FALSE	Tbpl2
Tbp_772	0.414314	0.198115	0.216199	1.12527	0.385392	0.182608	0.574189	0.240945	FALSE	Tbp
Rfx1_708	0.498182	0.283564	0.214618	0.865818	0.475991	0.221306	0.615759	0.210589	FALSE	Rfx1
T_771	0.173983	-0.0403378	0.214321		0.0933201	0.151411	0.54508	0.26354	FALSE	T
Nkx24_557	0.354668	0.141581	0.213087	1.39228	0.319762	0.236992	0.62396	0.204843	FALSE	Nkx24
Zfp105_218	0.994273	0.783256	0.211017	0.372368	0.917443	0.26598	0.650275	0.186903	FALSE	Zfp105
Gsx2_502	0.34753	0.137783	0.209747	1.40337	0.313428	0.137029	0.518757	0.285036	FALSE	Gsx2
Ppard_656	-0.00331066	-0.211709	0.208398		-0.164092	0.233095	0.621118	0.206826	FALSE	Ppard
Vax1_413	0.33343	0.12661	0.206819	1.46746	0.298682	0.18985	0.580423	0.236255	FALSE	Vax1
Pax5_694	0.0670748	-0.139432	0.206506		-0.0531619	0.202152	0.598602	0.222862	FALSE	Pax5
NP_601	0.514147	0.309637	0.20451	0.78336	0.49763	0.274135	0.650275	0.186903	FALSE	NP
Tgif1_542	0.201593	-0.00231167	0.203905		0.137032	0.388511	0.730029	0.13666	FALSE	Tgif1
Nr4a2_677	-0.326284	-0.527586	0.201302	-0.789562	-0.80323	0.189516	0.580423	0.236255	FALSE	Nr4a2
Zfp238_227	0.512804	0.311589	0.201215	0.770737	0.497941	0.220561	0.615759	0.210589	FALSE	Zfp238
Lhx1_422	0.452284	0.254465	0.197819	0.887664	0.436561	0.161226	0.553277	0.257057	FALSE	Lhx1
Nobox_476	0.326391	0.129309	0.197081	1.40866	0.296134	0.168743	0.553277	0.257057	FALSE	Nobox
Bhlhe22_42	0.116019	-0.081032	0.197051		0.0250196	0.274569	0.650275	0.186903	FALSE	Bhlhe22
Foxl1_374	0.300656	0.104458	0.196198	1.60071	0.266106	0.338965	0.701434	0.154013	FALSE	Foxl1
Barhl1_457	0.556884	0.36129	0.195594	0.672705	0.545066	0.284233	0.650311	0.186879	FALSE	Barhl1
Hoxa11_507	0.542147	0.346817	0.19533	0.69417	0.530552	0.240934	0.628708	0.201551	FALSE	Hoxa11
Sox6_742	0.236316	0.0410279	0.195288	2.58704	0.187352	0.691503	0.898242	0.0466068	FALSE	Sox6
Etv3_267	0.644133	0.449366	0.194767	0.561993	0.629239	0.208875	0.606012	0.217519	FALSE	Etv3
Trp73_691	0.255414	0.0609776	0.194437	2.14029	0.211879	0.484399	0.810198	0.0914088	FALSE	Trp73
Sebox_397	0.405758	0.212835	0.192923	0.994317	0.388792	0.155683	0.552304	0.257822	FALSE	Sebox
Nfatc3_702	0.12554	-0.0663861	0.191926		0.0420515	0.290051	0.650311	0.186879	FALSE	Nfatc3
Nfatc4_857	0.12554	-0.0663861	0.191926		0.0420515	0.290051	0.650311	0.186879	FALSE	Nfatc4
Onecut2_827	0.604796	0.413382	0.191414	0.594068	0.593678	0.302388	0.665104	0.177111	FALSE	Onecut2
Onecut1_826	0.604796	0.413382	0.191414	0.594068	0.593678	0.302388	0.665104	0.177111	FALSE	Onecut1
Barx1_432	0.262919	0.0715585	0.191361	1.95471	0.2231	0.24774	0.630732	0.200155	FALSE	Barx1
Lyl1_783	0.438578	0.247407	0.191171	0.885637	0.425451	0.24412	0.629573	0.200954	FALSE	Lyl1
Tal1_782	0.438578	0.247407	0.191171	0.885637	0.425451	0.24412	0.629573	0.200954	FALSE	Tal1
Foxa3_831	0.131795	-0.0590218	0.190817		0.0515624	0.180348	0.574189	0.240945	FALSE	Foxa3
Foxl1_354	0.131795	-0.0590218	0.190817		0.0515624	0.180348	0.574189	0.240945	FALSE	Foxl1
Gm5294_331	0.131795	-0.0590218	0.190817		0.0515624	0.180348	0.574189	0.240945	FALSE	Gm5294
Hsf2_625	0.175151	-0.0156634	0.190814		0.110689	0.229628	0.62075	0.207083	FALSE	Hsf2
Rfx6_705	0.339596	0.149056	0.19054	1.26018	0.315364	0.187193	0.580423	0.236255	FALSE	Rfx6
Olig3_78	0.170088	-0.0200267	0.190115		0.104378	0.53449	0.820723	0.0858036	FALSE	Olig3
Nr2f6_657	-0.384769	-0.574253	0.189485	-0.658488	-0.942061	0.262176	0.650275	0.186903	FALSE	Nr2f6
Nkx22_462	0.345618	0.156697	0.188921	1.21281	0.323263	0.219075	0.615759	0.210589	FALSE	Nkx22
NP_599	0.405822	0.217164	0.188658	0.965747	0.39121	0.128621	0.518009	0.285663	FALSE	NP
Mybl2_643	0.425902	0.238042	0.18786	0.900612	0.413564	0.289601	0.650311	0.186879	FALSE	Mybl2
Hoxa3_584	0.30304	0.116777	0.186264	1.45335	0.274898	0.230395	0.62075	0.207083	FALSE	Hoxa3
Pou4f1_841	0.509523	0.324382	0.185141	0.704175	0.502791	0.290502	0.650311	0.186879	FALSE	Pou4f1
Pou4f2_840	0.509523	0.324382	0.185141	0.704175	0.502791	0.290502	0.650311	0.186879	FALSE	Pou4f2
Ahctf1_13	0.878112	0.693004	0.185109	0.373441	0.836375	0.358276	0.708875	0.14943	FALSE	Ahctf1
Nkx62_838	0.487576	0.30498	0.182596	0.73178	0.481586	0.353128	0.703068	0.153003	FALSE	Nkx62
Dbx1_480	0.487576	0.30498	0.182596	0.73178	0.481586	0.353128	0.703068	0.153003	FALSE	Dbx1
Pou1f1_615	0.274959	0.09372	0.181239	1.63445	0.244083	0.16631	0.553277	0.257057	FALSE	Pou1f1
Zfp369_158	-0.0407742	-0.220911	0.180137	-3.5607	-0.202311	0.290051	0.650311	0.186879	FALSE	Zfp369
Zfp110_219	-0.0407742	-0.220911	0.180137	-3.5607	-0.202311	0.290051	0.650311	0.186879	FALSE	Zfp110
Atoh1_94	0.230061	0.0513376	0.178724	2.24182	0.189919	0.392329	0.730029	0.13666	FALSE	Atoh1
Neurod1_784	0.230061	0.0513376	0.178724	2.24182	0.189919	0.392329	0.730029	0.13666	FALSE	Neurod1
Neurod6_786	0.230061	0.0513376	0.178724	2.24182	0.189919	0.392329	0.730029	0.13666	FALSE	Neurod6
Neurod4_787	0.230061	0.0513376	0.178724	2.24182	0.189919	0.392329	0.730029	0.13666	FALSE	Neurod4
Nkx23_537	0.358272	0.180735	0.177537	1.05812	0.344265	0.293671	0.652437	0.185461	FALSE	Nkx23
Dmrtc2_250	0.434598	0.257809	0.17679	0.814178	0.428897	0.271541	0.650275	0.186903	FALSE	Dmrtc2
Hoxa2_420	0.239736	0.0654914	0.174245	1.95656	0.204909	0.121094	0.517756	0.285875	FALSE	Hoxa2
Foxp1_302	0.102378	-0.068484	0.170862		0.0242444	0.248145	0.630732	0.200155	FALSE	Foxp1
Foxa1_306	0.241883	0.0727032	0.16918	1.82187	0.210754	0.275003	0.650275	0.186903	FALSE	Foxa1
Gbx1_571	0.203205	0.0383966	0.164809	2.48036	0.16453	0.285123	0.650311	0.186879	FALSE	Gbx1
Hlx_518	0.496774	0.33257	0.164204	0.633415	0.500467	0.13913	0.518757	0.285036	FALSE	Hlx
Hoxc5_441	0.496774	0.33257	0.164204	0.633415	0.500467	0.13913	0.518757	0.285036	FALSE	Hoxc5
Prop1_539	0.496774	0.33257	0.164204	0.633415	0.500467	0.13913	0.518757	0.285036	FALSE	Prop1
Lmx1b_515	0.496774	0.33257	0.164204	0.633415	0.500467	0.13913	0.518757	0.285036	FALSE	Lmx1b
Alx3_419	0.496774	0.33257	0.164204	0.633415	0.500467	0.13913	0.518757	0.285036	FALSE	Alx3
Nkx32_548	0.341957	0.178874	0.163083	1.00967	0.333899	0.189516	0.580423	0.236255	FALSE	Nkx32
Bcl6_162	0.237743	0.0752905	0.162452	1.74996	0.209786	0.490595	0.811384	0.0907735	FALSE	Bcl6
Foxs1_329	0.495419	0.333862	0.161557	0.624083	0.500435	0.235428	0.623565	0.205118	FALSE	Foxs1
Foxc2_316	0.495419	0.333862	0.161557	0.624083	0.500435	0.235428	0.623565	0.205118	FALSE	Foxc2
Pou3f1_620	0.309515	0.148042	0.161474	1.14468	0.297225	0.159167	0.553277	0.257057	FALSE	Pou3f1
Pbx3_513	0.690558	0.531353	0.159204	0.418365	0.687917	0.339465	0.701434	0.154013	FALSE	Pbx3
Hoxa6_533	0.269301	0.113613	0.155688	1.3343	0.252727	0.481932	0.808106	0.0925314	FALSE	Hoxa6
Foxo6_321	0.272748	0.119381	0.153368	1.28103	0.258295	0.358276	0.708875	0.14943	FALSE	Foxo6
Foxl1_380	1.12615	0.974146	0.152007	0.234426	1.03573	0.22393	0.615759	0.210589	FALSE	Foxl1
Sox14_743	0.112138	-0.0383486	0.150487		0.0522696	0.474573	0.801864	0.0958991	FALSE	Sox14
Nr1i2_672	-0.0794755	-0.229793	0.150318	-1.99229	-0.242353	0.44106	0.767287	0.115042	FALSE	Nr1i2
Nhlh1_86	0.2197	0.0695652	0.150135	1.75722	0.194885	0.376129	0.720642	0.142281	FALSE	Nhlh1
Atf6_111	-0.0381081	-0.188225	0.150117	-3.55123	-0.173265	0.341467	0.701434	0.154013	FALSE	Atf6
Atf6b_100	-0.0381081	-0.188225	0.150117	-3.55123	-0.173265	0.341467	0.701434	0.154013	FALSE	Atf6b
Dlx5_478	0.326305	0.17642	0.149886	0.966	0.3235	0.288701	0.650311	0.186879	FALSE	Dlx5
Otp_436	0.448282	0.298425	0.149858	0.647205	0.457703	0.330547	0.697469	0.156475	FALSE	Otp
Foxl1_369	0.1937	0.0442091	0.149491	2.22426	0.162152	0.349553	0.702165	0.153561	FALSE	Foxl1
Gm5294_343	0.1937	0.0442091	0.149491	2.22426	0.162152	0.349553	0.702165	0.153561	FALSE	Gm5294
Smad1_863	0.150497	0.00136244	0.149135	5.68278	0.105584	0.23155	0.62075	0.207083	FALSE	Smad1
Smad5_883	0.150497	0.00136244	0.149135	5.68278	0.105584	0.23155	0.62075	0.207083	FALSE	Smad5
Foxi1_317	0.682686	0.537167	0.145519	0.386703	0.686995	0.418544	0.752866	0.123282	FALSE	Foxi1
Foxl1_362	0.682686	0.537167	0.145519	0.386703	0.686995	0.418544	0.752866	0.123282	FALSE	Foxl1
Gm5294_340	0.682686	0.537167	0.145519	0.386703	0.686995	0.418544	0.752866	0.123282	FALSE	Gm5294
Foxi3_323	0.682686	0.537167	0.145519	0.386703	0.686995	0.418544	0.752866	0.123282	FALSE	Foxi3
Foxi2_318	0.682686	0.537167	0.145519	0.386703	0.686995	0.418544	0.752866	0.123282	FALSE	Foxi2
Pit1_622	0.25254	0.107419	0.145121	1.32832	0.238762	0.311277	0.67456	0.170979	FALSE	Pit1
Atoh7_64	0.0744227	-0.0703304	0.144753		0.00294894	0.505008	0.813735	0.089517	FALSE	Atoh7
Rfx2_707	0.218362	0.0738754	0.144487	1.66484	0.196756	0.413446	0.752866	0.123282	FALSE	Rfx2
Rfx8_711	0.218362	0.0738754	0.144487	1.66484	0.196756	0.413446	0.752866	0.123282	FALSE	Rfx8
Snai3_147	0.222636	0.0788336	0.143802	1.59892	0.202555	0.429427	0.760552	0.118871	FALSE	Snai3
Snai1_197	0.222636	0.0788336	0.143802	1.59892	0.202555	0.429427	0.760552	0.118871	FALSE	Snai1
Sox3_739	0.196812	0.0538538	0.142959	1.97143	0.170352	0.758185	0.923645	0.034495	FALSE	Sox3
Isl1_529	0.418522	0.277374	0.141148	0.657744	0.430765	0.225062	0.615759	0.210589	FALSE	Isl1
Msx1_543	0.418522	0.277374	0.141148	0.657744	0.430765	0.225062	0.615759	0.210589	FALSE	Msx1
Isl2_489	0.418522	0.277374	0.141148	0.657744	0.430765	0.225062	0.615759	0.210589	FALSE	Isl2
Hoxc8_405	0.33315	0.192015	0.141135	0.873163	0.336377	0.427698	0.760544	0.118876	FALSE	Hoxc8
Hoxb13_547	0.406225	0.265177	0.141048	0.681323	0.417597	0.325658	0.690458	0.160863	FALSE	Hoxb13
Sp1_142	0.303515	0.162565	0.14095	0.985051	0.302219	0.190184	0.580423	0.236255	FALSE	Sp1
Hoxd12_409	0.377855	0.237726	0.140129	0.73889	0.387132	0.513889	0.813735	0.089517	FALSE	Hoxd12
Rhox8_568	0.415436	0.275525	0.13991	0.657185	0.428121	0.591841	0.860966	0.0650142	FALSE	Rhox8
Neurod2_69	0.106832	-0.0325817	0.139413		0.0525897	0.508171	0.813735	0.089517	FALSE	Neurod2
Stat6_753	-0.0671828	-0.205417	0.138234	-2.17771	-0.211398	0.33747	0.701434	0.154013	FALSE	Stat6
Sox18_740	0.12537	-0.0128226	0.138193		0.0789838	0.767981	0.925354	0.0336922	FALSE	Sox18
Sox7_746	0.12537	-0.0128226	0.138193		0.0789838	0.767981	0.925354	0.0336922	FALSE	Sox7
Irx1_565	0.179761	0.0423146	0.137446	2.18838	0.151908	0.168743	0.553277	0.257057	FALSE	Irx1
Hoxa1_479	0.340957	0.203518	0.137439	0.82142	0.347368	0.215758	0.613867	0.211926	FALSE	Hoxa1
Evx1_410	0.0573366	-0.0760581	0.133395		-0.0135683	0.509439	0.813735	0.089517	FALSE	Evx1
Zfp187_160	0.20771	0.0761309	0.131579	1.55724	0.191462	0.207446	0.603854	0.219068	FALSE	Zfp187
Olig1_81	0.159952	0.0288746	0.131077	2.56083	0.130157	0.71497	0.908651	0.0416028	FALSE	Olig1
Batf3_789	-0.765072	-0.89602	0.130948	-0.267236	-2.56104	0.526716	0.820723	0.0858036	FALSE	Batf3
Batf_790	-0.765072	-0.89602	0.130948	-0.267236	-2.56104	0.526716	0.820723	0.0858036	FALSE	Batf
Gm5294_352	0.279746	0.148969	0.130777	1.00015	0.280193	0.343981	0.702165	0.153561	FALSE	Gm5294
Foxl1_378	0.279746	0.148969	0.130777	1.00015	0.280193	0.343981	0.702165	0.153561	FALSE	Foxl1
Hoxb3_546	0.120483	-0.00885186	0.129335		0.0783577	0.648307	0.881058	0.0549954	FALSE	Hoxb3
Irx4_435	0.259818	0.13055	0.129268	1.08937	0.257233	0.33153	0.697875	0.156223	FALSE	Irx4
Foxa2_307	0.236926	0.109989	0.126937	1.21042	0.230766	0.403917	0.748434	0.125847	FALSE	Foxa2
Rbpj_824	0.0344826	-0.0921379	0.12662		-0.0422007	0.203906	0.598602	0.222862	FALSE	Rbpj
Rbpsuhrs3_825	0.0344826	-0.0921379	0.12662		-0.0422007	0.203906	0.598602	0.222862	FALSE	Rbpsuhrs3
Hmx2_549	0.541869	0.41539	0.126478	0.434531	0.564261	0.408945	0.752866	0.123282	FALSE	Hmx2
Hoxc10_440	0.22721	0.101046	0.126164	1.27536	0.21925	0.363471	0.710736	0.148291	FALSE	Hoxc10
Hoxd3_583	0.22721	0.101046	0.126164	1.27536	0.21925	0.363471	0.710736	0.148291	FALSE	Hoxd3
Zbtb3_235	0.246089	0.121519	0.12457	1.11917	0.243431	0.619445	0.866606	0.0621782	FALSE	Zbtb3
NP_589	0.433933	0.309498	0.124435	0.550304	0.455981	0.488112	0.811384	0.0907735	FALSE	NP
Tfdp1_256	0.374553	0.251796	0.122757	0.644655	0.393058	0.427698	0.760544	0.118876	FALSE	Tfdp1
Tfdp2_255	0.374553	0.251796	0.122757	0.644655	0.393058	0.427698	0.760544	0.118876	FALSE	Tfdp2
Mtf1_175	0.267173	0.144477	0.122696	0.982365	0.270021	0.282017	0.650311	0.186879	FALSE	Mtf1
Tbx15_864	0.107517	-0.0149483	0.122465		0.0652751	0.539704	0.820723	0.0858036	FALSE	Tbx15
Tbx22_865	0.107517	-0.0149483	0.122465		0.0652751	0.539704	0.820723	0.0858036	FALSE	Tbx22
Tbx18_866	0.107517	-0.0149483	0.122465		0.0652751	0.539704	0.820723	0.0858036	FALSE	Tbx18
En2_517	0.130941	0.00923431	0.121706	3.76908	0.0977288	0.310805	0.67456	0.170979	FALSE	En2
Hoxd1_530	0.130941	0.00923431	0.121706	3.76908	0.0977288	0.310805	0.67456	0.170979	FALSE	Hoxd1
Prrx1_455	0.130941	0.00923431	0.121706	3.76908	0.0977288	0.310805	0.67456	0.170979	FALSE	Prrx1
Phox2a_415	0.130941	0.00923431	0.121706	3.76908	0.0977288	0.310805	0.67456	0.170979	FALSE	Phox2a
Isx_482	0.238021	0.116904	0.121117	1.13006	0.235681	0.489974	0.811384	0.0907735	FALSE	Isx
Hmga1_776	0.2472	0.126945	0.120255	1.06312	0.247408	0.674094	0.895019	0.0481675	FALSE	Hmga1
Hmga2_14	0.2472	0.126945	0.120255	1.06312	0.247408	0.674094	0.895019	0.0481675	FALSE	Hmga2
Hmga1rs1_777	0.2472	0.126945	0.120255	1.06312	0.247408	0.674094	0.895019	0.0481675	FALSE	Hmga1rs1
Dux_392	0.383378	0.264342	0.119037	0.606781	0.404751	0.569502	0.848481	0.071358	FALSE	Dux
NP_605	0.298958	0.180237	0.118721	0.817564	0.309872	0.512616	0.813735	0.089517	FALSE	NP
Hoxc12_550	0.298958	0.180237	0.118721	0.817564	0.309872	0.512616	0.813735	0.089517	FALSE	Hoxc12
Hoxa10_395	0.203902	0.0853965	0.118505	1.37147	0.194905	0.775542	0.925472	0.0336366	FALSE	Hoxa10
Mybl1_647	0.281361	0.164033	0.117328	0.870623	0.290067	0.415141	0.752866	0.123282	FALSE	Mybl1
Zbtb7b_174	0.618269	0.501762	0.116508	0.346439	0.64156	0.419113	0.752866	0.123282	FALSE	Zbtb7b
Tcfcp2l1_391	0.328238	0.214836	0.113402	0.692647	0.346574	0.690046	0.898242	0.0466068	FALSE	Tcfcp2l1
Ubp1_836	0.328238	0.214836	0.113402	0.692647	0.346574	0.690046	0.898242	0.0466068	FALSE	Ubp1
Vax2_497	0.28277	0.169896	0.112875	0.827242	0.294351	0.301463	0.665104	0.177111	FALSE	Vax2
Hesx1_523	0.278639	0.166309	0.112331	0.837991	0.289804	0.274569	0.650275	0.186903	FALSE	Hesx1
Shox2_463	0.278639	0.166309	0.112331	0.837991	0.289804	0.274569	0.650275	0.186903	FALSE	Shox2
Alx1_505	0.278639	0.166309	0.112331	0.837991	0.289804	0.274569	0.650275	0.186903	FALSE	Alx1
Alx4_521	0.278639	0.166309	0.112331	0.837991	0.289804	0.274569	0.650275	0.186903	FALSE	Alx4
Foxc1_320	0.476245	0.365009	0.111236	0.441682	0.506528	0.375064	0.720642	0.142281	FALSE	Foxc1
Rel_697	-0.987165	-1.09799	0.11082	-0.183712		0.638389	0.874503	0.0582387	FALSE	Rel
Foxm1_880	0.324238	0.213832	0.110406	0.682781	0.343732	0.619445	0.866606	0.0621782	FALSE	Foxm1
Hoxc11_404	0.204432	0.0940572	0.110375	1.23853	0.200686	0.640509	0.874503	0.0582387	FALSE	Hoxc11
Lmx1a_456	0.50816	0.398991	0.109169	0.403462	0.539606	0.488112	0.811384	0.0907735	FALSE	Lmx1a
Hoxb5_512	0.228457	0.120325	0.108133	1.03513	0.231913	0.635567	0.873163	0.0589049	FALSE	Hoxb5
Foxl1_371	0.250356	0.142599	0.107757	0.91461	0.258794	0.629939	0.869103	0.0609287	FALSE	Foxl1
Gm5294_345	0.250356	0.142599	0.107757	0.91461	0.258794	0.629939	0.869103	0.0609287	FALSE	Gm5294
Emx1_491	0.165377	0.0578835	0.107494	1.64743	0.152677	0.913035	0.963775	0.0160241	FALSE	Emx1
Sox12_741	0.0229461	-0.0817977	0.104744		-0.0430896	0.365038	0.710736	0.148291	FALSE	Sox12
Phox2b_418	0.226601	0.122734	0.103867	0.996267	0.232252	0.585709	0.860557	0.0652205	FALSE	Phox2b
Foxl1_363	0.0545847	-0.0482509	0.102836		0.00456169	0.613185	0.866606	0.0621782	FALSE	Foxl1
Gm5294_339	0.0545847	-0.0482509	0.102836		0.00456169	0.613185	0.866606	0.0621782	FALSE	Gm5294
Rfx5_704	0.28466	0.182609	0.102051	0.733212	0.302915	0.539704	0.820723	0.0858036	FALSE	Rfx5
Zfp523_165	0.165283	0.0665497	0.0987337	1.45171	0.158229	0.29231	0.651053	0.186383	FALSE	Zfp523
Ovol1_166	0.362771	0.264363	0.0984081	0.531439	0.39349	0.640509	0.874503	0.0582387	FALSE	Ovol1
Elf2_286	0.456307	0.357918	0.0983891	0.410939	0.492738	0.249768	0.631219	0.19982	FALSE	Elf2
Pou4f3_446	0.350856	0.254103	0.0967527	0.542753	0.381261	0.728292	0.912068	0.0399726	FALSE	Pou4f3
Hoxc13_403	0.297326	0.201293	0.0960332	0.652475	0.321131	0.480701	0.807578	0.0928156	FALSE	Hoxc13
Foxd1_330	0.202121	0.108391	0.0937292	1.02308	0.208213	0.622236	0.866606	0.0621782	FALSE	Foxd1
Gm5294_334	0.202121	0.108391	0.0937292	1.02308	0.208213	0.622236	0.866606	0.0621782	FALSE	Gm5294
Foxl1_359	0.202121	0.108391	0.0937292	1.02308	0.208213	0.622236	0.866606	0.0621782	FALSE	Foxl1
Myb_644	0.367616	0.274172	0.0934441	0.497309	0.401515	0.724583	0.911305	0.0403364	FALSE	Myb
Cenpb_243	0.20206	0.108645	0.0934146	1.01937	0.208333	0.509439	0.813735	0.089517	FALSE	Cenpb
Hmx1_570	0.400915	0.308516	0.0923991	0.446459	0.43799	0.454061	0.781691	0.106965	FALSE	Hmx1
Foxh1_304	0.240377	0.148198	0.0921789	0.805997	0.25615	0.573533	0.851177	0.0699802	FALSE	Foxh1
Tcfl5_71	0.0189991	-0.0725641	0.0915632		-0.0391658	0.615964	0.866606	0.0621782	FALSE	Tcfl5
Rax_447	0.192054	0.101654	0.0904001	1.0477	0.197682	0.819793	0.941482	0.0261882	FALSE	Rax
Sox15_737	0.176355	0.0872019	0.0891532	1.15455	0.178592	0.538398	0.820723	0.0858036	FALSE	Sox15
Ikzf1_149	-0.158004	-0.24714	0.0891361	-0.852315	-0.326574	0.260079	0.650275	0.186903	FALSE	Ikzf1
Ikzf4_796	-0.158004	-0.24714	0.0891361	-0.852315	-0.326574	0.260079	0.650275	0.186903	FALSE	Ikzf4
Klf9_184	0.206986	0.118024	0.088962	0.933335	0.217237	0.616659	0.866606	0.0621782	FALSE	Klf9
Nkx12_545	0.28601	0.197759	0.0882508	0.625757	0.312531	0.666891	0.893523	0.048894	FALSE	Nkx12
Sp4_167	0.327163	0.239141	0.0880221	0.534942	0.359692	0.537746	0.820723	0.0858036	FALSE	Sp4
Mycs_76	0.144298	0.0581234	0.0861748	1.4697	0.139091	0.493086	0.811384	0.0907735	FALSE	Mycs
Mycl1_50	0.144298	0.0581234	0.0861748	1.4697	0.139091	0.493086	0.811384	0.0907735	FALSE	Mycl1
Mycn_65	0.144298	0.0581234	0.0861748	1.4697	0.139091	0.493086	0.811384	0.0907735	FALSE	Mycn
Lhx6_458	0.139255	0.0532408	0.0860146	1.54753	0.132574	0.322748	0.685937	0.163716	FALSE	Lhx6
NP_585	0.139255	0.0532408	0.0860146	1.54753	0.132574	0.322748	0.685937	0.163716	FALSE	NP
ENSMUSG00000079994_752	-0.0912459	-0.176201	0.0849551	-1.33559	-0.2071	0.519	0.816528	0.0880287	FALSE	ENSMUSG00000079994
Foxl1_361	0.478246	0.396026	0.0822201	0.330416	0.523196	0.537094	0.820723	0.0858036	FALSE	Foxl1
Tcfcp2_389	0.249988	0.168156	0.0818322	0.677865	0.2739	0.634158	0.872586	0.0591917	FALSE	Tcfcp2
Dlx3_401	0.210276	0.128577	0.0816982	0.832312	0.225801	0.832109	0.945432	0.0243699	FALSE	Dlx3
Cdx1_448	0.254934	0.174776	0.0801582	0.648778	0.280784	0.513252	0.813735	0.089517	FALSE	Cdx1
Cdx4_481	0.254934	0.174776	0.0801582	0.648778	0.280784	0.513252	0.813735	0.089517	FALSE	Cdx4
Meox2_504	0.296371	0.217786	0.0785847	0.535614	0.330075	0.396719	0.736645	0.132742	FALSE	Meox2
Sox21_745	0.155171	0.0771717	0.0779995	1.1639	0.158559	0.607644	0.86582	0.0625726	FALSE	Sox21
Zfp300_180	0.289637	0.211978	0.0776583	0.543429	0.32286	0.691503	0.898242	0.0466068	FALSE	Zfp300
Lcor_695	0.161383	0.0840914	0.0772914	1.09266	0.16702	0.496209	0.813735	0.089517	FALSE	Lcor
Mafb_136	-0.44989	-0.527124	0.0772343	-0.296169	-0.967213	0.704669	0.90431	0.0436826	FALSE	Mafb
Tlx3_522	0.157922	0.0812672	0.0766547	1.11333	0.162976	0.589793	0.860825	0.0650849	FALSE	Tlx3
Tlx1_450	0.157922	0.0812672	0.0766547	1.11333	0.162976	0.589793	0.860825	0.0650849	FALSE	Tlx1
E2f5_262	0.336427	0.260417	0.0760096	0.450711	0.376759	0.723101	0.911107	0.0404304	FALSE	E2f5
Cux2_244	0.390027	0.315045	0.0749811	0.378826	0.435667	0.902852	0.963073	0.016341	FALSE	Cux2
Srebf1_32	-0.448286	-0.522811	0.0745245	-0.289689	-0.958894	0.729034	0.912068	0.0399726	FALSE	Srebf1
Rest_805	-0.00953019	-0.083987	0.0744568		-0.0690865	0.763455	0.924955	0.0338795	FALSE	Rest
Pbx2_496	0.256055	0.182359	0.0736962	0.594007	0.285943	0.505008	0.813735	0.089517	FALSE	Pbx2
Pbx4_486	0.256055	0.182359	0.0736962	0.594007	0.285943	0.505008	0.813735	0.089517	FALSE	Pbx4
Gm5294_333	0.464853	0.39142	0.0734326	0.308073	0.514134	0.629237	0.869103	0.0609287	FALSE	Gm5294
Foxl1_356	0.464853	0.39142	0.0734326	0.308073	0.514134	0.629237	0.869103	0.0609287	FALSE	Foxl1
Hoxb9_428	0.379463	0.308072	0.0713917	0.373465	0.426284	0.654002	0.883354	0.0538652	FALSE	Hoxb9
NP_591	0.379463	0.308072	0.0713917	0.373465	0.426284	0.654002	0.883354	0.0538652	FALSE	NP
Gm5294_351	0.0592721	-0.00949575	0.0687678		0.0354665	0.598689	0.861722	0.0646327	FALSE	Gm5294
Foxl1_377	0.0592721	-0.00949575	0.0687678		0.0354665	0.598689	0.861722	0.0646327	FALSE	Foxl1
Glis3_818	0.380242	0.313091	0.0671507	0.353091	0.429393	0.67193	0.895019	0.0481675	FALSE	Glis3
Vsx2_431	0.146402	0.0793682	0.0670343	1.05128	0.154305	0.793773	0.931956	0.0306045	FALSE	Vsx2
Hnf4a_665	0.215514	0.149825	0.0656892	0.646953	0.242047	0.552851	0.833529	0.0790794	FALSE	Hnf4a
Grhl1_390	0.212756	0.147803	0.0649528	0.649458	0.239129	0.703935	0.90431	0.0436826	FALSE	Grhl1
Cxxc1_247	0.199694	0.135549	0.0641454	0.690072	0.223573	0.537094	0.820723	0.0858036	FALSE	Cxxc1
Tead3_867	0.0445269	-0.0175368	0.0620637		0.019339	0.605572	0.864264	0.0633538	FALSE	Tead3
NP_606	0.195579	0.135791	0.0597881	0.660531	0.221178	0.360867	0.708875	0.14943	FALSE	NP
Nkx61_499	0.195579	0.135791	0.0597881	0.660531	0.221178	0.360867	0.708875	0.14943	FALSE	Nkx61
Hnf4g_664	-0.220919	-0.279979	0.0590601	-0.484407	-0.415902	0.709077	0.906013	0.0428655	FALSE	Hnf4g
Nfatc2_700	-0.153099	-0.210744	0.0576452	-0.673529	-0.289688	0.9303	0.971855	0.0123985	FALSE	Nfatc2
Foxl1_368	0.388893	0.331817	0.0570757	0.300484	0.443983	0.529301	0.820723	0.0858036	FALSE	Foxl1
Arid2_11	0.222722	0.166525	0.056197	0.53949	0.256556	0.815186	0.937411	0.0280699	FALSE	Arid2
Dlx1_528	0.28947	0.233582	0.0558882	0.403894	0.33517	0.743937	0.921195	0.0356484	FALSE	Dlx1
Nkx31_439	0.201184	0.145693	0.0554912	0.59707	0.230742	0.835195	0.945625	0.0242812	FALSE	Nkx31
Lhx5_471	0.33323	0.278831	0.0543993	0.339955	0.385188	0.467276	0.795128	0.0995629	FALSE	Lhx5
NP_600	0.192125	0.138289	0.0538362	0.61155	0.220586	0.783883	0.929281	0.0318531	FALSE	NP
E2f6_264	0.0624318	0.00937155	0.0530603	2.89615	0.0508871	0.660434	0.889317	0.0509432	FALSE	E2f6
En1_563	0.0205733	-0.0319321	0.0525054		-0.008217	0.536442	0.820723	0.0858036	FALSE	En1
Lhx4_454	0.0205733	-0.0319321	0.0525054		-0.008217	0.536442	0.820723	0.0858036	FALSE	Lhx4
Eomes_768	0.133776	0.0852043	0.0485716	0.839057	0.149897	0.627133	0.869103	0.0609287	FALSE	Eomes
Hoxd13_408	0.183924	0.136147	0.0477761	0.577456	0.214169	0.776299	0.925472	0.0336366	FALSE	Hoxd13
Hmbox1_438	0.27312	0.228054	0.0450666	0.360418	0.322606	0.586388	0.860557	0.0652205	FALSE	Hmbox1
Dmrt3_252	0.0288994	-0.0157133	0.0446127		0.00948052	0.703935	0.90431	0.0436826	FALSE	Dmrt3
Trp63_853	-0.000398568	-0.0443439	0.0439453		-0.0326413	0.796823	0.931956	0.0306045	FALSE	Trp63
Hivep2_797	-0.894292	-0.936821	0.0425287	-0.100246	-3.56586	0.921663	0.967746	0.0142385	FALSE	Hivep2
Hivep3_803	-0.894292	-0.936821	0.0425287	-0.100246	-3.56586	0.921663	0.967746	0.0142385	FALSE	Hivep3
Hivep1_157	-0.894292	-0.936821	0.0425287	-0.100246	-3.56586	0.921663	0.967746	0.0142385	FALSE	Hivep1
Hbp1_727	-0.069071	-0.111516	0.0424449	-1.22506	-0.136527	0.929514	0.971855	0.0123985	FALSE	Hbp1
Tcfeb_41	-0.32593	-0.366404	0.0404738	-0.262854	-0.613007	0.706872	0.904878	0.0434099	FALSE	Tcfeb
Zfp384_811	0.106155	0.0660187	0.0401368	0.916392	0.11914	0.894248	0.963073	0.016341	FALSE	Zfp384
Pax4_475	0.0924578	0.0545483	0.0379095	1.02006	0.102326	0.520282	0.816528	0.0880287	FALSE	Pax4
Hmg20b_729	0.575066	0.537801	0.0372642	0.145998	0.638244	0.801404	0.932504	0.0303492	FALSE	Hmg20b
Zfp161_209	0.162521	0.125944	0.036577	0.530008	0.19438	0.565484	0.84392	0.0736987	FALSE	Zfp161
Gmeb2_716	-0.0298271	-0.0662732	0.0364461	-3.07922	-0.0710425	0.804461	0.933128	0.0300588	FALSE	Gmeb2
Zic4_187	0.248675	0.21225	0.0364256	0.338454	0.299201	0.892685	0.963073	0.016341	FALSE	Zic4
Sp3_802	0.203938	0.170234	0.0337039	0.392975	0.247424	0.485016	0.810198	0.0914088	FALSE	Sp3
Arid3b_6	0.452141	0.418767	0.0333743	0.172972	0.521507	0.849885	0.950777	0.0219212	FALSE	Arid3b
Cdx2_473	0.214174	0.180927	0.0332472	0.36994	0.260086	0.60075	0.861722	0.0646327	FALSE	Cdx2
Cic_728	-0.506624	-0.539264	0.0326402	-0.149428	-1.06777	0.744685	0.921195	0.0356484	FALSE	Cic
Hoxa13_506	0.235429	0.203257	0.0321715	0.327985	0.286104	0.778572	0.925472	0.0336366	FALSE	Hoxa13
ENSMUSG00000090020_834	0.1228	0.0913559	0.0314445	0.635465	0.146757	0.850659	0.950777	0.0219212	FALSE	ENSMUSG00000090020
Foxj3_303	0.1228	0.0913559	0.0314445	0.635465	0.146757	0.850659	0.950777	0.0219212	FALSE	Foxj3
Foxn2_830	0.1228	0.0913559	0.0314445	0.635465	0.146757	0.850659	0.950777	0.0219212	FALSE	Foxn2
Foxl2_832	0.1228	0.0913559	0.0314445	0.635465	0.146757	0.850659	0.950777	0.0219212	FALSE	Foxl2
Tcf7l1_744	0.0542762	0.0239696	0.0303066	1.55861	0.0553663	0.84524	0.950777	0.0219212	FALSE	Tcf7l1
Rfx4_706	0.231187	0.201294	0.0298927	0.3179	0.282428	0.698075	0.903925	0.0438678	FALSE	Rfx4
Sox11_747	0.0649299	0.0361518	0.0287781	1.19178	0.0711323	0.829026	0.945432	0.0243699	FALSE	Sox11
Klf10_810	0.146235	0.117504	0.0287303	0.495317	0.178708	0.767226	0.925354	0.0336922	FALSE	Klf10
Mnx1_402	0.268402	0.239975	0.0284271	0.264297	0.326754	0.49997	0.813735	0.089517	FALSE	Mnx1
Wt1_872	0.0576928	0.0294917	0.0282011	1.3435	0.0615581	0.913819	0.963775	0.0160241	FALSE	Wt1
Irx3_483	-0.113116	-0.141129	0.0280127	-0.614168	-0.196148	0.454657	0.781691	0.106965	FALSE	Irx3
Emx2_535	0.0484712	0.0205303	0.0279409	1.64971	0.0489347	0.79225	0.931956	0.0306045	FALSE	Emx2
Pou6f1_416	0.148808	0.121267	0.0275412	0.472467	0.18274	0.687863	0.898242	0.0466068	FALSE	Pou6f1
Lef1_734	0.224607	0.197299	0.0273083	0.308581	0.276143	0.778572	0.925472	0.0336366	FALSE	Lef1
Tcf7l2_732	0.175569	0.148513	0.0270556	0.394086	0.216661	0.799876	0.931956	0.0306045	FALSE	Tcf7l2
Foxd4_833	0.18662	0.159826	0.0267932	0.367963	0.230477	0.914603	0.963775	0.0160241	FALSE	Foxd4
Tal2_781	-0.138997	-0.162228	0.0232315	-0.456403	-0.235505	0.774028	0.925472	0.0336366	FALSE	Tal2
Twist2_21	-0.138997	-0.162228	0.0232315	-0.456403	-0.235505	0.774028	0.925472	0.0336366	FALSE	Twist2
Nr3c2_681	-0.281812	-0.304182	0.0223696	-0.219182	-0.500211	0.936587	0.974138	0.0113793	FALSE	Nr3c2
Ddit3_788	0.0453991	0.0240705	0.0213286	1.37506	0.0492611	0.979893	0.993409	0.00287181	FALSE	Ddit3
Hoxd8_460	0.0761743	0.0549888	0.0211855	0.787928	0.091641	0.969647	0.990773	0.004026	FALSE	Hoxd8
Lbx1_451	0.0274921	0.00682359	0.0206686	2.49423	0.0245436	0.618748	0.866606	0.0621782	FALSE	Lbx1
Prkrir_774	0.0349493	0.0166818	0.0182675	1.61366	0.0367714	0.903635	0.963073	0.016341	FALSE	Prkrir
Irf6_634	0.110133	0.0929186	0.0172149	0.479658	0.139504	0.934229	0.973983	0.0114486	FALSE	Irf6
Zscan20_226	0.112621	0.0956797	0.0169417	0.465156	0.142937	0.901287	0.963073	0.016341	FALSE	Zscan20
Hes2_51	0.105103	0.0891232	0.0159797	0.482627	0.133712	0.852209	0.950777	0.0219212	FALSE	Hes2
Zic3_229	0.139121	0.123622	0.0154993	0.361047	0.178073	0.825946	0.944856	0.0246342	FALSE	Zic3
Meox1_398	0.0201272	0.00503948	0.0150878	2.5888	0.0180407	0.805991	0.933128	0.0300588	FALSE	Meox1
Fosl2_113	-0.477372	-0.489786	0.0124141	-0.0999074	-0.953381	0.871627	0.953815	0.0205359	FALSE	Fosl2
Irx2_400	-0.158707	-0.170724	0.0120169	-0.305924	-0.259661	0.780847	0.926927	0.0329544	FALSE	Irx2
Hoxd9_534	0.305986	0.29407	0.0119169	0.148677	0.378543	0.960193	0.984757	0.00667112	FALSE	Hoxd9
Tcf21_79	0.489792	0.479535	0.010258	0.088546	0.570136	0.927944	0.971855	0.0123985	FALSE	Tcf21
Noto_573	0.167019	0.156937	0.0100815	0.251767	0.216583	0.89894	0.963073	0.016341	FALSE	Noto
Uncx_469	0.306023	0.296878	0.00914555	0.13522	0.38012	0.904418	0.963073	0.016341	FALSE	Uncx
Rfx7_709	0.374553	0.365679	0.00887354	0.109873	0.454298	0.905201	0.963073	0.016341	FALSE	Rfx7
Egr1_190	-0.0911236	-0.0990792	0.00795565	-0.49463	-0.144172	0.949171	0.982531	0.00765381	FALSE	Egr1
Lhx3_459	0.32813	0.322347	0.00578338	0.11127	0.406252	0.883316	0.963021	0.016364	FALSE	Lhx3
Tcfap4_20	0.173962	0.168229	0.00573257	0.204729	0.227859	0.794535	0.931956	0.0306045	FALSE	Tcfap4
Cdc5l_645	0.306011	0.300581	0.00543008	0.1174	0.382165	0.95232	0.982531	0.00765381	FALSE	Cdc5l
Foxl1_358	0.729539	0.725106	0.00443272	0.0481083	0.788537	0.740949	0.919152	0.0366129	FALSE	Foxl1
Gm5294_337	0.729539	0.725106	0.00443272	0.0481083	0.788537	0.740949	0.919152	0.0366129	FALSE	Gm5294
Sry_748	-0.0501758	-0.0543374	0.00416165	-0.904812	-0.0774316	0.957043	0.983814	0.00708706	FALSE	Sry
Egr4_234	-0.281308	-0.28501	0.00370202	-0.127423	-0.480275	0.947597	0.982116	0.00783708	FALSE	Egr4
Nkx29_564	0.139184	0.136256	0.00292858	0.22336	0.186145	0.977529	0.993295	0.00292168	FALSE	Nkx29
Zbtb7a_808	0.185142	0.182295	0.00284652	0.170147	0.243326	0.83288	0.945432	0.0243699	FALSE	Zbtb7a
Zbtb7c_812	0.185142	0.182295	0.00284652	0.170147	0.243326	0.83288	0.945432	0.0243699	FALSE	Zbtb7c
Barx2_488	0.1647	0.162985	0.00171508	0.180104	0.218896	0.985412	0.996368	0.00158039	FALSE	Barx2
Nfib_859	0.0857075	0.0842859	0.00142168	0.322897	0.117691	0.808288	0.933128	0.0300588	FALSE	Nfib
Nfia_862	0.0857075	0.0842859	0.00142168	0.322897	0.117691	0.808288	0.933128	0.0300588	FALSE	Nfia
Dlx6_477	-0.00150093	-0.00251104	0.00101011		-0.00289693	0.83751	0.947031	0.0236358	FALSE	Dlx6
Gmeb1_715	-0.0899802	-0.0901036	0.000123434	-0.378811	-0.136128	0.899722	0.963073	0.016341	FALSE	Gmeb1
Gsx1_556	0.195441	0.196044	-0.000602635	0.136279	0.257906	0.777814	0.925472	0.0336366	FALSE	Gsx1
Ybx2_821	-0.0815316	-0.0782336	-0.00329798	-0.362167	-0.12011	0.995663	0.998817	0.000514015	FALSE	Ybx2
Csda_823	-0.0815316	-0.0782336	-0.00329798	-0.362167	-0.12011	0.995663	0.998817	0.000514015	FALSE	Csda
Ybx1_822	-0.0815316	-0.0782336	-0.00329798	-0.362167	-0.12011	0.995663	0.998817	0.000514015	FALSE	Ybx1
Ppara_670	-0.268091	-0.264756	-0.00333504	-0.0958349	-0.446981	0.969647	0.990773	0.004026	FALSE	Ppara
Myod1_24	0.450535	0.454145	-0.00361024	0.0516063	0.538379	0.758185	0.923645	0.034495	FALSE	Myod1
Scrt1_205	0.327098	0.332869	-0.00577122	0.0609523	0.411409	0.972011	0.990773	0.004026	FALSE	Scrt1
Cux1_474	-0.150315	-0.144432	-0.00588353	-0.153078	-0.230014	0.799113	0.931956	0.0306045	FALSE	Cux1
Dmrta2_879	0.134976	0.14154	-0.00656423	0.13113	0.186827	0.984624	0.996368	0.00158039	FALSE	Dmrta2
Vdr_671	-0.00152615	0.00576877	-0.00729492	1.4136	0.00305716	0.942877	0.979526	0.00898398	FALSE	Vdr
E2f2_259	0.21455	0.222109	-0.00755904	0.079299	0.284904	0.951532	0.982531	0.00765381	FALSE	E2f2
Gm5294_347	0.476182	0.485949	-0.00976681	0.0305865	0.566636	0.666891	0.893523	0.048894	FALSE	Gm5294
Foxl1_373	0.476182	0.485949	-0.00976681	0.0305865	0.566636	0.666891	0.893523	0.048894	FALSE	Foxl1
Tbx20_767	0.101522	0.111833	-0.0103119	0.120432	0.146235	0.883316	0.963021	0.016364	FALSE	Tbx20
Irf5_635	0.0113755	0.021844	-0.0104684	0.494741	0.023766	0.953894	0.982531	0.00765381	FALSE	Irf5
Sox5_738	0.019546	0.0314034	-0.0118574	0.32241	0.0362919	0.972799	0.990773	0.004026	FALSE	Sox5
Sox8_731	0.019546	0.0314034	-0.0118574	0.32241	0.0362919	0.972799	0.990773	0.004026	FALSE	Sox8
Max_91	0.143002	0.155997	-0.0129948	0.0645293	0.201006	0.809819	0.933674	0.0298047	FALSE	Max
Pax2_612	-0.235975	-0.222904	-0.0130704	-0.0474802	-0.37602	0.992509	0.998817	0.000514015	FALSE	Pax2
Sox30_736	-0.152105	-0.138317	-0.0137878	-0.0697571	-0.22636	0.867737	0.95159	0.0215502	FALSE	Sox30
Rorc_678	-0.0273739	-0.0126992	-0.0146748	-1.05437	-0.0292002	0.931086	0.971855	0.0123985	FALSE	Rorc
Osr2_161	0.013925	0.0286025	-0.0146776	0.240233	0.0303555	0.536442	0.820723	0.0858036	FALSE	Osr2
Sp5_238	0.0808661	0.0964399	-0.0155738	0.066566	0.122544	0.909117	0.963751	0.016035	FALSE	Sp5
Sp6_191	0.0808661	0.0964399	-0.0155738	0.066566	0.122544	0.909117	0.963751	0.016035	FALSE	Sp6
Mafg_123	-0.371185	-0.354886	-0.0162983	-0.0161318	-0.650715	0.994086	0.998817	0.000514015	FALSE	Mafg
Nr4a3_679	-0.51783	-0.501521	-0.016309	-0.0113465	-1.02819	0.953894	0.982531	0.00765381	FALSE	Nr4a3
E4f1_873	-0.168306	-0.151281	-0.017025	-0.0312349	-0.251183	0.731263	0.913561	0.0392624	FALSE	E4f1
Foxd3_327	0.631982	0.649132	-0.0171498	0.00679141	0.714186	0.904418	0.963073	0.016341	FALSE	Foxd3
Gm5294_341	0.631982	0.649132	-0.0171498	0.00679141	0.714186	0.904418	0.963073	0.016341	FALSE	Gm5294
Foxl1_366	0.631982	0.649132	-0.0171498	0.00679141	0.714186	0.904418	0.963073	0.016341	FALSE	Foxl1
Foxe1_328	0.631982	0.649132	-0.0171498	0.00679141	0.714186	0.904418	0.963073	0.016341	FALSE	Foxe1
Arid5b_8	-0.131415	-0.114103	-0.0173117	-0.0379519	-0.188955	0.798349	0.931956	0.0306045	FALSE	Arid5b
Zkscan3_156	0.0675698	0.085463	-0.0178932	0.0379149	0.10637	0.799876	0.931956	0.0306045	FALSE	Zkscan3
Zkscan4_216	0.0675698	0.085463	-0.0178932	0.0379149	0.10637	0.799876	0.931956	0.0306045	FALSE	Zkscan4
Mbd2_641	0.0331988	0.0511532	-0.0179544	0.0602772	0.0595989	0.912251	0.963775	0.0160241	FALSE	Mbd2
Pit1_621	0.354515	0.372977	-0.0184619	0.00675679	0.447575	0.914603	0.963775	0.0160241	FALSE	Pit1
Tcfe3_17	-0.381681	-0.361671	-0.0200094	-0.000853753	-0.670419	0.857637	0.951157	0.0217479	FALSE	Tcfe3
Xbp1_103	-0.219907	-0.198681	-0.0212256	0.00734127	-0.338787	0.709813	0.906013	0.0428655	FALSE	Xbp1
Sox10_735	-0.0179109	0.00350641	-0.0214173	-0.352994	-0.0104283	0.954681	0.982531	0.00765381	FALSE	Sox10
Usf2_95	-0.278718	-0.256577	-0.0221412	0.0108339	-0.449389	0.958618	0.984286	0.00687883	FALSE	Usf2
Nr2f2_680	-0.486786	-0.463193	-0.0235928	0.0105053	-0.929581	0.867737	0.95159	0.0215502	FALSE	Nr2f2
Yy1_154	0.330977	0.355175	-0.0241978	-0.016148	0.425541	0.84524	0.950777	0.0219212	FALSE	Yy1
NP_586	0.11059	0.135053	-0.0244633	-0.0453494	0.167129	0.774028	0.925472	0.0336366	FALSE	NP
Trp53_692	-0.223457	-0.198929	-0.0245283	0.0312063	-0.342256	0.898158	0.963073	0.016341	FALSE	Trp53
Bhlhe23_77	-0.0434189	-0.0184056	-0.0250133	0.36965	-0.0453008	0.718662	0.908676	0.0415911	FALSE	Bhlhe23
Ahr_28	-0.11386	-0.0877656	-0.0260948	0.0955495	-0.153307	0.808288	0.933128	0.0300588	FALSE	Ahr
Ahrr_36	-0.11386	-0.0877656	-0.0260948	0.0955495	-0.153307	0.808288	0.933128	0.0300588	FALSE	Ahrr
Clock_52	0.181503	0.207919	-0.0264159	-0.0432072	0.256662	0.844466	0.950777	0.0219212	FALSE	Clock
Rreb1_192	0.14967	0.176202	-0.0265319	-0.0520081	0.217772	0.726807	0.911869	0.0400674	FALSE	Rreb1
Foxd2_322	-0.00657983	0.0208567	-0.0274365	-0.547157	0.010262	0.825946	0.944856	0.0246342	FALSE	Foxd2
Foxe3_315	-0.00657983	0.0208567	-0.0274365	-0.547157	0.010262	0.825946	0.944856	0.0246342	FALSE	Foxe3
Myog_45	0.147611	0.177351	-0.0297398	-0.0786654	0.217207	0.894248	0.963073	0.016341	FALSE	Myog
Prdm4_186	0.0210133	0.051502	-0.0304887	-0.307377	0.0513828	0.734239	0.914687	0.0387273	FALSE	Prdm4
Dmrt1_251	-0.007007	0.0240603	-0.0310673	-0.776339	0.0122492	0.972011	0.990773	0.004026	FALSE	Dmrt1
NP_597	0.0289595	0.060786	-0.0318266	-0.294816	0.0633272	0.925588	0.970712	0.0129098	FALSE	NP
Hes7_40	0.0432204	0.0752717	-0.0320513	-0.23971	0.0830377	0.908334	0.963751	0.016035	FALSE	Hes7
Twist1_785	-0.143046	-0.110943	-0.0321032	0.149333	-0.195937	0.993297	0.998817	0.000514015	FALSE	Twist1
Ascl2_23	0.430631	0.463965	-0.0333341	-0.0411785	0.533362	0.853759	0.950777	0.0219212	FALSE	Ascl2
Ascl1_780	0.430631	0.463965	-0.0333341	-0.0411785	0.533362	0.853759	0.950777	0.0219212	FALSE	Ascl1
Zfp691_203	-0.0544428	-0.0208218	-0.033621	0.775575	-0.0553399	0.385257	0.727617	0.138097	FALSE	Zfp691
Zic1_181	0.141973	0.177615	-0.0356421	-0.129497	0.213868	0.860743	0.95159	0.0215502	FALSE	Zic1
Zfp652_239	0.269874	0.306088	-0.0362131	-0.0768944	0.365111	0.902852	0.963073	0.016341	FALSE	Zfp652
Nr3c1_673	-0.00930564	0.0269217	-0.0362273	-1.16293	0.0126517	0.97674	0.993295	0.00292168	FALSE	Nr3c1
Nr2e3_683	-0.229809	-0.193126	-0.0366827	0.119189	-0.342757	0.89894	0.963073	0.016341	FALSE	Nr2e3
Pou5f1_618	0.0336975	0.0717123	-0.0380148	-0.398547	0.0741011	0.771758	0.925472	0.0336366	FALSE	Pou5f1
Rara_685	-0.654591	-0.616151	-0.03844	0.0421728	-1.4555	0.862296	0.95159	0.0215502	FALSE	Rara
Obox1_558	0.25456	0.293535	-0.0389745	-0.0945751	0.349419	0.830567	0.945432	0.0243699	FALSE	Obox1
NP_603	0.0180193	0.0582253	-0.040206	-0.581686	0.0539764	0.66761	0.893523	0.048894	FALSE	NP
Arnt_25	-0.198337	-0.157941	-0.040396	0.175515	-0.283034	0.936587	0.974138	0.0113793	FALSE	Arnt
Nr1i3_658	-0.307192	-0.266767	-0.0404253	0.106087	-0.487984	0.757433	0.923645	0.034495	FALSE	Nr1i3
Zfp219_816	0.146058	0.186747	-0.0406888	-0.165586	0.222065	0.979893	0.993409	0.00287181	FALSE	Zfp219
Lbx2_498	-0.0498607	-0.0080939	-0.0417668	2.18124	-0.0424231	0.754427	0.922891	0.0348494	FALSE	Lbx2
Lhx2_393	-0.0498607	-0.0080939	-0.0417668	2.18124	-0.0424231	0.754427	0.922891	0.0348494	FALSE	Lhx2
Rhox9_572	-0.0498607	-0.0080939	-0.0417668	2.18124	-0.0424231	0.754427	0.922891	0.0348494	FALSE	Rhox9
Rhox6_412	-0.0498607	-0.0080939	-0.0417668	2.18124	-0.0424231	0.754427	0.922891	0.0348494	FALSE	Rhox6
Arx_500	-0.0498607	-0.0080939	-0.0417668	2.18124	-0.0424231	0.754427	0.922891	0.0348494	FALSE	Arx
Prrxl1_839	-0.0498607	-0.0080939	-0.0417668	2.18124	-0.0424231	0.754427	0.922891	0.0348494	FALSE	Prrxl1
Prrx2_519	-0.0498607	-0.0080939	-0.0417668	2.18124	-0.0424231	0.754427	0.922891	0.0348494	FALSE	Prrx2
Lhx9_424	-0.0498607	-0.0080939	-0.0417668	2.18124	-0.0424231	0.754427	0.922891	0.0348494	FALSE	Lhx9
Nr5a1_848	-0.734948	-0.691395	-0.0435529	0.048016	-1.80174	0.858414	0.951157	0.0217479	FALSE	Nr5a1
Nr5a2_675	-0.734948	-0.691395	-0.0435529	0.048016	-1.80174	0.858414	0.951157	0.0217479	FALSE	Nr5a2
Esrrg_676	-0.734948	-0.691395	-0.0435529	0.048016	-1.80174	0.858414	0.951157	0.0217479	FALSE	Esrrg
Zfp524_212	0.0229031	0.0681904	-0.0452873	-0.637336	0.0642576	0.890341	0.963073	0.016341	FALSE	Zfp524
Hes1_39	0.00512675	0.0512507	-0.0461239	-0.961314	0.0401051	0.759689	0.924201	0.0342335	FALSE	Hes1
Zscan10_164	-0.305751	-0.257788	-0.047963	0.148547	-0.477482	0.789965	0.931956	0.0306045	FALSE	Zscan10
NP_592	0.0955657	0.144573	-0.0490072	-0.315427	0.163588	0.679879	0.897297	0.0470637	FALSE	NP
Hoxb8_560	0.0955657	0.144573	-0.0490072	-0.315427	0.163588	0.679879	0.897297	0.0470637	FALSE	Hoxb8
Jun_126	-0.713152	-0.663388	-0.0497649	0.0630441	-1.68163	0.874741	0.956037	0.0195254	FALSE	Jun
Sox17_733	-0.369515	-0.319497	-0.0500179	0.129409	-0.609345	0.829797	0.945432	0.0243699	FALSE	Sox17
Tcf7_726	0.18733	0.238827	-0.0514971	-0.200688	0.278673	0.986201	0.996368	0.00158039	FALSE	Tcf7
Egr3_183	-0.290276	-0.238719	-0.051557	0.179347	-0.443197	0.657572	0.886818	0.0521655	FALSE	Egr3
Foxq1_309	0.174236	0.225948	-0.0517122	-0.214483	0.263145	0.793773	0.931956	0.0306045	FALSE	Foxq1
Gm5294_349	0.102828	0.154574	-0.0517453	-0.32433	0.174663	0.488732	0.811384	0.0907735	FALSE	Gm5294
Mbd1_248	-0.00200837	0.0511693	-0.0531777	-1.39525	0.0350333	0.55219	0.833529	0.0790794	FALSE	Mbd1
Nanog_417	0.192505	0.246364	-0.0538589	-0.209951	0.286212	0.725324	0.911305	0.0403364	FALSE	Nanog
Irx6_485	0.100785	0.154663	-0.0538778	-0.34892	0.173414	0.676984	0.896546	0.0474272	FALSE	Irx6
Myf5_778	0.222517	0.277453	-0.0549361	-0.191361	0.321911	0.863073	0.95159	0.0215502	FALSE	Myf5
Gcm1_388	0.0909215	0.147589	-0.0566676	-0.402848	0.162539	0.556825	0.838088	0.0767102	FALSE	Gcm1
NP_593	0.000221572	0.0572928	-0.0570713	-1.40154	0.0409025	0.507537	0.813735	0.089517	FALSE	NP
Mlxipl_779	-0.267905	-0.210033	-0.0578719	0.239983	-0.393973	0.834423	0.945625	0.0242812	FALSE	Mlxipl
Nkx63_567	0.0667737	0.124761	-0.0579868	-0.510294	0.131941	0.998817	0.998817	0.000514015	FALSE	Nkx63
Bbx_730	-0.0970044	-0.0370927	-0.0599117	1.09152	-0.100126	0.94445	0.980006	0.00877119	FALSE	Bbx
E2f3_258	0.125118	0.185482	-0.0603637	-0.347598	0.208268	0.814419	0.937411	0.0280699	FALSE	E2f3
Pdx1_472	-0.0858617	-0.0249397	-0.060922	1.47207	-0.0822256	0.769491	0.925472	0.0336366	FALSE	Pdx1
Mafk_102	-0.142013	-0.0804422	-0.0615707	0.610813	-0.170114	0.644049	0.876622	0.0571877	FALSE	Mafk
Tcfap2e_4	-0.112729	-0.0505052	-0.0622237	0.899885	-0.122832	0.50564	0.813735	0.089517	FALSE	Tcfap2e
Mitf_62	-0.430768	-0.368477	-0.062291	0.156775	-0.736057	0.761948	0.924955	0.0338795	FALSE	Mitf
Mypop_649	0.0679334	0.130793	-0.0628595	-0.558689	0.136668	0.670489	0.895019	0.0481675	FALSE	Mypop
Foxl1_360	0.295792	0.359275	-0.0634822	-0.184003	0.408748	0.684955	0.898242	0.0466068	FALSE	Foxl1
Gm5294_336	0.295792	0.359275	-0.0634822	-0.184003	0.408748	0.684955	0.898242	0.0466068	FALSE	Gm5294
Srf_639	-0.0804351	-0.0155374	-0.0648977	2.10439	-0.0709457	0.893467	0.963073	0.016341	FALSE	Srf
Barhl2_492	0.184612	0.250229	-0.0656169	-0.286259	0.283827	0.651152	0.883171	0.0539552	FALSE	Barhl2
Dlx4_427	0.014339	0.0800243	-0.0656854	-1.16574	0.0665117	0.714233	0.908651	0.0416028	FALSE	Dlx4
Sp2_150	0.158084	0.22477	-0.0666858	-0.330779	0.252691	0.687863	0.898242	0.0466068	FALSE	Sp2
Gm239_651	-0.234789	-0.167717	-0.067072	0.359194	-0.32419	0.598002	0.861722	0.0646327	FALSE	Gm239
Mixl1_881	0.0918651	0.161867	-0.0700019	-0.522387	0.172316	0.762701	0.924955	0.0338795	FALSE	Mixl1
Zic2_225	0.0727752	0.142822	-0.070047	-0.608322	0.147696	0.549549	0.832392	0.0796723	FALSE	Zic2
Glis1_185	0.0277561	0.0983013	-0.0705452	-1.00497	0.0881806	0.519	0.816528	0.0880287	FALSE	Glis1
Tbx5_764	0.098648	0.171363	-0.0727155	-0.520341	0.1827	0.850659	0.950777	0.0219212	FALSE	Tbx5
Pknox1_414	0.0614089	0.134348	-0.0729389	-0.70518	0.134718	0.719401	0.908676	0.0415911	FALSE	Pknox1
NP_604	0.150032	0.225518	-0.0754858	-0.40144	0.248262	0.531892	0.820723	0.0858036	FALSE	NP
Pax7_467	-0.114545	-0.0388173	-0.0757277	1.3263	-0.115099	0.609028	0.866391	0.0622862	FALSE	Pax7
Klf6_794	-0.266144	-0.190398	-0.0757451	0.372629	-0.373834	0.701003	0.903925	0.0438678	FALSE	Klf6
Klf2_819	-0.266144	-0.190398	-0.0757451	0.372629	-0.373834	0.701003	0.903925	0.0438678	FALSE	Klf2
Klf3_804	-0.266144	-0.190398	-0.0757451	0.372629	-0.373834	0.701003	0.903925	0.0438678	FALSE	Klf3
Tcfap2c_3	-0.0118279	0.064491	-0.0763189	-2.67736	0.0374969	0.642632	0.876045	0.0574734	FALSE	Tcfap2c
Rfx3_710	0.277385	0.353988	-0.076603	-0.248756	0.395816	0.622935	0.866606	0.0621782	FALSE	Rfx3
Six1_553	0.0157986	0.0928223	-0.0770237	-1.31844	0.0762998	0.590475	0.860825	0.0650849	FALSE	Six1
Gli3_155	-0.00176323	0.075657	-0.0774202	-1.92438	0.052342	0.522208	0.816645	0.0879669	FALSE	Gli3
Klf13_817	0.117414	0.194959	-0.0775444	-0.496216	0.209374	0.868514	0.95159	0.0215502	FALSE	Klf13
Klf16_874	0.117414	0.194959	-0.0775444	-0.496216	0.209374	0.868514	0.95159	0.0215502	FALSE	Klf16
Klf14_237	0.117414	0.194959	-0.0775444	-0.496216	0.209374	0.868514	0.95159	0.0215502	FALSE	Klf14
Klf11_798	0.117414	0.194959	-0.0775444	-0.496216	0.209374	0.868514	0.95159	0.0215502	FALSE	Klf11
Arnt2_26	-0.708934	-0.631353	-0.0775812	0.125836	-1.60009	0.558153	0.838656	0.0764162	FALSE	Arnt2
Srebf2_38	-0.223742	-0.145655	-0.078087	0.488313	-0.294594	0.503116	0.813735	0.089517	FALSE	Srebf2
Pou6f2_617	-0.0297405	0.0495954	-0.0793359		0.0142516	0.718662	0.908676	0.0415911	FALSE	Pou6f2
Bsx_559	0.075015	0.157717	-0.0827019	-0.715936	0.15881	0.582993	0.859865	0.0655696	FALSE	Bsx
Usf1_46	-0.298042	-0.214749	-0.0832934	0.374576	-0.427392	0.508171	0.813735	0.089517	FALSE	Usf1
Sp100_714	0.0303132	0.116588	-0.0862753	-1.1746	0.102256	0.598002	0.861722	0.0646327	FALSE	Sp100
Ovol2_809	0.0916736	0.178195	-0.0865215	-0.661845	0.182609	0.622236	0.866606	0.0621782	FALSE	Ovol2
[truncated: 263 more rows]

## Sheet: Baso Eos Mast TF activity
	Baso/Eos/Mast	others	delta	log2fc	A	p-val	p-adj	p-adj-log	is_significant	tf_name
[truncated: 882 more rows]

[truncated: 6 more sheets: pDC Ccr7DC gene expression, Neutrophil gene expression, Monocytes gene expression, Lymphoid gene expression, Ery Meg gene expression, Baso Eos Mast gene expression]
