# Supplementary material for: Single-cell lineage capture across genomic modalities with CellTag-multi reveals fate-specific gene regulatory changes
Source: Nat Biotechnol. 2023 Sep 25;42(6):946–59. doi: 10.1038/s41587-023-01931-4 (PMC11180607; doi:10.1038/s41587-023-01931-4)
Supplement: Supplementary file 6 — Gene Ontology results for lineage-specific gene expression markers from the in vitro hematopoiesis state–fate analysis (Fisher’s exact test, one-sided; FDR values represent Benjamini–Hochberg corrected P values). [file 41587_2023_1931_MOESM6_ESM.xlsx]

## Sheet: Monocytes GO
GO biological process complete	Mus musculus - REFLIST (21997)	upload_1 (97)	upload_1 (expected)	upload_1 (over/under)	upload_1 (fold Enrichment)	upload_1 (raw P-value)	upload_1 (FDR)
NADH regeneration (GO:0006735)	16	3	0.07	+	42.52	7.55e-05	0.00857
glucose catabolic process to pyruvate (GO:0061718)	16	3	0.07	+	42.52	7.55e-05	0.0085
canonical glycolysis (GO:0061621)	16	3	0.07	+	42.52	7.55e-05	0.00844
glucose catabolic process (GO:0006007)	22	4	0.1	+	41.23	4.85e-06	0.00111
cellular response to interleukin-7 (GO:0098761)	17	3	0.07	+	40.02	8.86e-05	0.0095
response to interleukin-7 (GO:0098760)	17	3	0.07	+	40.02	8.86e-05	0.00943
cellular response to cadmium ion (GO:0071276)	26	4	0.11	+	34.89	8.76e-06	0.00179
monocyte chemotaxis (GO:0002548)	35	5	0.15	+	32.4	8.56e-07	0.00027
hexose catabolic process (GO:0019320)	34	4	0.15	+	26.68	2.3e-05	0.00339
monosaccharide catabolic process (GO:0046365)	36	4	0.16	+	25.2	2.83e-05	0.00401
cellular extravasation (GO:0045123)	46	5	0.2	+	24.65	2.94e-06	0.000748
NADH metabolic process (GO:0006734)	37	4	0.16	+	24.52	3.12e-05	0.0042
response to cadmium ion (GO:0046686)	38	4	0.17	+	23.87	3.44e-05	0.00448
lymphocyte chemotaxis (GO:0048247)	43	4	0.19	+	21.1	5.39e-05	0.00653
toxin transport (GO:1901998)	45	4	0.2	+	20.16	6.36e-05	0.00742
glycolytic process (GO:0006096)	47	4	0.21	+	19.3	7.45e-05	0.00851
ATP generation from ADP (GO:0006757)	48	4	0.21	+	18.9	8.04e-05	0.0088
glial cell migration (GO:0008347)	50	4	0.22	+	18.14	9.33e-05	0.0098
nucleoside diphosphate phosphorylation (GO:0006165)	64	5	0.28	+	17.72	1.32e-05	0.00242
apoptotic mitochondrial changes (GO:0008637)	66	5	0.29	+	17.18	1.52e-05	0.00264
nucleotide phosphorylation (GO:0046939)	68	5	0.3	+	16.67	1.74e-05	0.00292
positive regulation of tumor necrosis factor production (GO:0032760)	110	8	0.49	+	16.49	5.07e-08	2.42e-05
positive regulation of tumor necrosis factor superfamily cytokine production (GO:1903557)	112	8	0.49	+	16.2	5.78e-08	2.68e-05
pyruvate metabolic process (GO:0006090)	72	5	0.32	+	15.75	2.26e-05	0.00343
neutrophil chemotaxis (GO:0030593)	76	5	0.34	+	14.92	2.89e-05	0.00407
neutrophil migration (GO:1990266)	92	6	0.41	+	14.79	4.66e-06	0.00108
positive regulation of osteoblast differentiation (GO:0045669)	77	5	0.34	+	14.73	3.07e-05	0.00417
granulocyte chemotaxis (GO:0071621)	84	5	0.37	+	13.5	4.56e-05	0.0057
regulation of muscle cell apoptotic process (GO:0010660)	102	6	0.45	+	13.34	8.17e-06	0.00172
granulocyte migration (GO:0097530)	104	6	0.46	+	13.08	9.08e-06	0.00184
leukocyte chemotaxis (GO:0030595)	139	8	0.61	+	13.05	2.78e-07	0.000107
myeloid leukocyte migration (GO:0097529)	142	8	0.63	+	12.78	3.25e-07	0.000122
cellular response to hypoxia (GO:0071456)	89	5	0.39	+	12.74	5.93e-05	0.00708
nucleoside diphosphate metabolic process (GO:0009132)	90	5	0.4	+	12.6	6.23e-05	0.00733
response to interferon-gamma (GO:0034341)	127	7	0.56	+	12.5	2.1e-06	0.000592
cellular response to decreased oxygen levels (GO:0036294)	94	5	0.41	+	12.06	7.59e-05	0.00842
mononuclear cell migration (GO:0071674)	97	5	0.43	+	11.69	8.75e-05	0.00944
negative regulation of neuron apoptotic process (GO:0043524)	194	10	0.86	+	11.69	2.26e-08	1.23e-05
positive regulation of cold-induced thermogenesis (GO:0120162)	98	5	0.43	+	11.57	9.16e-05	0.00969
regulation of tumor necrosis factor production (GO:0032680)	185	9	0.82	+	11.03	1.89e-07	8.06e-05
regulation of neuron apoptotic process (GO:0043523)	288	14	1.27	+	11.02	5.95e-11	7.82e-08
glucose metabolic process (GO:0006006)	125	6	0.55	+	10.89	2.46e-05	0.00359
positive regulation of inflammatory response (GO:0050729)	146	7	0.64	+	10.87	5.08e-06	0.00114
regulation of tumor necrosis factor superfamily cytokine production (GO:1903555)	188	9	0.83	+	10.86	2.16e-07	8.94e-05
transition metal ion homeostasis (GO:0055076)	131	6	0.58	+	10.39	3.17e-05	0.0042
fat cell differentiation (GO:0045444)	138	6	0.61	+	9.86	4.19e-05	0.00529
regulation of reactive oxygen species metabolic process (GO:2000377)	161	7	0.71	+	9.86	9.38e-06	0.00185
protein folding (GO:0006457)	167	7	0.74	+	9.51	1.18e-05	0.00221
leukocyte migration (GO:0050900)	240	10	1.06	+	9.45	1.53e-07	6.68e-05
negative regulation of neuron death (GO:1901215)	266	11	1.17	+	9.38	3.78e-08	1.92e-05
cell chemotaxis (GO:0060326)	211	8	0.93	+	8.6	5.56e-06	0.00122
regulation of neuron death (GO:1901214)	397	15	1.75	+	8.57	3.42e-10	3.85e-07
negative regulation of leukocyte activation (GO:0002695)	201	7	0.89	+	7.9	3.72e-05	0.00476
cellular response to oxidative stress (GO:0034599)	210	7	0.93	+	7.56	4.86e-05	0.00599
negative regulation of cell activation (GO:0050866)	223	7	0.98	+	7.12	7.02e-05	0.00813
cellular divalent inorganic cation homeostasis (GO:0072503)	225	7	0.99	+	7.06	7.41e-05	0.00852
response to oxygen levels (GO:0070482)	227	7	1	+	6.99	7.82e-05	0.00862
cellular metal ion homeostasis (GO:0006875)	329	10	1.45	+	6.89	2.44e-06	0.000664
cellular response to cytokine stimulus (GO:0071345)	695	21	3.06	+	6.85	3.91e-12	1.03e-08
positive regulation of cytokine production (GO:0001819)	505	15	2.23	+	6.74	8.1e-09	5.11e-06
positive regulation of immune effector process (GO:0002699)	315	9	1.39	+	6.48	1.29e-05	0.0024
cytokine-mediated signaling pathway (GO:0019221)	317	9	1.4	+	6.44	1.36e-05	0.00246
response to cytokine (GO:0034097)	796	22	3.51	+	6.27	6.07e-12	1.37e-08
metal ion homeostasis (GO:0055065)	417	11	1.84	+	5.98	2.83e-06	0.000731
response to oxidative stress (GO:0006979)	343	9	1.51	+	5.95	2.49e-05	0.0036
cellular cation homeostasis (GO:0030003)	404	10	1.78	+	5.61	1.41e-05	0.0025
small molecule biosynthetic process (GO:0044283)	415	10	1.83	+	5.46	1.77e-05	0.00293
positive regulation of response to external stimulus (GO:0032103)	458	11	2.02	+	5.45	6.76e-06	0.00146
negative regulation of immune system process (GO:0002683)	464	11	2.05	+	5.38	7.61e-06	0.00162
cellular ion homeostasis (GO:0006873)	423	10	1.87	+	5.36	2.07e-05	0.00334
inflammatory response (GO:0006954)	512	12	2.26	+	5.31	3.2e-06	0.0008
positive regulation of apoptotic process (GO:0043065)	606	14	2.67	+	5.24	5.32e-07	0.000182
regulation of cytokine production (GO:0001817)	780	18	3.44	+	5.23	1.04e-08	6.32e-06
ion homeostasis (GO:0050801)	527	12	2.32	+	5.16	4.26e-06	0.00102
positive regulation of programmed cell death (GO:0043068)	617	14	2.72	+	5.15	6.56e-07	0.000215
regulation of binding (GO:0051098)	404	9	1.78	+	5.05	8.56e-05	0.0093
regulation of immune effector process (GO:0002697)	455	10	2.01	+	4.98	3.8e-05	0.00483
cation homeostasis (GO:0055080)	502	11	2.21	+	4.97	1.56e-05	0.00268
positive regulation of cell death (GO:0010942)	689	15	3.04	+	4.94	4.19e-07	0.000147
inorganic ion homeostasis (GO:0098771)	515	11	2.27	+	4.84	1.97e-05	0.0032
cellular chemical homeostasis (GO:0055082)	518	11	2.28	+	4.82	2.07e-05	0.0033
cellular homeostasis (GO:0019725)	618	13	2.73	+	4.77	3.84e-06	0.000932
negative regulation of apoptotic process (GO:0043066)	962	20	4.24	+	4.71	7.89e-09	5.18e-06
positive regulation of cell migration (GO:0030335)	578	12	2.55	+	4.71	1.06e-05	0.00204
negative regulation of cell death (GO:0060548)	1118	23	4.93	+	4.67	5.79e-10	5.7e-07
negative regulation of programmed cell death (GO:0043069)	985	20	4.34	+	4.6	1.16e-08	6.79e-06
regulation of apoptotic process (GO:0042981)	1560	31	6.88	+	4.51	5.77e-13	3.03e-09
positive regulation of cell motility (GO:2000147)	605	12	2.67	+	4.5	1.66e-05	0.00281
regulation of programmed cell death (GO:0043067)	1592	31	7.02	+	4.42	9.75e-13	3.84e-09
positive regulation of locomotion (GO:0040017)	622	12	2.74	+	4.38	2.17e-05	0.00338
regulation of cell death (GO:0010941)	1767	34	7.79	+	4.36	7.22e-14	1.14e-09
chemical homeostasis (GO:0048878)	942	17	4.15	+	4.09	8.57e-07	0.000265
regulation of leukocyte activation (GO:0002694)	809	14	3.57	+	3.92	1.41e-05	0.00252
positive regulation of gene expression (GO:0010628)	1220	20	5.38	+	3.72	3.58e-07	0.000131
regulation of cell activation (GO:0050865)	862	14	3.8	+	3.68	2.81e-05	0.00403
positive regulation of immune system process (GO:0002684)	1123	18	4.95	+	3.63	2.08e-06	0.000595
positive regulation of multicellular organismal process (GO:0051240)	1699	27	7.49	+	3.6	3.56e-09	2.67e-06
positive regulation of cell population proliferation (GO:0008284)	1013	16	4.47	+	3.58	9.93e-06	0.00193
cellular response to chemical stimulus (GO:0070887)	2500	39	11.02	+	3.54	3.97e-13	3.13e-09
cellular response to organic substance (GO:0071310)	1903	29	8.39	+	3.46	2.02e-09	1.67e-06
regulation of cell migration (GO:0030334)	987	15	4.35	+	3.45	3.02e-05	0.00414
positive regulation of cell differentiation (GO:0045597)	991	15	4.37	+	3.43	3.16e-05	0.00422
defense response (GO:0006952)	1554	23	6.85	+	3.36	2.41e-07	9.73e-05
response to biotic stimulus (GO:0009607)	1554	23	6.85	+	3.36	2.41e-07	9.48e-05
defense response to other organism (GO:0098542)	1171	17	5.16	+	3.29	1.49e-05	0.00262
regulation of cell motility (GO:2000145)	1044	15	4.6	+	3.26	5.68e-05	0.00683
regulation of cell population proliferation (GO:0042127)	1745	25	7.69	+	3.25	1.16e-07	5.25e-05
biological process involved in interspecies interaction between organisms (GO:0044419)	1646	23	7.26	+	3.17	6.53e-07	0.000219
cellular response to stress (GO:0033554)	1510	21	6.66	+	3.15	2.4e-06	0.000664
response to other organism (GO:0051707)	1513	21	6.67	+	3.15	2.48e-06	0.000662
response to external biotic stimulus (GO:0043207)	1515	21	6.68	+	3.14	2.53e-06	0.000664
immune response (GO:0006955)	1668	23	7.36	+	3.13	8.21e-07	0.000264
regulation of locomotion (GO:0040012)	1092	15	4.82	+	3.12	9.34e-05	0.00975
immune system process (GO:0002376)	2589	35	11.42	+	3.07	5.53e-10	5.82e-07
regulation of immune system process (GO:0002682)	1703	23	7.51	+	3.06	1.17e-06	0.000341
positive regulation of molecular function (GO:0044093)	1506	20	6.64	+	3.01	8.63e-06	0.00179
response to organic substance (GO:0010033)	2641	35	11.65	+	3.01	9.42e-10	8.25e-07
response to stress (GO:0006950)	3388	44	14.94	+	2.95	3.17e-12	9.99e-09
homeostatic process (GO:0042592)	1469	19	6.48	+	2.93	2.17e-05	0.00336
response to external stimulus (GO:0009605)	2488	32	10.97	+	2.92	1.38e-08	7.76e-06
response to chemical (GO:0042221)	3602	44	15.88	+	2.77	2.55e-11	4.02e-08
positive regulation of biosynthetic process (GO:0009891)	2002	24	8.83	+	2.72	5.12e-06	0.00114
positive regulation of metabolic process (GO:0009893)	3825	44	16.87	+	2.61	1.89e-10	2.29e-07
regulation of biological quality (GO:0065008)	3833	42	16.9	+	2.48	2.93e-09	2.31e-06
regulation of molecular function (GO:0065009)	2583	28	11.39	+	2.46	4.63e-06	0.00109
biosynthetic process (GO:0009058)	2313	25	10.2	+	2.45	1.85e-05	0.00304
organic substance biosynthetic process (GO:1901576)	2240	24	9.88	+	2.43	3.29e-05	0.00433
regulation of developmental process (GO:0050793)	2652	28	11.69	+	2.39	1.11e-05	0.00211
regulation of multicellular organismal process (GO:0051239)	2989	31	13.18	+	2.35	3.56e-06	0.000878
positive regulation of macromolecule metabolic process (GO:0010604)	3479	36	15.34	+	2.35	3.68e-07	0.000132
negative regulation of cellular process (GO:0048523)	4808	49	21.2	+	2.31	6.41e-10	5.94e-07
negative regulation of biological process (GO:0048519)	5444	55	24.01	+	2.29	2.4e-11	4.2e-08
positive regulation of cellular metabolic process (GO:0031325)	3078	30	13.57	+	2.21	2.24e-05	0.00343
negative regulation of metabolic process (GO:0009892)	2982	29	13.15	+	2.21	3.47e-05	0.00448
positive regulation of cellular process (GO:0048522)	5869	57	25.88	+	2.2	3.7e-11	5.31e-08
positive regulation of nitrogen compound metabolic process (GO:0051173)	3071	29	13.54	+	2.14	4.85e-05	0.00602
positive regulation of biological process (GO:0048518)	6514	61	28.72	+	2.12	1.51e-11	2.98e-08
regulation of biosynthetic process (GO:0009889)	3993	35	17.61	+	1.99	2.92e-05	0.00404
regulation of metabolic process (GO:0019222)	6619	57	29.19	+	1.95	5.78e-09	3.96e-06
regulation of macromolecule metabolic process (GO:0060255)	6101	50	26.9	+	1.86	1.01e-06	0.000306
regulation of cellular metabolic process (GO:0031323)	5458	43	24.07	+	1.79	2.9e-05	0.00404
regulation of primary metabolic process (GO:0080090)	5714	45	25.2	+	1.79	2.08e-05	0.00328
regulation of nitrogen compound metabolic process (GO:0051171)	5528	43	24.38	+	1.76	4.98e-05	0.00608
nitrogen compound metabolic process (GO:0006807)	6312	48	27.83	+	1.72	2.29e-05	0.0034
cellular response to stimulus (GO:0051716)	6908	51	30.46	+	1.67	2.28e-05	0.00343
organic substance metabolic process (GO:0071704)	7593	53	33.48	+	1.58	6.08e-05	0.0072
response to stimulus (GO:0050896)	8804	61	38.82	+	1.57	9.21e-06	0.00184
regulation of cellular process (GO:0050794)	11607	78	51.18	+	1.52	2.87e-08	1.51e-05
regulation of biological process (GO:0050789)	12315	80	54.31	+	1.47	4.85e-08	2.39e-05
biological regulation (GO:0065007)	12948	84	57.1	+	1.47	4.6e-09	3.3e-06
cellular process (GO:0009987)	15352	88	67.7	+	1.3	1.14e-06	0.000338

## Sheet: Neutrophils GO
GO biological process complete	Mus musculus - REFLIST (21997)	upload_1 (94)	upload_1 (expected)	upload_1 (over/under)	upload_1 (fold Enrichment)	upload_1 (raw P-value)	upload_1 (FDR)
neutrophil mediated immunity (GO:0002446)	24	4	0.1	+	39	5.82e-06	0.00483
cell redox homeostasis (GO:0045454)	31	5	0.13	+	37.74	4.25e-07	0.000745
leukocyte migration involved in inflammatory response (GO:0002523)	26	4	0.11	+	36	7.74e-06	0.00581
hydrogen peroxide catabolic process (GO:0042744)	27	4	0.12	+	34.67	8.86e-06	0.00607
neutrophil migration (GO:1990266)	92	6	0.39	+	15.26	3.88e-06	0.0034
granulocyte migration (GO:0097530)	104	6	0.44	+	13.5	7.58e-06	0.00597
myeloid leukocyte migration (GO:0097529)	142	7	0.61	+	11.54	3.46e-06	0.0034
antimicrobial humoral response (GO:0019730)	163	7	0.7	+	10.05	8.24e-06	0.0059
response to lipopolysaccharide (GO:0032496)	297	10	1.27	+	7.88	7.49e-07	0.000984
leukocyte migration (GO:0050900)	240	8	1.03	+	7.8	1.09e-05	0.00717
response to molecule of bacterial origin (GO:0002237)	318	10	1.36	+	7.36	1.36e-06	0.00165
defense response to bacterium (GO:0042742)	535	12	2.29	+	5.25	3.55e-06	0.0033
peptide metabolic process (GO:0006518)	524	11	2.24	+	4.91	1.71e-05	0.00996
response to bacterium (GO:0009617)	922	18	3.94	+	4.57	7.56e-08	0.000397
defense response to other organism (GO:0098542)	1171	18	5	+	3.6	2.32e-06	0.00244
response to oxygen-containing compound (GO:1901700)	1385	21	5.92	+	3.55	3.51e-07	0.000922
defense response (GO:0006952)	1554	23	6.64	+	3.46	1.31e-07	0.000515
response to other organism (GO:0051707)	1513	22	6.47	+	3.4	3.52e-07	0.000793
response to external biotic stimulus (GO:0043207)	1515	22	6.47	+	3.4	3.6e-07	0.00071
response to biotic stimulus (GO:0009607)	1554	22	6.64	+	3.31	5.51e-07	0.000869
biological process involved in interspecies interaction between organisms (GO:0044419)	1646	22	7.03	+	3.13	1.43e-06	0.00161
cellular response to chemical stimulus (GO:0070887)	2500	31	10.68	+	2.9	2.59e-08	0.000408
immune system process (GO:0002376)	2589	29	11.06	+	2.62	7.39e-07	0.00106
response to chemical (GO:0042221)	3602	38	15.39	+	2.47	2.72e-08	0.000215
response to stress (GO:0006950)	3388	35	14.48	+	2.42	3.5e-07	0.0011
regulation of biological quality (GO:0065008)	3833	34	16.38	+	2.08	1.47e-05	0.00889
cellular process (GO:0009987)	15352	84	65.6	+	1.28	1.28e-05	0.00804

## Sheet: Lymphoid GO
GO biological process complete	Mus musculus - REFLIST (21997)	upload_1 (103)	upload_1 (expected)	upload_1 (over/under)	upload_1 (fold Enrichment)	upload_1 (raw P-value)	upload_1 (FDR)
cellular response to antibiotic (GO:0071236)	12	3	0.06	+	53.39	4.29e-05	0.00627
response to UV-B (GO:0010224)	17	4	0.08	+	50.25	2.51e-06	0.000637
lymphoid progenitor cell differentiation (GO:0002320)	13	3	0.06	+	49.28	5.27e-05	0.00748
positive regulation of B cell proliferation (GO:0030890)	47	5	0.22	+	22.72	4.35e-06	0.000928
alpha-beta T cell differentiation (GO:0046632)	83	6	0.39	+	15.44	3.76e-06	0.000859
CD4-positive, alpha-beta T cell activation (GO:0035710)	71	5	0.33	+	15.04	2.83e-05	0.00456
B cell proliferation (GO:0042100)	72	5	0.34	+	14.83	3.02e-05	0.00476
regulation of B cell proliferation (GO:0030888)	73	5	0.34	+	14.63	3.21e-05	0.00497
alpha-beta T cell activation (GO:0046631)	115	7	0.54	+	13	1.68e-06	0.00049
positive regulation of mononuclear cell proliferation (GO:0032946)	152	9	0.71	+	12.65	6.46e-08	4.24e-05
regulation of T cell mediated immunity (GO:0002709)	111	6	0.52	+	11.54	1.82e-05	0.00309
positive regulation of lymphocyte proliferation (GO:0050671)	149	8	0.7	+	11.47	7.28e-07	0.000302
positive regulation of leukocyte proliferation (GO:0070665)	168	9	0.79	+	11.44	1.45e-07	8.19e-05
T cell differentiation (GO:0030217)	198	10	0.93	+	10.79	4.84e-08	3.32e-05
regulation of interferon-gamma production (GO:0032649)	122	6	0.57	+	10.5	3.03e-05	0.00473
lymphocyte proliferation (GO:0046651)	166	8	0.78	+	10.29	1.58e-06	0.000479
mononuclear cell proliferation (GO:0032943)	169	8	0.79	+	10.11	1.8e-06	0.000497
mononuclear cell differentiation (GO:1903131)	365	16	1.71	+	9.36	2.56e-11	4.03e-07
lymphocyte differentiation (GO:0030098)	321	14	1.5	+	9.31	5.27e-10	1.19e-06
regulation of T cell differentiation (GO:0045580)	185	8	0.87	+	9.24	3.43e-06	0.000818
leukocyte proliferation (GO:0070661)	187	8	0.88	+	9.14	3.7e-06	0.000857
regulation of lymphocyte differentiation (GO:0045619)	217	9	1.02	+	8.86	1.14e-06	0.000374
B cell activation (GO:0042113)	217	9	1.02	+	8.86	1.14e-06	0.000366
B cell differentiation (GO:0030183)	145	6	0.68	+	8.84	7.63e-05	0.00994
leukocyte differentiation (GO:0002521)	441	17	2.06	+	8.23	4e-11	3.15e-07
regulation of adaptive immune response based on somatic recombination of immune receptors built from immunoglobulin superfamily domains (GO:0002822)	216	8	1.01	+	7.91	1.02e-05	0.00192
positive regulation of T cell activation (GO:0050870)	247	9	1.16	+	7.78	3.17e-06	0.00077
regulation of lymphocyte mediated immunity (GO:0002706)	225	8	1.05	+	7.59	1.36e-05	0.00241
regulation of mononuclear cell proliferation (GO:0032944)	257	9	1.2	+	7.48	4.34e-06	0.000936
lymphocyte activation (GO:0046649)	517	18	2.42	+	7.44	5.03e-11	2.64e-07
regulation of production of molecular mediator of immune response (GO:0002700)	202	7	0.95	+	7.4	5.63e-05	0.00792
regulation of adaptive immune response (GO:0002819)	232	8	1.09	+	7.36	1.69e-05	0.00289
positive regulation of leukocyte cell-cell adhesion (GO:1903039)	273	9	1.28	+	7.04	6.95e-06	0.00137
regulation of leukocyte proliferation (GO:0070663)	279	9	1.31	+	6.89	8.23e-06	0.00156
regulation of lymphocyte proliferation (GO:0050670)	252	8	1.18	+	6.78	2.99e-05	0.00476
T cell activation (GO:0042110)	348	11	1.63	+	6.75	9.38e-07	0.000321
positive regulation of cell-cell adhesion (GO:0022409)	325	10	1.52	+	6.57	3.8e-06	0.000843
regulation of hemopoiesis (GO:1903706)	426	13	1.99	+	6.52	1.33e-07	7.76e-05
regulation of leukocyte differentiation (GO:1902105)	342	10	1.6	+	6.24	5.87e-06	0.0012
regulation of T cell activation (GO:0050863)	378	11	1.77	+	6.21	2.04e-06	0.000537
leukocyte activation (GO:0045321)	649	18	3.04	+	5.92	1.73e-09	2.72e-06
positive regulation of lymphocyte activation (GO:0051251)	516	14	2.42	+	5.79	1.71e-07	9.29e-05
regulation of leukocyte cell-cell adhesion (GO:1903037)	373	10	1.75	+	5.73	1.23e-05	0.00222
hematopoietic or lymphoid organ development (GO:0048534)	800	21	3.75	+	5.61	1.66e-10	5.23e-07
adaptive immune response based on somatic recombination of immune receptors built from immunoglobulin superfamily domains (GO:0002460)	381	10	1.78	+	5.61	1.46e-05	0.00254
immune system development (GO:0002520)	842	22	3.94	+	5.58	6.17e-11	2.43e-07
regulation of lymphocyte activation (GO:0051249)	695	18	3.25	+	5.53	4.9e-09	5.15e-06
cell activation (GO:0001775)	736	19	3.45	+	5.51	1.82e-09	2.61e-06
hemopoiesis (GO:0030097)	743	19	3.48	+	5.46	2.12e-09	2.57e-06
adaptive immune response (GO:0002250)	525	13	2.46	+	5.29	1.32e-06	0.000417
positive regulation of leukocyte activation (GO:0002696)	580	14	2.72	+	5.15	6.73e-07	0.000295
positive regulation of cell activation (GO:0050867)	601	14	2.81	+	4.97	1.02e-06	0.000341
regulation of leukocyte activation (GO:0002694)	809	18	3.79	+	4.75	4.76e-08	3.41e-05
regulation of cell activation (GO:0050865)	862	19	4.04	+	4.71	2.21e-08	1.84e-05
regulation of immune effector process (GO:0002697)	455	10	2.13	+	4.69	6.36e-05	0.00887
positive regulation of cell adhesion (GO:0045785)	512	11	2.4	+	4.59	3.29e-05	0.00503
positive regulation of cell population proliferation (GO:0008284)	1013	21	4.74	+	4.43	1.02e-08	1e-05
negative regulation of cell differentiation (GO:0045596)	714	14	3.34	+	4.19	7.16e-06	0.00139
negative regulation of developmental process (GO:0051093)	999	19	4.68	+	4.06	2.12e-07	0.000108
response to bacterium (GO:0009617)	922	17	4.32	+	3.94	1.53e-06	0.000473
regulation of cytokine production (GO:0001817)	780	14	3.65	+	3.83	1.89e-05	0.00318
cell population proliferation (GO:0008283)	858	15	4.02	+	3.73	1.26e-05	0.00225
positive regulation of cell differentiation (GO:0045597)	991	17	4.64	+	3.66	3.97e-06	0.000869
regulation of cell population proliferation (GO:0042127)	1745	29	8.17	+	3.55	1.32e-09	2.31e-06
negative regulation of multicellular organismal process (GO:0051241)	1154	19	5.4	+	3.52	1.79e-06	0.000505
positive regulation of immune system process (GO:0002684)	1123	18	5.26	+	3.42	5.04e-06	0.00105
regulation of immune system process (GO:0002682)	1703	27	7.97	+	3.39	1.53e-08	1.34e-05
negative regulation of transcription by RNA polymerase II (GO:0000122)	958	15	4.49	+	3.34	4.42e-05	0.00639
response to other organism (GO:0051707)	1513	23	7.08	+	3.25	4.75e-07	0.00022
response to external biotic stimulus (GO:0043207)	1515	23	7.09	+	3.24	4.86e-07	0.000219
regulation of immune response (GO:0050776)	1066	16	4.99	+	3.21	3.96e-05	0.00594
regulation of multicellular organismal development (GO:2000026)	1545	23	7.23	+	3.18	6.81e-07	0.00029
response to biotic stimulus (GO:0009607)	1554	23	7.28	+	3.16	7.52e-07	0.000296
positive regulation of developmental process (GO:0051094)	1505	22	7.05	+	3.12	1.69e-06	0.000484
regulation of cell differentiation (GO:0045595)	1677	24	7.85	+	3.06	7.42e-07	0.0003
positive regulation of multicellular organismal process (GO:0051240)	1699	24	7.96	+	3.02	9.34e-07	0.000327
biological process involved in interspecies interaction between organisms (GO:0044419)	1646	23	7.71	+	2.98	1.99e-06	0.000541
immune system process (GO:0002376)	2589	36	12.12	+	2.97	8.75e-10	1.72e-06
regulation of apoptotic process (GO:0042981)	1560	21	7.3	+	2.87	1.07e-05	0.00198
regulation of programmed cell death (GO:0043067)	1592	21	7.45	+	2.82	1.45e-05	0.00254
positive regulation of molecular function (GO:0044093)	1506	19	7.05	+	2.69	7.2e-05	0.00961
cellular response to organic substance (GO:0071310)	1903	24	8.91	+	2.69	6.58e-06	0.00131
regulation of developmental process (GO:0050793)	2652	33	12.42	+	2.66	8.63e-08	5.44e-05
regulation of multicellular organismal process (GO:0051239)	2989	37	14	+	2.64	1.11e-08	1.03e-05
cellular response to chemical stimulus (GO:0070887)	2500	30	11.71	+	2.56	8.95e-07	0.000336
regulation of cell death (GO:0010941)	1767	21	8.27	+	2.54	6.61e-05	0.00899
cell surface receptor signaling pathway (GO:0007166)	2050	24	9.6	+	2.5	2.25e-05	0.00374
anatomical structure morphogenesis (GO:0009653)	2337	27	10.94	+	2.47	7.58e-06	0.00146
response to organic substance (GO:0010033)	2641	30	12.37	+	2.43	4.46e-06	0.000937
response to external stimulus (GO:0009605)	2488	28	11.65	+	2.4	1.18e-05	0.00216
system development (GO:0048731)	3813	42	17.85	+	2.35	2.37e-08	1.87e-05
regulation of transcription by RNA polymerase II (GO:0006357)	2484	27	11.63	+	2.32	2.67e-05	0.00434
multicellular organism development (GO:0007275)	4559	49	21.35	+	2.3	2.18e-09	2.45e-06
animal organ development (GO:0048513)	3306	35	15.48	+	2.26	2.36e-06	0.00061
positive regulation of macromolecule metabolic process (GO:0010604)	3479	36	16.29	+	2.21	2.04e-06	0.000545
negative regulation of macromolecule metabolic process (GO:0010605)	2746	28	12.86	+	2.18	6.4e-05	0.00878
cell differentiation (GO:0030154)	3675	37	17.21	+	2.15	3.54e-06	0.000832
negative regulation of metabolic process (GO:0009892)	2982	30	13.96	+	2.15	3.52e-05	0.00534
cellular developmental process (GO:0048869)	3702	37	17.33	+	2.13	3.79e-06	0.000853
positive regulation of metabolic process (GO:0009893)	3825	37	17.91	+	2.07	6.32e-06	0.00128
anatomical structure development (GO:0048856)	5341	51	25.01	+	2.04	4.53e-08	3.4e-05
regulation of DNA-templated transcription (GO:0006355)	3261	31	15.27	+	2.03	7.47e-05	0.0099
regulation of nucleic acid-templated transcription (GO:1903506)	3265	31	15.29	+	2.03	7.6e-05	0.00999
response to chemical (GO:0042221)	3602	34	16.87	+	2.02	4.17e-05	0.00614
negative regulation of cellular process (GO:0048523)	4808	45	22.51	+	2	9.27e-07	0.00034
regulation of gene expression (GO:0010468)	4744	44	22.21	+	1.98	1.63e-06	0.000485
regulation of macromolecule biosynthetic process (GO:0010556)	3726	34	17.45	+	1.95	6.39e-05	0.00884
developmental process (GO:0032502)	5724	52	26.8	+	1.94	1.22e-07	7.4e-05
negative regulation of biological process (GO:0048519)	5444	49	25.49	+	1.92	8.39e-07	0.000322
regulation of response to stimulus (GO:0048583)	4140	37	19.39	+	1.91	4.14e-05	0.00616
positive regulation of cellular process (GO:0048522)	5869	51	27.48	+	1.86	9.34e-07	0.000334
regulation of macromolecule metabolic process (GO:0060255)	6101	53	28.57	+	1.86	4.09e-07	0.000195
positive regulation of biological process (GO:0048518)	6514	56	30.5	+	1.84	1.98e-07	0.000104
regulation of metabolic process (GO:0019222)	6619	54	30.99	+	1.74	2.54e-06	0.000636
regulation of nitrogen compound metabolic process (GO:0051171)	5528	45	25.88	+	1.74	5.17e-05	0.0074
cellular response to stimulus (GO:0051716)	6908	52	32.35	+	1.61	6.75e-05	0.0091
multicellular organismal process (GO:0032501)	7442	56	34.85	+	1.61	2.32e-05	0.00381
response to stimulus (GO:0050896)	8804	65	41.22	+	1.58	2.64e-06	0.00065
regulation of biological process (GO:0050789)	12315	88	57.66	+	1.53	3.48e-10	9.15e-07
regulation of cellular process (GO:0050794)	11607	80	54.35	+	1.47	2.63e-07	0.00013
biological regulation (GO:0065007)	12948	89	60.63	+	1.47	2.01e-09	2.64e-06

## Sheet: Ery Meg GO
GO biological process complete	Mus musculus - REFLIST (21997)	upload_1 (96)	upload_1 (expected)	upload_1 (over/under)	upload_1 (fold Enrichment)	upload_1 (raw P-value)	upload_1 (FDR)
granulocyte differentiation (GO:0030851)	24	4	0.1	+	38.19	6.33e-06	0.00188
megakaryocyte differentiation (GO:0030219)	30	5	0.13	+	38.19	4.08e-07	0.00028
megakaryocyte development (GO:0035855)	25	4	0.11	+	36.66	7.31e-06	0.00214
bone cell development (GO:0098751)	33	4	0.14	+	27.77	1.98e-05	0.00466
xenobiotic transport (GO:0042908)	35	4	0.15	+	26.19	2.45e-05	0.00536
platelet activation (GO:0030168)	55	5	0.24	+	20.83	6.3e-06	0.00191
positive regulation of blood vessel endothelial cell migration (GO:0043536)	57	5	0.25	+	20.1	7.42e-06	0.00213
myeloid cell development (GO:0061515)	85	6	0.37	+	16.17	2.84e-06	0.00104
positive regulation of myeloid cell differentiation (GO:0045639)	112	7	0.49	+	14.32	8.83e-07	0.00048
integrin-mediated signaling pathway (GO:0007229)	84	5	0.37	+	13.64	4.34e-05	0.00804
coagulation (GO:0050817)	118	6	0.51	+	11.65	1.7e-05	0.00425
blood coagulation (GO:0007596)	118	6	0.51	+	11.65	1.7e-05	0.00418
regulation of myeloid leukocyte differentiation (GO:0002761)	140	7	0.61	+	11.46	3.64e-06	0.00125
hemostasis (GO:0007599)	120	6	0.52	+	11.46	1.86e-05	0.00451
regulation of myeloid cell differentiation (GO:0045637)	221	11	0.96	+	11.4	5.44e-09	1.72e-05
positive regulation of transmembrane receptor protein serine/threonine kinase signaling pathway (GO:0090100)	121	6	0.53	+	11.36	1.95e-05	0.00465
tissue homeostasis (GO:0001894)	231	9	1.01	+	8.93	1.03e-06	0.000494
anatomical structure homeostasis (GO:0060249)	294	11	1.28	+	8.57	9.02e-08	0.000102
positive regulation of cell-cell adhesion (GO:0022409)	325	12	1.42	+	8.46	2.59e-08	4.08e-05
regulation of hemopoiesis (GO:1903706)	426	15	1.86	+	8.07	7.51e-10	1.18e-05
regulation of leukocyte differentiation (GO:1902105)	342	12	1.49	+	8.04	4.44e-08	5.84e-05
positive regulation of leukocyte differentiation (GO:1902107)	207	7	0.9	+	7.75	4.17e-05	0.00801
positive regulation of hemopoiesis (GO:1903708)	207	7	0.9	+	7.75	4.17e-05	0.00791
homeostasis of number of cells (GO:0048872)	317	10	1.38	+	7.23	1.61e-06	0.000686
myeloid cell differentiation (GO:0030099)	287	9	1.25	+	7.19	5.76e-06	0.00178
wound healing (GO:0042060)	265	8	1.16	+	6.92	2.54e-05	0.00535
positive regulation of cell adhesion (GO:0045785)	512	15	2.23	+	6.71	8.38e-09	1.89e-05
regulation of cell-cell adhesion (GO:0022407)	499	14	2.18	+	6.43	4.65e-08	5.64e-05
blood vessel morphogenesis (GO:0048514)	447	12	1.95	+	6.15	7.22e-07	0.000422
multicellular organismal homeostasis (GO:0048871)	385	10	1.68	+	5.95	8.56e-06	0.00241
response to wounding (GO:0009611)	351	9	1.53	+	5.88	2.73e-05	0.00559
regulation of T cell activation (GO:0050863)	378	9	1.65	+	5.46	4.79e-05	0.00859
blood vessel development (GO:0001568)	551	13	2.4	+	5.41	9.92e-07	0.000488
positive regulation of cell migration (GO:0030335)	578	13	2.52	+	5.15	1.67e-06	0.000691
vasculature development (GO:0001944)	582	13	2.54	+	5.12	1.79e-06	0.000725
regulation of cell activation (GO:0050865)	862	19	3.76	+	5.05	6.61e-09	1.74e-05
positive regulation of cell motility (GO:2000147)	605	13	2.64	+	4.92	2.72e-06	0.00102
positive regulation of protein phosphorylation (GO:0001934)	758	16	3.31	+	4.84	2.14e-07	0.000169
positive regulation of locomotion (GO:0040017)	622	13	2.71	+	4.79	3.66e-06	0.00123
regulation of cell adhesion (GO:0030155)	814	17	3.55	+	4.79	9.85e-08	0.000104
positive regulation of phosphorylation (GO:0042327)	839	17	3.66	+	4.64	1.5e-07	0.000132
tube morphogenesis (GO:0035239)	746	15	3.26	+	4.61	9.72e-07	0.000494
hematopoietic or lymphoid organ development (GO:0048534)	800	16	3.49	+	4.58	4.33e-07	0.000285
positive regulation of cell activation (GO:0050867)	601	12	2.62	+	4.58	1.4e-05	0.00361
negative regulation of cell population proliferation (GO:0008285)	765	15	3.34	+	4.49	1.32e-06	0.000612
positive regulation of phosphorus metabolic process (GO:0010562)	924	18	4.03	+	4.46	1.09e-07	0.000108
positive regulation of phosphate metabolic process (GO:0045937)	924	18	4.03	+	4.46	1.09e-07	0.000101
cell adhesion (GO:0007155)	887	17	3.87	+	4.39	3.24e-07	0.000232
immune system development (GO:0002520)	842	16	3.67	+	4.35	8.42e-07	0.000474
regulation of leukocyte activation (GO:0002694)	809	15	3.53	+	4.25	2.59e-06	0.000998
negative regulation of multicellular organismal process (GO:0051241)	1154	21	5.04	+	4.17	2.5e-08	4.38e-05
cell activation (GO:0001775)	736	13	3.21	+	4.05	2.13e-05	0.00494
hemopoiesis (GO:0030097)	743	13	3.24	+	4.01	2.35e-05	0.00536
regulation of cell migration (GO:0030334)	987	17	4.31	+	3.95	1.38e-06	0.000623
tube development (GO:0035295)	976	16	4.26	+	3.76	5.47e-06	0.00172
homeostatic process (GO:0042592)	1469	24	6.41	+	3.74	1.58e-08	3.11e-05
regulation of cell motility (GO:2000145)	1044	17	4.56	+	3.73	2.92e-06	0.00105
positive regulation of protein modification process (GO:0031401)	1046	17	4.56	+	3.72	2.99e-06	0.00105
regulation of locomotion (GO:0040012)	1092	17	4.77	+	3.57	5.26e-06	0.00169
regulation of multicellular organismal development (GO:2000026)	1545	24	6.74	+	3.56	4.07e-08	5.83e-05
anatomical structure formation involved in morphogenesis (GO:0048646)	980	15	4.28	+	3.51	2.46e-05	0.0053
positive regulation of cell population proliferation (GO:0008284)	1013	15	4.42	+	3.39	3.58e-05	0.00714
regulation of cell differentiation (GO:0045595)	1677	24	7.32	+	3.28	1.85e-07	0.000153
regulation of protein phosphorylation (GO:0001932)	1125	16	4.91	+	3.26	3.09e-05	0.00624
regulation of immune system process (GO:0002682)	1703	24	7.43	+	3.23	2.44e-07	0.000183
positive regulation of developmental process (GO:0051094)	1505	21	6.57	+	3.2	1.91e-06	0.000753
positive regulation of multicellular organismal process (GO:0051240)	1699	23	7.41	+	3.1	9.26e-07	0.000486
regulation of phosphorylation (GO:0042325)	1270	17	5.54	+	3.07	3.6e-05	0.0071
regulation of cell population proliferation (GO:0042127)	1745	23	7.62	+	3.02	1.46e-06	0.000638
immune system process (GO:0002376)	2589	34	11.3	+	3.01	1.7e-09	1.34e-05
positive regulation of protein metabolic process (GO:0051247)	1495	19	6.52	+	2.91	2.37e-05	0.00527
regulation of phosphate metabolic process (GO:0019220)	1424	18	6.21	+	2.9	4.32e-05	0.00811
regulation of phosphorus metabolic process (GO:0051174)	1425	18	6.22	+	2.89	4.36e-05	0.00791
regulation of multicellular organismal process (GO:0051239)	2989	36	13.04	+	2.76	4.63e-09	1.83e-05
positive regulation of cell communication (GO:0010647)	1784	21	7.79	+	2.7	2.54e-05	0.00541
positive regulation of signaling (GO:0023056)	1791	21	7.82	+	2.69	2.69e-05	0.00558
regulation of developmental process (GO:0050793)	2652	30	11.57	+	2.59	5.9e-07	0.000372
regulation of biological quality (GO:0065008)	3833	42	16.73	+	2.51	2e-09	1.05e-05
positive regulation of response to stimulus (GO:0048584)	2409	25	10.51	+	2.38	4.36e-05	0.00799
regulation of signal transduction (GO:0009966)	2924	28	12.76	+	2.19	5.38e-05	0.00953
regulation of cell communication (GO:0010646)	3348	32	14.61	+	2.19	1.06e-05	0.00287
regulation of signaling (GO:0023051)	3356	32	14.65	+	2.18	1.09e-05	0.00292
regulation of response to stimulus (GO:0048583)	4140	37	18.07	+	2.05	9.28e-06	0.00257
multicellular organism development (GO:0007275)	4559	39	19.9	+	1.96	1.12e-05	0.00295
positive regulation of cellular process (GO:0048522)	5869	49	25.61	+	1.91	6.17e-07	0.000374
negative regulation of biological process (GO:0048519)	5444	43	23.76	+	1.81	2.37e-05	0.00533
positive regulation of biological process (GO:0048518)	6514	50	28.43	+	1.76	5e-06	0.00164
response to stimulus (GO:0050896)	8804	59	38.42	+	1.54	3.62e-05	0.00705
biological regulation (GO:0065007)	12948	77	56.51	+	1.36	1.48e-05	0.00377

## Sheet: DC GO
GO biological process complete	Mus musculus - REFLIST (21997)	upload_1 (92)	upload_1 (expected)	upload_1 (over/under)	upload_1 (fold Enrichment)	upload_1 (raw P-value)	upload_1 (FDR)
regulation of dendritic cell differentiation (GO:2001198)	7	3	0.03	+	> 100	8.21e-06	0.00196
response to UV-B (GO:0010224)	17	3	0.07	+	42.19	7.57e-05	0.00986
negative regulation of viral life cycle (GO:1903901)	34	4	0.14	+	28.13	1.87e-05	0.00346
positive regulation of B cell proliferation (GO:0030890)	47	4	0.2	+	20.35	6.06e-05	0.00861
regulation of B cell proliferation (GO:0030888)	73	5	0.31	+	16.38	1.87e-05	0.0035
negative regulation of leukocyte mediated immunity (GO:0002704)	77	5	0.32	+	15.53	2.38e-05	0.00421
alpha-beta T cell differentiation (GO:0046632)	83	5	0.35	+	14.4	3.35e-05	0.00533
negative regulation of leukocyte differentiation (GO:1902106)	112	6	0.47	+	12.81	1e-05	0.00223
negative regulation of hemopoiesis (GO:1903707)	116	6	0.49	+	12.37	1.21e-05	0.00259
T cell differentiation (GO:0030217)	198	10	0.83	+	12.08	1.63e-08	1.35e-05
mononuclear cell differentiation (GO:1903131)	365	16	1.53	+	10.48	4.29e-12	3.38e-08
lymphocyte differentiation (GO:0030098)	321	14	1.34	+	10.43	1.13e-10	1.78e-07
lymphocyte proliferation (GO:0046651)	166	7	0.69	+	10.08	8.01e-06	0.00197
mononuclear cell proliferation (GO:0032943)	169	7	0.71	+	9.9	8.96e-06	0.00208
B cell differentiation (GO:0030183)	145	6	0.61	+	9.89	4.06e-05	0.00627
regulation of viral life cycle (GO:1903900)	146	6	0.61	+	9.83	4.21e-05	0.00638
leukocyte proliferation (GO:0070661)	187	7	0.78	+	8.95	1.69e-05	0.00324
cellular response to lipopolysaccharide (GO:0071222)	215	8	0.9	+	8.9	4.28e-06	0.0013
leukocyte differentiation (GO:0002521)	441	16	1.84	+	8.67	6.48e-11	1.28e-07
cellular response to molecule of bacterial origin (GO:0071219)	225	8	0.94	+	8.5	5.91e-06	0.00155
T cell activation (GO:0042110)	348	12	1.46	+	8.24	3.29e-08	2.16e-05
lymphocyte activation (GO:0046649)	517	17	2.16	+	7.86	6.75e-11	1.18e-07
B cell activation (GO:0042113)	217	7	0.91	+	7.71	4.24e-05	0.00636
negative regulation of cell migration (GO:0030336)	312	10	1.3	+	7.66	9.45e-07	0.000382
cellular response to biotic stimulus (GO:0071216)	251	8	1.05	+	7.62	1.28e-05	0.00265
negative regulation of cell motility (GO:2000146)	325	10	1.36	+	7.36	1.35e-06	0.000507
response to lipopolysaccharide (GO:0032496)	297	9	1.24	+	7.25	5.3e-06	0.00149
leukocyte activation (GO:0045321)	649	19	2.71	+	7	3.05e-11	9.63e-08
response to molecule of bacterial origin (GO:0002237)	318	9	1.33	+	6.77	9.04e-06	0.00207
negative regulation of immune system process (GO:0002683)	464	13	1.94	+	6.7	8.93e-08	5.41e-05
negative regulation of locomotion (GO:0040013)	360	10	1.51	+	6.64	3.28e-06	0.00106
hematopoietic or lymphoid organ development (GO:0048534)	800	22	3.35	+	6.58	2.14e-12	3.37e-08
cell activation (GO:0001775)	736	20	3.08	+	6.5	3.12e-11	8.2e-08
regulation of leukocyte mediated immunity (GO:0002703)	297	8	1.24	+	6.44	4.11e-05	0.00629
hemopoiesis (GO:0030097)	743	20	3.11	+	6.44	3.68e-11	8.28e-08
immune system development (GO:0002520)	842	22	3.52	+	6.25	5.7e-12	2.99e-08
adaptive immune response (GO:0002250)	525	13	2.2	+	5.92	3.54e-07	0.000164
regulation of developmental growth (GO:0048638)	395	9	1.65	+	5.45	4.77e-05	0.00696
cellular response to lipid (GO:0071396)	453	10	1.89	+	5.28	2.31e-05	0.00423
regulation of immune effector process (GO:0002697)	455	10	1.9	+	5.25	2.4e-05	0.00415
neuron projection morphogenesis (GO:0048812)	517	11	2.16	+	5.09	1.23e-05	0.00258
plasma membrane bounded cell projection morphogenesis (GO:0120039)	523	11	2.19	+	5.03	1.37e-05	0.00279
cell projection morphogenesis (GO:0048858)	529	11	2.21	+	4.97	1.51e-05	0.00302
response to cytokine (GO:0034097)	796	16	3.33	+	4.81	2.22e-07	0.000121
cell part morphogenesis (GO:0032990)	556	11	2.33	+	4.73	2.37e-05	0.00425
immune effector process (GO:0002252)	588	11	2.46	+	4.47	3.92e-05	0.00611
response to lipid (GO:0033993)	678	12	2.84	+	4.23	2.9e-05	0.00486
cellular response to cytokine stimulus (GO:0071345)	695	12	2.91	+	4.13	3.67e-05	0.00579
negative regulation of developmental process (GO:0051093)	999	17	4.18	+	4.07	8.76e-07	0.000373
negative regulation of cell differentiation (GO:0045596)	714	12	2.99	+	4.02	4.75e-05	0.00706
negative regulation of multicellular organismal process (GO:0051241)	1154	19	4.83	+	3.94	2.93e-07	0.000154
positive regulation of phosphorus metabolic process (GO:0010562)	924	15	3.86	+	3.88	7.33e-06	0.00186
positive regulation of phosphate metabolic process (GO:0045937)	924	15	3.86	+	3.88	7.33e-06	0.00183
neuron projection development (GO:0031175)	747	12	3.12	+	3.84	7.26e-05	0.00962
response to other organism (GO:0051707)	1513	24	6.33	+	3.79	1.12e-08	1.18e-05
response to external biotic stimulus (GO:0043207)	1515	24	6.34	+	3.79	1.15e-08	1.13e-05
positive regulation of cell population proliferation (GO:0008284)	1013	16	4.24	+	3.78	4.92e-06	0.00146
negative regulation of transcription by RNA polymerase II (GO:0000122)	958	15	4.01	+	3.74	1.12e-05	0.00245
innate immune response (GO:0045087)	897	14	3.75	+	3.73	2.35e-05	0.00426
response to biotic stimulus (GO:0009607)	1554	24	6.5	+	3.69	1.86e-08	1.47e-05
response to bacterium (GO:0009617)	922	14	3.86	+	3.63	3.17e-05	0.00515
cell population proliferation (GO:0008283)	858	13	3.59	+	3.62	6.38e-05	0.00882
regulation of cell activation (GO:0050865)	862	13	3.61	+	3.61	6.68e-05	0.00901
biological process involved in interspecies interaction between organisms (GO:0044419)	1646	24	6.88	+	3.49	5.48e-08	3.46e-05
positive regulation of protein modification process (GO:0031401)	1046	15	4.37	+	3.43	3.08e-05	0.00511
positive regulation of immune system process (GO:0002684)	1123	16	4.7	+	3.41	1.75e-05	0.00332
immune system process (GO:0002376)	2589	36	10.83	+	3.32	2.16e-11	8.5e-08
immune response (GO:0006955)	1668	23	6.98	+	3.3	2.99e-07	0.000152
defense response to other organism (GO:0098542)	1171	16	4.9	+	3.27	2.9e-05	0.00491
regulation of multicellular organismal development (GO:2000026)	1545	21	6.46	+	3.25	1.39e-06	0.000509
regulation of immune system process (GO:0002682)	1703	23	7.12	+	3.23	4.29e-07	0.000193
positive regulation of molecular function (GO:0044093)	1506	20	6.3	+	3.18	3.7e-06	0.00117
response to external stimulus (GO:0009605)	2488	33	10.41	+	3.17	7.3e-10	8.85e-07
regulation of cell differentiation (GO:0045595)	1677	22	7.01	+	3.14	1.32e-06	0.000506
defense response (GO:0006952)	1554	20	6.5	+	3.08	5.89e-06	0.00157
negative regulation of DNA-templated transcription (GO:0045892)	1251	16	5.23	+	3.06	6.32e-05	0.0089
negative regulation of nucleic acid-templated transcription (GO:1903507)	1255	16	5.25	+	3.05	6.56e-05	0.009
negative regulation of RNA biosynthetic process (GO:1902679)	1256	16	5.25	+	3.05	6.63e-05	0.009
regulation of phosphate metabolic process (GO:0019220)	1424	18	5.96	+	3.02	2.39e-05	0.00418
regulation of phosphorus metabolic process (GO:0051174)	1425	18	5.96	+	3.02	2.41e-05	0.00413
regulation of phosphorylation (GO:0042325)	1270	16	5.31	+	3.01	7.54e-05	0.0099
cellular response to organic substance (GO:0071310)	1903	23	7.96	+	2.89	2.86e-06	0.000979
regulation of developmental process (GO:0050793)	2652	32	11.09	+	2.89	1.48e-08	1.3e-05
regulation of cell population proliferation (GO:0042127)	1745	20	7.3	+	2.74	3.15e-05	0.00517
response to organic substance (GO:0010033)	2641	30	11.05	+	2.72	1.92e-07	0.000108
negative regulation of cellular metabolic process (GO:0031324)	2205	25	9.22	+	2.71	2.94e-06	0.000964
animal organ development (GO:0048513)	3306	37	13.83	+	2.68	4.77e-09	5.37e-06
positive regulation of multicellular organismal process (GO:0051240)	1699	19	7.11	+	2.67	7.16e-05	0.00957
system development (GO:0048731)	3813	42	15.95	+	2.63	3.41e-10	4.88e-07
anatomical structure morphogenesis (GO:0009653)	2337	25	9.77	+	2.56	8.17e-06	0.00198
cellular response to chemical stimulus (GO:0070887)	2500	26	10.46	+	2.49	8.41e-06	0.00198
cell differentiation (GO:0030154)	3675	38	15.37	+	2.47	2.36e-08	1.77e-05
cellular developmental process (GO:0048869)	3702	38	15.48	+	2.45	2.88e-08	2.06e-05
multicellular organism development (GO:0007275)	4559	46	19.07	+	2.41	5.06e-10	6.65e-07
positive regulation of macromolecule metabolic process (GO:0010604)	3479	35	14.55	+	2.41	3.45e-07	0.000165
regulation of multicellular organismal process (GO:0051239)	2989	30	12.5	+	2.4	3.95e-06	0.00122
positive regulation of nitrogen compound metabolic process (GO:0051173)	3071	30	12.84	+	2.34	5.49e-06	0.00152
negative regulation of metabolic process (GO:0009892)	2982	29	12.47	+	2.33	9.14e-06	0.00206
regulation of molecular function (GO:0065009)	2583	25	10.8	+	2.31	5.39e-05	0.0078
negative regulation of macromolecule metabolic process (GO:0010605)	2746	26	11.48	+	2.26	4.77e-05	0.00702
response to chemical (GO:0042221)	3602	34	15.06	+	2.26	2.88e-06	0.000967
positive regulation of cellular metabolic process (GO:0031325)	3078	29	12.87	+	2.25	1.52e-05	0.003
positive regulation of metabolic process (GO:0009893)	3825	36	16	+	2.25	1.15e-06	0.000455
response to stress (GO:0006950)	3388	31	14.17	+	2.19	1.48e-05	0.003
anatomical structure development (GO:0048856)	5341	48	22.34	+	2.15	1.16e-08	1.07e-05
negative regulation of cellular process (GO:0048523)	4808	43	20.11	+	2.14	1.61e-07	9.4e-05
developmental process (GO:0032502)	5724	49	23.94	+	2.05	3.21e-08	2.2e-05
regulation of gene expression (GO:0010468)	4744	40	19.84	+	2.02	2.74e-06	0.00096
negative regulation of biological process (GO:0048519)	5444	45	22.77	+	1.98	6.56e-07	0.000287
regulation of biosynthetic process (GO:0009889)	3993	33	16.7	+	1.98	5.9e-05	0.00845
positive regulation of cellular process (GO:0048522)	5869	48	24.55	+	1.96	3.26e-07	0.000161
regulation of cellular metabolic process (GO:0031323)	5458	42	22.83	+	1.84	1.59e-05	0.0031
positive regulation of biological process (GO:0048518)	6514	50	27.24	+	1.84	8.92e-07	0.00037
regulation of macromolecule metabolic process (GO:0060255)	6101	46	25.52	+	1.8	6.55e-06	0.00169
regulation of metabolic process (GO:0019222)	6619	49	27.68	+	1.77	5.75e-06	0.00156
regulation of primary metabolic process (GO:0080090)	5714	42	23.9	+	1.76	6.33e-05	0.00883
multicellular organismal process (GO:0032501)	7442	51	31.13	+	1.64	3.3e-05	0.0053
response to stimulus (GO:0050896)	8804	59	36.82	+	1.6	5.04e-06	0.00147
regulation of cellular process (GO:0050794)	11607	70	48.54	+	1.44	5.07e-06	0.00145
biological regulation (GO:0065007)	12948	76	54.15	+	1.4	1.85e-06	0.000662
regulation of biological process (GO:0050789)	12315	72	51.51	+	1.4	1.17e-05	0.00252

## Sheet: Baso Eos Mast GO
GO biological process complete	Mus musculus - REFLIST (21997)	upload_1 (94)	upload_1 (expected)	upload_1 (over/under)	upload_1 (fold Enrichment)	upload_1 (raw P-value)	upload_1 (FDR)
positive regulation of mast cell activation involved in immune response (GO:0033008)	24	6	0.1	+	58.5	2.76e-09	4.35e-05
positive regulation of mast cell degranulation (GO:0043306)	24	6	0.1	+	58.5	2.76e-09	2.18e-05
positive regulation of mast cell activation (GO:0033005)	36	6	0.15	+	39	2.34e-08	7.38e-05
regulation of mast cell degranulation (GO:0043304)	38	6	0.16	+	36.95	3.13e-08	8.22e-05
positive regulation of leukocyte degranulation (GO:0043302)	39	6	0.17	+	36	3.6e-08	8.1e-05
animal organ regeneration (GO:0031100)	27	4	0.12	+	34.67	8.86e-06	0.00317
regulation of mast cell activation involved in immune response (GO:0033006)	41	6	0.18	+	34.25	4.71e-08	8.25e-05
receptor signaling pathway via JAK-STAT (GO:0007259)	48	5	0.21	+	24.38	3.06e-06	0.00166
receptor signaling pathway via STAT (GO:0097696)	49	5	0.21	+	23.88	3.36e-06	0.00171
regulation of mast cell activation (GO:0033003)	60	6	0.26	+	23.4	3.74e-07	0.000327
regulation of leukocyte degranulation (GO:0043300)	60	6	0.26	+	23.4	3.74e-07	0.00031
positive regulation of regulated secretory pathway (GO:1903307)	65	6	0.28	+	21.6	5.79e-07	0.000415
regulation of myeloid leukocyte mediated immunity (GO:0002886)	73	6	0.31	+	19.23	1.09e-06	0.000689
positive regulation of phosphatidylinositol 3-kinase signaling (GO:0014068)	74	5	0.32	+	15.81	2.2e-05	0.00579
positive regulation of exocytosis (GO:0045921)	105	7	0.45	+	15.6	5.07e-07	0.000381
positive regulation of myeloid cell differentiation (GO:0045639)	112	6	0.48	+	12.54	1.13e-05	0.00358
positive regulation of peptidyl-tyrosine phosphorylation (GO:0050731)	189	10	0.81	+	12.38	1.32e-08	5.18e-05
leukocyte homeostasis (GO:0001776)	115	6	0.49	+	12.21	1.31e-05	0.00382
regulation of cytokine production involved in immune response (GO:0002718)	124	6	0.53	+	11.32	1.97e-05	0.00527
positive regulation of inflammatory response (GO:0050729)	146	7	0.62	+	11.22	4.12e-06	0.00197
leukocyte activation involved in immune response (GO:0002366)	212	8	0.91	+	8.83	4.55e-06	0.00205
regulation of peptidyl-tyrosine phosphorylation (GO:0050730)	265	10	1.13	+	8.83	2.74e-07	0.00027
negative regulation of cytokine production (GO:0001818)	295	11	1.26	+	8.73	7.49e-08	0.000118
cell activation involved in immune response (GO:0002263)	216	8	0.92	+	8.67	5.19e-06	0.00227
regulation of myeloid cell differentiation (GO:0045637)	221	8	0.94	+	8.47	6.11e-06	0.00253
regulation of inflammatory response (GO:0050727)	363	13	1.55	+	8.38	7.11e-09	3.73e-05
positive regulation of leukocyte cell-cell adhesion (GO:1903039)	273	9	1.17	+	7.71	3.27e-06	0.00172
regulation of leukocyte mediated immunity (GO:0002703)	297	9	1.27	+	7.09	6.33e-06	0.00256
positive regulation of immune effector process (GO:0002699)	315	9	1.35	+	6.69	1e-05	0.00343
positive regulation of cell-cell adhesion (GO:0022409)	325	9	1.39	+	6.48	1.28e-05	0.0038
anatomical structure homeostasis (GO:0060249)	294	8	1.26	+	6.37	4.47e-05	0.00993
regulation of leukocyte cell-cell adhesion (GO:1903037)	373	10	1.59	+	6.27	5.41e-06	0.0023
regulation of hemopoiesis (GO:1903706)	426	11	1.82	+	6.04	2.53e-06	0.00142
inflammatory response (GO:0006954)	512	13	2.19	+	5.94	3.46e-07	0.000321
positive regulation of secretion by cell (GO:1903532)	364	9	1.56	+	5.79	3.05e-05	0.00717
regulation of T cell activation (GO:0050863)	378	9	1.62	+	5.57	4.06e-05	0.00927
positive regulation of cell adhesion (GO:0045785)	512	12	2.19	+	5.48	2.29e-06	0.00133
regulation of immune effector process (GO:0002697)	455	10	1.94	+	5.14	2.89e-05	0.00691
regulation of cytokine production (GO:0001817)	780	17	3.33	+	5.1	3.92e-08	7.71e-05
positive regulation of cytokine production (GO:0001819)	505	11	2.16	+	5.1	1.22e-05	0.00377
regulation of defense response (GO:0031347)	655	14	2.8	+	5	8.88e-07	0.000584
positive regulation of MAPK cascade (GO:0043410)	525	11	2.24	+	4.9	1.74e-05	0.00472
positive regulation of leukocyte activation (GO:0002696)	580	12	2.48	+	4.84	7.92e-06	0.0029
immune effector process (GO:0002252)	588	12	2.51	+	4.78	9.07e-06	0.00318
positive regulation of cell activation (GO:0050867)	601	12	2.57	+	4.67	1.12e-05	0.00369
regulation of secretion by cell (GO:1903530)	681	13	2.91	+	4.47	7.54e-06	0.0029
regulation of hormone levels (GO:0010817)	584	11	2.5	+	4.41	4.51e-05	0.00987
regulation of leukocyte activation (GO:0002694)	809	15	3.46	+	4.34	1.98e-06	0.0012
regulation of response to external stimulus (GO:0032101)	993	18	4.24	+	4.24	2.23e-07	0.000235
cell activation (GO:0001775)	736	13	3.15	+	4.13	1.69e-05	0.00468
regulation of cell activation (GO:0050865)	862	15	3.68	+	4.07	4.23e-06	0.00196
regulation of cell adhesion (GO:0030155)	814	14	3.48	+	4.02	1.04e-05	0.0035
negative regulation of cell population proliferation (GO:0008285)	765	13	3.27	+	3.98	2.52e-05	0.0064
regulation of secretion (GO:0051046)	767	13	3.28	+	3.97	2.59e-05	0.00647
negative regulation of multicellular organismal process (GO:0051241)	1154	19	4.93	+	3.85	4.17e-07	0.000329
regulation of immune system process (GO:0002682)	1703	24	7.28	+	3.3	1.6e-07	0.000194
cell surface receptor signaling pathway (GO:0007166)	2050	27	8.76	+	3.08	8.44e-08	0.000121
immune response (GO:0006955)	1668	21	7.13	+	2.95	6.58e-06	0.00259
regulation of multicellular organismal development (GO:2000026)	1545	19	6.6	+	2.88	2.73e-05	0.00672
positive regulation of signal transduction (GO:0009967)	1577	19	6.74	+	2.82	3.6e-05	0.00835
positive regulation of response to stimulus (GO:0048584)	2409	28	10.29	+	2.72	5.89e-07	0.000404
immune system process (GO:0002376)	2589	30	11.06	+	2.71	2.11e-07	0.000238
regulation of cell population proliferation (GO:0042127)	1745	20	7.46	+	2.68	4.36e-05	0.00981
regulation of multicellular organismal process (GO:0051239)	2989	33	12.77	+	2.58	1.24e-07	0.000163
regulation of localization (GO:0032879)	2297	24	9.82	+	2.45	2.84e-05	0.00689
regulation of response to stimulus (GO:0048583)	4140	37	17.69	+	2.09	3.83e-06	0.00189
regulation of biological quality (GO:0065008)	3833	34	16.38	+	2.08	1.47e-05	0.0042
signaling (GO:0023052)	5487	43	23.45	+	1.83	1.25e-05	0.00378
cell communication (GO:0007154)	5597	43	23.92	+	1.8	2.37e-05	0.00611
cellular response to stimulus (GO:0051716)	6908	50	29.52	+	1.69	1.66e-05	0.00467
response to stimulus (GO:0050896)	8804	59	37.62	+	1.57	1.12e-05	0.00362
biological regulation (GO:0065007)	12948	76	55.33	+	1.37	7.62e-06	0.00286
