# Supplementary material for: Single-cell lineage capture across genomic modalities with CellTag-multi reveals fate-specific gene regulatory changes
Source: Nat Biotechnol. 2023 Sep 25;42(6):946–59. doi: 10.1038/s41587-023-01931-4 (PMC11180607; doi:10.1038/s41587-023-01931-4)
Supplement: Supplementary file 7 — Lists of day 3 on-target and off-target fate marker genes increasing in expression over time along respective trajectories. [file 41587_2023_1931_MOESM7_ESM.xlsx]

## Sheet: off-target increasing
Gene names
Col4a1
Col4a2
Malat1
Fth1
Kank2
Dlg5
Snhg12
Secisbp2l
Tnfrsf1a
Sipa1l1
Osmr
Slco3a1
Kmt2a
Meg3
Itm2a
Ctla2a
Socs5
Ypel3
Serpine2
Pik3r1
Zfp385a
Rasa3
Layn
Tm9sf4
Epha4
Casc4
Add3
Trim44
Ttc28
Rnf169
Zfhx4
Col4a5
Hk1
Kctd10
Crtap
Mxra8
Pnisr
Bscl2
Dpep1
Lamb1
Ass1
Maged2
Vegfd
Mdm2
Serpine1
AC149090.1
Ccdc80
Plpp3
P4ha2
Ahnak

## Sheet: on-target increasing
Gene names
Fth1
Malat1
Secisbp2l
Zc2hc1a
Zmpste24
Ttc28
Rnf169
Ercc5
Zmiz1
Camsap2
Ripk1
Man2b1
Zmynd8
Susd6
Smap2
Ano3
Prpf8
Runx1
Sdc2
Rab11fip2
Baiap2
Myo5a
Enc1
Ift27
Cyp1b1
Trim11
Traf3ip1
Mt2
Fam212b
Frmd6
Wdr61
Zeb1
Map3k20
Arap2
Bmp4
Uri1
Dync1li2
Col6a2
Lncpint
Kmt2a
Rap2b
GFP.CDS
Rad50
Rgs12
E2f6
Fyco1
Ank3
Osr1
Agpat4
Mast4
Fez1
Thra
Creb3l1
Vapb
Prrg4
Hoxc8
Svep1
Nme4
Thbs2
Lamb1
Spats2l
Ptk2b
Dctn4
Setbp1
Cd248
Mylk
Itm2a
Nrp1
Nudt22
Stox2
Asap1
Pbx1
Samd12
Pdgfa
Syne1
Tns1
Sned1
Anxa8
Tsc22d1
Trim7
Utrn
Usp34
Tbc1d2
Apoe
Espn
Sfrp1
Ltbp1
Exoc4
Znhit6
Wnt4
Lrrfip1
Mt1
Gas7
Hs6st2
Plk2
Ppef1
Ptges
Samd5
