# Supplementary material for: Single-cell lineage capture across genomic modalities with CellTag-multi reveals fate-specific gene regulatory changes
Source: Nat Biotechnol. 2023 Sep 25;42(6):946–59. doi: 10.1038/s41587-023-01931-4 (PMC11180607; doi:10.1038/s41587-023-01931-4)
Supplement: Supplementary file 8 — Lists of genes differentially expression in uninduced MEFs, day 3 on-target destined and day 3 off-target destined cells (Mann–Whitney–Wilcoxon test, two-sided; adjusted P values represent Bonferroni corrected P values). [file 41587_2023_1931_MOESM8_ESM.xlsx]

## Sheet: differentially enriched genes
	avg_log2FC	pct.1	pct.2	p_val_adj	cluster	gene
CellTag.UTR	3.23978	0.991	0.055	0	Day3 reprogramming	CellTag.UTR
Apoa1	3.9598	0.913	0.044	1.78628e-287	Day3 reprogramming	Apoa1
FoxA1.HNF4a	2.09828	0.877	0.033	6.80433e-283	Day3 reprogramming	FoxA1.HNF4a
Xist	2.52491	0.902	0.048	3.47157e-282	Day3 reprogramming	Xist
Rps21	1.30506	1	0.997	3.14762e-275	Day3 reprogramming	Rps21
Tpt1	1.19441	1	1	1.09857e-274	Day3 reprogramming	Tpt1
Rps12	1.27565	1	1	5.67796e-274	Day3 reprogramming	Rps12
Rpl39	1.21421	0.999	0.998	1.75364e-253	Day3 reprogramming	Rpl39
Rpl28	1.00807	1	1	2.16642e-248	Day3 reprogramming	Rpl28
Sorbs2	1.6926	0.83	0.081	3.49401e-236	Day3 reprogramming	Sorbs2
Rps16	0.860163	1	1	6.43761e-235	Day3 reprogramming	Rps16
Rpl34	0.920002	0.999	1	1.78508e-232	Day3 reprogramming	Rpl34
Rpl30	0.949646	0.999	0.999	1.9111e-231	Day3 reprogramming	Rpl30
Rpl23	0.746023	1	1	7.8396e-220	Day3 reprogramming	Rpl23
Rps29	0.96368	0.999	0.999	3.18887e-209	Day3 reprogramming	Rps29
Rbp1	2.1789	0.885	0.252	6.51424e-208	Day3 reprogramming	Rbp1
Rps15a	0.792143	0.999	1	5.35528e-206	Day3 reprogramming	Rps15a
Gm10076	1.45664	0.963	0.808	5.9042e-202	Day3 reprogramming	Gm10076
Rps20	0.744469	1	1	6.62897e-201	Day3 reprogramming	Rps20
GFP.CDS	1.0629	0.684	0.034	1.35689e-192	Day3 reprogramming	GFP.CDS
Rps27	0.913278	0.999	0.997	1.3556e-188	Day3 reprogramming	Rps27
Plac8	1.76395	0.776	0.104	2.17341e-188	Day3 reprogramming	Plac8
Eef1b2	0.812982	0.999	0.997	1.61158e-182	Day3 reprogramming	Eef1b2
Rps26	0.852924	1	1	5.05112e-181	Day3 reprogramming	Rps26
Rpl12	0.670581	0.999	1	3.85369e-177	Day3 reprogramming	Rpl12
mt-Nd4l	1.30259	0.853	0.267	9.17843e-176	Day3 reprogramming	mt-Nd4l
Rplp2	0.620298	1	1	4.38278e-175	Day3 reprogramming	Rplp2
Rpl15	0.749195	1	0.999	7.4494e-175	Day3 reprogramming	Rpl15
Rpl27	0.822541	0.994	0.987	6.85086e-173	Day3 reprogramming	Rpl27
Rps13	0.664269	0.999	0.999	5.80608e-168	Day3 reprogramming	Rps13
Apoe	1.29939	0.648	0.043	4.65112e-166	Day3 reprogramming	Apoe
Loxl2	1.39576	0.87	0.327	1.02241e-165	Day3 reprogramming	Loxl2
Spats2l	1.1596	0.746	0.132	4.05008e-164	Day3 reprogramming	Spats2l
Txnip	1.12182	0.763	0.159	1.57695e-158	Day3 reprogramming	Txnip
Rps10	0.564704	0.999	1	1.2645e-155	Day3 reprogramming	Rps10
Nck1	0.877943	0.781	0.207	1.58434e-155	Day3 reprogramming	Nck1
Uba52	0.9377	0.961	0.89	2.14442e-151	Day3 reprogramming	Uba52
Peg3	1.58637	0.87	0.393	3.95793e-151	Day3 reprogramming	Peg3
Rpl27a	0.53987	1	1	5.95285e-150	Day3 reprogramming	Rpl27a
Tjp1	1.37071	0.818	0.296	3.29182e-148	Day3 reprogramming	Tjp1
Nsa2	0.904568	0.935	0.769	1.70369e-147	Day3 reprogramming	Nsa2
Ramp1	1.31225	0.581	0.036	2.18178e-146	Day3 reprogramming	Ramp1
Timp3	2.11351	0.928	0.562	2.96697e-145	Day3 reprogramming	Timp3
S100a13	1.98308	0.958	0.668	9.42493e-144	Day3 reprogramming	S100a13
Tsix	0.69061	0.562	0.027	2.77996e-143	Day3 reprogramming	Tsix
Rpl35a	0.582255	0.999	0.999	6.9276e-143	Day3 reprogramming	Rpl35a
Tmem176b	1.33163	0.865	0.435	1.33971e-142	Day3 reprogramming	Tmem176b
Btg2	1.37083	0.862	0.381	6.11735e-141	Day3 reprogramming	Btg2
mt-Nd5	1.25294	0.928	0.708	2.34768e-140	Day3 reprogramming	mt-Nd5
Rras	0.921757	0.822	0.339	9.46789e-138	Day3 reprogramming	Rras
Rps8	0.476913	1	1	2.86683e-135	Day3 reprogramming	Rps8
Ahnak	1.23243	0.971	0.943	3.05392e-135	Day3 reprogramming	Ahnak
Tceal9	1.22606	0.981	0.919	3.1533e-135	Day3 reprogramming	Tceal9
Kng1	1.97929	0.536	0.03	9.24547e-133	Day3 reprogramming	Kng1
Sec62	1.0218	0.918	0.677	2.93863e-132	Day3 reprogramming	Sec62
Lars2	1.02976	0.771	0.161	2.3181e-131	Day3 reprogramming	Lars2
Pdcd4	0.865656	0.721	0.156	1.05909e-129	Day3 reprogramming	Pdcd4
Klf9	0.87306	0.781	0.271	8.74595e-129	Day3 reprogramming	Klf9
mt-Nd6	0.799546	0.64	0.089	1.06926e-128	Day3 reprogramming	mt-Nd6
Igfbp2	1.48679	0.572	0.045	2.31637e-128	Day3 reprogramming	Igfbp2
Clca3a1	1.06416	0.635	0.084	5.01079e-128	Day3 reprogramming	Clca3a1
Col4a1	1.33482	0.893	0.483	6.69978e-128	Day3 reprogramming	Col4a1
Prrc2c	1.03156	0.934	0.8	5.60624e-127	Day3 reprogramming	Prrc2c
Hacd2	1.07201	0.744	0.214	9.08437e-127	Day3 reprogramming	Hacd2
Cox6b2	1.09155	0.6	0.09	8.5805e-126	Day3 reprogramming	Cox6b2
Arhgap42	0.884409	0.714	0.16	1.10753e-125	Day3 reprogramming	Arhgap42
Iqgap2	0.6903	0.542	0.036	1.38437e-125	Day3 reprogramming	Iqgap2
Cox7c	0.747058	0.984	0.971	4.15899e-124	Day3 reprogramming	Cox7c
Calml4	0.672557	0.557	0.038	9.29365e-124	Day3 reprogramming	Calml4
Pnrc1	1.04224	0.808	0.311	1.76953e-122	Day3 reprogramming	Pnrc1
Rpl37	0.552825	0.999	1	3.70496e-122	Day3 reprogramming	Rpl37
Selenop	0.973185	0.557	0.049	6.72692e-121	Day3 reprogramming	Selenop
Ctsl	0.975011	0.944	0.778	1.06441e-120	Day3 reprogramming	Ctsl
Tmem176a	1.04952	0.807	0.33	1.60704e-120	Day3 reprogramming	Tmem176a
Stxbp6	0.692415	0.605	0.081	7.9659e-120	Day3 reprogramming	Stxbp6
Rpl35	0.742716	0.992	0.97	3.92504e-119	Day3 reprogramming	Rpl35
Lrpap1	1.11478	0.846	0.464	5.06073e-119	Day3 reprogramming	Lrpap1
Rpl36a	0.564379	0.999	0.996	1.4469e-118	Day3 reprogramming	Rpl36a
Csnk2a1	0.788553	0.836	0.426	2.97712e-118	Day3 reprogramming	Csnk2a1
Basp1	0.976391	0.962	0.888	6.49364e-118	Day3 reprogramming	Basp1
Ubb	0.695347	0.996	0.975	7.48838e-118	Day3 reprogramming	Ubb
Taf10	0.838023	0.886	0.592	1.26063e-117	Day3 reprogramming	Taf10
Spint2	0.859732	0.565	0.066	2.30112e-117	Day3 reprogramming	Spint2
Ston1	0.510322	0.548	0.064	1.18783e-116	Day3 reprogramming	Ston1
Gsta4	1.55223	0.665	0.138	1.29952e-116	Day3 reprogramming	Gsta4
Igfbp7	1.24158	0.968	0.79	3.80806e-116	Day3 reprogramming	Igfbp7
Rack1	0.496629	0.997	0.999	5.89742e-115	Day3 reprogramming	Rack1
Bex4	1.06076	0.468	0.017	7.25305e-115	Day3 reprogramming	Bex4
Snx6	0.866399	0.862	0.494	1.26206e-114	Day3 reprogramming	Snx6
Tuft1	0.588154	0.511	0.032	5.95026e-114	Day3 reprogramming	Tuft1
Creb3l2	0.9942	0.779	0.306	3.96402e-113	Day3 reprogramming	Creb3l2
Gng5	0.715535	0.983	0.955	9.23323e-112	Day3 reprogramming	Gng5
Rpl22	0.529471	0.998	0.998	9.2482e-112	Day3 reprogramming	Rpl22
Itgb1	0.941075	0.971	0.921	9.36053e-112	Day3 reprogramming	Itgb1
Hnrnpa0	0.831123	0.936	0.816	3.67485e-110	Day3 reprogramming	Hnrnpa0
mt-Nd2	0.857045	0.984	0.969	3.77576e-110	Day3 reprogramming	mt-Nd2
Fos	1.03439	0.722	0.253	7.56183e-107	Day3 reprogramming	Fos
Fkbp5	0.710402	0.683	0.195	1.11686e-106	Day3 reprogramming	Fkbp5
Hist1h1e	1.15885	0.652	0.168	1.25169e-106	Day3 reprogramming	Hist1h1e
Arid5b	0.952772	0.9	0.66	7.40898e-106	Day3 reprogramming	Arid5b
mt-Atp8	0.678244	0.677	0.163	8.77322e-106	Day3 reprogramming	mt-Atp8
Pir	0.759506	0.63	0.136	1.25457e-105	Day3 reprogramming	Pir
Syn3	0.568278	0.453	0.025	1.70715e-105	Day3 reprogramming	Syn3
Wipi1	0.824632	0.784	0.283	3.21499e-105	Day3 reprogramming	Wipi1
Rps7	0.468337	1	1	3.53232e-104	Day3 reprogramming	Rps7
Rps28	0.535119	0.999	1	3.17156e-103	Day3 reprogramming	Rps28
Frmd4b	0.490614	0.418	0.012	4.12389e-103	Day3 reprogramming	Frmd4b
Parm1	0.573067	0.46	0.026	1.34155e-102	Day3 reprogramming	Parm1
Baiap2l1	0.584444	0.58	0.085	7.30594e-102	Day3 reprogramming	Baiap2l1
Fam213a	0.716386	0.515	0.074	1.0998e-101	Day3 reprogramming	Fam213a
Ppp1r14b	0.676831	0.961	0.912	1.87401e-101	Day3 reprogramming	Ppp1r14b
Gclc	0.828263	0.683	0.187	8.12256e-101	Day3 reprogramming	Gclc
Sh3bp5	0.579966	0.609	0.101	1.3308e-100	Day3 reprogramming	Sh3bp5
Anxa5	0.729566	0.991	0.976	3.96524e-100	Day3 reprogramming	Anxa5
Col4a2	0.990949	0.855	0.461	3.75367e-98	Day3 reprogramming	Col4a2
Bc1	0.670469	0.451	0.037	1.46249e-97	Day3 reprogramming	Bc1
Macf1	0.90514	0.874	0.569	4.90445e-97	Day3 reprogramming	Macf1
Erlec1	0.709178	0.756	0.263	2.34992e-96	Day3 reprogramming	Erlec1
Hipk2	0.612662	0.639	0.17	2.99127e-96	Day3 reprogramming	Hipk2
Rock2	0.854029	0.953	0.859	3.98425e-96	Day3 reprogramming	Rock2
Fam129a	0.663946	0.575	0.104	9.29176e-96	Day3 reprogramming	Fam129a
Tfpi	0.657345	0.62	0.15	2.00656e-95	Day3 reprogramming	Tfpi
Nedd4	0.715227	0.986	0.982	4.58156e-95	Day3 reprogramming	Nedd4
Lipa	1.02367	0.67	0.184	6.53607e-95	Day3 reprogramming	Lipa
Clu	0.931303	0.467	0.052	1.39978e-94	Day3 reprogramming	Clu
Tfdp2	0.589327	0.655	0.164	2.12254e-94	Day3 reprogramming	Tfdp2
Myo6	0.531261	0.607	0.113	3.63073e-93	Day3 reprogramming	Myo6
Itga1	0.508436	0.476	0.05	8.97675e-93	Day3 reprogramming	Itga1
Atp1b1	0.962303	0.742	0.337	5.17862e-92	Day3 reprogramming	Atp1b1
Mtus1	0.534913	0.523	0.081	2.86112e-91	Day3 reprogramming	Mtus1
Ecscr	0.54362	0.476	0.062	3.15235e-91	Day3 reprogramming	Ecscr
Ndufa4	0.591692	0.986	0.965	7.99031e-91	Day3 reprogramming	Ndufa4
Trp53inp1	0.825283	0.697	0.217	9.42676e-91	Day3 reprogramming	Trp53inp1
Ezr	0.87498	0.787	0.38	1.59997e-90	Day3 reprogramming	Ezr
Rbpms	0.618157	0.62	0.142	4.76066e-90	Day3 reprogramming	Rbpms
Hist1h4d	0.662602	0.425	0.04	5.51925e-90	Day3 reprogramming	Hist1h4d
Rnd3	0.828256	0.794	0.369	3.30686e-89	Day3 reprogramming	Rnd3
Fgb	1.34895	0.376	0.008	3.4678e-89	Day3 reprogramming	Fgb
Gcc2	0.655309	0.696	0.243	8.48104e-89	Day3 reprogramming	Gcc2
Bcap31	0.719067	0.888	0.675	1.13285e-88	Day3 reprogramming	Bcap31
Lman1	0.759286	0.878	0.635	1.19436e-88	Day3 reprogramming	Lman1
Rnaset2b	0.594291	0.608	0.125	1.27919e-88	Day3 reprogramming	Rnaset2b
Galnt11	0.337893	0.488	0.075	1.9393e-88	Day3 reprogramming	Galnt11
Apbb2	0.804835	0.829	0.459	4.77358e-88	Day3 reprogramming	Apbb2
Lsr	0.484136	0.39	0.011	6.36553e-88	Day3 reprogramming	Lsr
Sult1a1	0.462863	0.375	0.01	6.9703e-88	Day3 reprogramming	Sult1a1
Smim15	0.778249	0.842	0.48	7.02809e-88	Day3 reprogramming	Smim15
Plekhh2	0.594437	0.666	0.232	8.08399e-88	Day3 reprogramming	Plekhh2
Sppl2a	0.684903	0.759	0.302	9.28449e-88	Day3 reprogramming	Sppl2a
Rnaset2a	0.51455	0.58	0.124	1.35967e-87	Day3 reprogramming	Rnaset2a
Cyb5a	0.785635	0.893	0.677	2.84269e-87	Day3 reprogramming	Cyb5a
Spag9	0.750445	0.831	0.465	3.57587e-87	Day3 reprogramming	Spag9
Fxr1	0.723188	0.87	0.527	6.12502e-87	Day3 reprogramming	Fxr1
Abat	0.421936	0.433	0.027	6.89569e-87	Day3 reprogramming	Abat
Pawr	0.49095	0.544	0.11	1.15653e-86	Day3 reprogramming	Pawr
Tmem140	0.605223	0.403	0.024	1.63553e-86	Day3 reprogramming	Tmem140
F11r	0.415319	0.454	0.049	3.3453e-86	Day3 reprogramming	F11r
Atf3	0.43908	0.403	0.039	4.57895e-86	Day3 reprogramming	Atf3
Sh3bgrl	0.764187	0.951	0.848	2.57244e-85	Day3 reprogramming	Sh3bgrl
Cpd	0.673476	0.76	0.316	1.87789e-84	Day3 reprogramming	Cpd
Sptbn1	0.884308	0.953	0.893	3.24371e-84	Day3 reprogramming	Sptbn1
Eid1	0.755272	0.882	0.583	5.89996e-84	Day3 reprogramming	Eid1
Pxk	0.453506	0.599	0.159	8.94139e-84	Day3 reprogramming	Pxk
Stim1	0.436417	0.549	0.109	3.68025e-83	Day3 reprogramming	Stim1
Ephx2	0.630164	0.398	0.028	3.35802e-82	Day3 reprogramming	Ephx2
Nedd9	0.523122	0.571	0.141	4.3868e-82	Day3 reprogramming	Nedd9
Fabp5	1.22304	0.926	0.796	6.45576e-82	Day3 reprogramming	Fabp5
Slc9a3r1	0.492361	0.624	0.179	1.46256e-81	Day3 reprogramming	Slc9a3r1
Rps24	0.313669	1	1	2.12193e-81	Day3 reprogramming	Rps24
Klhl13	0.483347	0.501	0.093	1.0397e-80	Day3 reprogramming	Klhl13
Gm20186	0.601138	0.398	0.027	1.60769e-80	Day3 reprogramming	Gm20186
Golm1	0.514471	0.658	0.218	1.60822e-80	Day3 reprogramming	Golm1
Syap1	0.475162	0.626	0.176	2.37484e-80	Day3 reprogramming	Syap1
Ube2q2	0.432719	0.603	0.178	2.9384e-80	Day3 reprogramming	Ube2q2
Jdp2	0.401057	0.524	0.097	4.94635e-80	Day3 reprogramming	Jdp2
Rgl1	0.72663	0.617	0.172	5.43332e-79	Day3 reprogramming	Rgl1
Aplp2	0.784209	0.896	0.667	2.87348e-78	Day3 reprogramming	Aplp2
Cdkn2a	1.06608	0.86	0.566	3.93153e-78	Day3 reprogramming	Cdkn2a
Cd2ap	0.759373	0.771	0.364	6.39604e-78	Day3 reprogramming	Cd2ap
Rpl7a	0.48908	0.997	0.993	6.4222e-78	Day3 reprogramming	Rpl7a
Upk1b	0.609641	0.339	0.011	1.14897e-77	Day3 reprogramming	Upk1b
Tcp11l1	0.679982	0.617	0.195	1.96515e-77	Day3 reprogramming	Tcp11l1
Hspb1	0.794544	0.962	0.788	2.35352e-77	Day3 reprogramming	Hspb1
Synpo	0.67483	0.723	0.278	2.87064e-77	Day3 reprogramming	Synpo
Agap1	0.452811	0.574	0.154	3.05277e-77	Day3 reprogramming	Agap1
Commd3	0.684595	0.876	0.634	2.67211e-76	Day3 reprogramming	Commd3
Ctgf	1.13581	0.86	0.521	6.78051e-76	Day3 reprogramming	Ctgf
Paics	0.72258	0.898	0.694	1.34753e-75	Day3 reprogramming	Paics
Sptan1	0.813537	0.845	0.554	1.86354e-75	Day3 reprogramming	Sptan1
Smim1	0.469772	0.456	0.074	2.45585e-75	Day3 reprogramming	Smim1
Spink1	1.47318	0.345	0.015	2.52176e-75	Day3 reprogramming	Spink1
Xrn2	0.704667	0.863	0.572	2.57565e-75	Day3 reprogramming	Xrn2
Rps25	0.390991	1	1	6.76493e-75	Day3 reprogramming	Rps25
Vps13c	0.410901	0.456	0.077	7.40218e-75	Day3 reprogramming	Vps13c
Hist2h2ac	0.640244	0.337	0.027	1.85469e-74	Day3 reprogramming	Hist2h2ac
Atp6v1c2	0.686817	0.329	0.01	5.47371e-74	Day3 reprogramming	Atp6v1c2
mt-Nd3	0.726778	0.913	0.755	6.36303e-74	Day3 reprogramming	mt-Nd3
Sfr1	0.55476	0.943	0.885	1.17533e-73	Day3 reprogramming	Sfr1
Clint1	0.620829	0.822	0.505	2.43609e-73	Day3 reprogramming	Clint1
Ktn1	0.67892	0.853	0.578	3.87278e-73	Day3 reprogramming	Ktn1
Acsl1	0.708349	0.524	0.117	4.51231e-73	Day3 reprogramming	Acsl1
Lgalsl	0.602183	0.662	0.237	5.76906e-73	Day3 reprogramming	Lgalsl
Prpf4b	0.6023	0.831	0.524	1.45526e-72	Day3 reprogramming	Prpf4b
Rflnb	0.839314	0.648	0.246	1.61913e-72	Day3 reprogramming	Rflnb
Golgb1	0.724713	0.811	0.471	3.50202e-72	Day3 reprogramming	Golgb1
Cenpv	0.343589	0.479	0.1	4.64816e-72	Day3 reprogramming	Cenpv
Etl4	0.363058	0.446	0.063	4.84001e-72	Day3 reprogramming	Etl4
Sh3d19	0.474606	0.597	0.159	6.89265e-72	Day3 reprogramming	Sh3d19
Depdc7	0.337219	0.323	0.015	8.81313e-72	Day3 reprogramming	Depdc7
Ano3	0.428559	0.501	0.116	1.31249e-71	Day3 reprogramming	Ano3
Zcchc11	0.509423	0.681	0.227	2.06015e-71	Day3 reprogramming	Zcchc11
Luzp1	0.648088	0.824	0.522	2.84595e-71	Day3 reprogramming	Luzp1
Srsf5	0.642984	0.903	0.716	3.97864e-71	Day3 reprogramming	Srsf5
Anxa3	0.664015	0.964	0.925	4.75458e-71	Day3 reprogramming	Anxa3
Cep350	0.413003	0.578	0.14	5.05177e-71	Day3 reprogramming	Cep350
Snx4	0.685673	0.818	0.479	1.31419e-70	Day3 reprogramming	Snx4
Ywhaz	0.57363	0.943	0.9	2.59466e-70	Day3 reprogramming	Ywhaz
Cp	0.569366	0.371	0.038	3.20715e-70	Day3 reprogramming	Cp
Hist1h1b	1.42745	0.467	0.11	4.33268e-70	Day3 reprogramming	Hist1h1b
Ralgps2	0.378283	0.405	0.044	5.01674e-70	Day3 reprogramming	Ralgps2
Rps27l	0.440883	0.996	0.998	5.76701e-70	Day3 reprogramming	Rps27l
Mcl1	0.675801	0.845	0.58	7.42109e-70	Day3 reprogramming	Mcl1
Mlph	0.377733	0.322	0.013	1.00829e-69	Day3 reprogramming	Mlph
Glg1	0.757418	0.834	0.544	1.3253e-69	Day3 reprogramming	Glg1
Kmt5a	0.730498	0.858	0.599	4.30815e-69	Day3 reprogramming	Kmt5a
Casc4	0.522202	0.661	0.228	6.57274e-69	Day3 reprogramming	Casc4
Tshz2	0.501462	0.509	0.108	7.68721e-69	Day3 reprogramming	Tshz2
Trim44	0.521966	0.734	0.327	1.43369e-68	Day3 reprogramming	Trim44
2200002D01Rik	1.00425	0.923	0.789	2.10514e-68	Day3 reprogramming	2200002D01Rik
Dusp11	0.598491	0.8	0.432	2.16574e-68	Day3 reprogramming	Dusp11
Ero1l	0.6323	0.678	0.279	3.86609e-68	Day3 reprogramming	Ero1l
Ssr4	0.53693	0.945	0.888	9.30488e-68	Day3 reprogramming	Ssr4
App	0.819209	0.918	0.767	1.08235e-67	Day3 reprogramming	App
Ano6	0.533934	0.686	0.261	2.2498e-67	Day3 reprogramming	Ano6
Akap9	0.637432	0.746	0.323	2.26757e-67	Day3 reprogramming	Akap9
Acadl	0.626987	0.787	0.412	3.89486e-67	Day3 reprogramming	Acadl
Tln1	0.57462	0.926	0.836	5.2613e-67	Day3 reprogramming	Tln1
Dpep1	0.417297	0.355	0.032	7.55264e-67	Day3 reprogramming	Dpep1
Mpp7	0.309334	0.414	0.058	8.71433e-67	Day3 reprogramming	Mpp7
Arhgef5	0.517091	0.64	0.264	8.8107e-67	Day3 reprogramming	Arhgef5
Phldb2	0.698497	0.86	0.615	9.27069e-67	Day3 reprogramming	Phldb2
Epha4	0.478901	0.498	0.103	1.38581e-66	Day3 reprogramming	Epha4
Bex3	0.777892	0.948	0.89	4.56973e-66	Day3 reprogramming	Bex3
Lgals9	0.373369	0.407	0.059	6.01363e-66	Day3 reprogramming	Lgals9
Btaf1	0.432062	0.577	0.178	4.79336e-65	Day3 reprogramming	Btaf1
Rpl37a	0.366881	1	1	9.30439e-65	Day3 reprogramming	Rpl37a
Rplp1	0.294266	1	1	1.13971e-64	Day3 reprogramming	Rplp1
Shisa2	0.314304	0.299	0.016	1.55492e-64	Day3 reprogramming	Shisa2
Hes1	0.83422	0.753	0.345	2.25811e-64	Day3 reprogramming	Hes1
Eml4	0.535316	0.679	0.254	2.86654e-64	Day3 reprogramming	Eml4
Clec2d	0.341449	0.4	0.073	1.69406e-63	Day3 reprogramming	Clec2d
Rasgef1b	0.287784	0.324	0.019	1.87871e-63	Day3 reprogramming	Rasgef1b
Gm26735	0.35367	0.375	0.043	2.19203e-63	Day3 reprogramming	Gm26735
Proser2	0.28433	0.319	0.021	2.27163e-63	Day3 reprogramming	Proser2
Vdac1	0.540538	0.914	0.789	2.2881e-63	Day3 reprogramming	Vdac1
Cxxc4	0.315965	0.325	0.022	2.76488e-63	Day3 reprogramming	Cxxc4
Stard10	0.406714	0.516	0.089	3.30957e-63	Day3 reprogramming	Stard10
Nid1	0.651854	0.853	0.582	5.12977e-63	Day3 reprogramming	Nid1
Rapgef6	0.494085	0.657	0.236	1.19719e-62	Day3 reprogramming	Rapgef6
Dhx36	0.573705	0.8	0.449	1.81913e-62	Day3 reprogramming	Dhx36
Klf5	0.536683	0.623	0.223	2.23843e-62	Day3 reprogramming	Klf5
Zfp106	0.573744	0.853	0.627	2.26857e-62	Day3 reprogramming	Zfp106
Dapk1	0.321671	0.35	0.043	2.57485e-62	Day3 reprogramming	Dapk1
Acadm	0.647806	0.761	0.375	3.29906e-62	Day3 reprogramming	Acadm
Ybx1	0.470581	0.995	0.995	3.9572e-62	Day3 reprogramming	Ybx1
Akap12	0.899127	0.826	0.533	5.8274e-62	Day3 reprogramming	Akap12
Hnf4a	0.254894	0.276	0.005	1.02538e-61	Day3 reprogramming	Hnf4a
Morf4l1	0.500418	0.966	0.925	1.31846e-61	Day3 reprogramming	Morf4l1
Arap2	0.296277	0.424	0.082	1.46904e-61	Day3 reprogramming	Arap2
Hsf2	0.385502	0.494	0.129	1.61683e-61	Day3 reprogramming	Hsf2
S100a1	0.782266	0.718	0.341	2.29547e-61	Day3 reprogramming	S100a1
Rps3a1	0.299067	0.999	1	2.53172e-61	Day3 reprogramming	Rps3a1
Rpl38	0.405503	0.998	1	2.81811e-61	Day3 reprogramming	Rpl38
Uqcrh	0.514225	0.971	0.973	4.07062e-61	Day3 reprogramming	Uqcrh
Akap11	0.584294	0.69	0.294	4.11483e-61	Day3 reprogramming	Akap11
Snrpg	0.583404	0.92	0.821	5.48051e-61	Day3 reprogramming	Snrpg
Vgll4	0.394768	0.544	0.161	1.17113e-60	Day3 reprogramming	Vgll4
Tnrc6b	0.561664	0.716	0.272	1.58214e-60	Day3 reprogramming	Tnrc6b
Lmo7	0.522943	0.564	0.173	1.62335e-60	Day3 reprogramming	Lmo7
Golim4	0.823918	0.805	0.488	1.64098e-60	Day3 reprogramming	Golim4
Cd302	0.467928	0.567	0.178	1.93768e-60	Day3 reprogramming	Cd302
Bex2	0.618851	0.383	0.063	6.05829e-60	Day3 reprogramming	Bex2
Kitl	0.416852	0.49	0.142	6.12433e-60	Day3 reprogramming	Kitl
Zfp57	0.395061	0.559	0.163	8.32153e-60	Day3 reprogramming	Zfp57
Ifit2	0.518975	0.394	0.059	1.12871e-59	Day3 reprogramming	Ifit2
Angptl4	0.519612	0.336	0.044	1.27231e-59	Day3 reprogramming	Angptl4
Pcm1	0.560165	0.751	0.37	1.50786e-59	Day3 reprogramming	Pcm1
Fam210b	0.39143	0.483	0.113	1.68285e-59	Day3 reprogramming	Fam210b
Scpep1	0.756941	0.781	0.409	2.13946e-59	Day3 reprogramming	Scpep1
Tmem87a	0.335519	0.404	0.074	2.43848e-59	Day3 reprogramming	Tmem87a
Fbln5	0.896917	0.828	0.523	3.68462e-59	Day3 reprogramming	Fbln5
R3hdm2	0.374072	0.633	0.233	4.03895e-59	Day3 reprogramming	R3hdm2
Sorbs1	0.481582	0.564	0.191	5.20384e-59	Day3 reprogramming	Sorbs1
Selenos	0.670282	0.849	0.59	8.60392e-59	Day3 reprogramming	Selenos
Ifi27l2b	0.311721	0.288	0.014	8.73219e-59	Day3 reprogramming	Ifi27l2b
Creg1	0.362712	0.521	0.144	1.91782e-58	Day3 reprogramming	Creg1
Zfp386	0.297967	0.478	0.137	2.81138e-58	Day3 reprogramming	Zfp386
Cachd1	0.370793	0.564	0.181	3.21589e-58	Day3 reprogramming	Cachd1
Hist1h1d	0.368615	0.322	0.034	4.84312e-58	Day3 reprogramming	Hist1h1d
Vps4b	0.47967	0.721	0.348	7.76164e-58	Day3 reprogramming	Vps4b
Pak2	0.531651	0.839	0.563	7.9e-58	Day3 reprogramming	Pak2
Fas	0.329136	0.402	0.076	8.71564e-58	Day3 reprogramming	Fas
Zhx1	0.302536	0.459	0.102	1.97811e-57	Day3 reprogramming	Zhx1
Hist1h3e	0.329124	0.293	0.024	2.22818e-57	Day3 reprogramming	Hist1h3e
Phf3	0.57437	0.758	0.402	2.24168e-57	Day3 reprogramming	Phf3
Myo1e	0.460796	0.65	0.264	2.58798e-57	Day3 reprogramming	Myo1e
Abcc5	0.518875	0.608	0.211	3.02257e-57	Day3 reprogramming	Abcc5
Camk2n1	0.294863	0.334	0.044	3.18474e-57	Day3 reprogramming	Camk2n1
Mgst2	0.27005	0.326	0.044	3.36381e-57	Day3 reprogramming	Mgst2
Auts2	0.499613	0.608	0.203	3.61892e-57	Day3 reprogramming	Auts2
Pdia3	0.605036	0.941	0.911	1.21315e-56	Day3 reprogramming	Pdia3
Ak3	0.491023	0.619	0.221	2.91595e-56	Day3 reprogramming	Ak3
Bace2	0.318418	0.294	0.018	3.3081e-56	Day3 reprogramming	Bace2
Hist1h4h	0.320675	0.328	0.041	3.63393e-56	Day3 reprogramming	Hist1h4h
Tspan8	0.392033	0.238	0.005	4.30846e-56	Day3 reprogramming	Tspan8
Tspan13	0.452987	0.41	0.088	5.23568e-56	Day3 reprogramming	Tspan13
Cd55	0.571844	0.416	0.095	9.54613e-56	Day3 reprogramming	Cd55
Fbn2	0.902001	0.811	0.491	1.11592e-55	Day3 reprogramming	Fbn2
Klc4	0.278574	0.392	0.064	1.80491e-55	Day3 reprogramming	Klc4
Eprs	0.595503	0.889	0.739	2.486e-55	Day3 reprogramming	Eprs
Smarca2	0.472396	0.601	0.208	2.66421e-55	Day3 reprogramming	Smarca2
Zfp830	0.259922	0.484	0.132	3.65212e-55	Day3 reprogramming	Zfp830
Osbpl6	0.283148	0.348	0.048	3.91808e-55	Day3 reprogramming	Osbpl6
Gsto1	0.85858	0.952	0.857	4.15624e-55	Day3 reprogramming	Gsto1
Sulf2	0.555973	0.769	0.433	5.17428e-55	Day3 reprogramming	Sulf2
Gpatch8	0.390478	0.673	0.287	7.45903e-55	Day3 reprogramming	Gpatch8
Tm9sf3	0.578196	0.904	0.769	9.77945e-55	Day3 reprogramming	Tm9sf3
Klhl24	0.42268	0.545	0.146	2.21406e-54	Day3 reprogramming	Klhl24
Fam60a	0.381437	0.535	0.143	2.52003e-54	Day3 reprogramming	Fam60a
Plod2	0.518823	0.66	0.258	3.41083e-54	Day3 reprogramming	Plod2
Prdx1	0.382437	0.994	0.991	4.36046e-54	Day3 reprogramming	Prdx1
Trip11	0.489845	0.726	0.34	5.89618e-54	Day3 reprogramming	Trip11
Tmem59	0.63257	0.913	0.726	5.89623e-54	Day3 reprogramming	Tmem59
Eea1	0.54034	0.683	0.288	1.02884e-53	Day3 reprogramming	Eea1
Vldlr	0.4352	0.351	0.064	1.24876e-53	Day3 reprogramming	Vldlr
Mxd4	0.657224	0.761	0.406	1.36606e-53	Day3 reprogramming	Mxd4
Rab12	0.483227	0.721	0.32	1.60156e-53	Day3 reprogramming	Rab12
Hspa13	0.553542	0.642	0.257	2.01546e-53	Day3 reprogramming	Hspa13
Smpd3	0.280894	0.249	0.012	2.16466e-53	Day3 reprogramming	Smpd3
Hsp90ab1	0.324178	0.999	1	2.3736e-53	Day3 reprogramming	Hsp90ab1
Siglecg	0.578846	0.39	0.066	2.95611e-53	Day3 reprogramming	Siglecg
Tmcc3	0.361159	0.496	0.161	3.08428e-53	Day3 reprogramming	Tmcc3
Myof	0.674648	0.9	0.76	3.96041e-53	Day3 reprogramming	Myof
Znhit6	0.616453	0.738	0.406	4.60621e-53	Day3 reprogramming	Znhit6
Pam	0.667104	0.771	0.375	4.62935e-53	Day3 reprogramming	Pam
Mycbp2	0.616527	0.774	0.452	5.07668e-53	Day3 reprogramming	Mycbp2
Lurap1l	0.399405	0.547	0.186	6.41697e-53	Day3 reprogramming	Lurap1l
Ubxn2a	0.284664	0.46	0.115	7.36539e-53	Day3 reprogramming	Ubxn2a
Itga8	0.348784	0.313	0.046	8.33539e-53	Day3 reprogramming	Itga8
Plat	0.517867	0.679	0.293	1.02765e-52	Day3 reprogramming	Plat
Mcc	0.373518	0.461	0.14	1.80395e-52	Day3 reprogramming	Mcc
Rel	0.313837	0.419	0.082	2.06823e-52	Day3 reprogramming	Rel
Mpzl2	0.329094	0.288	0.029	2.20815e-52	Day3 reprogramming	Mpzl2
Clmn	0.296383	0.284	0.024	2.57093e-52	Day3 reprogramming	Clmn
Hist1h3c	0.731274	0.318	0.042	2.66606e-52	Day3 reprogramming	Hist1h3c
Mysm1	0.397072	0.609	0.204	2.93611e-52	Day3 reprogramming	Mysm1
Rpl7	0.320593	0.999	0.999	4.10993e-52	Day3 reprogramming	Rpl7
Cep290	0.435731	0.585	0.226	5.14494e-52	Day3 reprogramming	Cep290
Dnaja1	0.511819	0.939	0.86	6.14215e-52	Day3 reprogramming	Dnaja1
Aff4	0.590636	0.788	0.478	8.2409e-52	Day3 reprogramming	Aff4
Polk	0.408513	0.572	0.204	8.96032e-52	Day3 reprogramming	Polk
Pgm3	0.324164	0.565	0.214	1.02307e-51	Day3 reprogramming	Pgm3
Brd1	0.465252	0.704	0.304	1.99543e-51	Day3 reprogramming	Brd1
Fbxo34	0.291247	0.453	0.103	2.0512e-51	Day3 reprogramming	Fbxo34
Bloc1s1	0.303869	0.605	0.256	2.27381e-51	Day3 reprogramming	Bloc1s1
Rnase4	0.561491	0.66	0.28	3.66509e-51	Day3 reprogramming	Rnase4
Chst15	0.256544	0.304	0.038	4.95118e-51	Day3 reprogramming	Chst15
Ercc5	0.432539	0.638	0.252	5.82152e-51	Day3 reprogramming	Ercc5
B230219D22Rik	0.544603	0.858	0.616	6.17292e-51	Day3 reprogramming	B230219D22Rik
Crot	0.32003	0.505	0.154	6.18087e-51	Day3 reprogramming	Crot
Dusp1	0.607169	0.65	0.302	6.51922e-51	Day3 reprogramming	Dusp1
Hist1h2ap	0.856396	0.321	0.058	8.25714e-51	Day3 reprogramming	Hist1h2ap
Psmd12	0.458298	0.836	0.613	8.79513e-51	Day3 reprogramming	Psmd12
Nog	0.311676	0.284	0.025	9.07632e-51	Day3 reprogramming	Nog
Fbln1	0.425132	0.636	0.255	1.17748e-50	Day3 reprogramming	Fbln1
Tmbim4	0.609982	0.769	0.458	1.24681e-50	Day3 reprogramming	Tmbim4
Smap1	0.506945	0.817	0.525	1.26165e-50	Day3 reprogramming	Smap1
Gm42047	0.326811	0.383	0.085	1.37472e-50	Day3 reprogramming	Gm42047
Foxq1	0.309359	0.236	0.009	3.18928e-50	Day3 reprogramming	Foxq1
Top2b	0.573734	0.835	0.581	4.25371e-50	Day3 reprogramming	Top2b
Ndufa7	0.486089	0.957	0.921	9.04942e-50	Day3 reprogramming	Ndufa7
Atpif1	0.466119	0.974	0.97	1.22456e-49	Day3 reprogramming	Atpif1
H3f3b	0.440324	0.989	0.978	2.84276e-49	Day3 reprogramming	H3f3b
Ctnna1	0.535297	0.892	0.776	3.83204e-49	Day3 reprogramming	Ctnna1
Ace2	0.415284	0.236	0.006	7.44383e-49	Day3 reprogramming	Ace2
Wapl	0.482341	0.774	0.452	7.73679e-49	Day3 reprogramming	Wapl
Abca1	0.394491	0.356	0.047	1.70511e-48	Day3 reprogramming	Abca1
Serpinb11	0.956552	0.223	0.007	2.51386e-48	Day3 reprogramming	Serpinb11
Ccdc50	0.49031	0.768	0.454	3.30036e-48	Day3 reprogramming	Ccdc50
Bcl10	0.420155	0.731	0.381	3.97902e-48	Day3 reprogramming	Bcl10
Phactr2	0.29062	0.425	0.104	6.05954e-48	Day3 reprogramming	Phactr2
Phactr4	0.28677	0.519	0.163	6.21988e-48	Day3 reprogramming	Phactr4
Kdm7a	0.287398	0.404	0.076	7.23642e-48	Day3 reprogramming	Kdm7a
Ccnd2	0.785295	0.985	0.967	8.16876e-48	Day3 reprogramming	Ccnd2
Lsm12	0.510088	0.827	0.554	8.44784e-48	Day3 reprogramming	Lsm12
Mia2	0.371645	0.63	0.257	1.12737e-47	Day3 reprogramming	Mia2
Ldhb	0.679554	0.782	0.471	1.14927e-47	Day3 reprogramming	Ldhb
Zkscan1	0.280283	0.496	0.157	1.16602e-47	Day3 reprogramming	Zkscan1
Eif3c	0.464154	0.951	0.914	1.39966e-47	Day3 reprogramming	Eif3c
Arf4	0.485845	0.951	0.901	1.46631e-47	Day3 reprogramming	Arf4
Atp13a3	0.516787	0.758	0.412	1.89818e-47	Day3 reprogramming	Atp13a3
Fjx1	0.302022	0.309	0.042	2.01679e-47	Day3 reprogramming	Fjx1
Pafah1b1	0.510142	0.903	0.766	2.2578e-47	Day3 reprogramming	Pafah1b1
Gadd45b	0.466518	0.612	0.245	2.28563e-47	Day3 reprogramming	Gadd45b
Srpr	0.503212	0.79	0.468	2.5136e-47	Day3 reprogramming	Srpr
Oxsr1	0.541633	0.71	0.38	2.57018e-47	Day3 reprogramming	Oxsr1
Kcnq1ot1	0.734091	0.822	0.581	2.70371e-47	Day3 reprogramming	Kcnq1ot1
Ppp2cb	0.303884	0.55	0.171	3.1381e-47	Day3 reprogramming	Ppp2cb
Mapkap1	0.355711	0.691	0.343	3.83801e-47	Day3 reprogramming	Mapkap1
Ifngr1	0.341998	0.557	0.206	3.97023e-47	Day3 reprogramming	Ifngr1
Smad4	0.439164	0.714	0.313	4.072e-47	Day3 reprogramming	Smad4
Nipbl	0.524684	0.776	0.43	4.103e-47	Day3 reprogramming	Nipbl
Arhgef12	0.506814	0.745	0.368	4.89943e-47	Day3 reprogramming	Arhgef12
Col4a5	0.313291	0.447	0.127	5.4411e-47	Day3 reprogramming	Col4a5
Synpo2	0.423954	0.247	0.026	1.03649e-46	Day3 reprogramming	Synpo2
Kng2	0.491163	0.247	0.016	1.18791e-46	Day3 reprogramming	Kng2
Twist1	0.422985	0.658	0.289	1.59695e-46	Day3 reprogramming	Twist1
Tkfc	0.32337	0.452	0.127	1.72304e-46	Day3 reprogramming	Tkfc
Atxn7l3b	0.491554	0.864	0.7	1.73279e-46	Day3 reprogramming	Atxn7l3b
Helz	0.299896	0.591	0.242	2.27655e-46	Day3 reprogramming	Helz
S100a6	0.518364	1	1	2.72022e-46	Day3 reprogramming	S100a6
Amotl2	0.634897	0.783	0.511	3.79887e-46	Day3 reprogramming	Amotl2
Scaf11	0.53374	0.84	0.644	3.95713e-46	Day3 reprogramming	Scaf11
Polr2l	0.468041	0.766	0.435	4.70654e-46	Day3 reprogramming	Polr2l
Tmem106b	0.468719	0.741	0.396	4.9568e-46	Day3 reprogramming	Tmem106b
Nufip2	0.462947	0.764	0.438	6.60348e-46	Day3 reprogramming	Nufip2
Rdx	0.552654	0.902	0.762	6.81604e-46	Day3 reprogramming	Rdx
Morc4	0.292097	0.437	0.129	8.7472e-46	Day3 reprogramming	Morc4
Pdcd10	0.466005	0.756	0.393	1.18137e-45	Day3 reprogramming	Pdcd10
Ebp	0.536003	0.675	0.309	1.78117e-45	Day3 reprogramming	Ebp
Nrbf2	0.311856	0.586	0.222	1.84781e-45	Day3 reprogramming	Nrbf2
Eif2ak2	0.324981	0.534	0.172	2.17149e-45	Day3 reprogramming	Eif2ak2
Kdm5b	0.535155	0.734	0.347	2.27187e-45	Day3 reprogramming	Kdm5b
Gtf3c1	0.455703	0.7	0.341	2.61365e-45	Day3 reprogramming	Gtf3c1
Sh3rf1	0.310949	0.535	0.173	2.81169e-45	Day3 reprogramming	Sh3rf1
Pygb	0.450464	0.612	0.278	2.90325e-45	Day3 reprogramming	Pygb
Tmtc3	0.45191	0.622	0.257	3.0716e-45	Day3 reprogramming	Tmtc3
Irs2	0.26041	0.432	0.116	3.28934e-45	Day3 reprogramming	Irs2
Myh9	0.567179	0.959	0.938	4.13386e-45	Day3 reprogramming	Myh9
Itm2b	0.655658	0.941	0.839	4.3927e-45	Day3 reprogramming	Itm2b
Bmp4	0.474691	0.459	0.106	5.21803e-45	Day3 reprogramming	Bmp4
Cxcl17	0.307541	0.213	0.004	5.77719e-45	Day3 reprogramming	Cxcl17
Peak1	0.577083	0.807	0.495	7.80445e-45	Day3 reprogramming	Peak1
Fam43a	0.280841	0.427	0.107	9.13735e-45	Day3 reprogramming	Fam43a
Col4a3bp	0.374117	0.627	0.267	9.73481e-45	Day3 reprogramming	Col4a3bp
Ndufb4	0.490052	0.863	0.685	1.09758e-44	Day3 reprogramming	Ndufb4
2023-03-05	0.454457	0.808	0.542	1.18419e-44	Day3 reprogramming	2023-03-05
Egln1	0.384129	0.693	0.35	1.58366e-44	Day3 reprogramming	Egln1
Supt6	0.397086	0.71	0.406	1.64075e-44	Day3 reprogramming	Supt6
Trf	0.355032	0.224	0.007	1.74326e-44	Day3 reprogramming	Trf
Acbd3	0.432855	0.749	0.429	1.75116e-44	Day3 reprogramming	Acbd3
Cox8a	0.367498	0.989	0.996	1.82305e-44	Day3 reprogramming	Cox8a
Afap1	0.399658	0.662	0.319	2.05979e-44	Day3 reprogramming	Afap1
Lactb	0.31558	0.548	0.206	2.22221e-44	Day3 reprogramming	Lactb
Tspan3	0.596194	0.866	0.625	2.49927e-44	Day3 reprogramming	Tspan3
Ppfibp1	0.5423	0.814	0.538	2.52235e-44	Day3 reprogramming	Ppfibp1
Mdm2	0.730533	0.847	0.62	2.9586e-44	Day3 reprogramming	Mdm2
Tpmt	0.258933	0.409	0.1	3.25779e-44	Day3 reprogramming	Tpmt
Myl12b	0.603902	0.813	0.493	3.8134e-44	Day3 reprogramming	Myl12b
Fut8	0.328652	0.48	0.175	4.99376e-44	Day3 reprogramming	Fut8
Ugp2	0.590192	0.746	0.418	5.85658e-44	Day3 reprogramming	Ugp2
Elf2	0.348967	0.614	0.237	6.48404e-44	Day3 reprogramming	Elf2
Ifitm1	0.544883	0.306	0.049	6.59518e-44	Day3 reprogramming	Ifitm1
Prdm2	0.289227	0.505	0.163	7.85292e-44	Day3 reprogramming	Prdm2
Isca2	0.308646	0.555	0.194	8.42835e-44	Day3 reprogramming	Isca2
Npm1	0.427261	0.999	0.997	9.41226e-44	Day3 reprogramming	Npm1
Fibin	0.450709	0.306	0.058	1.02476e-43	Day3 reprogramming	Fibin
Dstn	0.509989	0.992	0.986	1.29892e-43	Day3 reprogramming	Dstn
1810022K09Rik	0.503999	0.826	0.599	1.42641e-43	Day3 reprogramming	1810022K09Rik
Tpr	0.457053	0.914	0.846	1.60222e-43	Day3 reprogramming	Tpr
Cthrc1	0.7618	0.702	0.417	2.31152e-43	Day3 reprogramming	Cthrc1
Ankra2	0.285385	0.438	0.124	2.42172e-43	Day3 reprogramming	Ankra2
Rad50	0.394941	0.641	0.288	2.95213e-43	Day3 reprogramming	Rad50
Wtip	0.461043	0.658	0.289	4.7776e-43	Day3 reprogramming	Wtip
Psph	0.403317	0.559	0.214	5.10178e-43	Day3 reprogramming	Psph
Tmem165	0.438066	0.757	0.419	6.09961e-43	Day3 reprogramming	Tmem165
Adam10	0.510768	0.779	0.465	9.23116e-43	Day3 reprogramming	Adam10
Svil	0.476987	0.626	0.267	9.76997e-43	Day3 reprogramming	Svil
Anxa8	0.846095	0.572	0.252	1.59679e-42	Day3 reprogramming	Anxa8
Hoxc6	0.30931	0.486	0.157	1.66068e-42	Day3 reprogramming	Hoxc6
Arl4a	0.338498	0.514	0.173	2.02937e-42	Day3 reprogramming	Arl4a
Cox7b	0.416444	0.943	0.925	2.51911e-42	Day3 reprogramming	Cox7b
Irf2	0.316427	0.519	0.148	3.20896e-42	Day3 reprogramming	Irf2
Gnas	0.373107	0.986	0.99	3.24992e-42	Day3 reprogramming	Gnas
Dnajc3	0.446893	0.808	0.575	4.5055e-42	Day3 reprogramming	Dnajc3
Cfap97	0.252413	0.452	0.13	5.88907e-42	Day3 reprogramming	Cfap97
Pon2	0.451484	0.637	0.299	7.02981e-42	Day3 reprogramming	Pon2
Usp3	0.288357	0.557	0.208	1.0417e-41	Day3 reprogramming	Usp3
Ikbip	0.498359	0.769	0.463	1.28727e-41	Day3 reprogramming	Ikbip
Adh5	0.431744	0.799	0.532	1.62172e-41	Day3 reprogramming	Adh5
Ncoa4	0.361846	0.603	0.248	1.86874e-41	Day3 reprogramming	Ncoa4
Ubap2l	0.488684	0.875	0.687	1.99079e-41	Day3 reprogramming	Ubap2l
Rnf103	0.281067	0.456	0.15	2.29442e-41	Day3 reprogramming	Rnf103
Son	0.457775	0.91	0.817	2.31946e-41	Day3 reprogramming	Son
Dnajb6	0.542023	0.876	0.688	2.48079e-41	Day3 reprogramming	Dnajb6
Tspan2	0.304853	0.411	0.118	3.89994e-41	Day3 reprogramming	Tspan2
Hist1h2ab	0.354715	0.232	0.017	4.56292e-41	Day3 reprogramming	Hist1h2ab
Ulk4	0.39083	0.25	0.028	6.09893e-41	Day3 reprogramming	Ulk4
Usp8	0.348377	0.637	0.279	6.60513e-41	Day3 reprogramming	Usp8
Supt16	0.468887	0.812	0.565	8.31487e-41	Day3 reprogramming	Supt16
Mras	0.386611	0.489	0.182	8.60621e-41	Day3 reprogramming	Mras
Cir1	0.304961	0.594	0.236	8.71308e-41	Day3 reprogramming	Cir1
Krt19	1.06325	0.725	0.467	9.24707e-41	Day3 reprogramming	Krt19
Spire1	0.447762	0.538	0.209	1.11253e-40	Day3 reprogramming	Spire1
Ghitm	0.518318	0.862	0.65	1.5469e-40	Day3 reprogramming	Ghitm
Spcs2	0.481166	0.875	0.692	1.92563e-40	Day3 reprogramming	Spcs2
Hectd1	0.433682	0.802	0.542	4.41718e-40	Day3 reprogramming	Hectd1
Ddah1	0.560745	0.847	0.681	4.62147e-40	Day3 reprogramming	Ddah1
Ice1	0.288149	0.549	0.22	4.63735e-40	Day3 reprogramming	Ice1
Tpm4	0.426577	0.98	0.963	6.03721e-40	Day3 reprogramming	Tpm4
Ube2b	0.461354	0.874	0.717	7.01606e-40	Day3 reprogramming	Ube2b
Kansl1	0.292376	0.571	0.21	7.06705e-40	Day3 reprogramming	Kansl1
Npnt	0.427533	0.542	0.191	9.25099e-40	Day3 reprogramming	Npnt
Chmp2b	0.474044	0.735	0.407	9.53478e-40	Day3 reprogramming	Chmp2b
Ubl5	0.453578	0.925	0.846	1.22937e-39	Day3 reprogramming	Ubl5
Tax1bp1	0.473796	0.852	0.657	1.29601e-39	Day3 reprogramming	Tax1bp1
Ndufc1	0.431051	0.92	0.848	1.82546e-39	Day3 reprogramming	Ndufc1
Ptprg	0.307408	0.548	0.21	1.85673e-39	Day3 reprogramming	Ptprg
Golga5	0.25875	0.446	0.128	2.04827e-39	Day3 reprogramming	Golga5
Tmf1	0.417158	0.732	0.403	2.09704e-39	Day3 reprogramming	Tmf1
Slc39a10	0.341135	0.514	0.202	2.52488e-39	Day3 reprogramming	Slc39a10
Ndufa1	0.474754	0.857	0.658	3.33285e-39	Day3 reprogramming	Ndufa1
4932438A13Rik	0.332121	0.519	0.19	3.46764e-39	Day3 reprogramming	4932438A13Rik
Mylk	0.338316	0.329	0.062	4.41646e-39	Day3 reprogramming	Mylk
Cdkn1a	0.6814	0.919	0.801	5.41355e-39	Day3 reprogramming	Cdkn1a
Top1	0.490238	0.883	0.734	6.15451e-39	Day3 reprogramming	Top1
Ccdc68	0.294796	0.361	0.095	6.17738e-39	Day3 reprogramming	Ccdc68
Ndfip2	0.424237	0.693	0.325	6.67735e-39	Day3 reprogramming	Ndfip2
Snhg18	0.553568	0.717	0.398	7.90252e-39	Day3 reprogramming	Snhg18
Bzw1	0.385191	0.947	0.915	8.38422e-39	Day3 reprogramming	Bzw1
Susd6	0.35672	0.615	0.255	1.16817e-38	Day3 reprogramming	Susd6
Tnks	0.361643	0.637	0.289	1.20869e-38	Day3 reprogramming	Tnks
Rab3gap1	0.265316	0.561	0.212	1.38512e-38	Day3 reprogramming	Rab3gap1
Junb	0.611626	0.811	0.546	1.45538e-38	Day3 reprogramming	Junb
Cul4b	0.30029	0.582	0.251	1.53121e-38	Day3 reprogramming	Cul4b
Tcn2	0.330236	0.408	0.127	1.5524e-38	Day3 reprogramming	Tcn2
Ost4	0.499797	0.922	0.82	2.03028e-38	Day3 reprogramming	Ost4
Tpm3	0.402333	0.963	0.955	2.05033e-38	Day3 reprogramming	Tpm3
Serpinb6b	0.370339	0.199	0.008	2.05997e-38	Day3 reprogramming	Serpinb6b
Fcho2	0.301174	0.574	0.23	4.86159e-38	Day3 reprogramming	Fcho2
Fer	0.305965	0.6	0.258	4.88686e-38	Day3 reprogramming	Fer
Tsc22d3	0.367169	0.476	0.162	5.61475e-38	Day3 reprogramming	Tsc22d3
Bex1	0.660524	0.217	0.017	6.95759e-38	Day3 reprogramming	Bex1
Clic5	0.357326	0.183	0.006	8.54433e-38	Day3 reprogramming	Clic5
Apc	0.335448	0.648	0.3	1.07964e-37	Day3 reprogramming	Apc
Ube2h	0.487094	0.69	0.337	1.16502e-37	Day3 reprogramming	Ube2h
Atrx	0.480114	0.889	0.77	1.63928e-37	Day3 reprogramming	Atrx
Hist1h1c	0.387026	0.617	0.335	1.67704e-37	Day3 reprogramming	Hist1h1c
Usp46	0.364195	0.542	0.204	2.16411e-37	Day3 reprogramming	Usp46
Ago2	0.483784	0.808	0.581	2.62887e-37	Day3 reprogramming	Ago2
Tomm7	0.427462	0.885	0.76	4.23468e-37	Day3 reprogramming	Tomm7
N4bp1	0.300755	0.602	0.257	4.47577e-37	Day3 reprogramming	N4bp1
Sap30l	0.295979	0.567	0.207	4.53141e-37	Day3 reprogramming	Sap30l
Dab2ip	0.29395	0.582	0.233	5.34824e-37	Day3 reprogramming	Dab2ip
Hist1h2ae	0.671744	0.341	0.088	1.12171e-36	Day3 reprogramming	Hist1h2ae
Mtss1	0.256815	0.314	0.064	1.36498e-36	Day3 reprogramming	Mtss1
Faf2	0.426056	0.759	0.424	1.42561e-36	Day3 reprogramming	Faf2
Nsd1	0.44097	0.731	0.409	2.07617e-36	Day3 reprogramming	Nsd1
Actn4	0.412128	0.945	0.932	2.15133e-36	Day3 reprogramming	Actn4
Epc2	0.286286	0.544	0.18	2.23557e-36	Day3 reprogramming	Epc2
Ubr1	0.277722	0.486	0.178	3.42356e-36	Day3 reprogramming	Ubr1
Hpgds	0.348561	0.193	0.016	5.12071e-36	Day3 reprogramming	Hpgds
Abcg2	0.355424	0.641	0.278	5.4954e-36	Day3 reprogramming	Abcg2
Ppp1r14a	0.285306	0.291	0.058	5.6971e-36	Day3 reprogramming	Ppp1r14a
Fosb	0.386237	0.466	0.159	6.18186e-36	Day3 reprogramming	Fosb
Trim24	0.426521	0.648	0.289	8.49694e-36	Day3 reprogramming	Trim24
Ece1	0.437256	0.708	0.379	9.17398e-36	Day3 reprogramming	Ece1
Kdm6b	0.336368	0.577	0.233	9.51191e-36	Day3 reprogramming	Kdm6b
Os9	0.351044	0.645	0.292	1.00411e-35	Day3 reprogramming	Os9
Tmco1	0.412538	0.768	0.463	1.15977e-35	Day3 reprogramming	Tmco1
Skil	0.307814	0.58	0.256	1.83045e-35	Day3 reprogramming	Skil
Ddx23	0.293403	0.59	0.259	2.73443e-35	Day3 reprogramming	Ddx23
Rpl22l1	0.375064	0.986	0.97	3.51548e-35	Day3 reprogramming	Rpl22l1
Tob2	0.317193	0.601	0.265	6.12106e-35	Day3 reprogramming	Tob2
Il33	0.356161	0.17	0.004	7.62334e-35	Day3 reprogramming	Il33
Cox6b1	0.403217	0.974	0.979	7.69583e-35	Day3 reprogramming	Cox6b1
Apob	0.413691	0.172	0.007	9.27444e-35	Day3 reprogramming	Apob
Zfp516	0.256217	0.531	0.198	1.04078e-34	Day3 reprogramming	Zfp516
Oraov1	0.314808	0.475	0.156	1.50028e-34	Day3 reprogramming	Oraov1
Zfp644	0.328302	0.703	0.388	1.85789e-34	Day3 reprogramming	Zfp644
Dst	0.610019	0.849	0.663	2.05792e-34	Day3 reprogramming	Dst
Cdk12	0.371287	0.708	0.374	2.5446e-34	Day3 reprogramming	Cdk12
Crim1	0.574866	0.767	0.491	3.16562e-34	Day3 reprogramming	Crim1
Vps13a	0.265633	0.538	0.211	3.20536e-34	Day3 reprogramming	Vps13a
mt-Nd4	0.432883	0.986	0.979	3.2411e-34	Day3 reprogramming	mt-Nd4
Bod1l	0.466032	0.789	0.498	3.27994e-34	Day3 reprogramming	Bod1l
Pid1	0.359076	0.378	0.114	3.50374e-34	Day3 reprogramming	Pid1
Mat2b	0.357013	0.677	0.344	5.15491e-34	Day3 reprogramming	Mat2b
Xrn1	0.302787	0.59	0.254	1.10825e-33	Day3 reprogramming	Xrn1
Palmd	0.286622	0.176	0.007	1.19692e-33	Day3 reprogramming	Palmd
Mboat1	0.263442	0.367	0.126	1.50892e-33	Day3 reprogramming	Mboat1
Antxr1	0.381296	0.62	0.294	1.86906e-33	Day3 reprogramming	Antxr1
Gss	0.399041	0.716	0.372	2.02575e-33	Day3 reprogramming	Gss
Tsc22d4	0.376544	0.706	0.348	2.3085e-33	Day3 reprogramming	Tsc22d4
Slc25a17	0.326431	0.662	0.35	2.54063e-33	Day3 reprogramming	Slc25a17
Thrap3	0.435165	0.83	0.657	3.07966e-33	Day3 reprogramming	Thrap3
Ddx5	0.357932	0.958	0.948	3.20565e-33	Day3 reprogramming	Ddx5
Arpc2	0.361062	0.958	0.947	3.26904e-33	Day3 reprogramming	Arpc2
Ccdc186	0.268736	0.53	0.204	3.57902e-33	Day3 reprogramming	Ccdc186
Prpf40a	0.458859	0.869	0.713	3.70232e-33	Day3 reprogramming	Prpf40a
Ei24	0.377827	0.765	0.481	3.89861e-33	Day3 reprogramming	Ei24
Rab2a	0.421668	0.92	0.858	4.39145e-33	Day3 reprogramming	Rab2a
Krit1	0.35695	0.744	0.457	5.44561e-33	Day3 reprogramming	Krit1
Ppat	0.308577	0.547	0.239	5.48589e-33	Day3 reprogramming	Ppat
Nrip1	0.320632	0.547	0.23	5.52743e-33	Day3 reprogramming	Nrip1
Tob1	0.360567	0.56	0.238	9.55081e-33	Day3 reprogramming	Tob1
Kcnj15	0.284082	0.219	0.033	1.11449e-32	Day3 reprogramming	Kcnj15
Zfp322a	0.270055	0.548	0.209	1.11912e-32	Day3 reprogramming	Zfp322a
Slc12a2	0.370313	0.544	0.245	1.20584e-32	Day3 reprogramming	Slc12a2
Fkbp7	0.254945	0.572	0.252	1.48891e-32	Day3 reprogramming	Fkbp7
Cmpk1	0.342588	0.813	0.585	1.56127e-32	Day3 reprogramming	Cmpk1
Dpm3	0.391332	0.723	0.398	1.75029e-32	Day3 reprogramming	Dpm3
Wnt4	0.504074	0.203	0.023	1.85713e-32	Day3 reprogramming	Wnt4
Prorsd1	0.286508	0.56	0.218	2.55257e-32	Day3 reprogramming	Prorsd1
Rab14	0.428753	0.875	0.722	2.70827e-32	Day3 reprogramming	Rab14
Nrk	0.344561	0.289	0.062	2.74611e-32	Day3 reprogramming	Nrk
Birc6	0.436165	0.794	0.543	2.75255e-32	Day3 reprogramming	Birc6
Kdm5c	0.255995	0.537	0.215	2.90438e-32	Day3 reprogramming	Kdm5c
Ppfia1	0.294365	0.625	0.323	3.29333e-32	Day3 reprogramming	Ppfia1
Fam114a2	0.312474	0.633	0.274	3.72689e-32	Day3 reprogramming	Fam114a2
Paip1	0.293889	0.609	0.273	5.58095e-32	Day3 reprogramming	Paip1
Eif5	0.339405	0.941	0.905	7.51313e-32	Day3 reprogramming	Eif5
Rab18	0.405934	0.847	0.639	7.97131e-32	Day3 reprogramming	Rab18
Ufsp2	0.285533	0.599	0.257	8.01948e-32	Day3 reprogramming	Ufsp2
Msrb3	0.304386	0.724	0.434	9.15608e-32	Day3 reprogramming	Msrb3
Igbp1	0.324134	0.661	0.32	1.0664e-31	Day3 reprogramming	Igbp1
Ehd4	0.374663	0.617	0.308	1.26837e-31	Day3 reprogramming	Ehd4
Gm10638	0.332542	0.198	0.016	1.5032e-31	Day3 reprogramming	Gm10638
Lpl	0.33006	0.252	0.046	1.66896e-31	Day3 reprogramming	Lpl
Stag2	0.340422	0.609	0.296	1.68165e-31	Day3 reprogramming	Stag2
Vapa	0.42853	0.875	0.707	1.82137e-31	Day3 reprogramming	Vapa
Rest	0.409171	0.764	0.472	1.82728e-31	Day3 reprogramming	Rest
Cox7a2l	0.354117	0.934	0.895	1.9808e-31	Day3 reprogramming	Cox7a2l
Acp1	0.367827	0.853	0.672	2.15955e-31	Day3 reprogramming	Acp1
Lox	0.952508	0.912	0.826	2.36985e-31	Day3 reprogramming	Lox
Fam103a1	0.353976	0.717	0.411	3.172e-31	Day3 reprogramming	Fam103a1
Ahcyl1	0.540463	0.835	0.618	3.2517e-31	Day3 reprogramming	Ahcyl1
Ube2q1	0.339873	0.693	0.365	3.32123e-31	Day3 reprogramming	Ube2q1
Atxn10	0.712292	0.894	0.771	3.56178e-31	Day3 reprogramming	Atxn10
Nexn	0.522067	0.711	0.447	3.58645e-31	Day3 reprogramming	Nexn
Cdkn1b	0.272177	0.511	0.197	4.2658e-31	Day3 reprogramming	Cdkn1b
Ap3m1	0.366572	0.684	0.353	4.53445e-31	Day3 reprogramming	Ap3m1
Pdzd8	0.29986	0.591	0.276	4.53602e-31	Day3 reprogramming	Pdzd8
Laptm4a	0.459866	0.933	0.865	5.86578e-31	Day3 reprogramming	Laptm4a
Uri1	0.352248	0.678	0.343	5.95161e-31	Day3 reprogramming	Uri1
Phf14	0.255952	0.658	0.361	7.57066e-31	Day3 reprogramming	Phf14
Tln2	0.432061	0.527	0.227	7.69459e-31	Day3 reprogramming	Tln2
S100a16	0.443612	0.419	0.147	9.46836e-31	Day3 reprogramming	S100a16
Zfp36l1	0.437649	0.71	0.402	1.16017e-30	Day3 reprogramming	Zfp36l1
Retreg1	0.369766	0.35	0.106	1.86024e-30	Day3 reprogramming	Retreg1
Rpl36al	0.341071	0.961	0.96	2.03006e-30	Day3 reprogramming	Rpl36al
Gm42418	0.811933	1	1	2.41823e-30	Day3 reprogramming	Gm42418
Ccdc25	0.39073	0.681	0.359	2.44187e-30	Day3 reprogramming	Ccdc25
Oxr1	0.289785	0.534	0.225	3.60078e-30	Day3 reprogramming	Oxr1
Bicc1	0.3468	0.59	0.264	3.75826e-30	Day3 reprogramming	Bicc1
Agpat4	0.404579	0.683	0.356	3.9227e-30	Day3 reprogramming	Agpat4
Nudcd2	0.361825	0.878	0.735	3.94393e-30	Day3 reprogramming	Nudcd2
Gnai1	0.254626	0.448	0.16	4.73586e-30	Day3 reprogramming	Gnai1
Cul1	0.366464	0.774	0.51	9.2175e-30	Day3 reprogramming	Cul1
Ankrd11	0.430681	0.859	0.72	9.96086e-30	Day3 reprogramming	Ankrd11
AW112010	0.289889	0.158	0.003	1.11584e-29	Day3 reprogramming	AW112010
Csnk2a2	0.344035	0.746	0.434	1.155e-29	Day3 reprogramming	Csnk2a2
Eif3h	0.28287	0.941	0.909	1.45649e-29	Day3 reprogramming	Eif3h
Gpc3	0.416877	0.387	0.132	1.49036e-29	Day3 reprogramming	Gpc3
Herpud1	0.267898	0.533	0.203	1.80517e-29	Day3 reprogramming	Herpud1
Pdia5	0.311376	0.602	0.298	1.89654e-29	Day3 reprogramming	Pdia5
Tmem123	0.327968	0.673	0.366	2.42395e-29	Day3 reprogramming	Tmem123
Gstm5	0.332817	0.665	0.368	2.5e-29	Day3 reprogramming	Gstm5
Prss23	0.698015	0.802	0.6	2.94982e-29	Day3 reprogramming	Prss23
Ankrd17	0.507838	0.845	0.662	4.27614e-29	Day3 reprogramming	Ankrd17
Nfia	0.31526	0.623	0.31	5.23379e-29	Day3 reprogramming	Nfia
Utp3	0.38937	0.797	0.544	5.25329e-29	Day3 reprogramming	Utp3
Chd1	0.39738	0.701	0.385	5.56003e-29	Day3 reprogramming	Chd1
Tm9sf4	0.352063	0.688	0.365	5.95383e-29	Day3 reprogramming	Tm9sf4
Tbrg1	0.380196	0.876	0.782	6.99303e-29	Day3 reprogramming	Tbrg1
Ccdc47	0.320219	0.721	0.417	7.85143e-29	Day3 reprogramming	Ccdc47
Lima1	0.441506	0.779	0.577	9.47113e-29	Day3 reprogramming	Lima1
Igf1	0.281122	0.234	0.041	1.54965e-28	Day3 reprogramming	Igf1
Hdac1	0.37911	0.784	0.525	1.88077e-28	Day3 reprogramming	Hdac1
Hadh	0.375737	0.729	0.4	1.88541e-28	Day3 reprogramming	Hadh
Ccdc127	0.290581	0.671	0.358	2.41675e-28	Day3 reprogramming	Ccdc127
Gpx3	0.253099	0.347	0.112	3.54868e-28	Day3 reprogramming	Gpx3
Nipa2	0.304787	0.656	0.342	4.6955e-28	Day3 reprogramming	Nipa2
Hadha	0.424769	0.772	0.496	5.26485e-28	Day3 reprogramming	Hadha
Ctr9	0.362662	0.681	0.36	5.62823e-28	Day3 reprogramming	Ctr9
Fyttd1	0.380483	0.804	0.585	9.96932e-28	Day3 reprogramming	Fyttd1
Tbc1d15	0.263449	0.589	0.267	1.07525e-27	Day3 reprogramming	Tbc1d15
Trim33	0.260757	0.541	0.207	1.97241e-27	Day3 reprogramming	Trim33
Aga	0.399376	0.672	0.362	2.01933e-27	Day3 reprogramming	Aga
Dhx40	0.255092	0.559	0.255	2.46827e-27	Day3 reprogramming	Dhx40
Fkbp3	0.369093	0.892	0.784	3.05272e-27	Day3 reprogramming	Fkbp3
Zbtb1	0.258967	0.547	0.236	3.49487e-27	Day3 reprogramming	Zbtb1
Chd6	0.262636	0.582	0.273	3.63644e-27	Day3 reprogramming	Chd6
Bptf	0.378591	0.798	0.566	3.74194e-27	Day3 reprogramming	Bptf
Copb2	0.354481	0.875	0.744	3.75415e-27	Day3 reprogramming	Copb2
Dynlt3	0.394147	0.789	0.525	4.45848e-27	Day3 reprogramming	Dynlt3
Rcor1	0.267397	0.603	0.279	5.47693e-27	Day3 reprogramming	Rcor1
Vps41	0.359029	0.653	0.339	6.05626e-27	Day3 reprogramming	Vps41
Yy1	0.378482	0.792	0.545	6.12073e-27	Day3 reprogramming	Yy1
Vps36	0.387265	0.841	0.643	6.80639e-27	Day3 reprogramming	Vps36
Arl6ip1	0.475284	0.839	0.585	7.95804e-27	Day3 reprogramming	Arl6ip1
Cmas	0.291627	0.622	0.299	9.03535e-27	Day3 reprogramming	Cmas
Kif5b	0.323951	0.941	0.917	9.25232e-27	Day3 reprogramming	Kif5b
Cnih4	0.369717	0.859	0.677	1.19191e-26	Day3 reprogramming	Cnih4
Gsta1	0.263562	0.14	0.007	1.3135e-26	Day3 reprogramming	Gsta1
Slc26a2	0.314008	0.417	0.134	1.34345e-26	Day3 reprogramming	Slc26a2
Srp72	0.359218	0.873	0.758	1.74015e-26	Day3 reprogramming	Srp72
Rap2b	0.331081	0.65	0.343	4.0776e-26	Day3 reprogramming	Rap2b
Ncor1	0.400009	0.85	0.656	4.93163e-26	Day3 reprogramming	Ncor1
Nbeal1	0.380175	0.736	0.461	5.65719e-26	Day3 reprogramming	Nbeal1
Cct2	0.306353	0.939	0.931	6.30086e-26	Day3 reprogramming	Cct2
Tnfaip8	0.264036	0.547	0.268	7.62902e-26	Day3 reprogramming	Tnfaip8
Tm2d1	0.321482	0.622	0.285	7.66776e-26	Day3 reprogramming	Tm2d1
Ola1	0.37411	0.811	0.617	8.01311e-26	Day3 reprogramming	Ola1
Fmnl2	0.280235	0.535	0.247	9.13225e-26	Day3 reprogramming	Fmnl2
Rbm27	0.306208	0.673	0.36	1.13014e-25	Day3 reprogramming	Rbm27
Gmps	0.428252	0.769	0.484	2.60352e-25	Day3 reprogramming	Gmps
Btbd7	0.312563	0.704	0.401	3.17827e-25	Day3 reprogramming	Btbd7
Sox11	0.363735	0.562	0.279	4.19096e-25	Day3 reprogramming	Sox11
Igfbp3	0.493243	0.264	0.077	4.22952e-25	Day3 reprogramming	Igfbp3
Smc1a	0.470275	0.812	0.6	4.41042e-25	Day3 reprogramming	Smc1a
Dab2	0.524613	0.663	0.392	5.58646e-25	Day3 reprogramming	Dab2
Ppib	0.332872	0.965	0.95	6.54798e-25	Day3 reprogramming	Ppib
Trpm7	0.303452	0.669	0.366	8.85443e-25	Day3 reprogramming	Trpm7
Setd2	0.290505	0.651	0.342	1.17471e-24	Day3 reprogramming	Setd2
Psrc1	0.368559	0.718	0.402	1.25705e-24	Day3 reprogramming	Psrc1
Paip2	0.412271	0.872	0.707	1.36272e-24	Day3 reprogramming	Paip2
Tmem57	0.260072	0.643	0.326	1.42469e-24	Day3 reprogramming	Tmem57
Scp2	0.381502	0.821	0.654	1.58169e-24	Day3 reprogramming	Scp2
Myo18a	0.252985	0.528	0.229	1.62604e-24	Day3 reprogramming	Myo18a
Mphosph10	0.257475	0.623	0.338	1.7138e-24	Day3 reprogramming	Mphosph10
Mxra7	0.33962	0.726	0.423	2.17521e-24	Day3 reprogramming	Mxra7
Ets1	0.309879	0.617	0.309	3.08749e-24	Day3 reprogramming	Ets1
Zfp91	0.326738	0.804	0.607	3.44066e-24	Day3 reprogramming	Zfp91
Txnl1	0.325031	0.895	0.809	4.48676e-24	Day3 reprogramming	Txnl1
Klf4	0.427858	0.654	0.347	4.53607e-24	Day3 reprogramming	Klf4
Mical2	0.294922	0.68	0.405	5.6879e-24	Day3 reprogramming	Mical2
Sarnp	0.289055	0.822	0.612	6.28026e-24	Day3 reprogramming	Sarnp
Ptpn14	0.354148	0.676	0.386	8.08416e-24	Day3 reprogramming	Ptpn14
Mest	0.703807	0.377	0.155	1.17104e-23	Day3 reprogramming	Mest
Klf13	0.334841	0.691	0.386	1.32273e-23	Day3 reprogramming	Klf13
Samhd1	0.401041	0.665	0.392	1.91247e-23	Day3 reprogramming	Samhd1
Krt18	0.624923	0.319	0.107	2.1479e-23	Day3 reprogramming	Krt18
Tgoln1	0.449514	0.691	0.38	2.22167e-23	Day3 reprogramming	Tgoln1
Tnks2	0.379665	0.754	0.482	2.32432e-23	Day3 reprogramming	Tnks2
Gadd45g	0.505138	0.793	0.612	2.42561e-23	Day3 reprogramming	Gadd45g
Phf20l1	0.372338	0.726	0.411	2.53798e-23	Day3 reprogramming	Phf20l1
Ttc28	0.288137	0.585	0.269	2.73135e-23	Day3 reprogramming	Ttc28
Psmd8	0.335455	0.956	0.931	2.76974e-23	Day3 reprogramming	Psmd8
Rrbp1	0.376211	0.95	0.925	2.80022e-23	Day3 reprogramming	Rrbp1
Siva1	0.352202	0.925	0.905	3.19719e-23	Day3 reprogramming	Siva1
Cul3	0.328602	0.789	0.552	3.20215e-23	Day3 reprogramming	Cul3
Ctsh	0.392666	0.554	0.273	3.26211e-23	Day3 reprogramming	Ctsh
Erg28	0.258444	0.724	0.454	3.83462e-23	Day3 reprogramming	Erg28
Chd2	0.26623	0.628	0.343	4.08886e-23	Day3 reprogramming	Chd2
Cdkn1c	1.05509	0.554	0.332	4.69617e-23	Day3 reprogramming	Cdkn1c
Zranb2	0.373268	0.819	0.614	4.87767e-23	Day3 reprogramming	Zranb2
Akap13	0.327947	0.682	0.39	6.92322e-23	Day3 reprogramming	Akap13
4931406P16Rik	0.257689	0.528	0.232	7.21685e-23	Day3 reprogramming	4931406P16Rik
Col14a1	0.302938	0.133	0.006	8.63751e-23	Day3 reprogramming	Col14a1
Tcea1	0.310036	0.784	0.539	8.94721e-23	Day3 reprogramming	Tcea1
Zcchc6	0.320148	0.688	0.373	9.27683e-23	Day3 reprogramming	Zcchc6
Yeats4	0.277517	0.656	0.341	1.40116e-22	Day3 reprogramming	Yeats4
Gas6	0.423272	0.405	0.166	1.44557e-22	Day3 reprogramming	Gas6
Wwc2	0.359318	0.812	0.622	1.65392e-22	Day3 reprogramming	Wwc2
Tgfbr2	0.381025	0.716	0.453	1.66558e-22	Day3 reprogramming	Tgfbr2
Gkap1	0.251003	0.625	0.32	2.49153e-22	Day3 reprogramming	Gkap1
Zc3h18	0.25707	0.637	0.359	2.59164e-22	Day3 reprogramming	Zc3h18
Rock1	0.325824	0.832	0.662	3.26596e-22	Day3 reprogramming	Rock1
Bms1	0.337351	0.687	0.409	3.72421e-22	Day3 reprogramming	Bms1
Nop10	0.355427	0.876	0.73	3.92384e-22	Day3 reprogramming	Nop10
Mbnl2	0.333522	0.882	0.747	3.97583e-22	Day3 reprogramming	Mbnl2
Gm26917	0.29496	0.686	0.434	4.54039e-22	Day3 reprogramming	Gm26917
Pnn	0.358565	0.804	0.645	5.30359e-22	Day3 reprogramming	Pnn
Ensa	0.262527	0.64	0.335	5.61907e-22	Day3 reprogramming	Ensa
Asah1	0.408966	0.845	0.649	6.24225e-22	Day3 reprogramming	Asah1
Hnrnpd	0.436675	0.821	0.679	6.31704e-22	Day3 reprogramming	Hnrnpd
Mbd2	0.294132	0.663	0.362	7.50773e-22	Day3 reprogramming	Mbd2
Usp10	0.270836	0.613	0.317	7.74338e-22	Day3 reprogramming	Usp10
Ahsg	0.252468	0.12	0.002	9.15477e-22	Day3 reprogramming	Ahsg
Dnm2	0.329195	0.698	0.406	9.36823e-22	Day3 reprogramming	Dnm2
Rictor	0.406819	0.689	0.393	1.0676e-21	Day3 reprogramming	Rictor
Rdh10	0.326528	0.322	0.108	1.09235e-21	Day3 reprogramming	Rdh10
Kdm1a	0.398703	0.774	0.513	1.10988e-21	Day3 reprogramming	Kdm1a
Aimp1	0.344244	0.846	0.662	1.14944e-21	Day3 reprogramming	Aimp1
Myh10	0.5508	0.874	0.74	1.15354e-21	Day3 reprogramming	Myh10
Adk	0.354966	0.8	0.557	1.22978e-21	Day3 reprogramming	Adk
Golga4	0.31127	0.73	0.472	1.37304e-21	Day3 reprogramming	Golga4
Diaph1	0.253975	0.596	0.311	1.39651e-21	Day3 reprogramming	Diaph1
Tgfb2	0.440187	0.486	0.195	1.70336e-21	Day3 reprogramming	Tgfb2
Ranbp2	0.342149	0.728	0.473	1.97177e-21	Day3 reprogramming	Ranbp2
Ctla2a	0.636312	0.274	0.087	2.00581e-21	Day3 reprogramming	Ctla2a
Copb1	0.402183	0.809	0.575	2.01423e-21	Day3 reprogramming	Copb1
Vkorc1	0.364345	0.735	0.444	2.20194e-21	Day3 reprogramming	Vkorc1
Dusp6	0.29871	0.554	0.298	2.42564e-21	Day3 reprogramming	Dusp6
Dnttip2	0.29156	0.709	0.419	3.04683e-21	Day3 reprogramming	Dnttip2
Kmt2a	0.30756	0.686	0.394	3.40305e-21	Day3 reprogramming	Kmt2a
Mlec	0.312235	0.888	0.836	3.59256e-21	Day3 reprogramming	Mlec
Mocs2	0.324574	0.695	0.372	3.8084e-21	Day3 reprogramming	Mocs2
Rbm26	0.267724	0.706	0.432	3.9428e-21	Day3 reprogramming	Rbm26
Aldh2	0.419661	0.85	0.698	4.14863e-21	Day3 reprogramming	Aldh2
Herc2	0.299482	0.645	0.319	4.46671e-21	Day3 reprogramming	Herc2
Ctsz	0.416639	0.864	0.73	4.56996e-21	Day3 reprogramming	Ctsz
2023-09-11	0.382948	0.94	0.887	4.78385e-21	Day3 reprogramming	2023-09-11
Net1	0.330861	0.562	0.291	4.97929e-21	Day3 reprogramming	Net1
Sema5a	0.328772	0.238	0.067	7.44891e-21	Day3 reprogramming	Sema5a
Bnip2	0.368469	0.866	0.731	8.28764e-21	Day3 reprogramming	Bnip2
Sf3b1	0.337465	0.858	0.731	8.37638e-21	Day3 reprogramming	Sf3b1
Tmed10	0.320213	0.903	0.82	8.80348e-21	Day3 reprogramming	Tmed10
Ddi2	0.270981	0.569	0.273	1.10102e-20	Day3 reprogramming	Ddi2
Yipf4	0.27332	0.668	0.348	1.89889e-20	Day3 reprogramming	Yipf4
Tpp1	0.361488	0.686	0.427	2.14656e-20	Day3 reprogramming	Tpp1
Tor1b	0.284619	0.684	0.364	2.17306e-20	Day3 reprogramming	Tor1b
Col11a1	0.544799	0.749	0.541	2.42483e-20	Day3 reprogramming	Col11a1
Lars	0.331858	0.713	0.465	2.45419e-20	Day3 reprogramming	Lars
Atp5f1	0.297478	0.94	0.905	2.51553e-20	Day3 reprogramming	Atp5f1
Smarca5	0.336581	0.87	0.775	2.75688e-20	Day3 reprogramming	Smarca5
Lamp2	0.403937	0.846	0.655	3.08084e-20	Day3 reprogramming	Lamp2
Cops5	0.262491	0.769	0.519	3.36899e-20	Day3 reprogramming	Cops5
Eif3j1	0.387432	0.782	0.551	4.48674e-20	Day3 reprogramming	Eif3j1
Asph	0.37468	0.723	0.495	5.09448e-20	Day3 reprogramming	Asph
Nudt5	0.281226	0.671	0.387	6.05519e-20	Day3 reprogramming	Nudt5
Dhx9	0.347627	0.766	0.545	6.48405e-20	Day3 reprogramming	Dhx9
Chordc1	0.270881	0.688	0.413	7.74623e-20	Day3 reprogramming	Chordc1
Cacybp	0.524374	0.873	0.759	7.93903e-20	Day3 reprogramming	Cacybp
Fdx1	0.329889	0.642	0.36	8.89222e-20	Day3 reprogramming	Fdx1
Tecr	0.345761	0.865	0.727	9.63274e-20	Day3 reprogramming	Tecr
Cyr61	0.393311	0.887	0.705	1.11648e-19	Day3 reprogramming	Cyr61
Senp6	0.308915	0.763	0.523	1.12221e-19	Day3 reprogramming	Senp6
Mier1	0.302717	0.701	0.414	1.68728e-19	Day3 reprogramming	Mier1
Phax	0.334574	0.73	0.442	1.89772e-19	Day3 reprogramming	Phax
Ctcf	0.270033	0.652	0.367	1.91665e-19	Day3 reprogramming	Ctcf
Ythdc1	0.264992	0.696	0.44	1.99169e-19	Day3 reprogramming	Ythdc1
Gbf1	0.269571	0.641	0.337	2.22758e-19	Day3 reprogramming	Gbf1
Ndufb11	0.312474	0.898	0.822	2.23032e-19	Day3 reprogramming	Ndufb11
Chmp3	0.344297	0.804	0.588	2.24938e-19	Day3 reprogramming	Chmp3
Ssb	0.29791	0.905	0.82	2.4689e-19	Day3 reprogramming	Ssb
Abhd2	0.261096	0.465	0.209	4.92167e-19	Day3 reprogramming	Abhd2
Tmod3	0.274476	0.717	0.447	5.78415e-19	Day3 reprogramming	Tmod3
Mia3	0.252473	0.665	0.352	6.05589e-19	Day3 reprogramming	Mia3
2023-03-02	0.325645	0.72	0.432	7.3402e-19	Day3 reprogramming	2023-03-02
Rfc1	0.293783	0.658	0.408	1.25655e-18	Day3 reprogramming	Rfc1
Lrp1	0.334622	0.876	0.743	1.42806e-18	Day3 reprogramming	Lrp1
Fem1b	0.256699	0.569	0.283	1.66171e-18	Day3 reprogramming	Fem1b
Ywhab	0.251303	0.933	0.923	2.02406e-18	Day3 reprogramming	Ywhab
Ccl9	0.257761	0.153	0.026	2.17661e-18	Day3 reprogramming	Ccl9
Egr1	0.427639	0.67	0.464	3.91908e-18	Day3 reprogramming	Egr1
Purb	0.287335	0.811	0.651	4.49314e-18	Day3 reprogramming	Purb
Nsrp1	0.25992	0.67	0.382	5.02674e-18	Day3 reprogramming	Nsrp1
Dnajc1	0.265103	0.703	0.447	5.30505e-18	Day3 reprogramming	Dnajc1
Ppp4r2	0.29988	0.796	0.567	6.00395e-18	Day3 reprogramming	Ppp4r2
Palld	0.327136	0.875	0.724	6.07863e-18	Day3 reprogramming	Palld
Ascc3	0.260059	0.625	0.342	6.23606e-18	Day3 reprogramming	Ascc3
Brix1	0.309211	0.719	0.435	6.46144e-18	Day3 reprogramming	Brix1
2810474O19Rik	0.286646	0.593	0.305	7.00021e-18	Day3 reprogramming	2810474O19Rik
Glrx3	0.304819	0.942	0.892	7.87594e-18	Day3 reprogramming	Glrx3
Pkn2	0.305908	0.797	0.572	9.56646e-18	Day3 reprogramming	Pkn2
Dnajc10	0.324681	0.764	0.55	1.00865e-17	Day3 reprogramming	Dnajc10
Ephx1	0.331548	0.706	0.408	1.04785e-17	Day3 reprogramming	Ephx1
Ndufb6	0.323984	0.903	0.83	1.30681e-17	Day3 reprogramming	Ndufb6
Cdkn2b	0.456293	0.716	0.482	1.68663e-17	Day3 reprogramming	Cdkn2b
Hspa4	0.344783	0.897	0.85	2.00413e-17	Day3 reprogramming	Hspa4
Wnk1	0.356834	0.872	0.76	2.24367e-17	Day3 reprogramming	Wnk1
Tnrc6a	0.296812	0.755	0.5	2.50617e-17	Day3 reprogramming	Tnrc6a
Man1a2	0.282393	0.777	0.548	3.13157e-17	Day3 reprogramming	Man1a2
Glul	0.253704	0.418	0.179	3.3109e-17	Day3 reprogramming	Glul
Akirin2	0.288632	0.696	0.415	3.50797e-17	Day3 reprogramming	Akirin2
Slk	0.349012	0.726	0.477	6.04489e-17	Day3 reprogramming	Slk
Huwe1	0.325309	0.799	0.623	6.39261e-17	Day3 reprogramming	Huwe1
Capza2	0.3331	0.89	0.78	6.65286e-17	Day3 reprogramming	Capza2
Thoc7	0.316262	0.875	0.756	7.24231e-17	Day3 reprogramming	Thoc7
Tmem263	0.250375	0.703	0.448	1.56558e-16	Day3 reprogramming	Tmem263
Ndnf	0.474788	0.324	0.153	1.7573e-16	Day3 reprogramming	Ndnf
Clk1	0.25145	0.672	0.377	2.23998e-16	Day3 reprogramming	Clk1
Tm9sf2	0.328689	0.742	0.482	2.37372e-16	Day3 reprogramming	Tm9sf2
Colgalt1	0.362773	0.77	0.562	2.84819e-16	Day3 reprogramming	Colgalt1
Sfxn1	0.295058	0.799	0.634	3.0669e-16	Day3 reprogramming	Sfxn1
Slirp	0.254561	0.828	0.661	5.0696e-16	Day3 reprogramming	Slirp
Klf7	0.290822	0.686	0.402	5.85923e-16	Day3 reprogramming	Klf7
Filip1l	0.39958	0.715	0.499	5.9916e-16	Day3 reprogramming	Filip1l
Serpine2	0.29565	0.686	0.436	6.62165e-16	Day3 reprogramming	Serpine2
Emb	0.337672	0.484	0.24	6.86047e-16	Day3 reprogramming	Emb
Hist1h2bc	0.452853	0.825	0.656	7.21948e-16	Day3 reprogramming	Hist1h2bc
Atp6v0e	0.318697	0.888	0.832	1.05523e-15	Day3 reprogramming	Atp6v0e
Afdn	0.281812	0.696	0.414	1.51663e-15	Day3 reprogramming	Afdn
Rcn2	0.308348	0.807	0.608	1.88694e-15	Day3 reprogramming	Rcn2
Smim10l1	0.300069	0.761	0.515	2.11207e-15	Day3 reprogramming	Smim10l1
Tnrc18	0.27014	0.696	0.402	2.45502e-15	Day3 reprogramming	Tnrc18
Fubp1	0.286238	0.843	0.727	2.61386e-15	Day3 reprogramming	Fubp1
Atp5e	0.270708	0.968	0.967	2.69293e-15	Day3 reprogramming	Atp5e
Serinc3	0.330913	0.711	0.424	2.82253e-15	Day3 reprogramming	Serinc3
Srrm2	0.273213	0.943	0.92	3.51619e-15	Day3 reprogramming	Srrm2
Bpgm	0.250772	0.41	0.169	3.90629e-15	Day3 reprogramming	Bpgm
Arid4b	0.267311	0.693	0.433	4.05042e-15	Day3 reprogramming	Arid4b
Pura	0.251184	0.71	0.462	4.6994e-15	Day3 reprogramming	Pura
Hmgb1	0.383767	0.989	0.972	4.73985e-15	Day3 reprogramming	Hmgb1
Utrn	0.362983	0.729	0.498	5.39151e-15	Day3 reprogramming	Utrn
H2-D1	0.252422	0.626	0.385	7.11753e-15	Day3 reprogramming	H2-D1
Galnt1	0.284293	0.726	0.466	7.8315e-15	Day3 reprogramming	Galnt1
Wdr61	0.303078	0.751	0.486	1.08138e-14	Day3 reprogramming	Wdr61
Akr7a5	0.261964	0.681	0.417	1.41787e-14	Day3 reprogramming	Akr7a5
Taf15	0.264806	0.667	0.423	1.53215e-14	Day3 reprogramming	Taf15
Cd81	0.349296	0.958	0.905	1.72846e-14	Day3 reprogramming	Cd81
Bclaf1	0.258906	0.854	0.725	1.99532e-14	Day3 reprogramming	Bclaf1
Col10a1	0.42563	0.17	0.04	3.24943e-14	Day3 reprogramming	Col10a1
F3	0.432333	0.612	0.371	4.67582e-14	Day3 reprogramming	F3
Utp11	0.280254	0.77	0.569	5.05509e-14	Day3 reprogramming	Utp11
Arcn1	0.293019	0.811	0.616	8.30981e-14	Day3 reprogramming	Arcn1
Hes6	0.259612	0.448	0.22	1.11841e-13	Day3 reprogramming	Hes6
Eif1a	0.291324	0.864	0.739	1.2622e-13	Day3 reprogramming	Eif1a
Nol7	0.27473	0.835	0.691	1.28636e-13	Day3 reprogramming	Nol7
Rbbp6	0.290527	0.745	0.503	1.56044e-13	Day3 reprogramming	Rbbp6
Nes	0.387836	0.665	0.5	1.56573e-13	Day3 reprogramming	Nes
1810037I17Rik	0.305655	0.871	0.758	1.68891e-13	Day3 reprogramming	1810037I17Rik
Hmg20b	0.254403	0.789	0.597	2.11764e-13	Day3 reprogramming	Hmg20b
H3f3a	0.256429	0.973	0.978	2.2414e-13	Day3 reprogramming	H3f3a
Abce1	0.300079	0.765	0.563	2.30528e-13	Day3 reprogramming	Abce1
Timm10b	0.284446	0.832	0.683	3.17151e-13	Day3 reprogramming	Timm10b
Kif1b	0.32024	0.772	0.561	3.24656e-13	Day3 reprogramming	Kif1b
Ptprf	0.258451	0.597	0.343	4.52649e-13	Day3 reprogramming	Ptprf
Sdc4	0.44486	0.893	0.762	6.01578e-13	Day3 reprogramming	Sdc4
Snw1	0.299754	0.771	0.544	7.02607e-13	Day3 reprogramming	Snw1
Cbx1	0.257017	0.798	0.624	8.95256e-13	Day3 reprogramming	Cbx1
Klf3	0.250977	0.707	0.468	9.78387e-13	Day3 reprogramming	Klf3
Thoc2	0.261874	0.777	0.546	1.13523e-12	Day3 reprogramming	Thoc2
Chd4	0.264736	0.888	0.844	1.46035e-12	Day3 reprogramming	Chd4
Atp6v1d	0.287591	0.713	0.447	2.10072e-12	Day3 reprogramming	Atp6v1d
Cggbp1	0.274536	0.758	0.558	2.69448e-12	Day3 reprogramming	Cggbp1
Glrx2	0.303958	0.766	0.533	3.65301e-12	Day3 reprogramming	Glrx2
Ccng1	0.258769	0.956	0.912	3.79693e-12	Day3 reprogramming	Ccng1
Sox4	0.333828	0.803	0.65	3.85087e-12	Day3 reprogramming	Sox4
Wls	0.323442	0.872	0.735	6.50083e-12	Day3 reprogramming	Wls
Eif2s2	0.256053	0.971	0.96	7.14604e-12	Day3 reprogramming	Eif2s2
Fn1	0.411936	0.979	0.959	7.2004e-12	Day3 reprogramming	Fn1
Bnip3l	0.316345	0.811	0.609	1.34819e-11	Day3 reprogramming	Bnip3l
Flt1	0.301889	0.237	0.083	1.50913e-11	Day3 reprogramming	Flt1
Cops2	0.254252	0.792	0.607	1.94868e-11	Day3 reprogramming	Cops2
Nucks1	0.333479	0.919	0.896	1.99881e-11	Day3 reprogramming	Nucks1
Mrps14	0.261769	0.862	0.781	2.79939e-11	Day3 reprogramming	Mrps14
Actg2	0.345408	0.441	0.262	4.08975e-11	Day3 reprogramming	Actg2
Ndufa3	0.277609	0.873	0.747	5.80693e-11	Day3 reprogramming	Ndufa3
Foxp1	0.263711	0.837	0.699	6.08102e-11	Day3 reprogramming	Foxp1
Hnrnpab	0.271025	0.924	0.919	6.38579e-11	Day3 reprogramming	Hnrnpab
Cast	0.293831	0.834	0.719	7.39295e-11	Day3 reprogramming	Cast
Imp3	0.281153	0.815	0.651	9.43017e-11	Day3 reprogramming	Imp3
Nars	0.257028	0.87	0.76	1.13337e-10	Day3 reprogramming	Nars
Slc25a39	0.25836	0.746	0.517	1.24603e-10	Day3 reprogramming	Slc25a39
Ostc	0.279995	0.874	0.771	1.25602e-10	Day3 reprogramming	Ostc
Mpp6	0.290981	0.713	0.482	1.31214e-10	Day3 reprogramming	Mpp6
Hmgcr	0.268102	0.666	0.444	2.46608e-10	Day3 reprogramming	Hmgcr
Mgp	1.19925	0.991	0.969	4.18795e-10	Day3 reprogramming	Mgp
Rbm39	0.265318	0.923	0.855	6.87526e-10	Day3 reprogramming	Rbm39
Cd9	0.474274	0.883	0.8	8.49746e-10	Day3 reprogramming	Cd9
Wdr26	0.267738	0.784	0.593	1.93656e-09	Day3 reprogramming	Wdr26
Snhg6	0.30184	0.84	0.669	2.06269e-09	Day3 reprogramming	Snhg6
Pdia4	0.273573	0.758	0.547	2.86497e-09	Day3 reprogramming	Pdia4
Metap2	0.262736	0.905	0.86	3.52955e-09	Day3 reprogramming	Metap2
Atp6v1e1	0.254998	0.798	0.611	7.24208e-09	Day3 reprogramming	Atp6v1e1
Cd109	0.346894	0.731	0.571	1.33712e-08	Day3 reprogramming	Cd109
Ppa1	0.290039	0.824	0.739	2.5273e-08	Day3 reprogramming	Ppa1
S100a7a	0.399327	0.206	0.086	2.92442e-08	Day3 reprogramming	S100a7a
Fat1	0.257102	0.785	0.609	3.34656e-08	Day3 reprogramming	Fat1
Jund	0.278138	0.824	0.716	5.86569e-08	Day3 reprogramming	Jund
Sbno1	0.254838	0.759	0.549	8.21019e-08	Day3 reprogramming	Sbno1
Fermt2	0.28065	0.842	0.71	3.53898e-07	Day3 reprogramming	Fermt2
Col12a1	0.354078	0.734	0.567	9.39336e-07	Day3 reprogramming	Col12a1
Fkbp11	0.341846	0.668	0.507	1.43679e-06	Day3 reprogramming	Fkbp11
Tmpo	0.263138	0.695	0.569	2.07955e-06	Day3 reprogramming	Tmpo
Hmmr	0.440893	0.352	0.236	3.75252e-06	Day3 reprogramming	Hmmr
Hnrnpa3	0.256759	0.945	0.936	4.62738e-06	Day3 reprogramming	Hnrnpa3
Flnb	0.297572	0.854	0.792	2.59986e-05	Day3 reprogramming	Flnb
Slc6a6	0.344416	0.801	0.706	2.78542e-05	Day3 reprogramming	Slc6a6
Ybx3	0.306336	0.888	0.861	3.04219e-05	Day3 reprogramming	Ybx3
Igf2r	0.278439	0.797	0.62	6.76932e-05	Day3 reprogramming	Igf2r
Sec31a	0.25243	0.807	0.639	0.000115397	Day3 reprogramming	Sec31a
Ogn	0.365745	0.463	0.335	0.00100941	Day3 reprogramming	Ogn
Crabp1	0.419518	0.832	0.769	0.00733671	Day3 reprogramming	Crabp1
Vcl	0.287931	0.844	0.744	0.00894549	Day3 reprogramming	Vcl
Vcan	0.255061	0.659	0.509	0.0128032	Day3 reprogramming	Vcan
CellTag.UTR.1	2.76977	0.997	0.116	6.77166e-230	Day3 dead-end	CellTag.UTR
Rps12.1	1.13731	1	1	1.00708e-172	Day3 dead-end	Rps12
Rpl39.1	1.11796	0.998	0.999	1.95543e-161	Day3 dead-end	Rpl39
Xist.1	1.73587	0.864	0.106	5.56191e-161	Day3 dead-end	Xist
Rps21.1	1.04251	0.997	0.997	2.15871e-154	Day3 dead-end	Rps21
Tpt1.1	1.00597	1	1	3.51021e-154	Day3 dead-end	Tpt1
Rpl28.1	0.876321	1	1	5.34613e-150	Day3 dead-end	Rpl28
Rps26.1	0.928282	1	1	2.53997e-147	Day3 dead-end	Rps26
Rpl34.1	0.831065	0.997	1	1.41049e-137	Day3 dead-end	Rpl34
Apoa1.1	1.78168	0.791	0.108	1.46666e-136	Day3 dead-end	Apoa1
Rps15a.1	0.800087	1	1	4.49405e-136	Day3 dead-end	Rps15a
Rps29.1	0.882591	0.998	0.999	2.15438e-135	Day3 dead-end	Rps29
Gm10076.1	1.34035	0.971	0.818	2.32441e-130	Day3 dead-end	Gm10076
Rpl23.1	0.683627	1	1	5.49039e-124	Day3 dead-end	Rpl23
Rpl30.1	0.825619	0.995	0.999	6.05084e-124	Day3 dead-end	Rpl30
Eef1b2.1	0.896415	0.997	0.998	1.13001e-122	Day3 dead-end	Eef1b2
Itgb1.1	1.44962	0.975	0.924	1.05708e-120	Day3 dead-end	Itgb1
Rps27.1	0.829997	0.993	0.997	3.08595e-118	Day3 dead-end	Rps27
Col4a1.1	1.9527	0.904	0.509	7.61257e-117	Day3 dead-end	Col4a1
Akap12.1	1.85914	0.895	0.548	4.9965e-113	Day3 dead-end	Akap12
Loxl2.1	1.47648	0.858	0.363	6.75415e-110	Day3 dead-end	Loxl2
Rps16.1	0.600854	1	1	2.76532e-108	Day3 dead-end	Rps16
Rps20.1	0.735236	1	1	6.50556e-106	Day3 dead-end	Rps20
GFP.CDS.1	0.867938	0.621	0.08	4.63519e-102	Day3 dead-end	GFP.CDS
Col4a2.1	1.56694	0.882	0.486	2.40876e-100	Day3 dead-end	Col4a2
Rpl15.1	0.699031	0.995	0.999	1.35796e-98	Day3 dead-end	Rpl15
Rplp2.1	0.519667	1	1	5.73462e-96	Day3 dead-end	Rplp2
Ahnak.1	1.09676	0.971	0.944	1.2e-94	Day3 dead-end	Ahnak
Rpl27.1	0.764469	0.977	0.989	3.57538e-94	Day3 dead-end	Rpl27
Rps10.1	0.563072	0.998	1	2.10708e-92	Day3 dead-end	Rps10
Lars2.1	1.10046	0.732	0.203	2.11755e-92	Day3 dead-end	Lars2
Rps13.1	0.572243	0.997	0.999	5.55554e-89	Day3 dead-end	Rps13
Bc1.1	0.956557	0.508	0.062	1.74919e-86	Day3 dead-end	Bc1
Rpl12.1	0.577528	0.998	1	5.59076e-84	Day3 dead-end	Rpl12
Rpl35a.1	0.55129	0.997	1	1.76767e-83	Day3 dead-end	Rpl35a
Tpm4.1	0.877824	0.974	0.965	7.72809e-81	Day3 dead-end	Tpm4
Uba52.1	0.772482	0.943	0.896	2.6782e-80	Day3 dead-end	Uba52
Basp1.1	0.882686	0.948	0.893	9.13295e-79	Day3 dead-end	Basp1
Txnip.1	0.92839	0.696	0.202	8.04167e-78	Day3 dead-end	Txnip
Clca3a1.1	0.984078	0.575	0.124	1.14504e-77	Day3 dead-end	Clca3a1
FoxA1.HNF4a.1	1.09645	0.592	0.103	1.23256e-77	Day3 dead-end	FoxA1.HNF4a
Rpl27a.1	0.469036	1	1	3.18917e-76	Day3 dead-end	Rpl27a
Nck1.1	0.75424	0.712	0.249	3.26322e-76	Day3 dead-end	Nck1
Tsix.1	0.561175	0.5	0.066	6.13348e-74	Day3 dead-end	Tsix
Rpl37.1	0.532477	1	1	1.13171e-73	Day3 dead-end	Rpl37
Nsa2.1	0.793742	0.902	0.782	1.07377e-71	Day3 dead-end	Nsa2
mt-Nd4l.1	0.926273	0.747	0.311	5.42796e-70	Day3 dead-end	mt-Nd4l
Prrc2c.1	0.833121	0.917	0.81	1.76828e-69	Day3 dead-end	Prrc2c
Tagln.1	1.32501	0.982	0.904	5.83144e-69	Day3 dead-end	Tagln
Rock2.1	0.935856	0.951	0.865	1.04053e-68	Day3 dead-end	Rock2
Fkbp5.1	0.693631	0.68	0.228	2.68315e-68	Day3 dead-end	Fkbp5
Rpl35.1	0.710075	0.982	0.972	5.04874e-68	Day3 dead-end	Rpl35
Jdp2.1	0.507459	0.551	0.124	1.3888e-67	Day3 dead-end	Jdp2
Zdbf2	0.789672	0.418	0.064	2.13716e-67	Day3 dead-end	Zdbf2
Kng1.1	1.34811	0.464	0.067	4.39392e-67	Day3 dead-end	Kng1
Hnrnpa0.1	0.753447	0.925	0.824	3.4045e-66	Day3 dead-end	Hnrnpa0
Peg3.1	1.05736	0.848	0.426	4.9485e-66	Day3 dead-end	Peg3
Adam23	0.515517	0.418	0.062	2.1345e-65	Day3 dead-end	Adam23
Col12a1.1	1.40263	0.815	0.573	2.63925e-65	Day3 dead-end	Col12a1
Col4a5.1	0.601601	0.565	0.142	3.90903e-64	Day3 dead-end	Col4a5
Gng5.1	0.630087	0.949	0.958	3.06537e-63	Day3 dead-end	Gng5
Rps8.1	0.460065	1	1	9.49253e-63	Day3 dead-end	Rps8
mt-Nd6.1	0.540507	0.544	0.13	1.77199e-62	Day3 dead-end	mt-Nd6
Ncam1	1.14889	0.775	0.465	3.07087e-61	Day3 dead-end	Ncam1
Nid1.1	0.851605	0.845	0.6	6.35973e-61	Day3 dead-end	Nid1
Ppp1r14b.1	0.670689	0.931	0.917	1.07294e-60	Day3 dead-end	Ppp1r14b
Eid1.1	0.787852	0.853	0.604	4.47305e-60	Day3 dead-end	Eid1
Rack1.1	0.456169	0.993	0.999	6.0523e-60	Day3 dead-end	Rack1
Sptbn1.1	0.84551	0.943	0.898	6.06645e-60	Day3 dead-end	Sptbn1
Vcan.1	1.2623	0.804	0.512	1.08756e-59	Day3 dead-end	Vcan
Hist1h4d.1	0.61574	0.392	0.067	1.60711e-59	Day3 dead-end	Hist1h4d
Ctla2a.1	1.58323	0.466	0.089	3.46746e-59	Day3 dead-end	Ctla2a
Rpl22.1	0.478168	0.99	0.999	5.60013e-59	Day3 dead-end	Rpl22
Nedd4.1	0.666378	0.975	0.982	6.03403e-58	Day3 dead-end	Nedd4
Sec62.1	0.75551	0.873	0.695	8.264e-58	Day3 dead-end	Sec62
Prss23.1	1.16188	0.863	0.61	9.43271e-58	Day3 dead-end	Prss23
Rbp1.1	0.918682	0.752	0.301	3.61999e-57	Day3 dead-end	Rbp1
Sh3bp5.1	0.489862	0.533	0.138	1.62888e-55	Day3 dead-end	Sh3bp5
Rps7.1	0.450248	1	1	6.48757e-55	Day3 dead-end	Rps7
Crispld2	0.458734	0.335	0.037	2.0698e-54	Day3 dead-end	Crispld2
Sorbs2.1	0.909289	0.538	0.146	6.3076e-54	Day3 dead-end	Sorbs2
Sprr2k	1.11309	0.322	0.033	8.0244e-54	Day3 dead-end	Sprr2k
Rpl38.1	0.455353	0.998	0.999	2.00302e-53	Day3 dead-end	Rpl38
Wipi1.1	0.589919	0.725	0.319	7.79931e-53	Day3 dead-end	Wipi1
Ubb.1	0.546979	0.987	0.977	1.7476e-52	Day3 dead-end	Ubb
Tln1.1	0.69806	0.908	0.842	4.4814e-52	Day3 dead-end	Tln1
Eif3c.1	0.687433	0.951	0.916	4.85759e-52	Day3 dead-end	Eif3c
Gm26735.1	0.418037	0.389	0.064	6.78316e-52	Day3 dead-end	Gm26735
Rpl36a.1	0.464683	0.992	0.996	1.24859e-51	Day3 dead-end	Rpl36a
mt-Nd5.1	0.800569	0.904	0.723	1.54842e-50	Day3 dead-end	mt-Nd5
Rps25.1	0.381072	1	1	2.26211e-50	Day3 dead-end	Rps25
Tpr.1	0.669129	0.922	0.85	3.4846e-49	Day3 dead-end	Tpr
Itm2b.1	0.646587	0.931	0.846	1.29878e-48	Day3 dead-end	Itm2b
Hist1h1e.1	0.99967	0.564	0.204	2.1565e-48	Day3 dead-end	Hist1h1e
Spag9.1	0.707209	0.807	0.491	3.27364e-48	Day3 dead-end	Spag9
Erlec1.1	0.573642	0.703	0.298	7.4574e-48	Day3 dead-end	Erlec1
Igfbp7.1	0.963108	0.933	0.803	7.57576e-48	Day3 dead-end	Igfbp7
Casc4.1	0.484642	0.626	0.258	3.09249e-47	Day3 dead-end	Casc4
Selenof	0.534626	0.943	0.927	2.34813e-46	Day3 dead-end	Selenof
Anxa5.1	0.545485	0.971	0.978	2.5151e-46	Day3 dead-end	Anxa5
Macf1.1	0.757804	0.822	0.592	4.13679e-46	Day3 dead-end	Macf1
Spats2l.1	0.547515	0.583	0.181	6.18248e-46	Day3 dead-end	Spats2l
Rps28.1	0.400971	0.997	1	1.47853e-45	Day3 dead-end	Rps28
Mfap2	0.501899	0.534	0.178	1.47861e-45	Day3 dead-end	Mfap2
Sfr1.1	0.539737	0.905	0.891	2.59489e-45	Day3 dead-end	Sfr1
Cdh11	0.803695	0.745	0.439	5.37793e-45	Day3 dead-end	Cdh11
Ctsl.1	0.71021	0.904	0.791	8.53386e-45	Day3 dead-end	Ctsl
Ecscr.1	0.480094	0.413	0.092	1.83558e-44	Day3 dead-end	Ecscr
Ybx1.1	0.538752	0.984	0.995	1.86997e-44	Day3 dead-end	Ybx1
Acta2	0.988232	0.99	0.949	4.51844e-44	Day3 dead-end	Acta2
Cox7c.1	0.472458	0.98	0.972	1.63524e-43	Day3 dead-end	Cox7c
Ramp1.1	0.542033	0.41	0.08	4.64642e-43	Day3 dead-end	Ramp1
Csnk2a1.1	0.631232	0.783	0.456	7.34015e-43	Day3 dead-end	Csnk2a1
Lsm12.1	0.58664	0.812	0.573	7.46706e-43	Day3 dead-end	Lsm12
Hist2h2ac.1	0.578375	0.306	0.049	9.16672e-43	Day3 dead-end	Hist2h2ac
Taf10.1	0.60639	0.824	0.615	2.41049e-42	Day3 dead-end	Taf10
Tceal9.1	0.636883	0.975	0.923	2.85213e-42	Day3 dead-end	Tceal9
Ppp2cb.1	0.391223	0.531	0.197	5.38481e-42	Day3 dead-end	Ppp2cb
R3hdm2.1	0.444442	0.618	0.26	6.22298e-42	Day3 dead-end	R3hdm2
Rbpms.1	0.397419	0.552	0.177	6.95977e-42	Day3 dead-end	Rbpms
Ptn	1.92807	0.69	0.418	9.60123e-42	Day3 dead-end	Ptn
Tjp1.1	0.611724	0.701	0.336	2.046e-41	Day3 dead-end	Tjp1
Fermt2.1	0.888287	0.855	0.718	2.75402e-41	Day3 dead-end	Fermt2
Rnase4.1	0.650504	0.668	0.304	4.21427e-41	Day3 dead-end	Rnase4
Gnas.1	0.434379	0.977	0.991	5.1257e-41	Day3 dead-end	Gnas
Tfpi.1	0.458356	0.541	0.185	5.33592e-41	Day3 dead-end	Tfpi
Morf4l1.1	0.545974	0.936	0.929	6.45124e-41	Day3 dead-end	Morf4l1
Rnd3.1	0.645378	0.717	0.401	8.56211e-41	Day3 dead-end	Rnd3
Cped1	0.26105	0.343	0.078	1.34363e-40	Day3 dead-end	Cped1
Cox6b2.1	0.60154	0.456	0.131	2.55771e-40	Day3 dead-end	Cox6b2
Gas6.1	0.778658	0.52	0.176	2.82137e-40	Day3 dead-end	Gas6
Filip1l.1	0.832105	0.766	0.51	3.37719e-40	Day3 dead-end	Filip1l
Rpl7a.1	0.424121	0.992	0.993	5.86233e-40	Day3 dead-end	Rpl7a
Lman1.1	0.607784	0.85	0.653	7.37784e-40	Day3 dead-end	Lman1
Spink1.1	0.449138	0.276	0.04	1.08271e-39	Day3 dead-end	Spink1
Eprs.1	0.615743	0.848	0.751	2.85607e-39	Day3 dead-end	Eprs
Aplp2.1	0.707818	0.871	0.683	4.19089e-39	Day3 dead-end	Aplp2
Vcam1	0.676141	0.56	0.226	4.87745e-39	Day3 dead-end	Vcam1
Rps3a1.1	0.343457	1	1	6.43467e-39	Day3 dead-end	Rps3a1
Rplp1.1	0.286169	1	1	7.87522e-39	Day3 dead-end	Rplp1
Ifitm1.1	0.59529	0.328	0.065	1.00058e-38	Day3 dead-end	Ifitm1
Clu.1	0.629322	0.369	0.084	2.58608e-38	Day3 dead-end	Clu
Hist1h3c.1	0.656519	0.312	0.06	4.48337e-38	Day3 dead-end	Hist1h3c
Ddah1.1	0.711036	0.851	0.691	1.15001e-37	Day3 dead-end	Ddah1
Smap1.1	0.56502	0.804	0.545	2.14006e-37	Day3 dead-end	Smap1
Snx6.1	0.532786	0.789	0.522	2.89858e-37	Day3 dead-end	Snx6
Btg2.1	0.725416	0.75	0.419	8.20612e-37	Day3 dead-end	Btg2
Flt1.1	0.559438	0.364	0.086	8.34729e-37	Day3 dead-end	Flt1
mt-Atp8.1	0.424089	0.552	0.203	1.97041e-36	Day3 dead-end	mt-Atp8
Zcchc11.1	0.429489	0.605	0.26	5.6753e-36	Day3 dead-end	Zcchc11
Fxr1.1	0.611705	0.822	0.552	6.80625e-36	Day3 dead-end	Fxr1
Dnaja1.1	0.506216	0.907	0.867	7.09956e-36	Day3 dead-end	Dnaja1
Twist1.1	0.493717	0.66	0.313	8.04301e-36	Day3 dead-end	Twist1
Rras.1	0.624538	0.737	0.375	8.74238e-36	Day3 dead-end	Rras
Ston1.1	0.304141	0.415	0.102	2.28732e-35	Day3 dead-end	Ston1
Hist1h4h.1	0.373096	0.314	0.06	2.5077e-35	Day3 dead-end	Hist1h4h
Rps24.1	0.270674	1	1	2.893e-35	Day3 dead-end	Rps24
Lipa.1	0.478833	0.541	0.223	3.18254e-35	Day3 dead-end	Lipa
Apoe.1	0.521895	0.395	0.096	3.62183e-35	Day3 dead-end	Apoe
Arhgap42.1	0.48026	0.542	0.206	3.72312e-35	Day3 dead-end	Arhgap42
Lima1.1	0.655999	0.799	0.589	1.8148e-34	Day3 dead-end	Lima1
Sptan1.1	0.680456	0.807	0.575	2.60716e-34	Day3 dead-end	Sptan1
Tmem59.1	0.604039	0.887	0.739	8.44421e-34	Day3 dead-end	Tmem59
Cd302.1	0.393295	0.534	0.205	1.55066e-33	Day3 dead-end	Cd302
Anxa1	0.665136	0.982	0.969	2.75248e-33	Day3 dead-end	Anxa1
Fmo2	0.831296	0.17	0.006	3.5443e-33	Day3 dead-end	Fmo2
Clec2d.1	0.3244	0.379	0.096	8.27746e-33	Day3 dead-end	Clec2d
Pxk.1	0.351938	0.52	0.192	1.29679e-32	Day3 dead-end	Pxk
2023-09-07	0.490201	0.946	0.933	1.33825e-32	Day3 dead-end	2023-09-07
Gpx3.1	1.35859	0.389	0.125	1.87006e-32	Day3 dead-end	Gpx3
Zhx1.1	0.290995	0.43	0.127	2.0385e-32	Day3 dead-end	Zhx1
Vdac1.1	0.549117	0.895	0.799	2.37276e-32	Day3 dead-end	Vdac1
Cd81.1	0.524137	0.944	0.909	2.67826e-32	Day3 dead-end	Cd81
Cep350.1	0.381986	0.492	0.173	3.11088e-32	Day3 dead-end	Cep350
Pak2.1	0.517562	0.822	0.582	3.23432e-32	Day3 dead-end	Pak2
Hoxb9	0.420419	0.549	0.221	4.76615e-32	Day3 dead-end	Hoxb9
Tfdp2.1	0.358427	0.52	0.204	9.27816e-32	Day3 dead-end	Tfdp2
Eif2s2.1	0.504695	0.949	0.962	1.16367e-31	Day3 dead-end	Eif2s2
Ulk4.1	0.452704	0.242	0.043	2.61198e-31	Day3 dead-end	Ulk4
Peak1.1	0.668554	0.763	0.518	2.82973e-31	Day3 dead-end	Peak1
Irx1	0.279352	0.348	0.08	2.88594e-31	Day3 dead-end	Irx1
Sh3glb1	0.530929	0.917	0.851	3.09771e-31	Day3 dead-end	Sh3glb1
Pdia3.1	0.557082	0.933	0.913	4.47051e-31	Day3 dead-end	Pdia3
Myh9.1	0.675173	0.933	0.94	5.39916e-31	Day3 dead-end	Myh9
Ttc28.1	0.410611	0.596	0.289	5.65092e-31	Day3 dead-end	Ttc28
En1	0.317108	0.306	0.061	7.32763e-31	Day3 dead-end	En1
mt-Nd3.1	0.593095	0.876	0.767	8.93457e-31	Day3 dead-end	mt-Nd3
Syap1.1	0.381623	0.565	0.208	9.96665e-31	Day3 dead-end	Syap1
App.1	0.698067	0.895	0.778	2.06634e-30	Day3 dead-end	App
Rgl1.1	0.448997	0.498	0.208	2.24894e-30	Day3 dead-end	Rgl1
Golgb1.1	0.58834	0.784	0.495	2.35383e-30	Day3 dead-end	Golgb1
Rnaset2b.1	0.342208	0.456	0.164	2.9194e-30	Day3 dead-end	Rnaset2b
Syn3.1	0.261023	0.289	0.062	3.69546e-30	Day3 dead-end	Syn3
Adamts12	0.297321	0.302	0.061	5.9765e-30	Day3 dead-end	Adamts12
2023-09-02	0.262397	0.359	0.088	6.86538e-30	Day3 dead-end	2023-09-02
Snrpg.1	0.531357	0.889	0.829	7.9131e-30	Day3 dead-end	Snrpg
Selenop.1	0.729072	0.355	0.092	7.95944e-30	Day3 dead-end	Selenop
Ano6.1	0.414151	0.627	0.292	1.04179e-29	Day3 dead-end	Ano6
Eea1.1	0.479121	0.639	0.316	1.40504e-29	Day3 dead-end	Eea1
Sh3bgrl.1	0.596787	0.936	0.856	2.11699e-29	Day3 dead-end	Sh3bgrl
Snhg18.1	0.477654	0.714	0.419	2.43325e-29	Day3 dead-end	Snhg18
Hist1h3e.1	0.331765	0.253	0.044	3.91786e-29	Day3 dead-end	Hist1h3e
Nars.1	0.548008	0.874	0.767	6.12263e-29	Day3 dead-end	Nars
Hist1h1b.1	1.32007	0.397	0.137	6.7715e-29	Day3 dead-end	Hist1h1b
Rnaset2a.1	0.313416	0.44	0.161	7.27394e-29	Day3 dead-end	Rnaset2a
Sap30l.1	0.322926	0.552	0.231	1.69384e-28	Day3 dead-end	Sap30l
Mras.1	0.313592	0.513	0.201	1.86256e-28	Day3 dead-end	Mras
Tax1bp1.1	0.569151	0.846	0.671	2.10215e-28	Day3 dead-end	Tax1bp1
Hist1h2ab.1	0.334859	0.208	0.032	3.46195e-28	Day3 dead-end	Hist1h2ab
Arpc2.1	0.381861	0.938	0.949	4.49067e-28	Day3 dead-end	Arpc2
Srsf5.1	0.524993	0.855	0.731	4.92368e-28	Day3 dead-end	Srsf5
Sept11.1	0.567236	0.922	0.892	7.85279e-28	Day3 dead-end	2023-09-11
B230219D22Rik.1	0.488189	0.819	0.634	9.96065e-28	Day3 dead-end	B230219D22Rik
Creb3l1	0.306856	0.474	0.178	1.0496e-27	Day3 dead-end	Creb3l1
Timp3.1	0.929956	0.809	0.592	1.65038e-27	Day3 dead-end	Timp3
Top2b.1	0.560038	0.791	0.6	2.8872e-27	Day3 dead-end	Top2b
Hist1h2ap.1	0.743899	0.286	0.077	8.97015e-27	Day3 dead-end	Hist1h2ap
Klf9.1	0.466917	0.642	0.312	9.59982e-27	Day3 dead-end	Klf9
Hacd2.1	0.45719	0.559	0.259	1.07223e-26	Day3 dead-end	Hacd2
Mdk	0.410978	0.299	0.075	1.17555e-26	Day3 dead-end	Mdk
Fkbp7.1	0.357159	0.583	0.272	1.52892e-26	Day3 dead-end	Fkbp7
Ndufa4.1	0.37452	0.956	0.968	1.54627e-26	Day3 dead-end	Ndufa4
Fos.1	0.604316	0.611	0.29	2.66095e-26	Day3 dead-end	Fos
Palld.1	0.750021	0.881	0.733	2.72813e-26	Day3 dead-end	Palld
Nnmt	0.31331	0.404	0.137	3.50268e-26	Day3 dead-end	Nnmt
Ybx3.1	0.536611	0.895	0.863	4.06155e-26	Day3 dead-end	Ybx3
Lrpap1.1	0.594714	0.76	0.494	7.73466e-26	Day3 dead-end	Lrpap1
Pdcd4.1	0.401173	0.507	0.204	8.81402e-26	Day3 dead-end	Pdcd4
Sparc.1	0.686309	0.967	0.965	9.93525e-26	Day3 dead-end	Sparc
Klf13.1	0.498557	0.716	0.405	1.27576e-25	Day3 dead-end	Klf13
Pafah1b1.1	0.416307	0.85	0.778	2.07328e-25	Day3 dead-end	Pafah1b1
Mxra7.1	0.4705	0.719	0.443	4.0497e-25	Day3 dead-end	Mxra7
Golim4.1	0.580463	0.765	0.511	4.1932e-25	Day3 dead-end	Golim4
Akap9.1	0.410908	0.65	0.355	4.22643e-25	Day3 dead-end	Akap9
Asah1.1	0.507971	0.827	0.663	4.9486e-25	Day3 dead-end	Asah1
Bzw1.1	0.41767	0.931	0.918	6.51475e-25	Day3 dead-end	Bzw1
Smad4.1	0.419892	0.665	0.341	1.47523e-24	Day3 dead-end	Smad4
Ap3m1.1	0.541884	0.663	0.376	1.50969e-24	Day3 dead-end	Ap3m1
Hoxc8	0.329358	0.42	0.154	1.76977e-24	Day3 dead-end	Hoxc8
Atpif1.1	0.349681	0.949	0.971	3.58691e-24	Day3 dead-end	Atpif1
Ginm1	0.276551	0.523	0.228	3.60512e-24	Day3 dead-end	Ginm1
Bloc1s1.1	0.315937	0.578	0.28	3.75436e-24	Day3 dead-end	Bloc1s1
Iqgap2.1	0.255324	0.312	0.081	4.02049e-24	Day3 dead-end	Iqgap2
Selenos.1	0.472443	0.804	0.609	5.76864e-24	Day3 dead-end	Selenos
Pcm1.1	0.492276	0.688	0.398	5.93094e-24	Day3 dead-end	Pcm1
Fer.1	0.4662	0.6	0.28	6.31348e-24	Day3 dead-end	Fer
Pdcd10.1	0.469406	0.712	0.419	6.47508e-24	Day3 dead-end	Pdcd10
Mest.1	0.462229	0.41	0.168	7.38134e-24	Day3 dead-end	Mest
Srpr.1	0.436405	0.75	0.492	9.58126e-24	Day3 dead-end	Srpr
Ubap2l.1	0.465265	0.845	0.701	1.02252e-23	Day3 dead-end	Ubap2l
Vcl.1	0.679071	0.869	0.749	1.11158e-23	Day3 dead-end	Vcl
Irf2.1	0.253014	0.435	0.176	1.30565e-23	Day3 dead-end	Irf2
Ctgf.1	0.871251	0.768	0.548	1.31395e-23	Day3 dead-end	Ctgf
Ptprz1	0.294111	0.227	0.043	1.42663e-23	Day3 dead-end	Ptprz1
Zfp639	0.273823	0.505	0.217	1.86822e-23	Day3 dead-end	Zfp639
Xrn2.1	0.382173	0.776	0.596	1.99148e-23	Day3 dead-end	Xrn2
Lox.1	1.01494	0.908	0.832	2.73841e-23	Day3 dead-end	Lox
Plac8.1	0.610753	0.438	0.166	2.82614e-23	Day3 dead-end	Plac8
Ktn1.1	0.49192	0.789	0.6	3.46208e-23	Day3 dead-end	Ktn1
Gsta4.1	0.572048	0.471	0.183	3.75898e-23	Day3 dead-end	Gsta4
Trip11.1	0.434007	0.66	0.369	3.80628e-23	Day3 dead-end	Trip11
Fbn2.1	0.405723	0.77	0.514	4.10311e-23	Day3 dead-end	Fbn2
Col6a1	0.65891	0.825	0.724	4.29387e-23	Day3 dead-end	Col6a1
Dusp11.1	0.46929	0.735	0.459	4.35738e-23	Day3 dead-end	Dusp11
Fibin.1	0.251476	0.275	0.075	5.20188e-23	Day3 dead-end	Fibin
Ikbip.1	0.463737	0.748	0.484	8.86628e-23	Day3 dead-end	Ikbip
Fam213a.1	0.26311	0.345	0.112	1.14141e-22	Day3 dead-end	Fam213a
Rpl37a.1	0.270397	0.998	1	1.85623e-22	Day3 dead-end	Rpl37a
Hist1h1d.1	0.314817	0.235	0.058	1.89719e-22	Day3 dead-end	Hist1h1d
Glg1.1	0.506772	0.773	0.566	2.09976e-22	Day3 dead-end	Glg1
Pnrc1.1	0.41092	0.65	0.352	2.84725e-22	Day3 dead-end	Pnrc1
Synpo.1	0.294961	0.601	0.313	2.99835e-22	Day3 dead-end	Synpo
Siglecg.1	0.390014	0.309	0.091	3.74549e-22	Day3 dead-end	Siglecg
Arid5b.1	0.576141	0.83	0.679	4.70653e-22	Day3 dead-end	Arid5b
Msl3	0.288878	0.513	0.249	4.79209e-22	Day3 dead-end	Msl3
Polr2l.1	0.468302	0.712	0.459	5.32307e-22	Day3 dead-end	Polr2l
Tmem176b.1	0.512472	0.742	0.469	5.97878e-22	Day3 dead-end	Tmem176b
Aff4.1	0.498074	0.755	0.5	6.40291e-22	Day3 dead-end	Aff4
Scpep1.1	0.480196	0.721	0.437	6.50043e-22	Day3 dead-end	Scpep1
Clint1.1	0.517343	0.773	0.529	1.2939e-21	Day3 dead-end	Clint1
Klhl24.1	0.306257	0.456	0.177	1.29758e-21	Day3 dead-end	Klhl24
Rab2a.1	0.413782	0.882	0.864	1.54059e-21	Day3 dead-end	Rab2a
Atxn7l3b.1	0.492455	0.825	0.712	2.14422e-21	Day3 dead-end	Atxn7l3b
Os9.1	0.336773	0.595	0.318	2.65982e-21	Day3 dead-end	Os9
Ppfibp1.1	0.509659	0.763	0.558	2.75035e-21	Day3 dead-end	Ppfibp1
1810022K09Rik.1	0.434048	0.794	0.616	2.93538e-21	Day3 dead-end	1810022K09Rik
Hs2st1	0.476346	0.708	0.438	5.21119e-21	Day3 dead-end	Hs2st1
Gclc.1	0.351401	0.49	0.229	5.42457e-21	Day3 dead-end	Gclc
Ndufa7.1	0.32218	0.93	0.925	8.21658e-21	Day3 dead-end	Ndufa7
Hist1h2ae.1	0.605006	0.299	0.107	8.22489e-21	Day3 dead-end	Hist1h2ae
Eml4.1	0.323738	0.585	0.287	9.22073e-21	Day3 dead-end	Eml4
Ufsp2.1	0.271313	0.574	0.28	9.6576e-21	Day3 dead-end	Ufsp2
Tln2.1	0.417526	0.523	0.247	1.36015e-20	Day3 dead-end	Tln2
Arf4.1	0.388528	0.931	0.905	2.0988e-20	Day3 dead-end	Arf4
Rab12.1	0.36713	0.647	0.35	2.43689e-20	Day3 dead-end	Rab12
Commd3.1	0.511963	0.822	0.652	2.57892e-20	Day3 dead-end	Commd3
Nfia.1	0.33379	0.596	0.332	2.65409e-20	Day3 dead-end	Nfia
Fam114a1	0.378179	0.67	0.408	3.24753e-20	Day3 dead-end	Fam114a1
Sfrp1	0.45143	0.358	0.16	3.36745e-20	Day3 dead-end	Sfrp1
mt-Nd2.1	0.410584	0.948	0.972	3.38635e-20	Day3 dead-end	mt-Nd2
Hes1.1	0.39321	0.627	0.378	3.40028e-20	Day3 dead-end	Hes1
Wisp1	0.471381	0.665	0.432	3.48534e-20	Day3 dead-end	Wisp1
Phf3.1	0.377156	0.686	0.429	3.80573e-20	Day3 dead-end	Phf3
Auts2.1	0.283818	0.508	0.234	3.98689e-20	Day3 dead-end	Auts2
Zfp57.1	0.260889	0.477	0.194	4.81367e-20	Day3 dead-end	Zfp57
Igfbp2.1	0.50564	0.327	0.092	6.33079e-20	Day3 dead-end	Igfbp2
Kifap3	0.390831	0.658	0.375	7.93086e-20	Day3 dead-end	Kifap3
Laptm4a.1	0.440492	0.904	0.871	7.96236e-20	Day3 dead-end	Laptm4a
Tm9sf3.1	0.484923	0.851	0.781	8.08297e-20	Day3 dead-end	Tm9sf3
Copb1.1	0.400834	0.802	0.591	8.10421e-20	Day3 dead-end	Copb1
Adamts5	0.573987	0.51	0.263	1.42684e-19	Day3 dead-end	Adamts5
Tmem140.1	0.31956	0.219	0.059	1.98263e-19	Day3 dead-end	Tmem140
Golm1.1	0.333133	0.523	0.254	2.08702e-19	Day3 dead-end	Golm1
Svil.1	0.310423	0.556	0.294	2.14507e-19	Day3 dead-end	Svil
Lmod1	0.64187	0.489	0.232	2.1683e-19	Day3 dead-end	Lmod1
Supt16.1	0.457763	0.783	0.583	2.25471e-19	Day3 dead-end	Supt16
Mia2.1	0.266488	0.552	0.285	2.26465e-19	Day3 dead-end	Mia2
Rab14.1	0.415164	0.83	0.735	2.61007e-19	Day3 dead-end	Rab14
Epha4.1	0.253256	0.355	0.137	3.15243e-19	Day3 dead-end	Epha4
Col10a1.1	0.35887	0.221	0.045	3.49851e-19	Day3 dead-end	Col10a1
Ccdc127.1	0.320805	0.639	0.38	3.7912e-19	Day3 dead-end	Ccdc127
S100a13.1	0.823827	0.869	0.692	5.27169e-19	Day3 dead-end	S100a13
Elf2.1	0.268282	0.556	0.265	5.48389e-19	Day3 dead-end	Elf2
Lars.1	0.485362	0.725	0.481	6.06011e-19	Day3 dead-end	Lars
Crim1.1	0.609888	0.753	0.509	6.78944e-19	Day3 dead-end	Crim1
Dpm3.1	0.363648	0.672	0.422	7.46105e-19	Day3 dead-end	Dpm3
Lgalsl.1	0.342994	0.549	0.271	9.36766e-19	Day3 dead-end	Lgalsl
Grb10	0.517321	0.902	0.843	1.04541e-18	Day3 dead-end	Grb10
Npm1.1	0.323405	0.995	0.997	1.07615e-18	Day3 dead-end	Npm1
Gm42418.1	0.858238	1	1	1.19978e-18	Day3 dead-end	Gm42418
Hspa13.1	0.386231	0.564	0.287	1.2915e-18	Day3 dead-end	Hspa13
Ost4.1	0.395654	0.881	0.829	1.32891e-18	Day3 dead-end	Ost4
Mylk.1	0.337362	0.275	0.083	1.36371e-18	Day3 dead-end	Mylk
Rdx.1	0.380219	0.866	0.773	1.47251e-18	Day3 dead-end	Rdx
Tmsb10	0.293807	0.998	1	1.51811e-18	Day3 dead-end	Tmsb10
Sppl2a.1	0.366536	0.626	0.339	3.17195e-18	Day3 dead-end	Sppl2a
Pappa	0.752339	0.322	0.113	3.81097e-18	Day3 dead-end	Pappa
Enc1	0.348194	0.493	0.242	4.60412e-18	Day3 dead-end	Enc1
Morc4.1	0.289114	0.384	0.152	5.5194e-18	Day3 dead-end	Morc4
Brd1.1	0.339514	0.621	0.335	5.59754e-18	Day3 dead-end	Brd1
Fabp5.1	0.582078	0.897	0.806	6.26972e-18	Day3 dead-end	Fabp5
Paip1.1	0.330906	0.583	0.296	9.17283e-18	Day3 dead-end	Paip1
Arl6ip1.1	0.534685	0.799	0.604	1.39062e-17	Day3 dead-end	Arl6ip1
Secisbp2l	0.261914	0.475	0.232	1.52841e-17	Day3 dead-end	Secisbp2l
Ccdc186.1	0.276302	0.5	0.227	1.67881e-17	Day3 dead-end	Ccdc186
Tmem165.1	0.356953	0.714	0.443	1.75415e-17	Day3 dead-end	Tmem165
Bcap31.1	0.440878	0.838	0.691	1.89566e-17	Day3 dead-end	Bcap31
Steap2	0.351878	0.583	0.332	2.81548e-17	Day3 dead-end	Steap2
Gpc3.1	0.306255	0.359	0.15	2.99504e-17	Day3 dead-end	Gpc3
Gm20186.1	0.293568	0.237	0.06	3.04446e-17	Day3 dead-end	Gm20186
Tnrc6b.1	0.343087	0.562	0.309	3.34104e-17	Day3 dead-end	Tnrc6b
Serpina1b	0.266876	0.123	0.01	3.62095e-17	Day3 dead-end	Serpina1b
Ccdc152	0.300224	0.124	0.014	4.22659e-17	Day3 dead-end	Ccdc152
Nrk.1	0.291097	0.265	0.078	4.5165e-17	Day3 dead-end	Nrk
Luzp1.1	0.420826	0.761	0.545	4.62088e-17	Day3 dead-end	Luzp1
Phactr4.1	0.273532	0.449	0.19	4.89629e-17	Day3 dead-end	Phactr4
Eif4g2	0.33482	0.953	0.977	5.18786e-17	Day3 dead-end	Eif4g2
Lpp	0.482816	0.943	0.92	5.22453e-17	Day3 dead-end	Lpp
Hsp90ab1.1	0.272118	0.997	1	6.12796e-17	Day3 dead-end	Hsp90ab1
Calu	0.440008	0.913	0.885	6.71703e-17	Day3 dead-end	Calu
Hdlbp	0.357234	0.953	0.959	7.00711e-17	Day3 dead-end	Hdlbp
Bcl10.1	0.361169	0.662	0.408	7.98379e-17	Day3 dead-end	Bcl10
Psph.1	0.306311	0.497	0.24	8.25614e-17	Day3 dead-end	Psph
Tshz2.1	0.273788	0.369	0.141	9.63381e-17	Day3 dead-end	Tshz2
Psmd12.1	0.410447	0.809	0.629	1.01662e-16	Day3 dead-end	Psmd12
Oraov1.1	0.321713	0.423	0.18	1.03546e-16	Day3 dead-end	Oraov1
Upk1b.1	0.261158	0.183	0.041	1.08798e-16	Day3 dead-end	Upk1b
Lmo7.1	0.294002	0.425	0.206	1.14075e-16	Day3 dead-end	Lmo7
Znhit6.1	0.456343	0.676	0.431	1.26797e-16	Day3 dead-end	Znhit6
Gnl3l	0.333229	0.564	0.284	1.38204e-16	Day3 dead-end	Gnl3l
Btaf1.1	0.326828	0.482	0.21	1.432e-16	Day3 dead-end	Btaf1
Man1a2.1	0.402438	0.761	0.563	1.50039e-16	Day3 dead-end	Man1a2
Hoxc6.1	0.277858	0.4	0.183	1.54078e-16	Day3 dead-end	Hoxc6
Smim15.1	0.401257	0.76	0.508	2.13914e-16	Day3 dead-end	Smim15
Tmco1.1	0.380402	0.725	0.485	2.2129e-16	Day3 dead-end	Tmco1
Ubl5.1	0.353746	0.899	0.853	2.2688e-16	Day3 dead-end	Ubl5
Cd2ap.1	0.366771	0.649	0.397	2.43104e-16	Day3 dead-end	Cd2ap
Phldb2.1	0.602478	0.799	0.634	2.52346e-16	Day3 dead-end	Phldb2
Rad50.1	0.284713	0.58	0.314	2.8714e-16	Day3 dead-end	Rad50
Nnat	0.296602	0.302	0.105	2.92102e-16	Day3 dead-end	Nnat
Zeb2	0.402551	0.608	0.391	2.96999e-16	Day3 dead-end	Zeb2
Trim44.1	0.408277	0.641	0.359	3.1158e-16	Day3 dead-end	Trim44
Ndufc1.1	0.347115	0.887	0.855	3.50183e-16	Day3 dead-end	Ndufc1
Gcc2.1	0.319592	0.582	0.279	3.5133e-16	Day3 dead-end	Gcc2
Arl13b	0.253106	0.458	0.206	3.7114e-16	Day3 dead-end	Arl13b
Postn	0.425068	0.332	0.118	4.2663e-16	Day3 dead-end	Postn
Mycbp2.1	0.407525	0.722	0.476	4.30038e-16	Day3 dead-end	Mycbp2
Tmf1.1	0.401912	0.681	0.427	4.42633e-16	Day3 dead-end	Tmf1
Acbd3.1	0.389997	0.69	0.453	4.74074e-16	Day3 dead-end	Acbd3
Fyn	0.266801	0.464	0.223	4.78352e-16	Day3 dead-end	Fyn
Nipbl.1	0.390754	0.706	0.456	4.83198e-16	Day3 dead-end	Nipbl
Micu2	0.331998	0.605	0.324	4.86272e-16	Day3 dead-end	Micu2
H3f3b.1	0.298193	0.977	0.979	5.19067e-16	Day3 dead-end	H3f3b
Atp5f1.1	0.325952	0.907	0.909	5.65337e-16	Day3 dead-end	Atp5f1
Gpatch8.1	0.298235	0.588	0.317	5.95905e-16	Day3 dead-end	Gpatch8
Tpm3.1	0.367343	0.951	0.956	6.91552e-16	Day3 dead-end	Tpm3
Bach1	0.274329	0.485	0.216	6.94435e-16	Day3 dead-end	Bach1
Mcl1.1	0.429515	0.773	0.601	1.10263e-15	Day3 dead-end	Mcl1
P4ha1	0.426379	0.716	0.502	1.13429e-15	Day3 dead-end	P4ha1
Ssr4.1	0.335255	0.902	0.894	1.33267e-15	Day3 dead-end	Ssr4
Pcdh18	0.267855	0.381	0.165	1.41842e-15	Day3 dead-end	Pcdh18
Aspn	0.411616	0.296	0.109	1.48495e-15	Day3 dead-end	Aspn
Son.1	0.375218	0.884	0.824	1.58908e-15	Day3 dead-end	Son
Creb3l2.1	0.457452	0.608	0.346	1.64773e-15	Day3 dead-end	Creb3l2
Tm2d2	0.298669	0.721	0.506	1.75165e-15	Day3 dead-end	Tm2d2
Prpf4b.1	0.45141	0.753	0.548	1.77394e-15	Day3 dead-end	Prpf4b
Atp6v1c2.1	0.338792	0.173	0.039	2.25061e-15	Day3 dead-end	Atp6v1c2
Spire1.1	0.28189	0.469	0.234	2.40765e-15	Day3 dead-end	Spire1
Ifngr2	0.362346	0.645	0.391	2.53451e-15	Day3 dead-end	Ifngr2
Aga.1	0.32677	0.631	0.384	3.67681e-15	Day3 dead-end	Aga
Hectd1.1	0.355196	0.737	0.562	3.72275e-15	Day3 dead-end	Hectd1
Rrbp1.1	0.359509	0.913	0.928	4.1239e-15	Day3 dead-end	Rrbp1
Asns	0.428503	0.596	0.367	4.56698e-15	Day3 dead-end	Asns
Synpo2.1	0.260019	0.185	0.043	4.70405e-15	Day3 dead-end	Synpo2
Tsc22d4.1	0.353603	0.641	0.375	5.64082e-15	Day3 dead-end	Tsc22d4
Mia3.1	0.29218	0.649	0.373	6.20651e-15	Day3 dead-end	Mia3
Pmp22	0.338025	0.621	0.387	6.28096e-15	Day3 dead-end	Pmp22
4932438A13Rik.1	0.279921	0.462	0.214	6.55145e-15	Day3 dead-end	4932438A13Rik
Cald1	0.406126	0.995	0.999	6.67918e-15	Day3 dead-end	Cald1
Cct2.1	0.263379	0.943	0.931	6.9682e-15	Day3 dead-end	Cct2
Usp46.1	0.277518	0.446	0.231	6.97796e-15	Day3 dead-end	Usp46
Mapkap1.1	0.268937	0.639	0.369	8.51005e-15	Day3 dead-end	Mapkap1
Ndufa3.1	0.381171	0.864	0.756	9.62035e-15	Day3 dead-end	Ndufa3
Cpd.1	0.383784	0.618	0.353	1.11766e-14	Day3 dead-end	Cpd
Kdm6b.1	0.253535	0.528	0.259	1.15566e-14	Day3 dead-end	Kdm6b
Utrn.1	0.41372	0.719	0.514	1.19782e-14	Day3 dead-end	Utrn
F2r	0.499268	0.743	0.526	1.28577e-14	Day3 dead-end	F2r
Fkbp3.1	0.338705	0.861	0.793	1.54662e-14	Day3 dead-end	Fkbp3
Cox8a.1	0.256885	0.975	0.996	1.66448e-14	Day3 dead-end	Cox8a
Kcnq1ot1.1	0.5307	0.776	0.6	1.8183e-14	Day3 dead-end	Kcnq1ot1
Top1.1	0.363679	0.835	0.746	1.85506e-14	Day3 dead-end	Top1
Ssr3	0.347633	0.895	0.851	1.91543e-14	Day3 dead-end	Ssr3
Trp53inp1.1	0.293048	0.5	0.258	1.95961e-14	Day3 dead-end	Trp53inp1
Fbln5.1	0.421517	0.748	0.547	2.58987e-14	Day3 dead-end	Fbln5
Cyb5a.1	0.40222	0.85	0.693	3.16121e-14	Day3 dead-end	Cyb5a
Dhx36.1	0.387818	0.721	0.476	3.18676e-14	Day3 dead-end	Dhx36
Ppfia1.1	0.354829	0.608	0.343	3.3448e-14	Day3 dead-end	Ppfia1
Ano3.1	0.265038	0.34	0.15	3.44623e-14	Day3 dead-end	Ano3
Zcchc6.1	0.340632	0.642	0.396	4.00219e-14	Day3 dead-end	Zcchc6
Arl1	0.366778	0.824	0.706	4.61857e-14	Day3 dead-end	Arl1
Csnk2a2.1	0.337498	0.696	0.457	4.63809e-14	Day3 dead-end	Csnk2a2
Smc1a.1	0.422512	0.776	0.616	4.992e-14	Day3 dead-end	Smc1a
Tbrg1.1	0.387283	0.848	0.789	5.79667e-14	Day3 dead-end	Tbrg1
Dynlt3.1	0.399193	0.75	0.544	5.83329e-14	Day3 dead-end	Dynlt3
Ero1l.1	0.432479	0.572	0.31	6.98037e-14	Day3 dead-end	Ero1l
Ndufb4.1	0.418432	0.824	0.699	7.39719e-14	Day3 dead-end	Ndufb4
Tomm7.1	0.343869	0.845	0.77	8.37483e-14	Day3 dead-end	Tomm7
Ap3b1	0.262107	0.614	0.364	9.10592e-14	Day3 dead-end	Ap3b1
Tcea1.1	0.420016	0.753	0.557	9.20302e-14	Day3 dead-end	Tcea1
Ubr2	0.288656	0.578	0.328	9.52556e-14	Day3 dead-end	Ubr2
Rhoj	0.376886	0.627	0.361	9.85674e-14	Day3 dead-end	Rhoj
Amotl2.1	0.446184	0.745	0.531	1.12221e-13	Day3 dead-end	Amotl2
Rpl36al.1	0.258308	0.94	0.961	1.14661e-13	Day3 dead-end	Rpl36al
Stag2.1	0.312383	0.557	0.319	1.36109e-13	Day3 dead-end	Stag2
Rcn2.1	0.390386	0.807	0.621	1.47041e-13	Day3 dead-end	Rcn2
Col6a2	0.549257	0.642	0.455	1.65725e-13	Day3 dead-end	Col6a2
Aimp1.1	0.340627	0.812	0.676	2.17823e-13	Day3 dead-end	Aimp1
Vps4b.1	0.263248	0.616	0.378	2.23758e-13	Day3 dead-end	Vps4b
Gstm5.1	0.325527	0.618	0.39	2.28498e-13	Day3 dead-end	Gstm5
Fth1	0.431985	0.987	0.999	2.39942e-13	Day3 dead-end	Fth1
Sult1a1.1	0.251023	0.178	0.044	2.40523e-13	Day3 dead-end	Sult1a1
Supt6.1	0.386055	0.676	0.427	2.56533e-13	Day3 dead-end	Supt6
Helz.1	0.261269	0.507	0.27	2.81895e-13	Day3 dead-end	Helz
Capza2.1	0.359331	0.874	0.788	3.0187e-13	Day3 dead-end	Capza2
Nufip2.1	0.315891	0.716	0.462	3.10808e-13	Day3 dead-end	Nufip2
Uqcrh.1	0.281208	0.948	0.974	3.53009e-13	Day3 dead-end	Uqcrh
Tmem176a.1	0.318117	0.613	0.371	3.71376e-13	Day3 dead-end	Tmem176a
Rb1cc1	0.505776	0.752	0.549	3.88704e-13	Day3 dead-end	Rb1cc1
Thrap3.1	0.380237	0.788	0.671	4.21834e-13	Day3 dead-end	Thrap3
Usp8.1	0.306913	0.574	0.306	5.03894e-13	Day3 dead-end	Usp8
Snx4.1	0.493751	0.742	0.505	6.37207e-13	Day3 dead-end	Snx4
Kdm1a.1	0.319601	0.725	0.533	6.70479e-13	Day3 dead-end	Kdm1a
Ndufa1.1	0.413975	0.822	0.673	6.81788e-13	Day3 dead-end	Ndufa1
Arhgef12.1	0.303445	0.623	0.399	7.09984e-13	Day3 dead-end	Arhgef12
Acadl.1	0.326374	0.673	0.442	7.77184e-13	Day3 dead-end	Acadl
Prc1.1	0.591918	0.503	0.327	7.81227e-13	Day3 dead-end	Prc1
Dbn1	0.358202	0.67	0.443	8.97168e-13	Day3 dead-end	Dbn1
Apbb2.1	0.403133	0.729	0.489	1.06407e-12	Day3 dead-end	Apbb2
Sox4.1	0.430568	0.817	0.659	1.11641e-12	Day3 dead-end	Sox4
Soat1	0.36925	0.641	0.41	1.32118e-12	Day3 dead-end	Soat1
Rab18.1	0.355075	0.804	0.655	1.33892e-12	Day3 dead-end	Rab18
Ctr9.1	0.305704	0.616	0.384	1.41372e-12	Day3 dead-end	Ctr9
Wls.1	0.455453	0.843	0.746	1.57975e-12	Day3 dead-end	Wls
Hnrnpd.1	0.382671	0.771	0.691	1.62532e-12	Day3 dead-end	Hnrnpd
Ctxn1	0.300543	0.547	0.305	2.04627e-12	Day3 dead-end	Ctxn1
Tbc1d15.1	0.26228	0.536	0.291	2.04988e-12	Day3 dead-end	Tbc1d15
Akap11.1	0.293389	0.578	0.326	2.6564e-12	Day3 dead-end	Akap11
Sorbs1.1	0.283698	0.464	0.221	3.0599e-12	Day3 dead-end	Sorbs1
Bod1l.1	0.334491	0.711	0.521	3.21107e-12	Day3 dead-end	Bod1l
Appl1	0.273592	0.587	0.35	3.37702e-12	Day3 dead-end	Appl1
Btbd7.1	0.347344	0.665	0.423	4.78657e-12	Day3 dead-end	Btbd7
Uri1.1	0.268242	0.596	0.369	6.56407e-12	Day3 dead-end	Uri1
Ywhaz.1	0.347144	0.918	0.904	7.711e-12	Day3 dead-end	Ywhaz
4921524J17Rik	0.290714	0.529	0.28	8.01961e-12	Day3 dead-end	4921524J17Rik
Lamp2.1	0.413143	0.817	0.669	1.09247e-11	Day3 dead-end	Lamp2
Mbd2.1	0.27689	0.627	0.383	1.19061e-11	Day3 dead-end	Mbd2
Fstl1	0.34014	0.926	0.927	1.26558e-11	Day3 dead-end	Fstl1
Rapgef6.1	0.28577	0.485	0.273	1.42153e-11	Day3 dead-end	Rapgef6
Galnt1.1	0.267734	0.693	0.484	1.43753e-11	Day3 dead-end	Galnt1
Myh11	0.288119	0.109	0.013	1.60677e-11	Day3 dead-end	Myh11
Col3a1.1	0.48104	0.748	0.639	1.62728e-11	Day3 dead-end	Col3a1
Ppic	0.322262	0.828	0.697	1.63682e-11	Day3 dead-end	Ppic
Tmed10.1	0.301776	0.889	0.826	1.77577e-11	Day3 dead-end	Tmed10
Tspan3.1	0.390567	0.812	0.644	1.89108e-11	Day3 dead-end	Tspan3
Wnt5a	0.314527	0.608	0.376	2.13385e-11	Day3 dead-end	Wnt5a
Zfp36l1.1	0.405724	0.636	0.426	2.38333e-11	Day3 dead-end	Zfp36l1
Rap2b.1	0.267299	0.582	0.366	2.38896e-11	Day3 dead-end	Rap2b
Tm9sf2.1	0.356028	0.716	0.501	2.71368e-11	Day3 dead-end	Tm9sf2
Smarca2.1	0.250238	0.459	0.241	3.3408e-11	Day3 dead-end	Smarca2
Mphosph10.1	0.276366	0.593	0.358	3.774e-11	Day3 dead-end	Mphosph10
Gng11.1	0.447203	0.618	0.401	4.12568e-11	Day3 dead-end	Gng11
Rbm27.1	0.300162	0.639	0.382	4.15426e-11	Day3 dead-end	Rbm27
Fundc2	0.351291	0.775	0.627	4.53885e-11	Day3 dead-end	Fundc2
Zfp91.1	0.332035	0.778	0.622	4.70052e-11	Day3 dead-end	Zfp91
Kmt2a.1	0.254361	0.627	0.417	6.02738e-11	Day3 dead-end	Kmt2a
Arhgap29	0.265172	0.598	0.381	6.82056e-11	Day3 dead-end	Arhgap29
Acadm.1	0.283293	0.627	0.407	8.2272e-11	Day3 dead-end	Acadm
Apc.1	0.292707	0.567	0.327	8.46364e-11	Day3 dead-end	Apc
Susd6.1	0.264264	0.515	0.284	8.57563e-11	Day3 dead-end	Susd6
Rest.1	0.303201	0.708	0.494	9.24363e-11	Day3 dead-end	Rest
Prpf40a.1	0.308452	0.804	0.726	9.86285e-11	Day3 dead-end	Prpf40a
Chmp2b.1	0.312083	0.657	0.432	1.00024e-10	Day3 dead-end	Chmp2b
Kdm5b.1	0.275858	0.624	0.378	1.11273e-10	Day3 dead-end	Kdm5b
Csnk1g3	0.284099	0.652	0.431	1.14449e-10	Day3 dead-end	Csnk1g3
Kdelr3	0.279534	0.658	0.427	1.18615e-10	Day3 dead-end	Kdelr3
Atp13a3.1	0.345354	0.68	0.439	1.18705e-10	Day3 dead-end	Atp13a3
F3.1	0.452971	0.605	0.387	1.23235e-10	Day3 dead-end	F3
Spcs2.1	0.360695	0.835	0.706	1.32989e-10	Day3 dead-end	Spcs2
Faf2.1	0.31968	0.68	0.45	1.34116e-10	Day3 dead-end	Faf2
Smarca5.1	0.324699	0.842	0.782	1.37108e-10	Day3 dead-end	Smarca5
Snai2	0.306536	0.474	0.247	1.38556e-10	Day3 dead-end	Snai2
Hadha.1	0.289991	0.708	0.517	1.46648e-10	Day3 dead-end	Hadha
Hmgb1.1	0.441071	0.977	0.973	2.09683e-10	Day3 dead-end	Hmgb1
Map4k4	0.373171	0.824	0.698	2.28991e-10	Day3 dead-end	Map4k4
Ube2q1.1	0.308579	0.644	0.389	2.64551e-10	Day3 dead-end	Ube2q1
Cul3.1	0.31715	0.743	0.569	3.40716e-10	Day3 dead-end	Cul3
Afap1.1	0.317686	0.593	0.345	3.77962e-10	Day3 dead-end	Afap1
Angptl7	0.305794	0.131	0.034	5.56054e-10	Day3 dead-end	Angptl7
Dstn.1	0.402974	0.982	0.987	5.68789e-10	Day3 dead-end	Dstn
Cck	0.73874	0.165	0.048	6.79858e-10	Day3 dead-end	Cck
Tmem167	0.256051	0.905	0.896	6.86384e-10	Day3 dead-end	Tmem167
Ccnd2.1	0.375906	0.953	0.969	7.41447e-10	Day3 dead-end	Ccnd2
Dnajc3.1	0.312321	0.773	0.592	7.96437e-10	Day3 dead-end	Dnajc3
Mbnl2.1	0.392434	0.83	0.759	8.36917e-10	Day3 dead-end	Mbnl2
Wtip.1	0.250635	0.559	0.318	8.39494e-10	Day3 dead-end	Wtip
Nsd1.1	0.297853	0.645	0.434	9.02575e-10	Day3 dead-end	Nsd1
Esyt2	0.348749	0.698	0.508	9.31691e-10	Day3 dead-end	Esyt2
Yy1.1	0.286408	0.737	0.564	1.01154e-09	Day3 dead-end	Yy1
Bptf.1	0.38059	0.747	0.584	1.02245e-09	Day3 dead-end	Bptf
Pgrmc2	0.275352	0.681	0.469	1.05472e-09	Day3 dead-end	Pgrmc2
Myof.1	0.39975	0.845	0.772	1.07929e-09	Day3 dead-end	Myof
Wwc2.1	0.345675	0.775	0.637	1.34904e-09	Day3 dead-end	Wwc2
Egln1.1	0.268696	0.626	0.376	1.57944e-09	Day3 dead-end	Egln1
Chd1.1	0.269841	0.641	0.409	1.6052e-09	Day3 dead-end	Chd1
Cyth3	0.381616	0.69	0.505	1.71808e-09	Day3 dead-end	Cyth3
Sec63	0.337251	0.734	0.592	1.78185e-09	Day3 dead-end	Sec63
Cox7a2l.1	0.250779	0.895	0.899	2.42486e-09	Day3 dead-end	Cox7a2l
Pir.1	0.288309	0.364	0.182	2.45672e-09	Day3 dead-end	Pir
Ostc.1	0.367416	0.855	0.778	2.58047e-09	Day3 dead-end	Ostc
Pdia4.1	0.333238	0.745	0.561	3.13957e-09	Day3 dead-end	Pdia4
Adh5.1	0.291214	0.743	0.552	3.21522e-09	Day3 dead-end	Adh5
Rbms3	0.281423	0.647	0.451	3.81671e-09	Day3 dead-end	Rbms3
Ndfip2.1	0.281916	0.585	0.354	4.13105e-09	Day3 dead-end	Ndfip2
Rbm28	0.263228	0.657	0.433	4.28125e-09	Day3 dead-end	Rbm28
Zfp106.1	0.337373	0.776	0.645	4.5127e-09	Day3 dead-end	Zfp106
Zfp644.1	0.252181	0.632	0.413	4.54738e-09	Day3 dead-end	Zfp644
Phf20l1.1	0.297118	0.658	0.435	5.59941e-09	Day3 dead-end	Phf20l1
Tnks2.1	0.306614	0.694	0.503	5.63726e-09	Day3 dead-end	Tnks2
Col11a1.1	0.388503	0.73	0.556	6.49745e-09	Day3 dead-end	Col11a1
Cdkn1c.1	0.886151	0.498	0.349	7.03245e-09	Day3 dead-end	Cdkn1c
Rsu1	0.322017	0.748	0.624	9.00116e-09	Day3 dead-end	Rsu1
Zranb2.1	0.35404	0.77	0.63	9.01149e-09	Day3 dead-end	Zranb2
Gatad1	0.261197	0.757	0.597	9.0278e-09	Day3 dead-end	Gatad1
Wapl.1	0.311387	0.701	0.477	9.39456e-09	Day3 dead-end	Wapl
Senp5	0.302684	0.595	0.358	9.93854e-09	Day3 dead-end	Senp5
Yaf2	0.266511	0.583	0.343	1.14731e-08	Day3 dead-end	Yaf2
Rock1.1	0.329187	0.804	0.674	1.22345e-08	Day3 dead-end	Rock1
Cox6b1.1	0.263568	0.966	0.979	1.23957e-08	Day3 dead-end	Cox6b1
Ube2b.1	0.299482	0.82	0.73	1.32782e-08	Day3 dead-end	Ube2b
Nexn.1	0.45415	0.672	0.466	1.44174e-08	Day3 dead-end	Nexn
Msrb3.1	0.35168	0.675	0.456	1.48944e-08	Day3 dead-end	Msrb3
Eif1a.1	0.339755	0.828	0.749	1.62834e-08	Day3 dead-end	Eif1a
Ccdc47.1	0.251027	0.652	0.44	1.84981e-08	Day3 dead-end	Ccdc47
Scaf11.1	0.352292	0.784	0.66	2.16686e-08	Day3 dead-end	Scaf11
Copb2.1	0.303681	0.84	0.754	2.22216e-08	Day3 dead-end	Copb2
Tnrc6a.1	0.276829	0.717	0.519	2.31118e-08	Day3 dead-end	Tnrc6a
Tecr.1	0.289631	0.815	0.739	2.53976e-08	Day3 dead-end	Tecr
Tead1	0.351622	0.869	0.823	2.61726e-08	Day3 dead-end	Tead1
Wnk1.1	0.345654	0.842	0.769	2.64778e-08	Day3 dead-end	Wnk1
Hist1h1c.1	0.34183	0.547	0.357	2.65528e-08	Day3 dead-end	Hist1h1c
Cdk2ap1	0.271606	0.681	0.501	2.9465e-08	Day3 dead-end	Cdk2ap1
Bmpr2	0.316828	0.613	0.387	3.01964e-08	Day3 dead-end	Bmpr2
Nucks1.1	0.355682	0.912	0.898	3.23224e-08	Day3 dead-end	Nucks1
Cdkn2a.1	0.426718	0.729	0.592	3.44775e-08	Day3 dead-end	Cdkn2a
Sec11a	0.253805	0.806	0.696	3.70158e-08	Day3 dead-end	Sec11a
Ube2h.1	0.312757	0.598	0.365	4.24076e-08	Day3 dead-end	Ube2h
Galnt18	0.27443	0.448	0.23	4.41402e-08	Day3 dead-end	Galnt18
Myh10.1	0.365712	0.845	0.751	5.20303e-08	Day3 dead-end	Myh10
Hspb1.1	0.39758	0.915	0.802	6.31441e-08	Day3 dead-end	Hspb1
Actn4.1	0.34187	0.923	0.934	7.20817e-08	Day3 dead-end	Actn4
Ccdc50.1	0.304754	0.686	0.479	1.27973e-07	Day3 dead-end	Ccdc50
Mxd4.1	0.287541	0.636	0.435	1.46355e-07	Day3 dead-end	Mxd4
Snx2	0.3065	0.621	0.426	1.96761e-07	Day3 dead-end	Snx2
Rflnb.1	0.331585	0.482	0.281	2.52257e-07	Day3 dead-end	Rflnb
Kif2a	0.276035	0.701	0.524	3.10095e-07	Day3 dead-end	Kif2a
Cul1.1	0.283254	0.727	0.53	3.14232e-07	Day3 dead-end	Cul1
Psip1	0.269951	0.755	0.639	3.88791e-07	Day3 dead-end	Psip1
Rpl22l1.1	0.257968	0.962	0.972	4.7273e-07	Day3 dead-end	Rpl22l1
Nfe2l1	0.345845	0.757	0.555	4.8352e-07	Day3 dead-end	Nfe2l1
Ppp4r2.1	0.265873	0.761	0.584	4.83691e-07	Day3 dead-end	Ppp4r2
Cd47	0.295926	0.686	0.511	5.23854e-07	Day3 dead-end	Cd47
Rhobtb3	0.292063	0.662	0.49	6.48271e-07	Day3 dead-end	Rhobtb3
Lrp1.1	0.372006	0.807	0.755	7.46224e-07	Day3 dead-end	Lrp1
Cggbp1.1	0.311337	0.735	0.573	7.79176e-07	Day3 dead-end	Cggbp1
Ebf1.1	0.258207	0.484	0.311	8.8053e-07	Day3 dead-end	Ebf1
Adam10.1	0.280681	0.688	0.49	1.03839e-06	Day3 dead-end	Adam10
Gnl3	0.268934	0.724	0.578	1.04156e-06	Day3 dead-end	Gnl3
Zfr	0.319851	0.717	0.521	1.35283e-06	Day3 dead-end	Zfr
Bbx	0.273412	0.601	0.38	1.64904e-06	Day3 dead-end	Bbx
Dst.1	0.384378	0.789	0.679	2.3469e-06	Day3 dead-end	Dst
Flrt2.1	0.340331	0.516	0.338	2.37368e-06	Day3 dead-end	Flrt2
Ifitm2	0.315092	0.913	0.933	3.04506e-06	Day3 dead-end	Ifitm2
Gsto1.1	0.267622	0.915	0.865	3.27979e-06	Day3 dead-end	Gsto1
Utp3.1	0.294577	0.729	0.564	4.15797e-06	Day3 dead-end	Utp3
Dync1i2	0.288279	0.843	0.784	4.40795e-06	Day3 dead-end	Dync1i2
Mmp14	0.267445	0.743	0.602	4.59935e-06	Day3 dead-end	Mmp14
Bex3.1	0.333008	0.923	0.895	4.60617e-06	Day3 dead-end	Bex3
Ankrd11.1	0.329634	0.809	0.732	4.94877e-06	Day3 dead-end	Ankrd11
Vdac2	0.265827	0.864	0.819	5.01761e-06	Day3 dead-end	Vdac2
Thbs2	0.275196	0.531	0.335	5.23075e-06	Day3 dead-end	Thbs2
Myadm	0.341368	0.815	0.703	6.27401e-06	Day3 dead-end	Myadm
Copz2	0.256814	0.735	0.581	6.95081e-06	Day3 dead-end	Copz2
Chd4.1	0.295595	0.866	0.848	7.03727e-06	Day3 dead-end	Chd4
Sf3b1.1	0.30123	0.838	0.741	7.71903e-06	Day3 dead-end	Sf3b1
Cap1	0.278061	0.65	0.436	1.04204e-05	Day3 dead-end	Cap1
Tmem106b.1	0.25999	0.616	0.425	1.08719e-05	Day3 dead-end	Tmem106b
Col5a1.1	0.414893	0.791	0.761	1.11864e-05	Day3 dead-end	Col5a1
Snhg6.1	0.264725	0.822	0.682	1.20296e-05	Day3 dead-end	Snhg6
Nupr1.1	0.597746	0.675	0.508	1.20817e-05	Day3 dead-end	Nupr1
Serinc3.1	0.344148	0.621	0.448	1.25585e-05	Day3 dead-end	Serinc3
Birc6.1	0.273	0.73	0.563	1.60303e-05	Day3 dead-end	Birc6
Col1a2.1	0.50789	0.874	0.902	2.3216e-05	Day3 dead-end	Col1a2
Mprip	0.294224	0.838	0.764	2.66456e-05	Day3 dead-end	Mprip
Pam.1	0.335937	0.605	0.409	2.70593e-05	Day3 dead-end	Pam
Gmps.1	0.269103	0.68	0.508	3.52654e-05	Day3 dead-end	Gmps
Vapa.1	0.28938	0.819	0.721	4.24807e-05	Day3 dead-end	Vapa
Thbs1.1	0.413748	0.925	0.883	4.31337e-05	Day3 dead-end	Thbs1
Kif1b.1	0.290895	0.734	0.577	6.46132e-05	Day3 dead-end	Kif1b
Fat1.1	0.335262	0.771	0.621	6.54189e-05	Day3 dead-end	Fat1
Pkn2.1	0.25998	0.724	0.591	6.9322e-05	Day3 dead-end	Pkn2
Atrx.1	0.29425	0.828	0.781	7.00531e-05	Day3 dead-end	Atrx
Ctnna1.1	0.309351	0.85	0.786	8.02683e-05	Day3 dead-end	Ctnna1
Marcks	0.259551	0.925	0.922	8.20894e-05	Day3 dead-end	Marcks
Ppp1r12a	0.281933	0.711	0.586	8.76941e-05	Day3 dead-end	Ppp1r12a
Msn	0.361025	0.94	0.951	9.82303e-05	Day3 dead-end	Msn
Cthrc1.1	0.380268	0.613	0.441	0.000114243	Day3 dead-end	Cthrc1
Adk.1	0.256791	0.706	0.578	0.000116666	Day3 dead-end	Adk
Crabp1.1	0.375609	0.859	0.772	0.000146368	Day3 dead-end	Crabp1
Mpp6.1	0.253527	0.649	0.501	0.000158183	Day3 dead-end	Mpp6
Cdc42bpa	0.25358	0.667	0.5	0.000171903	Day3 dead-end	Cdc42bpa
Epb41l2	0.279223	0.722	0.583	0.000178282	Day3 dead-end	Epb41l2
Tpm1	0.350979	0.997	0.999	0.000179743	Day3 dead-end	Tpm1
Ghitm.1	0.297758	0.788	0.667	0.000182765	Day3 dead-end	Ghitm
Senp6.1	0.308367	0.717	0.541	0.000200875	Day3 dead-end	Senp6
Sec31a.1	0.261449	0.778	0.651	0.000262758	Day3 dead-end	Sec31a
Smim10l1.1	0.2502	0.714	0.533	0.000270313	Day3 dead-end	Smim10l1
March5.1	0.267634	0.734	0.563	0.000272976	Day3 dead-end	2023-03-05
Hmmr.1	0.451439	0.356	0.244	0.000300713	Day3 dead-end	Hmmr
Ncor1.1	0.297887	0.804	0.671	0.000395964	Day3 dead-end	Ncor1
Serpinf1.1	0.317812	0.567	0.389	0.000467246	Day3 dead-end	Serpinf1
Col8a1	0.373651	0.577	0.461	0.000507829	Day3 dead-end	Col8a1
Cast.1	0.284546	0.817	0.728	0.000651229	Day3 dead-end	Cast
Gsk3b	0.254124	0.779	0.637	0.000745299	Day3 dead-end	Gsk3b
Usp14	0.359415	0.753	0.627	0.000760605	Day3 dead-end	Usp14
Acp1.1	0.256161	0.776	0.688	0.000772189	Day3 dead-end	Acp1
Dnm1l	0.266731	0.611	0.395	0.000921254	Day3 dead-end	Dnm1l
Hsp90b1	0.253915	0.949	0.952	0.00103811	Day3 dead-end	Hsp90b1
Fbn1.1	0.386976	0.719	0.58	0.00124531	Day3 dead-end	Fbn1
Atxn10.1	0.273505	0.853	0.781	0.00153961	Day3 dead-end	Atxn10
Actn1	0.320449	0.928	0.914	0.00185671	Day3 dead-end	Actn1
Oxsr1.1	0.255026	0.57	0.408	0.0019328	Day3 dead-end	Oxsr1
Ckap2	0.336815	0.436	0.302	0.00243043	Day3 dead-end	Ckap2
Idi1	0.284897	0.634	0.513	0.00282252	Day3 dead-end	Idi1
Gspt1	0.265223	0.853	0.779	0.00288447	Day3 dead-end	Gspt1
Samd4	0.262409	0.685	0.52	0.00332546	Day3 dead-end	Samd4
Abce1.1	0.310834	0.722	0.578	0.0037544	Day3 dead-end	Abce1
Junb.1	0.258721	0.735	0.567	0.00388518	Day3 dead-end	Junb
Smarcc1	0.279884	0.766	0.683	0.00406117	Day3 dead-end	Smarcc1
Hist1h2bc.1	0.466973	0.784	0.669	0.00429126	Day3 dead-end	Hist1h2bc
Cacybp.1	0.292459	0.85	0.767	0.017034	Day3 dead-end	Cacybp
Hmgcr.1	0.272477	0.606	0.461	0.01933	Day3 dead-end	Hmgcr
Dhx9.1	0.25379	0.691	0.564	0.0195419	Day3 dead-end	Dhx9
Dnajc10.1	0.279151	0.69	0.568	0.0204193	Day3 dead-end	Dnajc10
Cyp51	0.314232	0.722	0.604	0.0368061	Day3 dead-end	Cyp51
Nme2	0.251087	0.779	0.708	0.0476071	Day3 dead-end	Nme2
Csf1	0.304618	0.691	0.573	0.0483542	Day3 dead-end	Csf1
Lgals1.2	1.97593	1	0.998	0	MEF	Lgals1
Pkm.2	1.66483	1	0.958	1.63027e-303	MEF	Pkm
Pfn1.2	1.52084	1	0.982	1.95759e-285	MEF	Pfn1
Lmna.2	1.51907	0.999	0.926	1.95916e-263	MEF	Lmna
S100a4.2	2.24621	0.998	0.763	2.55287e-248	MEF	S100a4
Arhgdia.2	1.35795	0.994	0.856	3.34569e-242	MEF	Arhgdia
Il1rl1.2	2.28123	0.762	0.035	5.05633e-237	MEF	Il1rl1
Ftl1.2	1.08989	1	1	2.88286e-227	MEF	Ftl1
Rpl14.2	0.81751	1	1	8.39013e-207	MEF	Rpl14
Lgals3.2	2.03446	0.875	0.309	3.42265e-204	MEF	Lgals3
mt-Nd1.2	1.19648	0.99	0.978	6.80583e-200	MEF	mt-Nd1
Timp1.2	1.71541	0.96	0.713	1.26978e-195	MEF	Timp1
Capg.2	1.46892	0.89	0.431	1.43468e-193	MEF	Capg
Spp1.2	2.79808	0.888	0.303	4.19908e-192	MEF	Spp1
Fxyd5.2	1.41573	0.745	0.1	2.13289e-186	MEF	Fxyd5
Atp5b.2	0.901285	0.998	0.957	3.22828e-180	MEF	Atp5b
Actg1.2	0.942072	1	0.999	3.16022e-176	MEF	Actg1
Dynlrb1.2	0.99235	0.981	0.874	3.8539e-173	MEF	Dynlrb1
mt-Atp6.2	0.955989	0.998	0.994	9.32562e-172	MEF	mt-Atp6
Vat1.2	1.19426	0.882	0.55	1.22922e-166	MEF	Vat1
Rpl4.2	0.698825	1	0.992	1.30306e-165	MEF	Rpl4
Selenow.2	0.934073	0.999	0.956	2.74187e-164	MEF	Selenow
Vcp.2	0.874283	0.995	0.93	6.8019e-163	MEF	Vcp
Arpc1b.2	0.930309	0.996	0.928	5.00248e-162	MEF	Arpc1b
Eno1.2	1.09372	0.979	0.845	1.7725e-160	MEF	Eno1
Ldha.2	0.928361	0.998	0.949	2.76201e-157	MEF	Ldha
Mif.2	1.06425	0.994	0.95	4.19823e-156	MEF	Mif
Fkbp1a.2	0.969813	0.992	0.923	1.34684e-155	MEF	Fkbp1a
Eif6.2	1.09584	0.936	0.752	3.96489e-150	MEF	Eif6
Tuba1b.2	1.24054	0.984	0.894	8.94241e-150	MEF	Tuba1b
Tubb6.2	1.16426	0.92	0.68	3.23675e-149	MEF	Tubb6
Myl6.2	0.640477	1	0.998	2.75313e-148	MEF	Myl6
Eef2.2	0.670047	1	0.98	9.48472e-148	MEF	Eef2
D8Ertd738e.2	0.883097	0.983	0.869	3.38435e-147	MEF	D8Ertd738e
mt-Co3.2	0.90293	0.998	0.995	3.80855e-147	MEF	mt-Co3
Aldoa.2	0.879468	0.994	0.934	4.20383e-147	MEF	Aldoa
Emp3.2	1.21278	0.951	0.722	5.044e-146	MEF	Emp3
Tpi1.2	0.948516	0.987	0.894	1.10455e-145	MEF	Tpi1
Cct7.2	0.895015	0.971	0.859	3.39128e-145	MEF	Cct7
Gm10073.2	1.08592	0.836	0.507	4.26061e-145	MEF	Gm10073
Eif4a1.2	0.828928	0.997	0.956	4.94499e-141	MEF	Eif4a1
Eef1d.2	0.804597	0.994	0.923	2.72556e-139	MEF	Eef1d
Cavin1.2	0.935453	0.982	0.892	1.55602e-137	MEF	Cavin1
Vim.2	0.80105	1	0.996	2.09349e-137	MEF	Vim
Tubb5.2	0.90376	0.995	0.973	2.0974e-137	MEF	Tubb5
Lrrc32.2	1.10074	0.561	0.087	2.68156e-133	MEF	Lrrc32
Cox6a1.2	0.755573	0.993	0.923	6.78471e-133	MEF	Cox6a1
Eef1g.2	0.731745	1	0.978	1.91709e-132	MEF	Eef1g
Cnn2.2	0.995697	0.99	0.925	2.31928e-131	MEF	Cnn2
Nme1.2	0.825055	0.995	0.935	2.78767e-131	MEF	Nme1
Tagln2.2	1.13272	0.988	0.88	5.73385e-129	MEF	Tagln2
Sh3bgrl3.2	0.991679	0.976	0.847	1.03641e-128	MEF	Sh3bgrl3
Mrpl12.2	0.916897	0.911	0.733	4.56458e-128	MEF	Mrpl12
Rps6.2	0.664073	1	0.996	2.69479e-127	MEF	Rps6
Hmga2.2	1.0169	0.993	0.924	5.62641e-126	MEF	Hmga2
Gapdh.2	0.644957	1	0.992	6.47827e-126	MEF	Gapdh
Oaf.2	1.30895	0.787	0.435	2.50542e-125	MEF	Oaf
Rtn4.2	1.00576	0.975	0.918	9.12913e-125	MEF	Rtn4
Tspo.2	0.961103	0.935	0.756	7.76493e-123	MEF	Tspo
Crlf1.2	1.35419	0.732	0.308	1.33086e-122	MEF	Crlf1
Prmt1.2	0.857321	0.966	0.848	3.72173e-121	MEF	Prmt1
Acot7.2	0.988405	0.815	0.521	5.17233e-121	MEF	Acot7
Timm13.2	0.73176	0.984	0.892	1.31018e-118	MEF	Timm13
Fkbp10.2	1.02992	0.845	0.641	5.98258e-118	MEF	Fkbp10
Col6a3.2	1.2204	0.7	0.224	4.28375e-117	MEF	Col6a3
Pebp1.2	0.694529	0.99	0.917	3.94208e-115	MEF	Pebp1
Gnb2.2	0.691077	0.981	0.893	1.62215e-114	MEF	Gnb2
Aqp1.2	0.933816	0.448	0.006	7.89531e-114	MEF	Aqp1
Ccdc124.2	0.879006	0.896	0.701	4.29453e-113	MEF	Ccdc124
Ddb1.2	0.837859	0.968	0.853	2.56709e-110	MEF	Ddb1
Cfl1.2	0.637899	0.999	0.986	5.87733e-110	MEF	Cfl1
Cox4i1.2	0.521614	1	0.984	7.1924e-110	MEF	Cox4i1
Rpl18a.2	0.401471	1	0.999	3.31733e-109	MEF	Rpl18a
mt-Co1.2	0.972833	0.996	0.99	6.09903e-108	MEF	mt-Co1
Uba1.2	0.749126	0.908	0.77	9.03255e-107	MEF	Uba1
Ddx3y.2	0.598261	0.417	0	1.09352e-106	MEF	Ddx3y
Myl12a.2	0.825275	0.996	0.967	5.22418e-106	MEF	Myl12a
Ap2s1.2	0.712326	0.934	0.826	1.2308e-105	MEF	Ap2s1
Psmb6.2	0.748082	0.956	0.856	1.04851e-103	MEF	Psmb6
Fasn.2	0.95364	0.761	0.485	1.71672e-101	MEF	Fasn
Bin1.2	0.932322	0.842	0.615	2.16264e-101	MEF	Bin1
Bax.2	0.665417	0.995	0.938	3.46222e-101	MEF	Bax
Cd63.2	0.786395	0.975	0.96	5.21508e-101	MEF	Cd63
Cd44.2	1.2329	0.916	0.813	1.14097e-100	MEF	Cd44
Eif2s3y.2	0.496097	0.345	0	1.53747e-100	MEF	Eif2s3y
Capns1.2	0.632454	0.973	0.905	4.78921e-99	MEF	Capns1
Gm2115.2	0.843618	0.559	0.143	2.31786e-97	MEF	Gm2115
Rac1.2	0.656566	0.963	0.874	1.08104e-96	MEF	Rac1
Eif5a.2	0.727169	0.998	0.973	1.26779e-95	MEF	Eif5a
Cd24a.2	1.08755	0.753	0.468	1.52188e-95	MEF	Cd24a
Ranbp1.2	0.920439	0.981	0.914	2.0311e-95	MEF	Ranbp1
Fus.2	0.705975	0.951	0.853	4.34831e-95	MEF	Fus
Psap.2	0.878053	0.9	0.822	7.27353e-95	MEF	Psap
Sept9.2	0.896391	0.705	0.383	1.88472e-94	MEF	2023-09-09
Fam129b.2	0.792514	0.718	0.432	1.54888e-93	MEF	Fam129b
Kpnb1.2	0.781716	0.928	0.796	2.2891e-93	MEF	Kpnb1
Gadd45gip1.2	0.750205	0.844	0.682	3.43667e-93	MEF	Gadd45gip1
Emp1.2	0.962154	0.907	0.781	5.30092e-93	MEF	Emp1
Gm9493.2	0.697039	0.519	0.134	7.57426e-93	MEF	Gm9493
Calm3.2	0.720029	0.931	0.801	1.45054e-92	MEF	Calm3
Ptbp1.2	0.78392	0.848	0.677	6.99223e-90	MEF	Ptbp1
Dap.2	0.847253	0.901	0.769	1.83201e-89	MEF	Dap
Clic1.2	0.63623	0.994	0.948	2.19047e-88	MEF	Clic1
Prpf19.2	0.750672	0.786	0.579	2.44492e-88	MEF	Prpf19
Ap2m1.2	0.622828	0.914	0.81	3.05399e-88	MEF	Ap2m1
Fscn1.2	0.836876	0.945	0.816	7.69256e-88	MEF	Fscn1
Serpine1.2	1.44942	0.785	0.448	3.61476e-87	MEF	Serpine1
Trim28.2	0.708771	0.799	0.621	1.56391e-86	MEF	Trim28
Psmb3.2	0.622189	0.956	0.88	1.94952e-86	MEF	Psmb3
Tpm2.2	0.867055	0.997	0.951	4.62126e-85	MEF	Tpm2
Ptgs2.2	1.04059	0.503	0.144	1.74724e-84	MEF	Ptgs2
Lsm4.2	0.782365	0.937	0.79	1.18194e-82	MEF	Lsm4
Rpl9-ps6.2	0.804931	0.595	0.247	4.83318e-82	MEF	Rpl9-ps6
Mrpl54.2	0.710599	0.923	0.797	6.12528e-82	MEF	Mrpl54
Tmem160.2	0.68931	0.901	0.769	2.71857e-81	MEF	Tmem160
Fbl.2	0.737827	0.852	0.703	4.5681e-81	MEF	Fbl
Ran.2	0.724871	0.995	0.947	5.3011e-81	MEF	Ran
Ctsb.2	0.795704	0.9	0.836	6.20289e-80	MEF	Ctsb
Eif3b.2	0.692219	0.898	0.766	1.54724e-79	MEF	Eif3b
Dynll1.2	0.617281	0.998	0.966	5.09765e-79	MEF	Dynll1
Snrpb.2	0.685054	0.928	0.829	5.14886e-79	MEF	Snrpb
Acly.2	0.730274	0.757	0.599	8.51297e-79	MEF	Acly
Hspa9.2	0.623254	0.949	0.848	1.08709e-78	MEF	Hspa9
Rexo2.2	0.656118	0.952	0.858	1.6195e-78	MEF	Rexo2
Gnb1.2	0.658446	0.965	0.895	2.61772e-78	MEF	Gnb1
Angptl2.2	0.754097	0.515	0.171	7.00781e-78	MEF	Angptl2
Zyx.2	0.805865	0.892	0.712	7.02211e-78	MEF	Zyx
Arhgdib.2	0.943258	0.892	0.694	1.52169e-77	MEF	Arhgdib
Mea1.2	0.663969	0.76	0.603	1.93308e-77	MEF	Mea1
Rhoc.2	0.644194	0.968	0.885	2.52455e-77	MEF	Rhoc
Cd248.2	0.939733	0.64	0.316	4.89011e-77	MEF	Cd248
Crabp2.2	0.808246	0.389	0.05	1.26679e-76	MEF	Crabp2
Csrp1.2	0.90913	0.887	0.698	1.37145e-76	MEF	Csrp1
Timp2.2	0.731017	0.969	0.96	5.5972e-76	MEF	Timp2
Park7.2	0.622204	0.962	0.865	1.07321e-75	MEF	Park7
Cspg4.2	0.641932	0.435	0.09	1.09068e-75	MEF	Cspg4
Ap1s1.2	0.591051	0.843	0.705	1.79227e-75	MEF	Ap1s1
Tnk2.2	0.71858	0.555	0.241	2.89923e-75	MEF	Tnk2
Atp5o.1.2	0.573778	0.98	0.906	1.81229e-74	MEF	Atp5o.1
Swi5.2	0.546373	0.974	0.902	1.84235e-74	MEF	Swi5
Aebp1.2	0.84588	0.818	0.566	2.84774e-74	MEF	Aebp1
Rps6ka4.2	0.644699	0.562	0.261	5.55299e-74	MEF	Rps6ka4
Wdr1.2	0.646453	0.931	0.843	8.52781e-74	MEF	Wdr1
Pcbp4.2	0.674449	0.765	0.622	1.53274e-73	MEF	Pcbp4
Psmd3.2	0.682025	0.792	0.624	1.59699e-73	MEF	Psmd3
Rpl27-ps3.2	0.688344	0.59	0.289	1.63093e-73	MEF	Rpl27-ps3
Kcnn4.2	0.533491	0.325	0.008	4.36686e-73	MEF	Kcnn4
Nhp2.2	0.692849	0.868	0.749	6.26127e-73	MEF	Nhp2
Gdi2.2	0.611235	0.961	0.875	1.39612e-72	MEF	Gdi2
Unc5c.2	0.566148	0.377	0.032	6.3489e-72	MEF	Unc5c
H13.2	0.761909	0.811	0.681	6.54766e-72	MEF	H13
Rcc2.2	0.64127	0.717	0.546	8.07427e-72	MEF	Rcc2
Ehd1.2	0.628063	0.782	0.661	3.88615e-71	MEF	Ehd1
Rpl13a.2	0.532297	0.988	0.942	1.11155e-70	MEF	Rpl13a
Npm3.2	0.693424	0.818	0.647	1.22163e-69	MEF	Npm3
Bgn.1	0.7486	0.971	0.938	2.15827e-69	MEF	Bgn
Ncln.2	0.693255	0.639	0.37	2.67896e-69	MEF	Ncln
Mrps6.2	0.746066	0.785	0.638	2.66151e-68	MEF	Mrps6
Hcfc1r1.2	0.669296	0.894	0.729	2.95638e-68	MEF	Hcfc1r1
Flnc.2	0.821487	0.755	0.591	3.44108e-68	MEF	Flnc
Reep5.2	0.640204	0.907	0.829	4.82758e-68	MEF	Reep5
Fabp3.2	0.57573	0.344	0.052	1.01083e-67	MEF	Fabp3
Igfbp6.2	0.8047	0.555	0.237	1.41099e-66	MEF	Igfbp6
Ppp4c.2	0.651324	0.738	0.564	1.5603e-66	MEF	Ppp4c
Jpt1.2	0.700104	0.927	0.844	1.22604e-65	MEF	Jpt1
Ehbp1l1.2	0.736298	0.62	0.334	8.11363e-65	MEF	Ehbp1l1
Copg1.2	0.54625	0.753	0.632	8.86564e-65	MEF	Copg1
Eno3.2	0.769885	0.419	0.128	9.38102e-65	MEF	Eno3
Mapk13.2	0.543219	0.348	0.033	1.08836e-64	MEF	Mapk13
Anapc11.2	0.638773	0.768	0.61	1.43635e-64	MEF	Anapc11
Ass1.2	0.949664	0.567	0.259	1.72833e-64	MEF	Ass1
Tmem238.2	0.702604	0.571	0.283	1.85127e-64	MEF	Tmem238
G3bp1.2	0.615459	0.909	0.812	1.9316e-64	MEF	G3bp1
Selenoh.2	0.837952	0.927	0.788	8.02771e-64	MEF	Selenoh
Nop53.2	0.618434	0.804	0.669	9.07081e-64	MEF	Nop53
Nudc.2	0.638808	0.905	0.794	1.42866e-63	MEF	Nudc
Glrx5.2	0.607161	0.882	0.776	4.09915e-63	MEF	Glrx5
Mbd3.2	0.622895	0.862	0.754	5.08612e-63	MEF	Mbd3
Ubc.2	0.590599	0.964	0.94	5.41747e-63	MEF	Ubc
Lsm7.2	0.58493	0.846	0.736	6.26618e-63	MEF	Lsm7
U2af1.2	0.675863	0.891	0.778	8.65822e-63	MEF	U2af1
Uqcrc1.2	0.56654	0.871	0.77	1.72787e-62	MEF	Uqcrc1
Gm10036.2	0.412467	0.293	0.019	1.91719e-62	MEF	Gm10036
Rad23b.2	0.552363	0.852	0.742	3.89472e-62	MEF	Rad23b
Akt1.2	0.601557	0.827	0.714	4.71787e-62	MEF	Akt1
Sncg.2	0.826541	0.293	0.031	5.34035e-62	MEF	Sncg
Mdh2.2	0.588464	0.95	0.868	5.36798e-62	MEF	Mdh2
Cct3.2	0.559153	0.956	0.868	5.47177e-62	MEF	Cct3
Dclk1.2	0.546389	0.409	0.133	7.35991e-62	MEF	Dclk1
Glipr2.2	0.621579	0.895	0.778	7.72196e-62	MEF	Glipr2
Plec.2	0.739371	0.914	0.84	1.41356e-61	MEF	Plec
Fkbp4.2	0.644714	0.818	0.68	2.36141e-61	MEF	Fkbp4
Lrrc59.2	0.579859	0.884	0.753	7.30861e-61	MEF	Lrrc59
Bag6.2	0.577699	0.718	0.58	2.97234e-60	MEF	Bag6
Dpysl2.2	0.552888	0.712	0.56	1.26332e-59	MEF	Dpysl2
mt-Co2.2	0.506993	0.994	0.989	4.76247e-59	MEF	mt-Co2
Tuba4a.2	0.567244	0.427	0.138	6.3158e-59	MEF	Tuba4a
Aars.2	0.675872	0.717	0.516	7.95044e-59	MEF	Aars
Hspg2.2	0.717903	0.849	0.747	1.06515e-58	MEF	Hspg2
Ptpa.2	0.663128	0.713	0.506	2.27106e-58	MEF	Ptpa
Gpi1.2	0.571259	0.893	0.802	2.42595e-58	MEF	Gpi1
Nt5c.2	0.602336	0.846	0.744	3.46381e-58	MEF	Nt5c
Trps1.2	0.697725	0.472	0.206	4.08378e-58	MEF	Trps1
Hdgf.2	0.549017	0.938	0.859	1.55547e-57	MEF	Hdgf
Rnh1.2	0.671743	0.86	0.749	2.00458e-57	MEF	Rnh1
Cavin2.2	0.844621	0.838	0.646	1.15103e-56	MEF	Cavin2
Psma1.2	0.536231	0.809	0.72	1.44752e-56	MEF	Psma1
Tmed1.2	0.630269	0.622	0.416	2.33834e-56	MEF	Tmed1
Kars.2	0.62609	0.687	0.494	2.40877e-56	MEF	Kars
Gpc1.2	0.617537	0.492	0.201	2.41926e-56	MEF	Gpc1
Nol12.2	0.607376	0.719	0.57	4.38739e-56	MEF	Nol12
Raly.2	0.495569	0.858	0.772	1.19503e-55	MEF	Raly
Ube2s.2	0.721149	0.958	0.879	1.69685e-55	MEF	Ube2s
Twist2.2	0.746718	0.578	0.314	1.77154e-55	MEF	Twist2
Ppp1cb.2	0.502528	0.796	0.692	2.16429e-55	MEF	Ppp1cb
Tgfbi.2	0.633936	0.341	0.078	2.44436e-55	MEF	Tgfbi
S100a11.1	0.472353	1	0.998	3.25061e-55	MEF	S100a11
Efemp2.2	0.577367	0.841	0.774	6.54433e-55	MEF	Efemp2
Pdpn.2	0.733336	0.605	0.304	6.75111e-55	MEF	Pdpn
Rab7.2	0.5582	0.842	0.753	7.72794e-55	MEF	Rab7
Anxa6.2	0.668807	0.853	0.754	7.77694e-55	MEF	Anxa6
Cavin3.2	0.730798	0.833	0.639	1.41101e-54	MEF	Cavin3
Arl2.2	0.552807	0.682	0.537	6.45166e-54	MEF	Arl2
Rnf187.2	0.562109	0.807	0.694	6.47625e-54	MEF	Rnf187
Ptov1.2	0.535091	0.86	0.768	7.73914e-54	MEF	Ptov1
Ewsr1.2	0.505127	0.822	0.736	8.80918e-54	MEF	Ewsr1
Ppp1ca.2	0.521461	0.957	0.878	1.5296e-53	MEF	Ppp1ca
Vars.2	0.666568	0.734	0.531	2.21e-53	MEF	Vars
Mrc2.2	0.64165	0.528	0.276	3.77899e-53	MEF	Mrc2
Pdlim7.2	0.559367	0.806	0.679	4.97285e-53	MEF	Pdlim7
Dynll2.2	0.540947	0.849	0.746	5.61046e-53	MEF	Dynll2
Bdnf.2	0.753706	0.597	0.362	5.97705e-53	MEF	Bdnf
Sar1a.2	0.497165	0.872	0.782	9.16635e-53	MEF	Sar1a
Clpp.2	0.572476	0.708	0.565	1.04036e-52	MEF	Clpp
Pfdn2.2	0.552357	0.865	0.766	1.04813e-52	MEF	Pfdn2
B2m.2	0.564418	0.913	0.869	1.14598e-52	MEF	B2m
Pbx1.2	0.717419	0.736	0.609	1.35562e-52	MEF	Pbx1
Pgk1.2	0.51937	0.973	0.924	2.17839e-52	MEF	Pgk1
Ctbp1.2	0.54243	0.765	0.654	2.93484e-52	MEF	Ctbp1
Rpn2.2	0.536955	0.853	0.788	6.65786e-52	MEF	Rpn2
Pmf1.2	0.556239	0.535	0.301	9.44059e-52	MEF	Pmf1
Mrpl28.2	0.574071	0.825	0.696	2.66109e-51	MEF	Mrpl28
Hspb6.2	0.438751	0.35	0.096	3.23972e-51	MEF	Hspb6
Ddx39.2	0.702248	0.757	0.576	3.48092e-51	MEF	Ddx39
Dnlz.2	0.584667	0.758	0.625	3.5897e-51	MEF	Dnlz
Flna.1	0.573259	0.954	0.909	5.49881e-51	MEF	Flna
Anxa2.1	0.377072	0.999	0.985	2.1094e-50	MEF	Anxa2
Capzb.2	0.466936	0.98	0.922	2.526e-50	MEF	Capzb
Ppp2r1a.2	0.507069	0.801	0.708	7.16424e-50	MEF	Ppp2r1a
Bcat1.2	0.583138	0.522	0.241	9.05969e-50	MEF	Bcat1
Tsen34.2	0.573428	0.799	0.7	1.39836e-49	MEF	Tsen34
Sec61a1.2	0.689664	0.766	0.655	4.90037e-49	MEF	Sec61a1
Cdc37.2	0.480109	0.955	0.872	6.44583e-49	MEF	Cdc37
Sympk.2	0.59254	0.573	0.356	6.45624e-49	MEF	Sympk
Ssr1.2	0.600855	0.821	0.735	9.7065e-49	MEF	Ssr1
Nrp2.2	0.535395	0.4	0.135	2.1072e-48	MEF	Nrp2
Dok1.2	0.591767	0.575	0.367	3.40902e-48	MEF	Dok1
Psmb7.2	0.559452	0.849	0.77	3.92345e-48	MEF	Psmb7
Ptp4a1.2	0.535995	0.752	0.645	1.12746e-47	MEF	Ptp4a1
Zcchc17.2	0.538867	0.75	0.636	3.38196e-47	MEF	Zcchc17
Mpv17l2.2	0.559885	0.562	0.371	3.4249e-47	MEF	Mpv17l2
Ecm1.2	0.706056	0.562	0.33	3.94346e-47	MEF	Ecm1
Cav1.1	0.573169	0.817	0.629	2.03629e-46	MEF	Cav1
Lpar1.2	0.54451	0.433	0.18	2.08642e-46	MEF	Lpar1
Grb14.2	0.571961	0.481	0.208	2.35623e-46	MEF	Grb14
Sdhb.2	0.516298	0.852	0.778	2.59233e-46	MEF	Sdhb
Bud31.2	0.547482	0.753	0.648	2.77063e-46	MEF	Bud31
Rpl3.2	0.351842	1	0.996	3.15972e-46	MEF	Rpl3
Ehd2.2	0.535004	0.776	0.641	7.14566e-46	MEF	Ehd2
Use1.2	0.55683	0.783	0.683	7.33495e-46	MEF	Use1
Gja1.2	0.875733	0.691	0.544	8.17092e-46	MEF	Gja1
Gm9844.2	0.34499	0.284	0.059	1.63744e-45	MEF	Gm9844
Clta.2	0.445101	0.981	0.922	3.00982e-45	MEF	Clta
Mfge8.2	0.628133	0.869	0.793	3.55031e-45	MEF	Mfge8
Gabarap.2	0.503014	0.982	0.922	3.72532e-45	MEF	Gabarap
Atp6ap1.2	0.58537	0.7	0.551	8.1876e-45	MEF	Atp6ap1
Wdr18.2	0.552454	0.678	0.541	8.27139e-45	MEF	Wdr18
Nrp1.2	0.652336	0.67	0.499	1.53077e-44	MEF	Nrp1
Tomm40.2	0.504809	0.799	0.695	1.71437e-44	MEF	Tomm40
Mrfap1.2	0.415436	0.979	0.927	1.72512e-44	MEF	Mrfap1
Avpi1.2	0.588152	0.706	0.615	2.00814e-44	MEF	Avpi1
Prelid1.2	0.449962	0.966	0.9	3.30174e-44	MEF	Prelid1
Tardbp.2	0.566634	0.854	0.762	3.3923e-44	MEF	Tardbp
Itgav.2	0.611795	0.787	0.695	3.76182e-44	MEF	Itgav
Nqo1.2	0.639336	0.428	0.157	5.15365e-44	MEF	Nqo1
Speg.2	0.402781	0.317	0.072	5.46332e-44	MEF	Speg
Cks1b.2	0.631512	0.858	0.741	6.76572e-44	MEF	Cks1b
Hbegf.2	0.839196	0.597	0.411	2.02172e-43	MEF	Hbegf
Cuta.2	0.554529	0.763	0.656	2.07258e-43	MEF	Cuta
Ubl4a.2	0.526526	0.718	0.607	4.56814e-43	MEF	Ubl4a
Sema3c.2	0.527938	0.355	0.107	4.90542e-43	MEF	Sema3c
Tspan4.2	0.582746	0.821	0.747	4.96152e-43	MEF	Tspan4
Eif4h.2	0.518893	0.902	0.811	5.45767e-43	MEF	Eif4h
Pfdn5.2	0.438285	0.972	0.896	7.41328e-43	MEF	Pfdn5
Mbnl1.2	0.50667	0.866	0.796	8.22415e-43	MEF	Mbnl1
Ndufv1.2	0.477801	0.698	0.603	1.51272e-42	MEF	Ndufv1
Mmp2.2	0.623998	0.464	0.216	1.83446e-42	MEF	Mmp2
Anp32b.2	0.597863	0.976	0.897	3.46192e-42	MEF	Anp32b
Calr.2	0.496718	0.964	0.953	4.80522e-42	MEF	Calr
Mrgprf.1	0.268737	0.184	0.002	5.81397e-42	MEF	Mrgprf
Tpgs1.2	0.482058	0.569	0.43	6.73883e-42	MEF	Tpgs1
Penk.2	0.578771	0.197	0.009	1.1406e-41	MEF	Penk
Ndufb7.2	0.397144	0.961	0.899	2.2748e-41	MEF	Ndufb7
Znhit1.2	0.53048	0.683	0.571	2.60833e-41	MEF	Znhit1
Tm4sf1.2	0.783599	0.885	0.773	2.76789e-41	MEF	Tm4sf1
Aimp2.2	0.504706	0.587	0.439	5.51311e-41	MEF	Aimp2
Rnf126.2	0.529829	0.599	0.429	6.29122e-41	MEF	Rnf126
Ncs1.2	0.510651	0.568	0.387	8.44178e-41	MEF	Ncs1
Rhoa.1	0.423198	0.981	0.931	1.19977e-40	MEF	Rhoa
Copz1.2	0.563608	0.689	0.562	2.76745e-40	MEF	Copz1
Ftl1-ps1.2	0.5436	0.777	0.648	3.28581e-40	MEF	Ftl1-ps1
Hnrnph1.2	0.517988	0.852	0.755	3.63495e-40	MEF	Hnrnph1
Psmc4.2	0.453045	0.813	0.729	3.93707e-40	MEF	Psmc4
Loxl1.1	0.519309	0.74	0.521	8.5191e-40	MEF	Loxl1
Banf1.2	0.526809	0.858	0.77	1.14108e-39	MEF	Banf1
Fosl2.2	0.619937	0.64	0.494	1.3668e-39	MEF	Fosl2
Gchfr.2	0.53787	0.321	0.103	1.55421e-39	MEF	Gchfr
Rbm42.2	0.483541	0.677	0.564	2.48349e-39	MEF	Rbm42
Slc39a7.2	0.530201	0.763	0.687	2.76676e-39	MEF	Slc39a7
Fkbp8.2	0.521566	0.771	0.672	2.96387e-39	MEF	Fkbp8
Sssca1.2	0.477135	0.679	0.582	3.48228e-39	MEF	Sssca1
Slc7a5.2	0.384777	0.323	0.103	3.53265e-39	MEF	Slc7a5
Atp5d.2	0.355396	0.99	0.942	3.77792e-39	MEF	Atp5d
Ak1.2	0.522286	0.713	0.602	4.06292e-39	MEF	Ak1
[truncated: 657 more rows]

## Sheet: uniquely enriched genes
	avg_log2FC	pct.1	pct.2	p_val_adj	cluster	gene
Calml4	0.672557	0.557	0.038	9.29365e-124	Day3 reprogramming	Calml4
Stxbp6	0.692415	0.605	0.081	7.9659e-120	Day3 reprogramming	Stxbp6
Spint2	0.859732	0.565	0.066	2.30112e-117	Day3 reprogramming	Spint2
Bex4	1.06076	0.468	0.017	7.25305e-115	Day3 reprogramming	Bex4
Tuft1	0.588154	0.511	0.032	5.95026e-114	Day3 reprogramming	Tuft1
Frmd4b	0.490614	0.418	0.012	4.12389e-103	Day3 reprogramming	Frmd4b
Parm1	0.573067	0.46	0.026	1.34155e-102	Day3 reprogramming	Parm1
Baiap2l1	0.584444	0.58	0.085	7.30594e-102	Day3 reprogramming	Baiap2l1
Hipk2	0.612662	0.639	0.17	2.99127e-96	Day3 reprogramming	Hipk2
Fam129a	0.663946	0.575	0.104	9.29176e-96	Day3 reprogramming	Fam129a
Myo6	0.531261	0.607	0.113	3.63073e-93	Day3 reprogramming	Myo6
Itga1	0.508436	0.476	0.05	8.97675e-93	Day3 reprogramming	Itga1
Atp1b1	0.962303	0.742	0.337	5.17862e-92	Day3 reprogramming	Atp1b1
Mtus1	0.534913	0.523	0.081	2.86112e-91	Day3 reprogramming	Mtus1
Ezr	0.87498	0.787	0.38	1.59997e-90	Day3 reprogramming	Ezr
Fgb	1.34895	0.376	0.008	3.4678e-89	Day3 reprogramming	Fgb
Galnt11	0.337893	0.488	0.075	1.9393e-88	Day3 reprogramming	Galnt11
Lsr	0.484136	0.39	0.011	6.36553e-88	Day3 reprogramming	Lsr
Plekhh2	0.594437	0.666	0.232	8.08399e-88	Day3 reprogramming	Plekhh2
Abat	0.421936	0.433	0.027	6.89569e-87	Day3 reprogramming	Abat
Pawr	0.49095	0.544	0.11	1.15653e-86	Day3 reprogramming	Pawr
F11r	0.415319	0.454	0.049	3.3453e-86	Day3 reprogramming	F11r
Atf3	0.43908	0.403	0.039	4.57895e-86	Day3 reprogramming	Atf3
Stim1	0.436417	0.549	0.109	3.68025e-83	Day3 reprogramming	Stim1
Ephx2	0.630164	0.398	0.028	3.35802e-82	Day3 reprogramming	Ephx2
Nedd9	0.523122	0.571	0.141	4.3868e-82	Day3 reprogramming	Nedd9
Slc9a3r1	0.492361	0.624	0.179	1.46256e-81	Day3 reprogramming	Slc9a3r1
Klhl13	0.483347	0.501	0.093	1.0397e-80	Day3 reprogramming	Klhl13
Ube2q2	0.432719	0.603	0.178	2.9384e-80	Day3 reprogramming	Ube2q2
Tcp11l1	0.679982	0.617	0.195	1.96515e-77	Day3 reprogramming	Tcp11l1
Agap1	0.452811	0.574	0.154	3.05277e-77	Day3 reprogramming	Agap1
Paics	0.72258	0.898	0.694	1.34753e-75	Day3 reprogramming	Paics
Smim1	0.469772	0.456	0.074	2.45585e-75	Day3 reprogramming	Smim1
Vps13c	0.410901	0.456	0.077	7.40218e-75	Day3 reprogramming	Vps13c
Acsl1	0.708349	0.524	0.117	4.51231e-73	Day3 reprogramming	Acsl1
Cenpv	0.343589	0.479	0.1	4.64816e-72	Day3 reprogramming	Cenpv
Etl4	0.363058	0.446	0.063	4.84001e-72	Day3 reprogramming	Etl4
Sh3d19	0.474606	0.597	0.159	6.89265e-72	Day3 reprogramming	Sh3d19
Depdc7	0.337219	0.323	0.015	8.81313e-72	Day3 reprogramming	Depdc7
Anxa3	0.664015	0.964	0.925	4.75458e-71	Day3 reprogramming	Anxa3
Cp	0.569366	0.371	0.038	3.20715e-70	Day3 reprogramming	Cp
Ralgps2	0.378283	0.405	0.044	5.01674e-70	Day3 reprogramming	Ralgps2
Rps27l	0.440883	0.996	0.998	5.76701e-70	Day3 reprogramming	Rps27l
Mlph	0.377733	0.322	0.013	1.00829e-69	Day3 reprogramming	Mlph
Kmt5a	0.730498	0.858	0.599	4.30815e-69	Day3 reprogramming	Kmt5a
2200002D01Rik	1.00425	0.923	0.789	2.10514e-68	Day3 reprogramming	2200002D01Rik
Dpep1	0.417297	0.355	0.032	7.55264e-67	Day3 reprogramming	Dpep1
Mpp7	0.309334	0.414	0.058	8.71433e-67	Day3 reprogramming	Mpp7
Arhgef5	0.517091	0.64	0.264	8.8107e-67	Day3 reprogramming	Arhgef5
Lgals9	0.373369	0.407	0.059	6.01363e-66	Day3 reprogramming	Lgals9
Shisa2	0.314304	0.299	0.016	1.55492e-64	Day3 reprogramming	Shisa2
Rasgef1b	0.287784	0.324	0.019	1.87871e-63	Day3 reprogramming	Rasgef1b
Proser2	0.28433	0.319	0.021	2.27163e-63	Day3 reprogramming	Proser2
Cxxc4	0.315965	0.325	0.022	2.76488e-63	Day3 reprogramming	Cxxc4
Stard10	0.406714	0.516	0.089	3.30957e-63	Day3 reprogramming	Stard10
Klf5	0.536683	0.623	0.223	2.23843e-62	Day3 reprogramming	Klf5
Dapk1	0.321671	0.35	0.043	2.57485e-62	Day3 reprogramming	Dapk1
Hnf4a	0.254894	0.276	0.005	1.02538e-61	Day3 reprogramming	Hnf4a
Arap2	0.296277	0.424	0.082	1.46904e-61	Day3 reprogramming	Arap2
Hsf2	0.385502	0.494	0.129	1.61683e-61	Day3 reprogramming	Hsf2
S100a1	0.782266	0.718	0.341	2.29547e-61	Day3 reprogramming	S100a1
Vgll4	0.394768	0.544	0.161	1.17113e-60	Day3 reprogramming	Vgll4
Bex2	0.618851	0.383	0.063	6.05829e-60	Day3 reprogramming	Bex2
Kitl	0.416852	0.49	0.142	6.12433e-60	Day3 reprogramming	Kitl
Ifit2	0.518975	0.394	0.059	1.12871e-59	Day3 reprogramming	Ifit2
Angptl4	0.519612	0.336	0.044	1.27231e-59	Day3 reprogramming	Angptl4
Fam210b	0.39143	0.483	0.113	1.68285e-59	Day3 reprogramming	Fam210b
Tmem87a	0.335519	0.404	0.074	2.43848e-59	Day3 reprogramming	Tmem87a
Ifi27l2b	0.311721	0.288	0.014	8.73219e-59	Day3 reprogramming	Ifi27l2b
Creg1	0.362712	0.521	0.144	1.91782e-58	Day3 reprogramming	Creg1
Zfp386	0.297967	0.478	0.137	2.81138e-58	Day3 reprogramming	Zfp386
Cachd1	0.370793	0.564	0.181	3.21589e-58	Day3 reprogramming	Cachd1
Fas	0.329136	0.402	0.076	8.71564e-58	Day3 reprogramming	Fas
Myo1e	0.460796	0.65	0.264	2.58798e-57	Day3 reprogramming	Myo1e
Abcc5	0.518875	0.608	0.211	3.02257e-57	Day3 reprogramming	Abcc5
Camk2n1	0.294863	0.334	0.044	3.18474e-57	Day3 reprogramming	Camk2n1
Mgst2	0.27005	0.326	0.044	3.36381e-57	Day3 reprogramming	Mgst2
Ak3	0.491023	0.619	0.221	2.91595e-56	Day3 reprogramming	Ak3
Bace2	0.318418	0.294	0.018	3.3081e-56	Day3 reprogramming	Bace2
Tspan8	0.392033	0.238	0.005	4.30846e-56	Day3 reprogramming	Tspan8
Tspan13	0.452987	0.41	0.088	5.23568e-56	Day3 reprogramming	Tspan13
Cd55	0.571844	0.416	0.095	9.54613e-56	Day3 reprogramming	Cd55
Klc4	0.278574	0.392	0.064	1.80491e-55	Day3 reprogramming	Klc4
Zfp830	0.259922	0.484	0.132	3.65212e-55	Day3 reprogramming	Zfp830
Osbpl6	0.283148	0.348	0.048	3.91808e-55	Day3 reprogramming	Osbpl6
Sulf2	0.555973	0.769	0.433	5.17428e-55	Day3 reprogramming	Sulf2
Fam60a	0.381437	0.535	0.143	2.52003e-54	Day3 reprogramming	Fam60a
Plod2	0.518823	0.66	0.258	3.41083e-54	Day3 reprogramming	Plod2
Prdx1	0.382437	0.994	0.991	4.36046e-54	Day3 reprogramming	Prdx1
Vldlr	0.4352	0.351	0.064	1.24876e-53	Day3 reprogramming	Vldlr
Smpd3	0.280894	0.249	0.012	2.16466e-53	Day3 reprogramming	Smpd3
Tmcc3	0.361159	0.496	0.161	3.08428e-53	Day3 reprogramming	Tmcc3
Lurap1l	0.399405	0.547	0.186	6.41697e-53	Day3 reprogramming	Lurap1l
Ubxn2a	0.284664	0.46	0.115	7.36539e-53	Day3 reprogramming	Ubxn2a
Itga8	0.348784	0.313	0.046	8.33539e-53	Day3 reprogramming	Itga8
Plat	0.517867	0.679	0.293	1.02765e-52	Day3 reprogramming	Plat
Mcc	0.373518	0.461	0.14	1.80395e-52	Day3 reprogramming	Mcc
Rel	0.313837	0.419	0.082	2.06823e-52	Day3 reprogramming	Rel
Mpzl2	0.329094	0.288	0.029	2.20815e-52	Day3 reprogramming	Mpzl2
Clmn	0.296383	0.284	0.024	2.57093e-52	Day3 reprogramming	Clmn
Mysm1	0.397072	0.609	0.204	2.93611e-52	Day3 reprogramming	Mysm1
Rpl7	0.320593	0.999	0.999	4.10993e-52	Day3 reprogramming	Rpl7
Cep290	0.435731	0.585	0.226	5.14494e-52	Day3 reprogramming	Cep290
Polk	0.408513	0.572	0.204	8.96032e-52	Day3 reprogramming	Polk
Pgm3	0.324164	0.565	0.214	1.02307e-51	Day3 reprogramming	Pgm3
Fbxo34	0.291247	0.453	0.103	2.0512e-51	Day3 reprogramming	Fbxo34
Chst15	0.256544	0.304	0.038	4.95118e-51	Day3 reprogramming	Chst15
Ercc5	0.432539	0.638	0.252	5.82152e-51	Day3 reprogramming	Ercc5
Crot	0.32003	0.505	0.154	6.18087e-51	Day3 reprogramming	Crot
Dusp1	0.607169	0.65	0.302	6.51922e-51	Day3 reprogramming	Dusp1
Nog	0.311676	0.284	0.025	9.07632e-51	Day3 reprogramming	Nog
Fbln1	0.425132	0.636	0.255	1.17748e-50	Day3 reprogramming	Fbln1
Tmbim4	0.609982	0.769	0.458	1.24681e-50	Day3 reprogramming	Tmbim4
Gm42047	0.326811	0.383	0.085	1.37472e-50	Day3 reprogramming	Gm42047
Foxq1	0.309359	0.236	0.009	3.18928e-50	Day3 reprogramming	Foxq1
Ace2	0.415284	0.236	0.006	7.44383e-49	Day3 reprogramming	Ace2
Abca1	0.394491	0.356	0.047	1.70511e-48	Day3 reprogramming	Abca1
Serpinb11	0.956552	0.223	0.007	2.51386e-48	Day3 reprogramming	Serpinb11
Phactr2	0.29062	0.425	0.104	6.05954e-48	Day3 reprogramming	Phactr2
Kdm7a	0.287398	0.404	0.076	7.23642e-48	Day3 reprogramming	Kdm7a
Ldhb	0.679554	0.782	0.471	1.14927e-47	Day3 reprogramming	Ldhb
Zkscan1	0.280283	0.496	0.157	1.16602e-47	Day3 reprogramming	Zkscan1
Fjx1	0.302022	0.309	0.042	2.01679e-47	Day3 reprogramming	Fjx1
Gadd45b	0.466518	0.612	0.245	2.28563e-47	Day3 reprogramming	Gadd45b
Ifngr1	0.341998	0.557	0.206	3.97023e-47	Day3 reprogramming	Ifngr1
Kng2	0.491163	0.247	0.016	1.18791e-46	Day3 reprogramming	Kng2
Tkfc	0.32337	0.452	0.127	1.72304e-46	Day3 reprogramming	Tkfc
S100a6	0.518364	1	1	2.72022e-46	Day3 reprogramming	S100a6
Ebp	0.536003	0.675	0.309	1.78117e-45	Day3 reprogramming	Ebp
Nrbf2	0.311856	0.586	0.222	1.84781e-45	Day3 reprogramming	Nrbf2
Eif2ak2	0.324981	0.534	0.172	2.17149e-45	Day3 reprogramming	Eif2ak2
Gtf3c1	0.455703	0.7	0.341	2.61365e-45	Day3 reprogramming	Gtf3c1
Sh3rf1	0.310949	0.535	0.173	2.81169e-45	Day3 reprogramming	Sh3rf1
Pygb	0.450464	0.612	0.278	2.90325e-45	Day3 reprogramming	Pygb
Tmtc3	0.45191	0.622	0.257	3.0716e-45	Day3 reprogramming	Tmtc3
Irs2	0.26041	0.432	0.116	3.28934e-45	Day3 reprogramming	Irs2
Bmp4	0.474691	0.459	0.106	5.21803e-45	Day3 reprogramming	Bmp4
Cxcl17	0.307541	0.213	0.004	5.77719e-45	Day3 reprogramming	Cxcl17
Fam43a	0.280841	0.427	0.107	9.13735e-45	Day3 reprogramming	Fam43a
Col4a3bp	0.374117	0.627	0.267	9.73481e-45	Day3 reprogramming	Col4a3bp
Trf	0.355032	0.224	0.007	1.74326e-44	Day3 reprogramming	Trf
Lactb	0.31558	0.548	0.206	2.22221e-44	Day3 reprogramming	Lactb
Mdm2	0.730533	0.847	0.62	2.9586e-44	Day3 reprogramming	Mdm2
Tpmt	0.258933	0.409	0.1	3.25779e-44	Day3 reprogramming	Tpmt
Myl12b	0.603902	0.813	0.493	3.8134e-44	Day3 reprogramming	Myl12b
Fut8	0.328652	0.48	0.175	4.99376e-44	Day3 reprogramming	Fut8
Ugp2	0.590192	0.746	0.418	5.85658e-44	Day3 reprogramming	Ugp2
Prdm2	0.289227	0.505	0.163	7.85292e-44	Day3 reprogramming	Prdm2
Isca2	0.308646	0.555	0.194	8.42835e-44	Day3 reprogramming	Isca2
Ankra2	0.285385	0.438	0.124	2.42172e-43	Day3 reprogramming	Ankra2
Anxa8	0.846095	0.572	0.252	1.59679e-42	Day3 reprogramming	Anxa8
Arl4a	0.338498	0.514	0.173	2.02937e-42	Day3 reprogramming	Arl4a
Cox7b	0.416444	0.943	0.925	2.51911e-42	Day3 reprogramming	Cox7b
Cfap97	0.252413	0.452	0.13	5.88907e-42	Day3 reprogramming	Cfap97
Pon2	0.451484	0.637	0.299	7.02981e-42	Day3 reprogramming	Pon2
Usp3	0.288357	0.557	0.208	1.0417e-41	Day3 reprogramming	Usp3
Ncoa4	0.361846	0.603	0.248	1.86874e-41	Day3 reprogramming	Ncoa4
Rnf103	0.281067	0.456	0.15	2.29442e-41	Day3 reprogramming	Rnf103
Dnajb6	0.542023	0.876	0.688	2.48079e-41	Day3 reprogramming	Dnajb6
Tspan2	0.304853	0.411	0.118	3.89994e-41	Day3 reprogramming	Tspan2
Cir1	0.304961	0.594	0.236	8.71308e-41	Day3 reprogramming	Cir1
Krt19	1.06325	0.725	0.467	9.24707e-41	Day3 reprogramming	Krt19
Ice1	0.288149	0.549	0.22	4.63735e-40	Day3 reprogramming	Ice1
Kansl1	0.292376	0.571	0.21	7.06705e-40	Day3 reprogramming	Kansl1
Npnt	0.427533	0.542	0.191	9.25099e-40	Day3 reprogramming	Npnt
Ptprg	0.307408	0.548	0.21	1.85673e-39	Day3 reprogramming	Ptprg
Golga5	0.25875	0.446	0.128	2.04827e-39	Day3 reprogramming	Golga5
Slc39a10	0.341135	0.514	0.202	2.52488e-39	Day3 reprogramming	Slc39a10
Cdkn1a	0.6814	0.919	0.801	5.41355e-39	Day3 reprogramming	Cdkn1a
Ccdc68	0.294796	0.361	0.095	6.17738e-39	Day3 reprogramming	Ccdc68
Tnks	0.361643	0.637	0.289	1.20869e-38	Day3 reprogramming	Tnks
Rab3gap1	0.265316	0.561	0.212	1.38512e-38	Day3 reprogramming	Rab3gap1
Cul4b	0.30029	0.582	0.251	1.53121e-38	Day3 reprogramming	Cul4b
Tcn2	0.330236	0.408	0.127	1.5524e-38	Day3 reprogramming	Tcn2
Serpinb6b	0.370339	0.199	0.008	2.05997e-38	Day3 reprogramming	Serpinb6b
Fcho2	0.301174	0.574	0.23	4.86159e-38	Day3 reprogramming	Fcho2
Tsc22d3	0.367169	0.476	0.162	5.61475e-38	Day3 reprogramming	Tsc22d3
Bex1	0.660524	0.217	0.017	6.95759e-38	Day3 reprogramming	Bex1
Clic5	0.357326	0.183	0.006	8.54433e-38	Day3 reprogramming	Clic5
Ago2	0.483784	0.808	0.581	2.62887e-37	Day3 reprogramming	Ago2
N4bp1	0.300755	0.602	0.257	4.47577e-37	Day3 reprogramming	N4bp1
Dab2ip	0.29395	0.582	0.233	5.34824e-37	Day3 reprogramming	Dab2ip
Mtss1	0.256815	0.314	0.064	1.36498e-36	Day3 reprogramming	Mtss1
Epc2	0.286286	0.544	0.18	2.23557e-36	Day3 reprogramming	Epc2
Ubr1	0.277722	0.486	0.178	3.42356e-36	Day3 reprogramming	Ubr1
Hpgds	0.348561	0.193	0.016	5.12071e-36	Day3 reprogramming	Hpgds
Abcg2	0.355424	0.641	0.278	5.4954e-36	Day3 reprogramming	Abcg2
Ppp1r14a	0.285306	0.291	0.058	5.6971e-36	Day3 reprogramming	Ppp1r14a
Fosb	0.386237	0.466	0.159	6.18186e-36	Day3 reprogramming	Fosb
Trim24	0.426521	0.648	0.289	8.49694e-36	Day3 reprogramming	Trim24
Ece1	0.437256	0.708	0.379	9.17398e-36	Day3 reprogramming	Ece1
Skil	0.307814	0.58	0.256	1.83045e-35	Day3 reprogramming	Skil
Ddx23	0.293403	0.59	0.259	2.73443e-35	Day3 reprogramming	Ddx23
Tob2	0.317193	0.601	0.265	6.12106e-35	Day3 reprogramming	Tob2
Il33	0.356161	0.17	0.004	7.62334e-35	Day3 reprogramming	Il33
Apob	0.413691	0.172	0.007	9.27444e-35	Day3 reprogramming	Apob
Zfp516	0.256217	0.531	0.198	1.04078e-34	Day3 reprogramming	Zfp516
Cdk12	0.371287	0.708	0.374	2.5446e-34	Day3 reprogramming	Cdk12
Vps13a	0.265633	0.538	0.211	3.20536e-34	Day3 reprogramming	Vps13a
mt-Nd4	0.432883	0.986	0.979	3.2411e-34	Day3 reprogramming	mt-Nd4
Pid1	0.359076	0.378	0.114	3.50374e-34	Day3 reprogramming	Pid1
Mat2b	0.357013	0.677	0.344	5.15491e-34	Day3 reprogramming	Mat2b
Xrn1	0.302787	0.59	0.254	1.10825e-33	Day3 reprogramming	Xrn1
Palmd	0.286622	0.176	0.007	1.19692e-33	Day3 reprogramming	Palmd
Mboat1	0.263442	0.367	0.126	1.50892e-33	Day3 reprogramming	Mboat1
Antxr1	0.381296	0.62	0.294	1.86906e-33	Day3 reprogramming	Antxr1
Gss	0.399041	0.716	0.372	2.02575e-33	Day3 reprogramming	Gss
Slc25a17	0.326431	0.662	0.35	2.54063e-33	Day3 reprogramming	Slc25a17
Ddx5	0.357932	0.958	0.948	3.20565e-33	Day3 reprogramming	Ddx5
Ei24	0.377827	0.765	0.481	3.89861e-33	Day3 reprogramming	Ei24
Krit1	0.35695	0.744	0.457	5.44561e-33	Day3 reprogramming	Krit1
Ppat	0.308577	0.547	0.239	5.48589e-33	Day3 reprogramming	Ppat
Nrip1	0.320632	0.547	0.23	5.52743e-33	Day3 reprogramming	Nrip1
Tob1	0.360567	0.56	0.238	9.55081e-33	Day3 reprogramming	Tob1
Kcnj15	0.284082	0.219	0.033	1.11449e-32	Day3 reprogramming	Kcnj15
Zfp322a	0.270055	0.548	0.209	1.11912e-32	Day3 reprogramming	Zfp322a
Slc12a2	0.370313	0.544	0.245	1.20584e-32	Day3 reprogramming	Slc12a2
Cmpk1	0.342588	0.813	0.585	1.56127e-32	Day3 reprogramming	Cmpk1
Wnt4	0.504074	0.203	0.023	1.85713e-32	Day3 reprogramming	Wnt4
Prorsd1	0.286508	0.56	0.218	2.55257e-32	Day3 reprogramming	Prorsd1
Kdm5c	0.255995	0.537	0.215	2.90438e-32	Day3 reprogramming	Kdm5c
Fam114a2	0.312474	0.633	0.274	3.72689e-32	Day3 reprogramming	Fam114a2
Eif5	0.339405	0.941	0.905	7.51313e-32	Day3 reprogramming	Eif5
Igbp1	0.324134	0.661	0.32	1.0664e-31	Day3 reprogramming	Igbp1
Ehd4	0.374663	0.617	0.308	1.26837e-31	Day3 reprogramming	Ehd4
Gm10638	0.332542	0.198	0.016	1.5032e-31	Day3 reprogramming	Gm10638
Lpl	0.33006	0.252	0.046	1.66896e-31	Day3 reprogramming	Lpl
Fam103a1	0.353976	0.717	0.411	3.172e-31	Day3 reprogramming	Fam103a1
Ahcyl1	0.540463	0.835	0.618	3.2517e-31	Day3 reprogramming	Ahcyl1
Cdkn1b	0.272177	0.511	0.197	4.2658e-31	Day3 reprogramming	Cdkn1b
Pdzd8	0.29986	0.591	0.276	4.53602e-31	Day3 reprogramming	Pdzd8
Phf14	0.255952	0.658	0.361	7.57066e-31	Day3 reprogramming	Phf14
S100a16	0.443612	0.419	0.147	9.46836e-31	Day3 reprogramming	S100a16
Retreg1	0.369766	0.35	0.106	1.86024e-30	Day3 reprogramming	Retreg1
Ccdc25	0.39073	0.681	0.359	2.44187e-30	Day3 reprogramming	Ccdc25
Oxr1	0.289785	0.534	0.225	3.60078e-30	Day3 reprogramming	Oxr1
Bicc1	0.3468	0.59	0.264	3.75826e-30	Day3 reprogramming	Bicc1
Agpat4	0.404579	0.683	0.356	3.9227e-30	Day3 reprogramming	Agpat4
Nudcd2	0.361825	0.878	0.735	3.94393e-30	Day3 reprogramming	Nudcd2
Gnai1	0.254626	0.448	0.16	4.73586e-30	Day3 reprogramming	Gnai1
AW112010	0.289889	0.158	0.003	1.11584e-29	Day3 reprogramming	AW112010
Eif3h	0.28287	0.941	0.909	1.45649e-29	Day3 reprogramming	Eif3h
Herpud1	0.267898	0.533	0.203	1.80517e-29	Day3 reprogramming	Herpud1
Pdia5	0.311376	0.602	0.298	1.89654e-29	Day3 reprogramming	Pdia5
Tmem123	0.327968	0.673	0.366	2.42395e-29	Day3 reprogramming	Tmem123
Ankrd17	0.507838	0.845	0.662	4.27614e-29	Day3 reprogramming	Ankrd17
Tm9sf4	0.352063	0.688	0.365	5.95383e-29	Day3 reprogramming	Tm9sf4
Igf1	0.281122	0.234	0.041	1.54965e-28	Day3 reprogramming	Igf1
Hdac1	0.37911	0.784	0.525	1.88077e-28	Day3 reprogramming	Hdac1
Hadh	0.375737	0.729	0.4	1.88541e-28	Day3 reprogramming	Hadh
Nipa2	0.304787	0.656	0.342	4.6955e-28	Day3 reprogramming	Nipa2
Fyttd1	0.380483	0.804	0.585	9.96932e-28	Day3 reprogramming	Fyttd1
Trim33	0.260757	0.541	0.207	1.97241e-27	Day3 reprogramming	Trim33
Dhx40	0.255092	0.559	0.255	2.46827e-27	Day3 reprogramming	Dhx40
Zbtb1	0.258967	0.547	0.236	3.49487e-27	Day3 reprogramming	Zbtb1
Chd6	0.262636	0.582	0.273	3.63644e-27	Day3 reprogramming	Chd6
Rcor1	0.267397	0.603	0.279	5.47693e-27	Day3 reprogramming	Rcor1
Vps41	0.359029	0.653	0.339	6.05626e-27	Day3 reprogramming	Vps41
Vps36	0.387265	0.841	0.643	6.80639e-27	Day3 reprogramming	Vps36
Cmas	0.291627	0.622	0.299	9.03535e-27	Day3 reprogramming	Cmas
Kif5b	0.323951	0.941	0.917	9.25232e-27	Day3 reprogramming	Kif5b
Cnih4	0.369717	0.859	0.677	1.19191e-26	Day3 reprogramming	Cnih4
Gsta1	0.263562	0.14	0.007	1.3135e-26	Day3 reprogramming	Gsta1
Slc26a2	0.314008	0.417	0.134	1.34345e-26	Day3 reprogramming	Slc26a2
Srp72	0.359218	0.873	0.758	1.74015e-26	Day3 reprogramming	Srp72
Nbeal1	0.380175	0.736	0.461	5.65719e-26	Day3 reprogramming	Nbeal1
Tnfaip8	0.264036	0.547	0.268	7.62902e-26	Day3 reprogramming	Tnfaip8
Tm2d1	0.321482	0.622	0.285	7.66776e-26	Day3 reprogramming	Tm2d1
Ola1	0.37411	0.811	0.617	8.01311e-26	Day3 reprogramming	Ola1
Fmnl2	0.280235	0.535	0.247	9.13225e-26	Day3 reprogramming	Fmnl2
Sox11	0.363735	0.562	0.279	4.19096e-25	Day3 reprogramming	Sox11
Igfbp3	0.493243	0.264	0.077	4.22952e-25	Day3 reprogramming	Igfbp3
Dab2	0.524613	0.663	0.392	5.58646e-25	Day3 reprogramming	Dab2
Ppib	0.332872	0.965	0.95	6.54798e-25	Day3 reprogramming	Ppib
Trpm7	0.303452	0.669	0.366	8.85443e-25	Day3 reprogramming	Trpm7
Setd2	0.290505	0.651	0.342	1.17471e-24	Day3 reprogramming	Setd2
Psrc1	0.368559	0.718	0.402	1.25705e-24	Day3 reprogramming	Psrc1
Paip2	0.412271	0.872	0.707	1.36272e-24	Day3 reprogramming	Paip2
Tmem57	0.260072	0.643	0.326	1.42469e-24	Day3 reprogramming	Tmem57
Scp2	0.381502	0.821	0.654	1.58169e-24	Day3 reprogramming	Scp2
Myo18a	0.252985	0.528	0.229	1.62604e-24	Day3 reprogramming	Myo18a
Ets1	0.309879	0.617	0.309	3.08749e-24	Day3 reprogramming	Ets1
Txnl1	0.325031	0.895	0.809	4.48676e-24	Day3 reprogramming	Txnl1
Klf4	0.427858	0.654	0.347	4.53607e-24	Day3 reprogramming	Klf4
Mical2	0.294922	0.68	0.405	5.6879e-24	Day3 reprogramming	Mical2
Sarnp	0.289055	0.822	0.612	6.28026e-24	Day3 reprogramming	Sarnp
Ptpn14	0.354148	0.676	0.386	8.08416e-24	Day3 reprogramming	Ptpn14
Samhd1	0.401041	0.665	0.392	1.91247e-23	Day3 reprogramming	Samhd1
Krt18	0.624923	0.319	0.107	2.1479e-23	Day3 reprogramming	Krt18
Tgoln1	0.449514	0.691	0.38	2.22167e-23	Day3 reprogramming	Tgoln1
Gadd45g	0.505138	0.793	0.612	2.42561e-23	Day3 reprogramming	Gadd45g
Psmd8	0.335455	0.956	0.931	2.76974e-23	Day3 reprogramming	Psmd8
Siva1	0.352202	0.925	0.905	3.19719e-23	Day3 reprogramming	Siva1
Ctsh	0.392666	0.554	0.273	3.26211e-23	Day3 reprogramming	Ctsh
Erg28	0.258444	0.724	0.454	3.83462e-23	Day3 reprogramming	Erg28
Chd2	0.26623	0.628	0.343	4.08886e-23	Day3 reprogramming	Chd2
Akap13	0.327947	0.682	0.39	6.92322e-23	Day3 reprogramming	Akap13
4931406P16Rik	0.257689	0.528	0.232	7.21685e-23	Day3 reprogramming	4931406P16Rik
Col14a1	0.302938	0.133	0.006	8.63751e-23	Day3 reprogramming	Col14a1
Yeats4	0.277517	0.656	0.341	1.40116e-22	Day3 reprogramming	Yeats4
Tgfbr2	0.381025	0.716	0.453	1.66558e-22	Day3 reprogramming	Tgfbr2
Gkap1	0.251003	0.625	0.32	2.49153e-22	Day3 reprogramming	Gkap1
Zc3h18	0.25707	0.637	0.359	2.59164e-22	Day3 reprogramming	Zc3h18
Bms1	0.337351	0.687	0.409	3.72421e-22	Day3 reprogramming	Bms1
Nop10	0.355427	0.876	0.73	3.92384e-22	Day3 reprogramming	Nop10
Gm26917	0.29496	0.686	0.434	4.54039e-22	Day3 reprogramming	Gm26917
Pnn	0.358565	0.804	0.645	5.30359e-22	Day3 reprogramming	Pnn
Ensa	0.262527	0.64	0.335	5.61907e-22	Day3 reprogramming	Ensa
Usp10	0.270836	0.613	0.317	7.74338e-22	Day3 reprogramming	Usp10
Ahsg	0.252468	0.12	0.002	9.15477e-22	Day3 reprogramming	Ahsg
Dnm2	0.329195	0.698	0.406	9.36823e-22	Day3 reprogramming	Dnm2
Rictor	0.406819	0.689	0.393	1.0676e-21	Day3 reprogramming	Rictor
Rdh10	0.326528	0.322	0.108	1.09235e-21	Day3 reprogramming	Rdh10
Golga4	0.31127	0.73	0.472	1.37304e-21	Day3 reprogramming	Golga4
Diaph1	0.253975	0.596	0.311	1.39651e-21	Day3 reprogramming	Diaph1
Tgfb2	0.440187	0.486	0.195	1.70336e-21	Day3 reprogramming	Tgfb2
Ranbp2	0.342149	0.728	0.473	1.97177e-21	Day3 reprogramming	Ranbp2
Vkorc1	0.364345	0.735	0.444	2.20194e-21	Day3 reprogramming	Vkorc1
Dusp6	0.29871	0.554	0.298	2.42564e-21	Day3 reprogramming	Dusp6
Dnttip2	0.29156	0.709	0.419	3.04683e-21	Day3 reprogramming	Dnttip2
Mlec	0.312235	0.888	0.836	3.59256e-21	Day3 reprogramming	Mlec
Mocs2	0.324574	0.695	0.372	3.8084e-21	Day3 reprogramming	Mocs2
Rbm26	0.267724	0.706	0.432	3.9428e-21	Day3 reprogramming	Rbm26
Aldh2	0.419661	0.85	0.698	4.14863e-21	Day3 reprogramming	Aldh2
Herc2	0.299482	0.645	0.319	4.46671e-21	Day3 reprogramming	Herc2
Ctsz	0.416639	0.864	0.73	4.56996e-21	Day3 reprogramming	Ctsz
Net1	0.330861	0.562	0.291	4.97929e-21	Day3 reprogramming	Net1
Sema5a	0.328772	0.238	0.067	7.44891e-21	Day3 reprogramming	Sema5a
Bnip2	0.368469	0.866	0.731	8.28764e-21	Day3 reprogramming	Bnip2
Ddi2	0.270981	0.569	0.273	1.10102e-20	Day3 reprogramming	Ddi2
Yipf4	0.27332	0.668	0.348	1.89889e-20	Day3 reprogramming	Yipf4
Tpp1	0.361488	0.686	0.427	2.14656e-20	Day3 reprogramming	Tpp1
Tor1b	0.284619	0.684	0.364	2.17306e-20	Day3 reprogramming	Tor1b
Cops5	0.262491	0.769	0.519	3.36899e-20	Day3 reprogramming	Cops5
Eif3j1	0.387432	0.782	0.551	4.48674e-20	Day3 reprogramming	Eif3j1
Asph	0.37468	0.723	0.495	5.09448e-20	Day3 reprogramming	Asph
Nudt5	0.281226	0.671	0.387	6.05519e-20	Day3 reprogramming	Nudt5
Chordc1	0.270881	0.688	0.413	7.74623e-20	Day3 reprogramming	Chordc1
Fdx1	0.329889	0.642	0.36	8.89222e-20	Day3 reprogramming	Fdx1
Cyr61	0.393311	0.887	0.705	1.11648e-19	Day3 reprogramming	Cyr61
Mier1	0.302717	0.701	0.414	1.68728e-19	Day3 reprogramming	Mier1
Phax	0.334574	0.73	0.442	1.89772e-19	Day3 reprogramming	Phax
Ctcf	0.270033	0.652	0.367	1.91665e-19	Day3 reprogramming	Ctcf
Ythdc1	0.264992	0.696	0.44	1.99169e-19	Day3 reprogramming	Ythdc1
Gbf1	0.269571	0.641	0.337	2.22758e-19	Day3 reprogramming	Gbf1
Ndufb11	0.312474	0.898	0.822	2.23032e-19	Day3 reprogramming	Ndufb11
Chmp3	0.344297	0.804	0.588	2.24938e-19	Day3 reprogramming	Chmp3
Ssb	0.29791	0.905	0.82	2.4689e-19	Day3 reprogramming	Ssb
Abhd2	0.261096	0.465	0.209	4.92167e-19	Day3 reprogramming	Abhd2
Tmod3	0.274476	0.717	0.447	5.78415e-19	Day3 reprogramming	Tmod3
2023-03-02	0.325645	0.72	0.432	7.3402e-19	Day3 reprogramming	2023-03-02
Rfc1	0.293783	0.658	0.408	1.25655e-18	Day3 reprogramming	Rfc1
Fem1b	0.256699	0.569	0.283	1.66171e-18	Day3 reprogramming	Fem1b
Ywhab	0.251303	0.933	0.923	2.02406e-18	Day3 reprogramming	Ywhab
Ccl9	0.257761	0.153	0.026	2.17661e-18	Day3 reprogramming	Ccl9
Egr1	0.427639	0.67	0.464	3.91908e-18	Day3 reprogramming	Egr1
Purb	0.287335	0.811	0.651	4.49314e-18	Day3 reprogramming	Purb
Nsrp1	0.25992	0.67	0.382	5.02674e-18	Day3 reprogramming	Nsrp1
Dnajc1	0.265103	0.703	0.447	5.30505e-18	Day3 reprogramming	Dnajc1
Ascc3	0.260059	0.625	0.342	6.23606e-18	Day3 reprogramming	Ascc3
Brix1	0.309211	0.719	0.435	6.46144e-18	Day3 reprogramming	Brix1
2810474O19Rik	0.286646	0.593	0.305	7.00021e-18	Day3 reprogramming	2810474O19Rik
Glrx3	0.304819	0.942	0.892	7.87594e-18	Day3 reprogramming	Glrx3
Ephx1	0.331548	0.706	0.408	1.04785e-17	Day3 reprogramming	Ephx1
Ndufb6	0.323984	0.903	0.83	1.30681e-17	Day3 reprogramming	Ndufb6
Cdkn2b	0.456293	0.716	0.482	1.68663e-17	Day3 reprogramming	Cdkn2b
Hspa4	0.344783	0.897	0.85	2.00413e-17	Day3 reprogramming	Hspa4
Glul	0.253704	0.418	0.179	3.3109e-17	Day3 reprogramming	Glul
Akirin2	0.288632	0.696	0.415	3.50797e-17	Day3 reprogramming	Akirin2
Slk	0.349012	0.726	0.477	6.04489e-17	Day3 reprogramming	Slk
Huwe1	0.325309	0.799	0.623	6.39261e-17	Day3 reprogramming	Huwe1
Thoc7	0.316262	0.875	0.756	7.24231e-17	Day3 reprogramming	Thoc7
Tmem263	0.250375	0.703	0.448	1.56558e-16	Day3 reprogramming	Tmem263
Ndnf	0.474788	0.324	0.153	1.7573e-16	Day3 reprogramming	Ndnf
Clk1	0.25145	0.672	0.377	2.23998e-16	Day3 reprogramming	Clk1
Colgalt1	0.362773	0.77	0.562	2.84819e-16	Day3 reprogramming	Colgalt1
Sfxn1	0.295058	0.799	0.634	3.0669e-16	Day3 reprogramming	Sfxn1
Slirp	0.254561	0.828	0.661	5.0696e-16	Day3 reprogramming	Slirp
Klf7	0.290822	0.686	0.402	5.85923e-16	Day3 reprogramming	Klf7
Serpine2	0.29565	0.686	0.436	6.62165e-16	Day3 reprogramming	Serpine2
Emb	0.337672	0.484	0.24	6.86047e-16	Day3 reprogramming	Emb
Atp6v0e	0.318697	0.888	0.832	1.05523e-15	Day3 reprogramming	Atp6v0e
Afdn	0.281812	0.696	0.414	1.51663e-15	Day3 reprogramming	Afdn
Tnrc18	0.27014	0.696	0.402	2.45502e-15	Day3 reprogramming	Tnrc18
Fubp1	0.286238	0.843	0.727	2.61386e-15	Day3 reprogramming	Fubp1
Atp5e	0.270708	0.968	0.967	2.69293e-15	Day3 reprogramming	Atp5e
Srrm2	0.273213	0.943	0.92	3.51619e-15	Day3 reprogramming	Srrm2
Bpgm	0.250772	0.41	0.169	3.90629e-15	Day3 reprogramming	Bpgm
Arid4b	0.267311	0.693	0.433	4.05042e-15	Day3 reprogramming	Arid4b
Pura	0.251184	0.71	0.462	4.6994e-15	Day3 reprogramming	Pura
H2-D1	0.252422	0.626	0.385	7.11753e-15	Day3 reprogramming	H2-D1
Wdr61	0.303078	0.751	0.486	1.08138e-14	Day3 reprogramming	Wdr61
Akr7a5	0.261964	0.681	0.417	1.41787e-14	Day3 reprogramming	Akr7a5
Taf15	0.264806	0.667	0.423	1.53215e-14	Day3 reprogramming	Taf15
Bclaf1	0.258906	0.854	0.725	1.99532e-14	Day3 reprogramming	Bclaf1
Utp11	0.280254	0.77	0.569	5.05509e-14	Day3 reprogramming	Utp11
Arcn1	0.293019	0.811	0.616	8.30981e-14	Day3 reprogramming	Arcn1
Hes6	0.259612	0.448	0.22	1.11841e-13	Day3 reprogramming	Hes6
Nol7	0.27473	0.835	0.691	1.28636e-13	Day3 reprogramming	Nol7
Rbbp6	0.290527	0.745	0.503	1.56044e-13	Day3 reprogramming	Rbbp6
Nes	0.387836	0.665	0.5	1.56573e-13	Day3 reprogramming	Nes
1810037I17Rik	0.305655	0.871	0.758	1.68891e-13	Day3 reprogramming	1810037I17Rik
Hmg20b	0.254403	0.789	0.597	2.11764e-13	Day3 reprogramming	Hmg20b
H3f3a	0.256429	0.973	0.978	2.2414e-13	Day3 reprogramming	H3f3a
Timm10b	0.284446	0.832	0.683	3.17151e-13	Day3 reprogramming	Timm10b
Ptprf	0.258451	0.597	0.343	4.52649e-13	Day3 reprogramming	Ptprf
Sdc4	0.44486	0.893	0.762	6.01578e-13	Day3 reprogramming	Sdc4
Snw1	0.299754	0.771	0.544	7.02607e-13	Day3 reprogramming	Snw1
Cbx1	0.257017	0.798	0.624	8.95256e-13	Day3 reprogramming	Cbx1
Klf3	0.250977	0.707	0.468	9.78387e-13	Day3 reprogramming	Klf3
Thoc2	0.261874	0.777	0.546	1.13523e-12	Day3 reprogramming	Thoc2
Atp6v1d	0.287591	0.713	0.447	2.10072e-12	Day3 reprogramming	Atp6v1d
Glrx2	0.303958	0.766	0.533	3.65301e-12	Day3 reprogramming	Glrx2
Ccng1	0.258769	0.956	0.912	3.79693e-12	Day3 reprogramming	Ccng1
Fn1	0.411936	0.979	0.959	7.2004e-12	Day3 reprogramming	Fn1
Bnip3l	0.316345	0.811	0.609	1.34819e-11	Day3 reprogramming	Bnip3l
Cops2	0.254252	0.792	0.607	1.94868e-11	Day3 reprogramming	Cops2
Mrps14	0.261769	0.862	0.781	2.79939e-11	Day3 reprogramming	Mrps14
Actg2	0.345408	0.441	0.262	4.08975e-11	Day3 reprogramming	Actg2
Foxp1	0.263711	0.837	0.699	6.08102e-11	Day3 reprogramming	Foxp1
Hnrnpab	0.271025	0.924	0.919	6.38579e-11	Day3 reprogramming	Hnrnpab
Imp3	0.281153	0.815	0.651	9.43017e-11	Day3 reprogramming	Imp3
Slc25a39	0.25836	0.746	0.517	1.24603e-10	Day3 reprogramming	Slc25a39
Mgp	1.19925	0.991	0.969	4.18795e-10	Day3 reprogramming	Mgp
Rbm39	0.265318	0.923	0.855	6.87526e-10	Day3 reprogramming	Rbm39
Cd9	0.474274	0.883	0.8	8.49746e-10	Day3 reprogramming	Cd9
Wdr26	0.267738	0.784	0.593	1.93656e-09	Day3 reprogramming	Wdr26
Metap2	0.262736	0.905	0.86	3.52955e-09	Day3 reprogramming	Metap2
Atp6v1e1	0.254998	0.798	0.611	7.24208e-09	Day3 reprogramming	Atp6v1e1
Cd109	0.346894	0.731	0.571	1.33712e-08	Day3 reprogramming	Cd109
Ppa1	0.290039	0.824	0.739	2.5273e-08	Day3 reprogramming	Ppa1
S100a7a	0.399327	0.206	0.086	2.92442e-08	Day3 reprogramming	S100a7a
Jund	0.278138	0.824	0.716	5.86569e-08	Day3 reprogramming	Jund
Sbno1	0.254838	0.759	0.549	8.21019e-08	Day3 reprogramming	Sbno1
Fkbp11	0.341846	0.668	0.507	1.43679e-06	Day3 reprogramming	Fkbp11
Tmpo	0.263138	0.695	0.569	2.07955e-06	Day3 reprogramming	Tmpo
Hnrnpa3	0.256759	0.945	0.936	4.62738e-06	Day3 reprogramming	Hnrnpa3
Flnb	0.297572	0.854	0.792	2.59986e-05	Day3 reprogramming	Flnb
Slc6a6	0.344416	0.801	0.706	2.78542e-05	Day3 reprogramming	Slc6a6
Igf2r	0.278439	0.797	0.62	6.76932e-05	Day3 reprogramming	Igf2r
Ogn	0.365745	0.463	0.335	0.00100941	Day3 reprogramming	Ogn
Tagln.1	1.32501	0.982	0.904	5.83144e-69	Day3 dead-end	Tagln
Zdbf2	0.789672	0.418	0.064	2.13716e-67	Day3 dead-end	Zdbf2
Adam23	0.515517	0.418	0.062	2.1345e-65	Day3 dead-end	Adam23
Ncam1	1.14889	0.775	0.465	3.07087e-61	Day3 dead-end	Ncam1
Crispld2	0.458734	0.335	0.037	2.0698e-54	Day3 dead-end	Crispld2
Sprr2k	1.11309	0.322	0.033	8.0244e-54	Day3 dead-end	Sprr2k
Selenof	0.534626	0.943	0.927	2.34813e-46	Day3 dead-end	Selenof
Mfap2	0.501899	0.534	0.178	1.47861e-45	Day3 dead-end	Mfap2
Cdh11	0.803695	0.745	0.439	5.37793e-45	Day3 dead-end	Cdh11
Acta2	0.988232	0.99	0.949	4.51844e-44	Day3 dead-end	Acta2
Ptn	1.92807	0.69	0.418	9.60123e-42	Day3 dead-end	Ptn
Cped1	0.26105	0.343	0.078	1.34363e-40	Day3 dead-end	Cped1
Vcam1	0.676141	0.56	0.226	4.87745e-39	Day3 dead-end	Vcam1
Anxa1	0.665136	0.982	0.969	2.75248e-33	Day3 dead-end	Anxa1
Fmo2	0.831296	0.17	0.006	3.5443e-33	Day3 dead-end	Fmo2
2023-09-07	0.490201	0.946	0.933	1.33825e-32	Day3 dead-end	2023-09-07
Hoxb9	0.420419	0.549	0.221	4.76615e-32	Day3 dead-end	Hoxb9
Irx1	0.279352	0.348	0.08	2.88594e-31	Day3 dead-end	Irx1
Sh3glb1	0.530929	0.917	0.851	3.09771e-31	Day3 dead-end	Sh3glb1
En1	0.317108	0.306	0.061	7.32763e-31	Day3 dead-end	En1
Adamts12	0.297321	0.302	0.061	5.9765e-30	Day3 dead-end	Adamts12
2023-09-02	0.262397	0.359	0.088	6.86538e-30	Day3 dead-end	2023-09-02
Creb3l1	0.306856	0.474	0.178	1.0496e-27	Day3 dead-end	Creb3l1
Mdk	0.410978	0.299	0.075	1.17555e-26	Day3 dead-end	Mdk
Nnmt	0.31331	0.404	0.137	3.50268e-26	Day3 dead-end	Nnmt
Sparc.1	0.686309	0.967	0.965	9.93525e-26	Day3 dead-end	Sparc
Hoxc8	0.329358	0.42	0.154	1.76977e-24	Day3 dead-end	Hoxc8
Ginm1	0.276551	0.523	0.228	3.60512e-24	Day3 dead-end	Ginm1
Ptprz1	0.294111	0.227	0.043	1.42663e-23	Day3 dead-end	Ptprz1
Zfp639	0.273823	0.505	0.217	1.86822e-23	Day3 dead-end	Zfp639
Col6a1	0.65891	0.825	0.724	4.29387e-23	Day3 dead-end	Col6a1
Msl3	0.288878	0.513	0.249	4.79209e-22	Day3 dead-end	Msl3
Hs2st1	0.476346	0.708	0.438	5.21119e-21	Day3 dead-end	Hs2st1
Fam114a1	0.378179	0.67	0.408	3.24753e-20	Day3 dead-end	Fam114a1
Sfrp1	0.45143	0.358	0.16	3.36745e-20	Day3 dead-end	Sfrp1
Wisp1	0.471381	0.665	0.432	3.48534e-20	Day3 dead-end	Wisp1
Kifap3	0.390831	0.658	0.375	7.93086e-20	Day3 dead-end	Kifap3
Adamts5	0.573987	0.51	0.263	1.42684e-19	Day3 dead-end	Adamts5
Lmod1	0.64187	0.489	0.232	2.1683e-19	Day3 dead-end	Lmod1
Grb10	0.517321	0.902	0.843	1.04541e-18	Day3 dead-end	Grb10
Tmsb10	0.293807	0.998	1	1.51811e-18	Day3 dead-end	Tmsb10
Pappa	0.752339	0.322	0.113	3.81097e-18	Day3 dead-end	Pappa
Enc1	0.348194	0.493	0.242	4.60412e-18	Day3 dead-end	Enc1
Secisbp2l	0.261914	0.475	0.232	1.52841e-17	Day3 dead-end	Secisbp2l
Steap2	0.351878	0.583	0.332	2.81548e-17	Day3 dead-end	Steap2
Serpina1b	0.266876	0.123	0.01	3.62095e-17	Day3 dead-end	Serpina1b
Ccdc152	0.300224	0.124	0.014	4.22659e-17	Day3 dead-end	Ccdc152
Eif4g2	0.33482	0.953	0.977	5.18786e-17	Day3 dead-end	Eif4g2
Lpp	0.482816	0.943	0.92	5.22453e-17	Day3 dead-end	Lpp
Calu	0.440008	0.913	0.885	6.71703e-17	Day3 dead-end	Calu
Hdlbp	0.357234	0.953	0.959	7.00711e-17	Day3 dead-end	Hdlbp
Gnl3l	0.333229	0.564	0.284	1.38204e-16	Day3 dead-end	Gnl3l
Nnat	0.296602	0.302	0.105	2.92102e-16	Day3 dead-end	Nnat
Zeb2	0.402551	0.608	0.391	2.96999e-16	Day3 dead-end	Zeb2
Arl13b	0.253106	0.458	0.206	3.7114e-16	Day3 dead-end	Arl13b
Postn	0.425068	0.332	0.118	4.2663e-16	Day3 dead-end	Postn
Fyn	0.266801	0.464	0.223	4.78352e-16	Day3 dead-end	Fyn
Micu2	0.331998	0.605	0.324	4.86272e-16	Day3 dead-end	Micu2
Bach1	0.274329	0.485	0.216	6.94435e-16	Day3 dead-end	Bach1
P4ha1	0.426379	0.716	0.502	1.13429e-15	Day3 dead-end	P4ha1
Pcdh18	0.267855	0.381	0.165	1.41842e-15	Day3 dead-end	Pcdh18
Aspn	0.411616	0.296	0.109	1.48495e-15	Day3 dead-end	Aspn
Tm2d2	0.298669	0.721	0.506	1.75165e-15	Day3 dead-end	Tm2d2
Ifngr2	0.362346	0.645	0.391	2.53451e-15	Day3 dead-end	Ifngr2
Asns	0.428503	0.596	0.367	4.56698e-15	Day3 dead-end	Asns
Pmp22	0.338025	0.621	0.387	6.28096e-15	Day3 dead-end	Pmp22
Cald1	0.406126	0.995	0.999	6.67918e-15	Day3 dead-end	Cald1
F2r	0.499268	0.743	0.526	1.28577e-14	Day3 dead-end	F2r
Ssr3	0.347633	0.895	0.851	1.91543e-14	Day3 dead-end	Ssr3
Arl1	0.366778	0.824	0.706	4.61857e-14	Day3 dead-end	Arl1
Ap3b1	0.262107	0.614	0.364	9.10592e-14	Day3 dead-end	Ap3b1
Ubr2	0.288656	0.578	0.328	9.52556e-14	Day3 dead-end	Ubr2
Rhoj	0.376886	0.627	0.361	9.85674e-14	Day3 dead-end	Rhoj
Col6a2	0.549257	0.642	0.455	1.65725e-13	Day3 dead-end	Col6a2
Fth1	0.431985	0.987	0.999	2.39942e-13	Day3 dead-end	Fth1
Rb1cc1	0.505776	0.752	0.549	3.88704e-13	Day3 dead-end	Rb1cc1
Prc1.1	0.591918	0.503	0.327	7.81227e-13	Day3 dead-end	Prc1
Dbn1	0.358202	0.67	0.443	8.97168e-13	Day3 dead-end	Dbn1
Soat1	0.36925	0.641	0.41	1.32118e-12	Day3 dead-end	Soat1
Ctxn1	0.300543	0.547	0.305	2.04627e-12	Day3 dead-end	Ctxn1
Appl1	0.273592	0.587	0.35	3.37702e-12	Day3 dead-end	Appl1
4921524J17Rik	0.290714	0.529	0.28	8.01961e-12	Day3 dead-end	4921524J17Rik
Fstl1	0.34014	0.926	0.927	1.26558e-11	Day3 dead-end	Fstl1
Myh11	0.288119	0.109	0.013	1.60677e-11	Day3 dead-end	Myh11
Ppic	0.322262	0.828	0.697	1.63682e-11	Day3 dead-end	Ppic
Wnt5a	0.314527	0.608	0.376	2.13385e-11	Day3 dead-end	Wnt5a
Gng11.1	0.447203	0.618	0.401	4.12568e-11	Day3 dead-end	Gng11
Fundc2	0.351291	0.775	0.627	4.53885e-11	Day3 dead-end	Fundc2
Arhgap29	0.265172	0.598	0.381	6.82056e-11	Day3 dead-end	Arhgap29
Csnk1g3	0.284099	0.652	0.431	1.14449e-10	Day3 dead-end	Csnk1g3
Kdelr3	0.279534	0.658	0.427	1.18615e-10	Day3 dead-end	Kdelr3
Snai2	0.306536	0.474	0.247	1.38556e-10	Day3 dead-end	Snai2
Map4k4	0.373171	0.824	0.698	2.28991e-10	Day3 dead-end	Map4k4
Angptl7	0.305794	0.131	0.034	5.56054e-10	Day3 dead-end	Angptl7
Cck	0.73874	0.165	0.048	6.79858e-10	Day3 dead-end	Cck
Tmem167	0.256051	0.905	0.896	6.86384e-10	Day3 dead-end	Tmem167
Esyt2	0.348749	0.698	0.508	9.31691e-10	Day3 dead-end	Esyt2
Pgrmc2	0.275352	0.681	0.469	1.05472e-09	Day3 dead-end	Pgrmc2
Cyth3	0.381616	0.69	0.505	1.71808e-09	Day3 dead-end	Cyth3
Sec63	0.337251	0.734	0.592	1.78185e-09	Day3 dead-end	Sec63
Rbms3	0.281423	0.647	0.451	3.81671e-09	Day3 dead-end	Rbms3
Rbm28	0.263228	0.657	0.433	4.28125e-09	Day3 dead-end	Rbm28
Rsu1	0.322017	0.748	0.624	9.00116e-09	Day3 dead-end	Rsu1
Gatad1	0.261197	0.757	0.597	9.0278e-09	Day3 dead-end	Gatad1
Senp5	0.302684	0.595	0.358	9.93854e-09	Day3 dead-end	Senp5
Yaf2	0.266511	0.583	0.343	1.14731e-08	Day3 dead-end	Yaf2
Tead1	0.351622	0.869	0.823	2.61726e-08	Day3 dead-end	Tead1
Cdk2ap1	0.271606	0.681	0.501	2.9465e-08	Day3 dead-end	Cdk2ap1
Bmpr2	0.316828	0.613	0.387	3.01964e-08	Day3 dead-end	Bmpr2
Sec11a	0.253805	0.806	0.696	3.70158e-08	Day3 dead-end	Sec11a
Galnt18	0.27443	0.448	0.23	4.41402e-08	Day3 dead-end	Galnt18
Snx2	0.3065	0.621	0.426	1.96761e-07	Day3 dead-end	Snx2
Kif2a	0.276035	0.701	0.524	3.10095e-07	Day3 dead-end	Kif2a
Psip1	0.269951	0.755	0.639	3.88791e-07	Day3 dead-end	Psip1
Nfe2l1	0.345845	0.757	0.555	4.8352e-07	Day3 dead-end	Nfe2l1
Cd47	0.295926	0.686	0.511	5.23854e-07	Day3 dead-end	Cd47
Rhobtb3	0.292063	0.662	0.49	6.48271e-07	Day3 dead-end	Rhobtb3
Ebf1.1	0.258207	0.484	0.311	8.8053e-07	Day3 dead-end	Ebf1
Gnl3	0.268934	0.724	0.578	1.04156e-06	Day3 dead-end	Gnl3
Zfr	0.319851	0.717	0.521	1.35283e-06	Day3 dead-end	Zfr
Bbx	0.273412	0.601	0.38	1.64904e-06	Day3 dead-end	Bbx
Flrt2.1	0.340331	0.516	0.338	2.37368e-06	Day3 dead-end	Flrt2
Ifitm2	0.315092	0.913	0.933	3.04506e-06	Day3 dead-end	Ifitm2
Dync1i2	0.288279	0.843	0.784	4.40795e-06	Day3 dead-end	Dync1i2
Mmp14	0.267445	0.743	0.602	4.59935e-06	Day3 dead-end	Mmp14
Vdac2	0.265827	0.864	0.819	5.01761e-06	Day3 dead-end	Vdac2
Thbs2	0.275196	0.531	0.335	5.23075e-06	Day3 dead-end	Thbs2
Myadm	0.341368	0.815	0.703	6.27401e-06	Day3 dead-end	Myadm
Copz2	0.256814	0.735	0.581	6.95081e-06	Day3 dead-end	Copz2
Cap1	0.278061	0.65	0.436	1.04204e-05	Day3 dead-end	Cap1
Col5a1.1	0.414893	0.791	0.761	1.11864e-05	Day3 dead-end	Col5a1
Nupr1.1	0.597746	0.675	0.508	1.20817e-05	Day3 dead-end	Nupr1
Mprip	0.294224	0.838	0.764	2.66456e-05	Day3 dead-end	Mprip
Thbs1.1	0.413748	0.925	0.883	4.31337e-05	Day3 dead-end	Thbs1
Marcks	0.259551	0.925	0.922	8.20894e-05	Day3 dead-end	Marcks
Ppp1r12a	0.281933	0.711	0.586	8.76941e-05	Day3 dead-end	Ppp1r12a
Msn	0.361025	0.94	0.951	9.82303e-05	Day3 dead-end	Msn
Cdc42bpa	0.25358	0.667	0.5	0.000171903	Day3 dead-end	Cdc42bpa
Epb41l2	0.279223	0.722	0.583	0.000178282	Day3 dead-end	Epb41l2
Tpm1	0.350979	0.997	0.999	0.000179743	Day3 dead-end	Tpm1
Serpinf1.1	0.317812	0.567	0.389	0.000467246	Day3 dead-end	Serpinf1
Col8a1	0.373651	0.577	0.461	0.000507829	Day3 dead-end	Col8a1
Gsk3b	0.254124	0.779	0.637	0.000745299	Day3 dead-end	Gsk3b
Usp14	0.359415	0.753	0.627	0.000760605	Day3 dead-end	Usp14
Dnm1l	0.266731	0.611	0.395	0.000921254	Day3 dead-end	Dnm1l
Hsp90b1	0.253915	0.949	0.952	0.00103811	Day3 dead-end	Hsp90b1
Fbn1.1	0.386976	0.719	0.58	0.00124531	Day3 dead-end	Fbn1
Actn1	0.320449	0.928	0.914	0.00185671	Day3 dead-end	Actn1
Ckap2	0.336815	0.436	0.302	0.00243043	Day3 dead-end	Ckap2
Idi1	0.284897	0.634	0.513	0.00282252	Day3 dead-end	Idi1
Gspt1	0.265223	0.853	0.779	0.00288447	Day3 dead-end	Gspt1
Samd4	0.262409	0.685	0.52	0.00332546	Day3 dead-end	Samd4
Smarcc1	0.279884	0.766	0.683	0.00406117	Day3 dead-end	Smarcc1
Cyp51	0.314232	0.722	0.604	0.0368061	Day3 dead-end	Cyp51
Nme2	0.251087	0.779	0.708	0.0476071	Day3 dead-end	Nme2
Csf1	0.304618	0.691	0.573	0.0483542	Day3 dead-end	Csf1
Lgals1.2	1.97593	1	0.998	0	MEF	Lgals1
Pkm.2	1.66483	1	0.958	1.63027e-303	MEF	Pkm
Pfn1.2	1.52084	1	0.982	1.95759e-285	MEF	Pfn1
Lmna.2	1.51907	0.999	0.926	1.95916e-263	MEF	Lmna
S100a4.2	2.24621	0.998	0.763	2.55287e-248	MEF	S100a4
Arhgdia.2	1.35795	0.994	0.856	3.34569e-242	MEF	Arhgdia
Il1rl1.2	2.28123	0.762	0.035	5.05633e-237	MEF	Il1rl1
Ftl1.2	1.08989	1	1	2.88286e-227	MEF	Ftl1
Rpl14.2	0.81751	1	1	8.39013e-207	MEF	Rpl14
Lgals3.2	2.03446	0.875	0.309	3.42265e-204	MEF	Lgals3
mt-Nd1.2	1.19648	0.99	0.978	6.80583e-200	MEF	mt-Nd1
Timp1.2	1.71541	0.96	0.713	1.26978e-195	MEF	Timp1
Capg.2	1.46892	0.89	0.431	1.43468e-193	MEF	Capg
Spp1.2	2.79808	0.888	0.303	4.19908e-192	MEF	Spp1
Fxyd5.2	1.41573	0.745	0.1	2.13289e-186	MEF	Fxyd5
Atp5b.2	0.901285	0.998	0.957	3.22828e-180	MEF	Atp5b
Actg1.2	0.942072	1	0.999	3.16022e-176	MEF	Actg1
Dynlrb1.2	0.99235	0.981	0.874	3.8539e-173	MEF	Dynlrb1
mt-Atp6.2	0.955989	0.998	0.994	9.32562e-172	MEF	mt-Atp6
Vat1.2	1.19426	0.882	0.55	1.22922e-166	MEF	Vat1
Rpl4.2	0.698825	1	0.992	1.30306e-165	MEF	Rpl4
Selenow.2	0.934073	0.999	0.956	2.74187e-164	MEF	Selenow
Vcp.2	0.874283	0.995	0.93	6.8019e-163	MEF	Vcp
Arpc1b.2	0.930309	0.996	0.928	5.00248e-162	MEF	Arpc1b
Eno1.2	1.09372	0.979	0.845	1.7725e-160	MEF	Eno1
Ldha.2	0.928361	0.998	0.949	2.76201e-157	MEF	Ldha
Mif.2	1.06425	0.994	0.95	4.19823e-156	MEF	Mif
Fkbp1a.2	0.969813	0.992	0.923	1.34684e-155	MEF	Fkbp1a
Eif6.2	1.09584	0.936	0.752	3.96489e-150	MEF	Eif6
Tuba1b.2	1.24054	0.984	0.894	8.94241e-150	MEF	Tuba1b
Tubb6.2	1.16426	0.92	0.68	3.23675e-149	MEF	Tubb6
Myl6.2	0.640477	1	0.998	2.75313e-148	MEF	Myl6
Eef2.2	0.670047	1	0.98	9.48472e-148	MEF	Eef2
D8Ertd738e.2	0.883097	0.983	0.869	3.38435e-147	MEF	D8Ertd738e
mt-Co3.2	0.90293	0.998	0.995	3.80855e-147	MEF	mt-Co3
Aldoa.2	0.879468	0.994	0.934	4.20383e-147	MEF	Aldoa
Emp3.2	1.21278	0.951	0.722	5.044e-146	MEF	Emp3
Tpi1.2	0.948516	0.987	0.894	1.10455e-145	MEF	Tpi1
Cct7.2	0.895015	0.971	0.859	3.39128e-145	MEF	Cct7
Gm10073.2	1.08592	0.836	0.507	4.26061e-145	MEF	Gm10073
Eif4a1.2	0.828928	0.997	0.956	4.94499e-141	MEF	Eif4a1
Eef1d.2	0.804597	0.994	0.923	2.72556e-139	MEF	Eef1d
Cavin1.2	0.935453	0.982	0.892	1.55602e-137	MEF	Cavin1
Vim.2	0.80105	1	0.996	2.09349e-137	MEF	Vim
Tubb5.2	0.90376	0.995	0.973	2.0974e-137	MEF	Tubb5
Lrrc32.2	1.10074	0.561	0.087	2.68156e-133	MEF	Lrrc32
Cox6a1.2	0.755573	0.993	0.923	6.78471e-133	MEF	Cox6a1
Eef1g.2	0.731745	1	0.978	1.91709e-132	MEF	Eef1g
Cnn2.2	0.995697	0.99	0.925	2.31928e-131	MEF	Cnn2
Nme1.2	0.825055	0.995	0.935	2.78767e-131	MEF	Nme1
Tagln2.2	1.13272	0.988	0.88	5.73385e-129	MEF	Tagln2
Sh3bgrl3.2	0.991679	0.976	0.847	1.03641e-128	MEF	Sh3bgrl3
Mrpl12.2	0.916897	0.911	0.733	4.56458e-128	MEF	Mrpl12
Rps6.2	0.664073	1	0.996	2.69479e-127	MEF	Rps6
Hmga2.2	1.0169	0.993	0.924	5.62641e-126	MEF	Hmga2
Gapdh.2	0.644957	1	0.992	6.47827e-126	MEF	Gapdh
Oaf.2	1.30895	0.787	0.435	2.50542e-125	MEF	Oaf
Rtn4.2	1.00576	0.975	0.918	9.12913e-125	MEF	Rtn4
Tspo.2	0.961103	0.935	0.756	7.76493e-123	MEF	Tspo
Crlf1.2	1.35419	0.732	0.308	1.33086e-122	MEF	Crlf1
Prmt1.2	0.857321	0.966	0.848	3.72173e-121	MEF	Prmt1
Acot7.2	0.988405	0.815	0.521	5.17233e-121	MEF	Acot7
Timm13.2	0.73176	0.984	0.892	1.31018e-118	MEF	Timm13
Fkbp10.2	1.02992	0.845	0.641	5.98258e-118	MEF	Fkbp10
Col6a3.2	1.2204	0.7	0.224	4.28375e-117	MEF	Col6a3
Pebp1.2	0.694529	0.99	0.917	3.94208e-115	MEF	Pebp1
Gnb2.2	0.691077	0.981	0.893	1.62215e-114	MEF	Gnb2
Aqp1.2	0.933816	0.448	0.006	7.89531e-114	MEF	Aqp1
Ccdc124.2	0.879006	0.896	0.701	4.29453e-113	MEF	Ccdc124
Ddb1.2	0.837859	0.968	0.853	2.56709e-110	MEF	Ddb1
Cfl1.2	0.637899	0.999	0.986	5.87733e-110	MEF	Cfl1
Cox4i1.2	0.521614	1	0.984	7.1924e-110	MEF	Cox4i1
Rpl18a.2	0.401471	1	0.999	3.31733e-109	MEF	Rpl18a
mt-Co1.2	0.972833	0.996	0.99	6.09903e-108	MEF	mt-Co1
Uba1.2	0.749126	0.908	0.77	9.03255e-107	MEF	Uba1
Ddx3y.2	0.598261	0.417	0	1.09352e-106	MEF	Ddx3y
Myl12a.2	0.825275	0.996	0.967	5.22418e-106	MEF	Myl12a
Ap2s1.2	0.712326	0.934	0.826	1.2308e-105	MEF	Ap2s1
Psmb6.2	0.748082	0.956	0.856	1.04851e-103	MEF	Psmb6
Fasn.2	0.95364	0.761	0.485	1.71672e-101	MEF	Fasn
Bin1.2	0.932322	0.842	0.615	2.16264e-101	MEF	Bin1
Bax.2	0.665417	0.995	0.938	3.46222e-101	MEF	Bax
Cd63.2	0.786395	0.975	0.96	5.21508e-101	MEF	Cd63
Cd44.2	1.2329	0.916	0.813	1.14097e-100	MEF	Cd44
Eif2s3y.2	0.496097	0.345	0	1.53747e-100	MEF	Eif2s3y
Capns1.2	0.632454	0.973	0.905	4.78921e-99	MEF	Capns1
Gm2115.2	0.843618	0.559	0.143	2.31786e-97	MEF	Gm2115
Rac1.2	0.656566	0.963	0.874	1.08104e-96	MEF	Rac1
Eif5a.2	0.727169	0.998	0.973	1.26779e-95	MEF	Eif5a
Cd24a.2	1.08755	0.753	0.468	1.52188e-95	MEF	Cd24a
Ranbp1.2	0.920439	0.981	0.914	2.0311e-95	MEF	Ranbp1
Fus.2	0.705975	0.951	0.853	4.34831e-95	MEF	Fus
Psap.2	0.878053	0.9	0.822	7.27353e-95	MEF	Psap
Sept9.2	0.896391	0.705	0.383	1.88472e-94	MEF	2023-09-09
Fam129b.2	0.792514	0.718	0.432	1.54888e-93	MEF	Fam129b
Kpnb1.2	0.781716	0.928	0.796	2.2891e-93	MEF	Kpnb1
Gadd45gip1.2	0.750205	0.844	0.682	3.43667e-93	MEF	Gadd45gip1
Emp1.2	0.962154	0.907	0.781	5.30092e-93	MEF	Emp1
Gm9493.2	0.697039	0.519	0.134	7.57426e-93	MEF	Gm9493
Calm3.2	0.720029	0.931	0.801	1.45054e-92	MEF	Calm3
Ptbp1.2	0.78392	0.848	0.677	6.99223e-90	MEF	Ptbp1
Dap.2	0.847253	0.901	0.769	1.83201e-89	MEF	Dap
Clic1.2	0.63623	0.994	0.948	2.19047e-88	MEF	Clic1
Prpf19.2	0.750672	0.786	0.579	2.44492e-88	MEF	Prpf19
Ap2m1.2	0.622828	0.914	0.81	3.05399e-88	MEF	Ap2m1
Fscn1.2	0.836876	0.945	0.816	7.69256e-88	MEF	Fscn1
Serpine1.2	1.44942	0.785	0.448	3.61476e-87	MEF	Serpine1
Trim28.2	0.708771	0.799	0.621	1.56391e-86	MEF	Trim28
Psmb3.2	0.622189	0.956	0.88	1.94952e-86	MEF	Psmb3
Tpm2.2	0.867055	0.997	0.951	4.62126e-85	MEF	Tpm2
Ptgs2.2	1.04059	0.503	0.144	1.74724e-84	MEF	Ptgs2
Lsm4.2	0.782365	0.937	0.79	1.18194e-82	MEF	Lsm4
Rpl9-ps6.2	0.804931	0.595	0.247	4.83318e-82	MEF	Rpl9-ps6
Mrpl54.2	0.710599	0.923	0.797	6.12528e-82	MEF	Mrpl54
Tmem160.2	0.68931	0.901	0.769	2.71857e-81	MEF	Tmem160
Fbl.2	0.737827	0.852	0.703	4.5681e-81	MEF	Fbl
Ran.2	0.724871	0.995	0.947	5.3011e-81	MEF	Ran
Ctsb.2	0.795704	0.9	0.836	6.20289e-80	MEF	Ctsb
Eif3b.2	0.692219	0.898	0.766	1.54724e-79	MEF	Eif3b
Dynll1.2	0.617281	0.998	0.966	5.09765e-79	MEF	Dynll1
Snrpb.2	0.685054	0.928	0.829	5.14886e-79	MEF	Snrpb
Acly.2	0.730274	0.757	0.599	8.51297e-79	MEF	Acly
Hspa9.2	0.623254	0.949	0.848	1.08709e-78	MEF	Hspa9
Rexo2.2	0.656118	0.952	0.858	1.6195e-78	MEF	Rexo2
Gnb1.2	0.658446	0.965	0.895	2.61772e-78	MEF	Gnb1
Angptl2.2	0.754097	0.515	0.171	7.00781e-78	MEF	Angptl2
Zyx.2	0.805865	0.892	0.712	7.02211e-78	MEF	Zyx
Arhgdib.2	0.943258	0.892	0.694	1.52169e-77	MEF	Arhgdib
Mea1.2	0.663969	0.76	0.603	1.93308e-77	MEF	Mea1
Rhoc.2	0.644194	0.968	0.885	2.52455e-77	MEF	Rhoc
Cd248.2	0.939733	0.64	0.316	4.89011e-77	MEF	Cd248
Crabp2.2	0.808246	0.389	0.05	1.26679e-76	MEF	Crabp2
Csrp1.2	0.90913	0.887	0.698	1.37145e-76	MEF	Csrp1
Timp2.2	0.731017	0.969	0.96	5.5972e-76	MEF	Timp2
Park7.2	0.622204	0.962	0.865	1.07321e-75	MEF	Park7
Cspg4.2	0.641932	0.435	0.09	1.09068e-75	MEF	Cspg4
Ap1s1.2	0.591051	0.843	0.705	1.79227e-75	MEF	Ap1s1
Tnk2.2	0.71858	0.555	0.241	2.89923e-75	MEF	Tnk2
Atp5o.1.2	0.573778	0.98	0.906	1.81229e-74	MEF	Atp5o.1
Swi5.2	0.546373	0.974	0.902	1.84235e-74	MEF	Swi5
Aebp1.2	0.84588	0.818	0.566	2.84774e-74	MEF	Aebp1
Rps6ka4.2	0.644699	0.562	0.261	5.55299e-74	MEF	Rps6ka4
Wdr1.2	0.646453	0.931	0.843	8.52781e-74	MEF	Wdr1
Pcbp4.2	0.674449	0.765	0.622	1.53274e-73	MEF	Pcbp4
Psmd3.2	0.682025	0.792	0.624	1.59699e-73	MEF	Psmd3
Rpl27-ps3.2	0.688344	0.59	0.289	1.63093e-73	MEF	Rpl27-ps3
Kcnn4.2	0.533491	0.325	0.008	4.36686e-73	MEF	Kcnn4
Nhp2.2	0.692849	0.868	0.749	6.26127e-73	MEF	Nhp2
Gdi2.2	0.611235	0.961	0.875	1.39612e-72	MEF	Gdi2
Unc5c.2	0.566148	0.377	0.032	6.3489e-72	MEF	Unc5c
H13.2	0.761909	0.811	0.681	6.54766e-72	MEF	H13
Rcc2.2	0.64127	0.717	0.546	8.07427e-72	MEF	Rcc2
Ehd1.2	0.628063	0.782	0.661	3.88615e-71	MEF	Ehd1
Rpl13a.2	0.532297	0.988	0.942	1.11155e-70	MEF	Rpl13a
Npm3.2	0.693424	0.818	0.647	1.22163e-69	MEF	Npm3
Bgn.1	0.7486	0.971	0.938	2.15827e-69	MEF	Bgn
Ncln.2	0.693255	0.639	0.37	2.67896e-69	MEF	Ncln
Mrps6.2	0.746066	0.785	0.638	2.66151e-68	MEF	Mrps6
Hcfc1r1.2	0.669296	0.894	0.729	2.95638e-68	MEF	Hcfc1r1
Flnc.2	0.821487	0.755	0.591	3.44108e-68	MEF	Flnc
Reep5.2	0.640204	0.907	0.829	4.82758e-68	MEF	Reep5
Fabp3.2	0.57573	0.344	0.052	1.01083e-67	MEF	Fabp3
Igfbp6.2	0.8047	0.555	0.237	1.41099e-66	MEF	Igfbp6
Ppp4c.2	0.651324	0.738	0.564	1.5603e-66	MEF	Ppp4c
Jpt1.2	0.700104	0.927	0.844	1.22604e-65	MEF	Jpt1
Ehbp1l1.2	0.736298	0.62	0.334	8.11363e-65	MEF	Ehbp1l1
Copg1.2	0.54625	0.753	0.632	8.86564e-65	MEF	Copg1
Eno3.2	0.769885	0.419	0.128	9.38102e-65	MEF	Eno3
Mapk13.2	0.543219	0.348	0.033	1.08836e-64	MEF	Mapk13
Anapc11.2	0.638773	0.768	0.61	1.43635e-64	MEF	Anapc11
Ass1.2	0.949664	0.567	0.259	1.72833e-64	MEF	Ass1
Tmem238.2	0.702604	0.571	0.283	1.85127e-64	MEF	Tmem238
G3bp1.2	0.615459	0.909	0.812	1.9316e-64	MEF	G3bp1
Selenoh.2	0.837952	0.927	0.788	8.02771e-64	MEF	Selenoh
Nop53.2	0.618434	0.804	0.669	9.07081e-64	MEF	Nop53
Nudc.2	0.638808	0.905	0.794	1.42866e-63	MEF	Nudc
Glrx5.2	0.607161	0.882	0.776	4.09915e-63	MEF	Glrx5
Mbd3.2	0.622895	0.862	0.754	5.08612e-63	MEF	Mbd3
Ubc.2	0.590599	0.964	0.94	5.41747e-63	MEF	Ubc
Lsm7.2	0.58493	0.846	0.736	6.26618e-63	MEF	Lsm7
U2af1.2	0.675863	0.891	0.778	8.65822e-63	MEF	U2af1
Uqcrc1.2	0.56654	0.871	0.77	1.72787e-62	MEF	Uqcrc1
Gm10036.2	0.412467	0.293	0.019	1.91719e-62	MEF	Gm10036
Rad23b.2	0.552363	0.852	0.742	3.89472e-62	MEF	Rad23b
Akt1.2	0.601557	0.827	0.714	4.71787e-62	MEF	Akt1
Sncg.2	0.826541	0.293	0.031	5.34035e-62	MEF	Sncg
Mdh2.2	0.588464	0.95	0.868	5.36798e-62	MEF	Mdh2
Cct3.2	0.559153	0.956	0.868	5.47177e-62	MEF	Cct3
Dclk1.2	0.546389	0.409	0.133	7.35991e-62	MEF	Dclk1
Glipr2.2	0.621579	0.895	0.778	7.72196e-62	MEF	Glipr2
Plec.2	0.739371	0.914	0.84	1.41356e-61	MEF	Plec
Fkbp4.2	0.644714	0.818	0.68	2.36141e-61	MEF	Fkbp4
Lrrc59.2	0.579859	0.884	0.753	7.30861e-61	MEF	Lrrc59
Bag6.2	0.577699	0.718	0.58	2.97234e-60	MEF	Bag6
Dpysl2.2	0.552888	0.712	0.56	1.26332e-59	MEF	Dpysl2
mt-Co2.2	0.506993	0.994	0.989	4.76247e-59	MEF	mt-Co2
Tuba4a.2	0.567244	0.427	0.138	6.3158e-59	MEF	Tuba4a
Aars.2	0.675872	0.717	0.516	7.95044e-59	MEF	Aars
Hspg2.2	0.717903	0.849	0.747	1.06515e-58	MEF	Hspg2
Ptpa.2	0.663128	0.713	0.506	2.27106e-58	MEF	Ptpa
Gpi1.2	0.571259	0.893	0.802	2.42595e-58	MEF	Gpi1
Nt5c.2	0.602336	0.846	0.744	3.46381e-58	MEF	Nt5c
Trps1.2	0.697725	0.472	0.206	4.08378e-58	MEF	Trps1
Hdgf.2	0.549017	0.938	0.859	1.55547e-57	MEF	Hdgf
Rnh1.2	0.671743	0.86	0.749	2.00458e-57	MEF	Rnh1
Cavin2.2	0.844621	0.838	0.646	1.15103e-56	MEF	Cavin2
Psma1.2	0.536231	0.809	0.72	1.44752e-56	MEF	Psma1
Tmed1.2	0.630269	0.622	0.416	2.33834e-56	MEF	Tmed1
Kars.2	0.62609	0.687	0.494	2.40877e-56	MEF	Kars
Gpc1.2	0.617537	0.492	0.201	2.41926e-56	MEF	Gpc1
Nol12.2	0.607376	0.719	0.57	4.38739e-56	MEF	Nol12
Raly.2	0.495569	0.858	0.772	1.19503e-55	MEF	Raly
Ube2s.2	0.721149	0.958	0.879	1.69685e-55	MEF	Ube2s
Twist2.2	0.746718	0.578	0.314	1.77154e-55	MEF	Twist2
Ppp1cb.2	0.502528	0.796	0.692	2.16429e-55	MEF	Ppp1cb
Tgfbi.2	0.633936	0.341	0.078	2.44436e-55	MEF	Tgfbi
S100a11.1	0.472353	1	0.998	3.25061e-55	MEF	S100a11
Efemp2.2	0.577367	0.841	0.774	6.54433e-55	MEF	Efemp2
Pdpn.2	0.733336	0.605	0.304	6.75111e-55	MEF	Pdpn
Rab7.2	0.5582	0.842	0.753	7.72794e-55	MEF	Rab7
Anxa6.2	0.668807	0.853	0.754	7.77694e-55	MEF	Anxa6
Cavin3.2	0.730798	0.833	0.639	1.41101e-54	MEF	Cavin3
Arl2.2	0.552807	0.682	0.537	6.45166e-54	MEF	Arl2
Rnf187.2	0.562109	0.807	0.694	6.47625e-54	MEF	Rnf187
Ptov1.2	0.535091	0.86	0.768	7.73914e-54	MEF	Ptov1
Ewsr1.2	0.505127	0.822	0.736	8.80918e-54	MEF	Ewsr1
Ppp1ca.2	0.521461	0.957	0.878	1.5296e-53	MEF	Ppp1ca
Vars.2	0.666568	0.734	0.531	2.21e-53	MEF	Vars
Mrc2.2	0.64165	0.528	0.276	3.77899e-53	MEF	Mrc2
Pdlim7.2	0.559367	0.806	0.679	4.97285e-53	MEF	Pdlim7
Dynll2.2	0.540947	0.849	0.746	5.61046e-53	MEF	Dynll2
Bdnf.2	0.753706	0.597	0.362	5.97705e-53	MEF	Bdnf
Sar1a.2	0.497165	0.872	0.782	9.16635e-53	MEF	Sar1a
Clpp.2	0.572476	0.708	0.565	1.04036e-52	MEF	Clpp
Pfdn2.2	0.552357	0.865	0.766	1.04813e-52	MEF	Pfdn2
B2m.2	0.564418	0.913	0.869	1.14598e-52	MEF	B2m
Pbx1.2	0.717419	0.736	0.609	1.35562e-52	MEF	Pbx1
Pgk1.2	0.51937	0.973	0.924	2.17839e-52	MEF	Pgk1
Ctbp1.2	0.54243	0.765	0.654	2.93484e-52	MEF	Ctbp1
Rpn2.2	0.536955	0.853	0.788	6.65786e-52	MEF	Rpn2
Pmf1.2	0.556239	0.535	0.301	9.44059e-52	MEF	Pmf1
Mrpl28.2	0.574071	0.825	0.696	2.66109e-51	MEF	Mrpl28
Hspb6.2	0.438751	0.35	0.096	3.23972e-51	MEF	Hspb6
Ddx39.2	0.702248	0.757	0.576	3.48092e-51	MEF	Ddx39
Dnlz.2	0.584667	0.758	0.625	3.5897e-51	MEF	Dnlz
Flna.1	0.573259	0.954	0.909	5.49881e-51	MEF	Flna
Anxa2.1	0.377072	0.999	0.985	2.1094e-50	MEF	Anxa2
Capzb.2	0.466936	0.98	0.922	2.526e-50	MEF	Capzb
Ppp2r1a.2	0.507069	0.801	0.708	7.16424e-50	MEF	Ppp2r1a
Bcat1.2	0.583138	0.522	0.241	9.05969e-50	MEF	Bcat1
Tsen34.2	0.573428	0.799	0.7	1.39836e-49	MEF	Tsen34
Sec61a1.2	0.689664	0.766	0.655	4.90037e-49	MEF	Sec61a1
Cdc37.2	0.480109	0.955	0.872	6.44583e-49	MEF	Cdc37
Sympk.2	0.59254	0.573	0.356	6.45624e-49	MEF	Sympk
Ssr1.2	0.600855	0.821	0.735	9.7065e-49	MEF	Ssr1
Nrp2.2	0.535395	0.4	0.135	2.1072e-48	MEF	Nrp2
Dok1.2	0.591767	0.575	0.367	3.40902e-48	MEF	Dok1
Psmb7.2	0.559452	0.849	0.77	3.92345e-48	MEF	Psmb7
Ptp4a1.2	0.535995	0.752	0.645	1.12746e-47	MEF	Ptp4a1
Zcchc17.2	0.538867	0.75	0.636	3.38196e-47	MEF	Zcchc17
Mpv17l2.2	0.559885	0.562	0.371	3.4249e-47	MEF	Mpv17l2
Ecm1.2	0.706056	0.562	0.33	3.94346e-47	MEF	Ecm1
Cav1.1	0.573169	0.817	0.629	2.03629e-46	MEF	Cav1
Lpar1.2	0.54451	0.433	0.18	2.08642e-46	MEF	Lpar1
Grb14.2	0.571961	0.481	0.208	2.35623e-46	MEF	Grb14
Sdhb.2	0.516298	0.852	0.778	2.59233e-46	MEF	Sdhb
Bud31.2	0.547482	0.753	0.648	2.77063e-46	MEF	Bud31
Rpl3.2	0.351842	1	0.996	3.15972e-46	MEF	Rpl3
Ehd2.2	0.535004	0.776	0.641	7.14566e-46	MEF	Ehd2
Use1.2	0.55683	0.783	0.683	7.33495e-46	MEF	Use1
Gja1.2	0.875733	0.691	0.544	8.17092e-46	MEF	Gja1
Gm9844.2	0.34499	0.284	0.059	1.63744e-45	MEF	Gm9844
Clta.2	0.445101	0.981	0.922	3.00982e-45	MEF	Clta
Mfge8.2	0.628133	0.869	0.793	3.55031e-45	MEF	Mfge8
Gabarap.2	0.503014	0.982	0.922	3.72532e-45	MEF	Gabarap
Atp6ap1.2	0.58537	0.7	0.551	8.1876e-45	MEF	Atp6ap1
Wdr18.2	0.552454	0.678	0.541	8.27139e-45	MEF	Wdr18
Nrp1.2	0.652336	0.67	0.499	1.53077e-44	MEF	Nrp1
Tomm40.2	0.504809	0.799	0.695	1.71437e-44	MEF	Tomm40
Mrfap1.2	0.415436	0.979	0.927	1.72512e-44	MEF	Mrfap1
Avpi1.2	0.588152	0.706	0.615	2.00814e-44	MEF	Avpi1
Prelid1.2	0.449962	0.966	0.9	3.30174e-44	MEF	Prelid1
Tardbp.2	0.566634	0.854	0.762	3.3923e-44	MEF	Tardbp
Itgav.2	0.611795	0.787	0.695	3.76182e-44	MEF	Itgav
Nqo1.2	0.639336	0.428	0.157	5.15365e-44	MEF	Nqo1
Speg.2	0.402781	0.317	0.072	5.46332e-44	MEF	Speg
Cks1b.2	0.631512	0.858	0.741	6.76572e-44	MEF	Cks1b
Hbegf.2	0.839196	0.597	0.411	2.02172e-43	MEF	Hbegf
Cuta.2	0.554529	0.763	0.656	2.07258e-43	MEF	Cuta
Ubl4a.2	0.526526	0.718	0.607	4.56814e-43	MEF	Ubl4a
Sema3c.2	0.527938	0.355	0.107	4.90542e-43	MEF	Sema3c
Tspan4.2	0.582746	0.821	0.747	4.96152e-43	MEF	Tspan4
Eif4h.2	0.518893	0.902	0.811	5.45767e-43	MEF	Eif4h
Pfdn5.2	0.438285	0.972	0.896	7.41328e-43	MEF	Pfdn5
Mbnl1.2	0.50667	0.866	0.796	8.22415e-43	MEF	Mbnl1
Ndufv1.2	0.477801	0.698	0.603	1.51272e-42	MEF	Ndufv1
Mmp2.2	0.623998	0.464	0.216	1.83446e-42	MEF	Mmp2
Anp32b.2	0.597863	0.976	0.897	3.46192e-42	MEF	Anp32b
Calr.2	0.496718	0.964	0.953	4.80522e-42	MEF	Calr
Mrgprf.1	0.268737	0.184	0.002	5.81397e-42	MEF	Mrgprf
Tpgs1.2	0.482058	0.569	0.43	6.73883e-42	MEF	Tpgs1
Penk.2	0.578771	0.197	0.009	1.1406e-41	MEF	Penk
Ndufb7.2	0.397144	0.961	0.899	2.2748e-41	MEF	Ndufb7
Znhit1.2	0.53048	0.683	0.571	2.60833e-41	MEF	Znhit1
Tm4sf1.2	0.783599	0.885	0.773	2.76789e-41	MEF	Tm4sf1
Aimp2.2	0.504706	0.587	0.439	5.51311e-41	MEF	Aimp2
Rnf126.2	0.529829	0.599	0.429	6.29122e-41	MEF	Rnf126
Ncs1.2	0.510651	0.568	0.387	8.44178e-41	MEF	Ncs1
Rhoa.1	0.423198	0.981	0.931	1.19977e-40	MEF	Rhoa
Copz1.2	0.563608	0.689	0.562	2.76745e-40	MEF	Copz1
Ftl1-ps1.2	0.5436	0.777	0.648	3.28581e-40	MEF	Ftl1-ps1
Hnrnph1.2	0.517988	0.852	0.755	3.63495e-40	MEF	Hnrnph1
Psmc4.2	0.453045	0.813	0.729	3.93707e-40	MEF	Psmc4
Loxl1.1	0.519309	0.74	0.521	8.5191e-40	MEF	Loxl1
Banf1.2	0.526809	0.858	0.77	1.14108e-39	MEF	Banf1
Fosl2.2	0.619937	0.64	0.494	1.3668e-39	MEF	Fosl2
Gchfr.2	0.53787	0.321	0.103	1.55421e-39	MEF	Gchfr
Rbm42.2	0.483541	0.677	0.564	2.48349e-39	MEF	Rbm42
Slc39a7.2	0.530201	0.763	0.687	2.76676e-39	MEF	Slc39a7
Fkbp8.2	0.521566	0.771	0.672	2.96387e-39	MEF	Fkbp8
Sssca1.2	0.477135	0.679	0.582	3.48228e-39	MEF	Sssca1
Slc7a5.2	0.384777	0.323	0.103	3.53265e-39	MEF	Slc7a5
Atp5d.2	0.355396	0.99	0.942	3.77792e-39	MEF	Atp5d
Ak1.2	0.522286	0.713	0.602	4.06292e-39	MEF	Ak1
Chst1.2	0.325157	0.217	0.024	4.27219e-39	MEF	Chst1
Spcs3.2	0.653734	0.622	0.48	8.44479e-39	MEF	Spcs3
Ywhag.2	0.423789	0.854	0.799	1.03799e-38	MEF	Ywhag
Atp1a1.2	0.498679	0.825	0.777	1.12609e-38	MEF	Atp1a1
Rpa1.2	0.524399	0.503	0.285	1.25913e-38	MEF	Rpa1
Serf2.2	0.336254	1	0.993	1.84927e-38	MEF	Serf2
Pgd.2	0.541026	0.807	0.7	2.73542e-38	MEF	Pgd
Nadk.2	0.46031	0.674	0.561	3.2016e-38	MEF	Nadk
Wisp2.2	0.477411	0.211	0.024	3.29376e-38	MEF	Wisp2
Sertad1.2	0.585408	0.62	0.5	6.45083e-38	MEF	Sertad1
Psmc3.2	0.418336	0.902	0.826	9.08885e-38	MEF	Psmc3
Slco2a1.2	0.59696	0.501	0.264	1.71382e-37	MEF	Slco2a1
Smarca4.2	0.485822	0.826	0.725	1.87173e-37	MEF	Smarca4
Mtpn.1	0.4225	0.887	0.824	2.78601e-37	MEF	Mtpn
Dohh.2	0.456661	0.59	0.464	4.12121e-37	MEF	Dohh
Edf1.2	0.435883	0.962	0.887	4.21654e-37	MEF	Edf1
Maged1.2	0.504102	0.878	0.789	6.05376e-37	MEF	Maged1
Slc29a1.2	0.548903	0.458	0.235	6.97173e-37	MEF	Slc29a1
Rrp7a.2	0.507549	0.563	0.376	2.41033e-36	MEF	Rrp7a
Pcolce.2	0.489689	0.926	0.873	2.72679e-36	MEF	Pcolce
Tkt.2	0.428956	0.894	0.822	3.35544e-36	MEF	Tkt
Gm2000.2	0.580366	0.63	0.468	3.52538e-36	MEF	Gm2000
Wdr77.2	0.513813	0.528	0.352	4.11737e-36	MEF	Wdr77
Trmt112.2	0.473503	0.764	0.699	4.73633e-36	MEF	Trmt112
Thbd.2	0.421472	0.248	0.038	7.21201e-36	MEF	Thbd
Pdgfc.2	0.424573	0.366	0.133	8.34735e-36	MEF	Pdgfc
Mapkapk2.2	0.48149	0.639	0.532	8.58863e-36	MEF	Mapkapk2
Nrn1.2	0.509606	0.336	0.116	9.24159e-36	MEF	Nrn1
Plxnb2.2	0.573429	0.78	0.702	1.18665e-35	MEF	Plxnb2
Nedd8.2	0.419705	0.979	0.923	1.52538e-35	MEF	Nedd8
Psmd7.2	0.447361	0.914	0.847	1.58468e-35	MEF	Psmd7
Ssrp1.2	0.542852	0.846	0.75	3.16184e-35	MEF	Ssrp1
Ssna1.2	0.497169	0.743	0.659	4.28254e-35	MEF	Ssna1
Klhdc8a.2	0.540238	0.467	0.261	7.67036e-35	MEF	Klhdc8a
Ttll12.2	0.447222	0.436	0.23	9.67631e-35	MEF	Ttll12
Commd1.2	0.449155	0.729	0.658	1.05361e-34	MEF	Commd1
Itga5.1	0.509352	0.69	0.591	1.08743e-34	MEF	Itga5
Dut.2	0.578203	0.752	0.614	1.31223e-34	MEF	Dut
Rex1bd.2	0.529444	0.806	0.72	1.89771e-34	MEF	Rex1bd
Elavl1.2	0.451163	0.711	0.633	2.97736e-34	MEF	Elavl1
Ccdc12.2	0.473564	0.693	0.618	3.51991e-34	MEF	Ccdc12
Loxl3.2	0.621453	0.584	0.395	4.26135e-34	MEF	Loxl3
Tubb2b.2	0.58828	0.671	0.513	4.32661e-34	MEF	Tubb2b
Plaa.2	0.46945	0.623	0.5	5.06564e-34	MEF	Plaa
Ercc1.2	0.487286	0.543	0.376	9.5556e-34	MEF	Ercc1
Dlst.2	0.457106	0.627	0.526	1.15083e-33	MEF	Dlst
Snrpd1.2	0.491815	0.908	0.83	1.63096e-33	MEF	Snrpd1
Actr1b.2	0.445801	0.649	0.544	1.745e-33	MEF	Actr1b
Col1a1.1	0.662905	0.94	0.846	1.85641e-33	MEF	Col1a1
Gsn.2	0.444246	0.979	0.911	2.1402e-33	MEF	Gsn
Mrto4.2	0.500559	0.706	0.606	2.34803e-33	MEF	Mrto4
Gas2.2	0.370185	0.262	0.065	2.70121e-33	MEF	Gas2
AI413582.2	0.496998	0.494	0.317	2.70377e-33	MEF	AI413582
Hoxd13	0.262548	0.151	0.007	5.49918e-33	MEF	Hoxd13
Mid1.2	0.437204	0.42	0.232	6.22163e-33	MEF	Mid1
2310022B05Rik.2	0.472038	0.677	0.577	8.68762e-33	MEF	2310022B05Rik
0610012G03Rik.2	0.422547	0.797	0.736	9.99129e-33	MEF	0610012G03Rik
Srxn1.2	0.447847	0.438	0.254	1.16038e-32	MEF	Srxn1
Hspa8.2	0.334145	0.999	0.993	1.18086e-32	MEF	Hspa8
Stt3a.2	0.482723	0.732	0.672	1.57422e-32	MEF	Stt3a
Cyb5b.2	0.464043	0.705	0.611	3.13899e-32	MEF	Cyb5b
Dpp3.2	0.480427	0.597	0.456	3.75276e-32	MEF	Dpp3
Cuedc2.2	0.413757	0.718	0.644	8.11264e-32	MEF	Cuedc2
Arpp19.2	0.434999	0.923	0.848	9.90919e-32	MEF	Arpp19
Gps1.2	0.413236	0.671	0.598	1.56727e-31	MEF	Gps1
Dnm1.2	0.377807	0.319	0.114	1.58233e-31	MEF	Dnm1
Dazap1.2	0.429589	0.743	0.676	1.75581e-31	MEF	Dazap1
Zwint.2	0.467077	0.814	0.742	1.79469e-31	MEF	Zwint
Gm6133.1	0.262065	0.199	0.022	1.96273e-31	MEF	Gm6133
Apln.1	0.263352	0.181	0.011	3.87935e-31	MEF	Apln
Ctsd.2	0.542296	0.919	0.904	1.83723e-30	MEF	Ctsd
Ppp1r11.2	0.443752	0.758	0.703	1.83831e-30	MEF	Ppp1r11
Epb41l1.2	0.340073	0.335	0.152	1.96935e-30	MEF	Epb41l1
Nenf.1	0.367104	0.91	0.848	2.24203e-30	MEF	Nenf
Cxcl5.2	0.652114	0.224	0.04	2.26006e-30	MEF	Cxcl5
Pla2g4a.2	0.406505	0.426	0.254	2.37363e-30	MEF	Pla2g4a
Nsun2.2	0.47712	0.668	0.532	2.44549e-30	MEF	Nsun2
Arf1.2	0.376999	0.95	0.896	2.50143e-30	MEF	Arf1
Ranbp3.2	0.426227	0.448	0.258	2.55494e-30	MEF	Ranbp3
Tk1.2	0.629641	0.511	0.293	3.54406e-30	MEF	Tk1
Pfdn6.2	0.463001	0.745	0.674	4.50596e-30	MEF	Pfdn6
Col16a1.1	0.407129	0.403	0.227	4.72637e-30	MEF	Col16a1
Srm.2	0.501304	0.784	0.675	4.75391e-30	MEF	Srm
Efemp1.2	0.49743	0.553	0.351	5.01825e-30	MEF	Efemp1
Rps19bp1.2	0.428953	0.658	0.579	9.31403e-30	MEF	Rps19bp1
Pfdn4.2	0.48411	0.678	0.619	1.37253e-29	MEF	Pfdn4
Atox1.2	0.368891	0.964	0.907	1.75083e-29	MEF	Atox1
Enpp1.2	0.312699	0.241	0.066	3.92321e-29	MEF	Enpp1
Oaz1.2	0.321268	0.996	0.966	3.9622e-29	MEF	Oaz1
Emc8.2	0.397047	0.685	0.621	4.0677e-29	MEF	Emc8
Inf2.2	0.4907	0.652	0.563	4.25392e-29	MEF	Inf2
Rbbp7.2	0.397299	0.883	0.821	5.19593e-29	MEF	Rbbp7
Atp6v1g1.2	0.406588	0.905	0.851	6.76783e-29	MEF	Atp6v1g1
Ndufs7.2	0.441469	0.85	0.78	1.38192e-28	MEF	Ndufs7
Snrpc.2	0.386954	0.783	0.732	1.83718e-28	MEF	Snrpc
Plin2.2	0.428247	0.469	0.322	1.93205e-28	MEF	Plin2
Psma6.2	0.428723	0.85	0.793	2.18014e-28	MEF	Psma6
Fis1.2	0.358914	0.891	0.838	4.66597e-28	MEF	Fis1
Qsox1.2	0.449996	0.734	0.68	5.22025e-28	MEF	Qsox1
Map2k2.2	0.376004	0.875	0.806	5.69941e-28	MEF	Map2k2
Usp4.2	0.428245	0.544	0.433	6.28348e-28	MEF	Usp4
Bcl7c.2	0.429549	0.701	0.625	7.74985e-28	MEF	Bcl7c
Rnaseh2c.2	0.380936	0.759	0.704	7.97064e-28	MEF	Rnaseh2c
Selenom.1	0.511572	0.923	0.86	1.1846e-27	MEF	Selenom
Polr2e.2	0.410889	0.85	0.784	1.5101e-27	MEF	Polr2e
Aen.2	0.368674	0.707	0.666	1.76583e-27	MEF	Aen
Trir.2	0.369846	0.879	0.819	1.77541e-27	MEF	Trir
Slit2.2	0.640764	0.479	0.266	1.88663e-27	MEF	Slit2
Hdac5.2	0.379916	0.387	0.254	3.0335e-27	MEF	Hdac5
Map1a.1	0.3456	0.346	0.153	4.22451e-27	MEF	Map1a
Gtf2f1.2	0.455765	0.662	0.564	5.06291e-27	MEF	Gtf2f1
Sin3b.2	0.362152	0.796	0.754	6.44933e-27	MEF	Sin3b
Emg1.2	0.424504	0.74	0.701	6.88689e-27	MEF	Emg1
Prrx2.2	0.471078	0.659	0.518	7.64921e-27	MEF	Prrx2
Slc48a1.2	0.475232	0.49	0.34	7.87527e-27	MEF	Slc48a1
Med29.2	0.401287	0.67	0.602	8.31609e-27	MEF	Med29
Minos1.1	0.364379	0.982	0.924	9.82477e-27	MEF	Minos1
Aspscr1.2	0.377298	0.431	0.285	9.85573e-27	MEF	Aspscr1
Yars.2	0.413524	0.496	0.354	1.07332e-26	MEF	Yars
Grem1.2	0.552188	0.488	0.239	2.38388e-26	MEF	Grem1
Pa2g4.2	0.458965	0.854	0.793	3.49037e-26	MEF	Pa2g4
Metrn.2	0.473814	0.541	0.401	4.37849e-26	MEF	Metrn
Smarcb1.2	0.338511	0.662	0.612	4.58423e-26	MEF	Smarcb1
Tbcb.1	0.367409	0.805	0.752	6.07454e-26	MEF	Tbcb
Puf60.2	0.482063	0.68	0.585	9.45259e-26	MEF	Puf60
H2afj.2	0.448013	0.979	0.923	1.20471e-25	MEF	H2afj
Esd.1	0.470177	0.966	0.921	1.27976e-25	MEF	Esd
Snai1.2	0.459316	0.377	0.195	1.29517e-25	MEF	Snai1
Samm50.2	0.361823	0.691	0.631	1.35985e-25	MEF	Samm50
Unc5b.1	0.497639	0.535	0.391	1.39725e-25	MEF	Unc5b
Fbln2.2	0.307381	0.859	0.69	2.08752e-25	MEF	Fbln2
Eif3g.2	0.40895	0.774	0.73	2.18075e-25	MEF	Eif3g
Anapc15.2	0.451183	0.527	0.366	2.29919e-25	MEF	Anapc15
Ntmt1.2	0.384333	0.532	0.444	2.61753e-25	MEF	Ntmt1
Map6.1	0.32422	0.349	0.185	2.7362e-25	MEF	Map6
Mrps26.2	0.402729	0.7	0.648	2.80287e-25	MEF	Mrps26
Rcan2.1	0.277223	0.225	0.07	2.96882e-25	MEF	Rcan2
Ahr.2	0.340496	0.278	0.087	3.44452e-25	MEF	Ahr
Slc4a2.2	0.406468	0.433	0.275	3.64194e-25	MEF	Slc4a2
Serp1.2	0.406139	0.829	0.776	4.87256e-25	MEF	Serp1
Fosl1.2	0.371656	0.349	0.167	5.84398e-25	MEF	Fosl1
Id2.2	0.567765	0.497	0.339	7.92828e-25	MEF	Id2
Amdhd2.2	0.388864	0.415	0.282	1.11447e-24	MEF	Amdhd2
Emc10.2	0.407896	0.771	0.73	1.26753e-24	MEF	Emc10
Uap1l1.2	0.428602	0.538	0.406	1.64465e-24	MEF	Uap1l1
Cops6.1	0.31746	0.799	0.771	1.65002e-24	MEF	Cops6
Napa.2	0.425895	0.75	0.689	1.75623e-24	MEF	Napa
Usp5.2	0.402601	0.572	0.478	2.37054e-24	MEF	Usp5
Pfkl.2	0.419205	0.556	0.474	2.92862e-24	MEF	Pfkl
Phb2.2	0.374818	0.861	0.809	3.36087e-24	MEF	Phb2
Pih1d1.2	0.415446	0.523	0.393	3.71043e-24	MEF	Pih1d1
Dusp14.1	0.272017	0.253	0.094	4.37535e-24	MEF	Dusp14
Get4.2	0.393938	0.564	0.476	4.69792e-24	MEF	Get4
Tmem43.2	0.461574	0.483	0.307	4.83553e-24	MEF	Tmem43
Polr2m.2	0.371765	0.79	0.751	5.06993e-24	MEF	Polr2m
Ilk.1	0.398808	0.838	0.765	6.41621e-24	MEF	Ilk
Gjb2.2	0.280504	0.118	0.002	8.04266e-24	MEF	Gjb2
Fkbp2.2	0.497231	0.743	0.671	1.06974e-23	MEF	Fkbp2
Pea15a.1	0.370125	0.599	0.506	1.18459e-23	MEF	Pea15a
Raph1.2	0.558441	0.543	0.376	1.39386e-23	MEF	Raph1
Mcub.1	0.389239	0.388	0.206	1.43033e-23	MEF	Mcub
Mlf2.2	0.353113	0.901	0.851	1.64402e-23	MEF	Mlf2
Ccdc80.2	0.426133	0.587	0.457	1.74636e-23	MEF	Ccdc80
Il4ra.2	0.395633	0.365	0.222	1.82279e-23	MEF	Il4ra
Epha2.2	0.413711	0.369	0.202	1.89042e-23	MEF	Epha2
Stx4a.2	0.394702	0.577	0.521	2.15365e-23	MEF	Stx4a
Mvp.2	0.456144	0.485	0.355	2.58654e-23	MEF	Mvp
Adrm1.2	0.459567	0.627	0.524	2.88612e-23	MEF	Adrm1
Birc5.2	0.587234	0.642	0.418	3.08825e-23	MEF	Birc5
Vamp3.2	0.352896	0.62	0.585	3.24928e-23	MEF	Vamp3
Tspan11.1	0.298086	0.209	0.04	4.04035e-23	MEF	Tspan11
Trip6.2	0.418609	0.523	0.414	5.13222e-23	MEF	Trip6
Plekhj1.2	0.397685	0.664	0.609	5.28114e-23	MEF	Plekhj1
Med28.2	0.423838	0.746	0.691	7.31711e-23	MEF	Med28
Naa10.2	0.389907	0.599	0.529	1.06762e-22	MEF	Naa10
Lamtor5.2	0.348858	0.725	0.692	1.07074e-22	MEF	Lamtor5
Dkk2.1	0.407227	0.249	0.094	1.26053e-22	MEF	Dkk2
Atp5g3.2	0.320714	0.945	0.875	1.48331e-22	MEF	Atp5g3
Itga6.2	0.345407	0.366	0.221	1.51821e-22	MEF	Itga6
Lamtor1.2	0.378299	0.818	0.77	1.72566e-22	MEF	Lamtor1
Pin1.2	0.42756	0.814	0.764	1.79607e-22	MEF	Pin1
Gprc5a.1	0.277939	0.241	0.1	1.87688e-22	MEF	Gprc5a
Emilin2.2	0.351667	0.243	0.071	1.93092e-22	MEF	Emilin2
Rpl31.1	0.27616	1	0.996	1.94092e-22	MEF	Rpl31
Rab34.1	0.350668	0.718	0.665	2.03586e-22	MEF	Rab34
Shisa4.2	0.416704	0.499	0.365	2.32659e-22	MEF	Shisa4
Cbfb.2	0.343601	0.491	0.393	2.40654e-22	MEF	Cbfb
Gtf3c6.2	0.462755	0.613	0.514	2.78178e-22	MEF	Gtf3c6
Ndufs8.2	0.3581	0.738	0.687	2.94265e-22	MEF	Ndufs8
Wdr83os.2	0.330305	0.698	0.674	3.0095e-22	MEF	Wdr83os
Psmb4.2	0.339234	0.928	0.869	3.84869e-22	MEF	Psmb4
Psmc1.2	0.342286	0.762	0.727	6.01889e-22	MEF	Psmc1
Igfbp4.2	0.8444	0.566	0.376	6.157e-22	MEF	Igfbp4
Snrpd2.1	0.308923	0.977	0.927	7.89849e-22	MEF	Snrpd2
Rpl8.1	0.263285	1	0.998	1.18436e-21	MEF	Rpl8
Myl9.1	0.75044	0.779	0.673	1.40233e-21	MEF	Myl9
Psmc5.2	0.37858	0.823	0.759	1.75808e-21	MEF	Psmc5
Sema3f.2	0.28494	0.236	0.091	2.40811e-21	MEF	Sema3f
Ptgs1.2	0.396845	0.238	0.09	2.44514e-21	MEF	Ptgs1
Serpinh1.1	0.323643	0.95	0.946	2.6268e-21	MEF	Serpinh1
Sgta.2	0.396101	0.63	0.578	3.65775e-21	MEF	Sgta
Pgam1.2	0.378424	0.971	0.918	4.08619e-21	MEF	Pgam1
Mrps18b.2	0.411452	0.604	0.527	4.33734e-21	MEF	Mrps18b
Pfdn1.2	0.347076	0.92	0.87	4.73076e-21	MEF	Pfdn1
Elof1.1	0.338777	0.753	0.717	5.13016e-21	MEF	Elof1
Arhgap22.2	0.318082	0.257	0.083	6.09781e-21	MEF	Arhgap22
Anxa7.2	0.401749	0.659	0.597	6.20534e-21	MEF	Anxa7
Cited2.2	0.607549	0.658	0.545	6.26342e-21	MEF	Cited2
BC005537.2	0.402511	0.583	0.526	8.98273e-21	MEF	BC005537
Dapk3.2	0.354454	0.521	0.459	9.00918e-21	MEF	Dapk3
Enah.2	0.408198	0.614	0.53	1.16322e-20	MEF	Enah
Armcx2.2	0.421884	0.513	0.389	1.31563e-20	MEF	Armcx2
Stmn2.2	0.58647	0.219	0.06	1.86194e-20	MEF	Stmn2
Shc1.2	0.324869	0.574	0.538	1.86615e-20	MEF	Shc1
Wwp2.2	0.412688	0.39	0.252	1.98002e-20	MEF	Wwp2
Tmsb4x.1	0.428911	1	1	2.91248e-20	MEF	Tmsb4x
Prkca.2	0.343271	0.364	0.21	4.15661e-20	MEF	Prkca
Mgat1.2	0.470028	0.546	0.428	4.20725e-20	MEF	Mgat1
Camk1.1	0.321125	0.473	0.379	4.85046e-20	MEF	Camk1
Degs1.1	0.379421	0.736	0.701	5.68916e-20	MEF	Degs1
Nans.2	0.381324	0.644	0.578	5.91581e-20	MEF	Nans
Bag1.1	0.35471	0.909	0.842	9.50319e-20	MEF	Bag1
Piezo1.2	0.416484	0.553	0.476	1.36377e-19	MEF	Piezo1
Ube2z.2	0.347934	0.597	0.551	1.37511e-19	MEF	Ube2z
Cdk4.2	0.396428	0.917	0.867	1.44475e-19	MEF	Cdk4
Sh3kbp1.1	0.322007	0.612	0.447	1.54517e-19	MEF	Sh3kbp1
Alad.2	0.37897	0.391	0.229	1.77077e-19	MEF	Alad
Mtch2.2	0.320069	0.756	0.73	1.90796e-19	MEF	Mtch2
Bop1.2	0.374658	0.453	0.341	2.33045e-19	MEF	Bop1
Shisa5.1	0.401333	0.606	0.541	3.06515e-19	MEF	Shisa5
Edil3.1	0.263605	0.208	0.052	3.28806e-19	MEF	Edil3
Srsf1.2	0.392981	0.75	0.685	3.39773e-19	MEF	Srsf1
Arpc4.1	0.314728	0.884	0.834	4.41314e-19	MEF	Arpc4
Ubtd1.2	0.383321	0.391	0.25	4.70149e-19	MEF	Ubtd1
Slc35e4.2	0.396418	0.441	0.316	4.86677e-19	MEF	Slc35e4
2610001J05Rik.1	0.325714	0.65	0.625	4.92232e-19	MEF	2610001J05Rik
Nsmce1.2	0.363865	0.616	0.579	5.52672e-19	MEF	Nsmce1
Srsf11.2	0.301563	0.875	0.841	6.14891e-19	MEF	Srsf11
Ncaph2.2	0.433914	0.544	0.438	6.19969e-19	MEF	Ncaph2
Aprt.2	0.325674	0.973	0.916	6.8799e-19	MEF	Aprt
Psmd2.1	0.301556	0.856	0.819	8.24702e-19	MEF	Psmd2
Snrnp25.2	0.411089	0.509	0.377	1.16654e-18	MEF	Snrnp25
Chmp1a.2	0.387854	0.553	0.491	1.22651e-18	MEF	Chmp1a
Ehmt2.2	0.387845	0.608	0.553	1.2491e-18	MEF	Ehmt2
Ebna1bp2.2	0.433292	0.723	0.661	1.27074e-18	MEF	Ebna1bp2
Arf3.2	0.360316	0.671	0.623	1.337e-18	MEF	Arf3
Rfc2.2	0.401372	0.529	0.423	1.41829e-18	MEF	Rfc2
Polr2f.2	0.313017	0.907	0.842	1.55442e-18	MEF	Polr2f
Rnpep.2	0.307077	0.466	0.412	2.00613e-18	MEF	Rnpep
Kctd17.2	0.402431	0.489	0.388	2.16032e-18	MEF	Kctd17
Selenot.2	0.35152	0.685	0.625	2.20712e-18	MEF	Selenot
Gm11361.2	0.439439	0.407	0.249	2.54494e-18	MEF	Gm11361
Mrps12.2	0.36873	0.747	0.703	2.82516e-18	MEF	Mrps12
Akr1b3.2	0.396845	0.649	0.598	2.98609e-18	MEF	Akr1b3
Psmd4.1	0.284215	0.907	0.852	3.20166e-18	MEF	Psmd4
Clptm1.2	0.405292	0.56	0.479	3.91085e-18	MEF	Clptm1
Fam162a.2	0.417426	0.879	0.821	5.33102e-18	MEF	Fam162a
Carhsp1.2	0.386744	0.772	0.706	5.76191e-18	MEF	Carhsp1
Sod1.1	0.269653	0.886	0.844	6.42321e-18	MEF	Sod1
Cct8.2	0.349069	0.935	0.879	6.66089e-18	MEF	Cct8
Gars.1	0.332711	0.784	0.704	7.67705e-18	MEF	Gars
Sema3a.2	0.418923	0.422	0.252	7.74134e-18	MEF	Sema3a
Rbm3.2	0.39549	0.992	0.971	8.31932e-18	MEF	Rbm3
Ugdh.2	0.402026	0.73	0.681	8.70701e-18	MEF	Ugdh
Ltbp2.2	0.436466	0.358	0.181	9.21085e-18	MEF	Ltbp2
Tuba1c.2	0.378366	0.707	0.651	1.06241e-17	MEF	Tuba1c
Map2k3.2	0.351154	0.583	0.546	1.20633e-17	MEF	Map2k3
Dtymk.2	0.373565	0.78	0.724	1.855e-17	MEF	Dtymk
Sfpq.2	0.365462	0.895	0.83	1.93993e-17	MEF	Sfpq
Dbnl.2	0.329732	0.543	0.497	2.03132e-17	MEF	Dbnl
Mrpl27.2	0.368956	0.633	0.578	2.09388e-17	MEF	Mrpl27
Lmo1.1	0.26785	0.252	0.095	2.8874e-17	MEF	Lmo1
Hspbp1.2	0.320815	0.389	0.285	2.893e-17	MEF	Hspbp1
Txnl4a.2	0.32317	0.819	0.776	2.99107e-17	MEF	Txnl4a
Tbcd.2	0.343559	0.422	0.318	3.11882e-17	MEF	Tbcd
B4galt5.1	0.281901	0.272	0.147	3.52418e-17	MEF	B4galt5
Jpt2.2	0.394681	0.504	0.384	4.27387e-17	MEF	Jpt2
Dpy30.2	0.363016	0.558	0.49	4.62226e-17	MEF	Dpy30
Mrpl30.2	0.300629	0.859	0.812	4.65365e-17	MEF	Mrpl30
Nop56.2	0.42757	0.776	0.704	4.97155e-17	MEF	Nop56
Bak1.2	0.373304	0.503	0.407	5.03047e-17	MEF	Bak1
Lman2.2	0.351411	0.744	0.724	5.64531e-17	MEF	Lman2
Atf4.1	0.369361	0.731	0.696	6.52636e-17	MEF	Atf4
Prcp.1	0.328993	0.388	0.236	6.6702e-17	MEF	Prcp
Cope.2	0.32481	0.777	0.755	6.89467e-17	MEF	Cope
Sdc1.2	0.379765	0.66	0.62	7.12758e-17	MEF	Sdc1
Psmb10.2	0.344591	0.392	0.253	7.58929e-17	MEF	Psmb10
Ptrh1.2	0.359353	0.466	0.369	8.00077e-17	MEF	Ptrh1
Ap2a2.1	0.266267	0.766	0.74	8.87016e-17	MEF	Ap2a2
Map4.1	0.265616	0.727	0.684	9.34521e-17	MEF	Map4
Sart1.2	0.325423	0.538	0.485	1.02647e-16	MEF	Sart1
Mapk6.2	0.413419	0.525	0.453	1.12173e-16	MEF	Mapk6
Il1rn.2	0.376584	0.152	0.034	1.23494e-16	MEF	Il1rn
Tnfaip2.1	0.359735	0.346	0.185	1.33625e-16	MEF	Tnfaip2
Iqgap1.1	0.300327	0.85	0.824	1.75897e-16	MEF	Iqgap1
Alyref.2	0.363129	0.748	0.675	1.76634e-16	MEF	Alyref
Trim8.2	0.342908	0.462	0.389	1.79114e-16	MEF	Trim8
0610037L13Rik.2	0.377116	0.517	0.44	1.96312e-16	MEF	0610037L13Rik
Akr1a1.1	0.279495	0.967	0.927	2.20714e-16	MEF	Akr1a1
Rbm25.2	0.329748	0.883	0.859	2.25843e-16	MEF	Rbm25
Ddx39b.2	0.328325	0.716	0.683	2.55574e-16	MEF	Ddx39b
Pgp.2	0.39878	0.652	0.609	3.11744e-16	MEF	Pgp
Ruvbl2.2	0.342434	0.536	0.473	3.19828e-16	MEF	Ruvbl2
Ncl.2	0.378473	0.996	0.975	4.24142e-16	MEF	Ncl
Mecom.2	0.307179	0.344	0.218	5.0138e-16	MEF	Mecom
Mrps34.2	0.310734	0.61	0.586	5.71632e-16	MEF	Mrps34
Dkk3.2	0.421374	0.304	0.17	6.47319e-16	MEF	Dkk3
Atp5g1.2	0.270043	0.983	0.933	6.65274e-16	MEF	Atp5g1
Eif3d.2	0.321647	0.812	0.765	7.75274e-16	MEF	Eif3d
Lyar.2	0.427342	0.663	0.603	8.05706e-16	MEF	Lyar
E2f1.2	0.324209	0.365	0.247	8.38609e-16	MEF	E2f1
Shmt2.2	0.349077	0.472	0.378	8.91371e-16	MEF	Shmt2
Ddx56.2	0.358895	0.397	0.266	9.74362e-16	MEF	Ddx56
Ptk7.2	0.404097	0.527	0.458	1.3359e-15	MEF	Ptk7
Phgdh.1	0.439958	0.825	0.732	1.39214e-15	MEF	Phgdh
Sf3b5.2	0.320559	0.873	0.824	1.73438e-15	MEF	Sf3b5
Srsf2.2	0.336766	0.866	0.832	1.87162e-15	MEF	Srsf2
Vasn.2	0.427868	0.49	0.378	1.87241e-15	MEF	Vasn
Arf5.2	0.307179	0.935	0.861	1.91325e-15	MEF	Arf5
Adam19.1	0.313456	0.359	0.245	1.92973e-15	MEF	Adam19
Actr1a.2	0.352232	0.589	0.538	1.95607e-15	MEF	Actr1a
Pabpc4.2	0.31683	0.744	0.72	2.01658e-15	MEF	Pabpc4
Ltbp1.2	0.367487	0.825	0.742	2.01683e-15	MEF	Ltbp1
Camkk2.1	0.282494	0.301	0.183	2.08924e-15	MEF	Camkk2
Tomm22.2	0.328719	0.86	0.817	2.1293e-15	MEF	Tomm22
Ccm2.2	0.385955	0.561	0.501	2.39196e-15	MEF	Ccm2
Akt1s1.2	0.339184	0.688	0.655	2.40697e-15	MEF	Akt1s1
Mfsd5.2	0.323063	0.398	0.32	3.90128e-15	MEF	Mfsd5
Galk1.2	0.312702	0.724	0.698	4.19144e-15	MEF	Galk1
Eif3k.1	0.27406	0.968	0.913	4.20493e-15	MEF	Eif3k
Surf4.2	0.351696	0.837	0.815	4.37665e-15	MEF	Surf4
Gm47283.2	0.438793	0.626	0.581	4.50339e-15	MEF	Gm47283
Smim7.2	0.303674	0.631	0.614	5.25819e-15	MEF	Smim7
Emilin1.2	0.381462	0.511	0.443	5.46888e-15	MEF	Emilin1
Mcm5.2	0.37552	0.374	0.237	9.29018e-15	MEF	Mcm5
Pcdh19.1	0.403932	0.581	0.438	9.47197e-15	MEF	Pcdh19
Eif3i.1	0.294508	0.928	0.873	9.85658e-15	MEF	Eif3i
Aurkaip1.2	0.319786	0.812	0.776	1.00514e-14	MEF	Aurkaip1
Runx1t1.1	0.331806	0.359	0.217	1.11404e-14	MEF	Runx1t1
Abcb10.2	0.307728	0.34	0.239	1.4063e-14	MEF	Abcb10
Gemin7.2	0.314034	0.761	0.738	1.45971e-14	MEF	Gemin7
Cebpb.2	0.476843	0.685	0.594	1.64691e-14	MEF	Cebpb
Carm1.2	0.364197	0.489	0.388	1.85414e-14	MEF	Carm1
Ddx3x.1	0.292319	0.864	0.829	1.88909e-14	MEF	Ddx3x
Rarg.1	0.290109	0.316	0.203	2.08345e-14	MEF	Rarg
Ltbr.2	0.347579	0.513	0.461	2.53876e-14	MEF	Ltbr
Serpinb6a.1	0.295388	0.937	0.888	3.48919e-14	MEF	Serpinb6a
9030624J02Rik.1	0.286441	0.403	0.322	3.52803e-14	MEF	9030624J02Rik
Axl.1	0.361455	0.753	0.734	3.61405e-14	MEF	Axl
Tarbp2.2	0.363483	0.446	0.326	3.6158e-14	MEF	Tarbp2
Psmb5.2	0.328288	0.898	0.852	3.70228e-14	MEF	Psmb5
Prkar2b.1	0.333197	0.425	0.297	4.13462e-14	MEF	Prkar2b
Slc5a3.2	0.461207	0.46	0.35	4.17126e-14	MEF	Slc5a3
Cct4.2	0.322017	0.899	0.846	4.59049e-14	MEF	Cct4
Ftsj3.2	0.316015	0.558	0.525	4.64971e-14	MEF	Ftsj3
Psme3.2	0.312002	0.482	0.421	5.11792e-14	MEF	Psme3
Sppl3.2	0.32879	0.452	0.381	5.25011e-14	MEF	Sppl3
Lig1.2	0.409775	0.511	0.375	5.74113e-14	MEF	Lig1
Snrpa.2	0.328169	0.647	0.625	7.84175e-14	MEF	Snrpa
Gins2.1	0.370044	0.463	0.357	7.90928e-14	MEF	Gins2
Urm1.2	0.31567	0.423	0.338	8.80891e-14	MEF	Urm1
Ski.2	0.403487	0.612	0.577	9.35304e-14	MEF	Ski
Gas1.1	0.492105	0.418	0.286	9.40831e-14	MEF	Gas1
Ngf.2	0.303925	0.246	0.086	1.22266e-13	MEF	Ngf
Tmem242.1	0.271211	0.414	0.361	1.26138e-13	MEF	Tmem242
Stk11.1	0.313123	0.557	0.522	1.31502e-13	MEF	Stk11
Coro1c.2	0.309755	0.656	0.639	1.37247e-13	MEF	Coro1c
Cst3.2	0.397533	0.922	0.924	1.37565e-13	MEF	Cst3
Grn.2	0.375882	0.648	0.628	1.92785e-13	MEF	Grn
Epn1.2	0.335524	0.647	0.605	1.93809e-13	MEF	Epn1
Rab1a.1	0.251408	0.82	0.819	2.24828e-13	MEF	Rab1a
Sfxn3.2	0.327095	0.393	0.286	2.94536e-13	MEF	Sfxn3
Ipo5.2	0.330157	0.741	0.698	3.18256e-13	MEF	Ipo5
Psenen.1	0.283623	0.717	0.722	3.48937e-13	MEF	Psenen
Wipi2.2	0.356911	0.494	0.423	3.56707e-13	MEF	Wipi2
Arl6ip4.2	0.346432	0.691	0.654	3.81108e-13	MEF	Arl6ip4
Dlgap4.2	0.398533	0.629	0.6	4.56642e-13	MEF	Dlgap4
Ubqln2.1	0.278534	0.482	0.432	4.76157e-13	MEF	Ubqln2
Olfml3.2	0.421711	0.355	0.229	4.81924e-13	MEF	Olfml3
Gnl1.1	0.307269	0.494	0.454	5.11999e-13	MEF	Gnl1
Sulf1.2	0.411588	0.489	0.397	5.14194e-13	MEF	Sulf1
Dctpp1.2	0.368607	0.628	0.562	5.6455e-13	MEF	Dctpp1
Cstb.2	0.311421	0.943	0.902	6.75848e-13	MEF	Cstb
Dgcr6.1	0.310407	0.622	0.592	6.82019e-13	MEF	Dgcr6
Oaz2.2	0.332037	0.55	0.507	7.11687e-13	MEF	Oaz2
Sec24c.2	0.342982	0.46	0.38	7.8174e-13	MEF	Sec24c
Marcksl1.2	0.377583	0.796	0.77	8.37081e-13	MEF	Marcksl1
Mcrs1.2	0.304536	0.456	0.404	8.62199e-13	MEF	Mcrs1
Pgs1.2	0.324102	0.424	0.347	8.70914e-13	MEF	Pgs1
Sumo1.1	0.315527	0.867	0.828	9.68323e-13	MEF	Sumo1
Ctsa.2	0.330782	0.629	0.625	9.79363e-13	MEF	Ctsa
Cox14.2	0.301522	0.787	0.762	1.05199e-12	MEF	Cox14
Mroh1.2	0.300172	0.319	0.213	1.06306e-12	MEF	Mroh1
Ube2n.2	0.372558	0.748	0.745	1.14132e-12	MEF	Ube2n
Itpr3.2	0.299396	0.357	0.238	1.35613e-12	MEF	Itpr3
Rbpms2.1	0.2795	0.319	0.224	1.62968e-12	MEF	Rbpms2
Tmem109.2	0.354264	0.479	0.405	1.71359e-12	MEF	Tmem109
Ints1.2	0.365386	0.416	0.323	1.79114e-12	MEF	Ints1
Cmtm7.1	0.316619	0.623	0.591	2.09294e-12	MEF	Cmtm7
Rnaseh2a.2	0.352763	0.43	0.337	2.23015e-12	MEF	Rnaseh2a
Comtd1.1	0.289836	0.306	0.179	2.32071e-12	MEF	Comtd1
Asl.2	0.310621	0.387	0.285	2.82644e-12	MEF	Asl
Smdt1.1	0.27396	0.949	0.883	3.27701e-12	MEF	Smdt1
Ctdnep1.2	0.367355	0.564	0.524	3.31411e-12	MEF	Ctdnep1
Ergic1.1	0.286096	0.722	0.712	3.42145e-12	MEF	Ergic1
Megf8.1	0.264967	0.296	0.195	3.95287e-12	MEF	Megf8
Ywhaq.1	0.2894	0.933	0.884	4.37399e-12	MEF	Ywhaq
Otub1.2	0.318276	0.64	0.637	4.99506e-12	MEF	Otub1
Tcf3.1	0.318211	0.538	0.503	5.08295e-12	MEF	Tcf3
Cpe.1	0.277325	0.824	0.802	5.28907e-12	MEF	Cpe
Ipo4.1	0.292611	0.459	0.406	5.37962e-12	MEF	Ipo4
Faf1.2	0.283607	0.475	0.442	5.65909e-12	MEF	Faf1
Polr2h.2	0.350049	0.566	0.526	5.67681e-12	MEF	Polr2h
Mpnd.2	0.363177	0.516	0.464	7.17889e-12	MEF	Mpnd
Cul7.1	0.301839	0.385	0.303	7.25804e-12	MEF	Cul7
Noct.2	0.348201	0.377	0.267	7.5449e-12	MEF	Noct
Chst12.2	0.331009	0.35	0.231	8.62861e-12	MEF	Chst12
Mars.1	0.303739	0.455	0.39	9.18731e-12	MEF	Mars
Flot2.2	0.303555	0.496	0.428	9.34994e-12	MEF	Flot2
Afg3l1.2	0.302483	0.483	0.443	9.40111e-12	MEF	Afg3l1
Egln2.2	0.324697	0.519	0.475	1.03223e-11	MEF	Egln2
Ptp4a3.2	0.358345	0.37	0.261	1.04808e-11	MEF	Ptp4a3
Rragc.2	0.303175	0.582	0.558	1.06481e-11	MEF	Rragc
Sigmar1.2	0.339876	0.57	0.535	1.13774e-11	MEF	Sigmar1
Cops8.2	0.367036	0.606	0.559	1.17847e-11	MEF	Cops8
Lrrfip1.1	0.355062	0.804	0.764	1.19338e-11	MEF	Lrrfip1
Litaf.2	0.412774	0.588	0.519	1.52957e-11	MEF	Litaf
Mrpl45.1	0.259169	0.552	0.545	1.72887e-11	MEF	Mrpl45
Gipc1.2	0.292715	0.49	0.443	1.95527e-11	MEF	Gipc1
Flii.1	0.298068	0.584	0.545	1.9906e-11	MEF	Flii
9530068E07Rik.1	0.267781	0.724	0.731	1.99215e-11	MEF	9530068E07Rik
Farp1.2	0.351669	0.663	0.626	2.52065e-11	MEF	Farp1
Uqcc2.1	0.281468	0.927	0.872	2.63026e-11	MEF	Uqcc2
Heatr5a.1	0.304245	0.418	0.346	3.01875e-11	MEF	Heatr5a
Igfbp5.2	0.450269	0.137	0.036	3.03497e-11	MEF	Igfbp5
Mydgf.2	0.297691	0.812	0.798	3.2677e-11	MEF	Mydgf
Hsbp1.1	0.263904	0.894	0.859	3.94407e-11	MEF	Hsbp1
Impdh2.2	0.305043	0.844	0.774	4.12425e-11	MEF	Impdh2
Vasp.1	0.285981	0.704	0.694	4.45232e-11	MEF	Vasp
Pdrg1.2	0.355317	0.637	0.613	5.01689e-11	MEF	Pdrg1
Inhba.1	0.358155	0.655	0.542	5.29457e-11	MEF	Inhba
Thy1.1	0.774526	0.383	0.25	5.46944e-11	MEF	Thy1
Rhob.2	0.40649	0.555	0.509	5.48861e-11	MEF	Rhob
Tbl3.2	0.313373	0.35	0.225	6.93261e-11	MEF	Tbl3
Pear1.1	0.265859	0.311	0.231	6.97357e-11	MEF	Pear1
Camk2d.2	0.28451	0.765	0.755	7.17183e-11	MEF	Camk2d
Etv4.1	0.29206	0.285	0.139	9.09597e-11	MEF	Etv4
2310011J03Rik.1	0.282323	0.456	0.419	9.61552e-11	MEF	2310011J03Rik
Srek1.2	0.299958	0.621	0.617	1.07362e-10	MEF	Srek1
Arl2bp.2	0.313062	0.539	0.49	1.11624e-10	MEF	Arl2bp
Fdps.1	0.331933	0.709	0.663	1.20348e-10	MEF	Fdps
Hars.1	0.273878	0.531	0.5	1.20919e-10	MEF	Hars
Ap2b1.1	0.273106	0.629	0.636	1.22238e-10	MEF	Ap2b1
Cct5.1	0.290793	0.927	0.885	1.30548e-10	MEF	Cct5
Kdelr2.1	0.296653	0.861	0.866	1.32001e-10	MEF	Kdelr2
Gar1.2	0.389721	0.552	0.485	1.76278e-10	MEF	Gar1
Ppdpf.1	0.28488	0.666	0.667	1.84218e-10	MEF	Ppdpf
Ostf1.1	0.309737	0.695	0.686	2.06889e-10	MEF	Ostf1
Fmnl3.1	0.305077	0.324	0.208	2.25118e-10	MEF	Fmnl3
Strip1.1	0.284974	0.329	0.243	2.39329e-10	MEF	Strip1
Pycr2.2	0.400731	0.571	0.51	2.73646e-10	MEF	Pycr2
Tmem55a	0.250617	0.392	0.327	2.81033e-10	MEF	Tmem55a
Selenok.1	0.322469	0.862	0.844	3.11026e-10	MEF	Selenok
Creld2.2	0.370676	0.487	0.402	3.28827e-10	MEF	Creld2
Arf6.2	0.361473	0.582	0.548	3.3352e-10	MEF	Arf6
Rab5c.1	0.302822	0.672	0.664	3.48384e-10	MEF	Rab5c
Adamtsl5.1	0.263325	0.269	0.15	3.82658e-10	MEF	Adamtsl5
Cryab.2	0.493668	0.744	0.7	3.88664e-10	MEF	Cryab
Pold1.1	0.268988	0.253	0.141	3.98413e-10	MEF	Pold1
Slc30a4.2	0.305551	0.384	0.297	4.53915e-10	MEF	Slc30a4
Naa50.2	0.28221	0.73	0.696	4.64319e-10	MEF	Naa50
Cdc20.2	0.478231	0.493	0.374	5.00816e-10	MEF	Cdc20
Sec13.1	0.299152	0.733	0.722	5.55206e-10	MEF	Sec13
Vti1b.1	0.271194	0.641	0.629	5.67479e-10	MEF	Vti1b
Arpc5.1	0.259599	0.933	0.892	5.7842e-10	MEF	Arpc5
Insig1.2	0.421376	0.459	0.393	5.83426e-10	MEF	Insig1
Llph.1	0.283957	0.864	0.816	7.02069e-10	MEF	Llph
Zfp593.2	0.343734	0.543	0.49	7.3907e-10	MEF	Zfp593
Tufm.2	0.309963	0.532	0.486	7.92755e-10	MEF	Tufm
Gsr.2	0.29184	0.495	0.422	9.13996e-10	MEF	Gsr
Tcf4.1	0.321596	0.757	0.721	9.6131e-10	MEF	Tcf4
Sdf4.1	0.266334	0.746	0.744	1.01381e-09	MEF	Sdf4
Pole4.1	0.324415	0.57	0.534	1.05141e-09	MEF	Pole4
Bola2.1	0.253123	0.821	0.807	1.12985e-09	MEF	Bola2
Erp29.2	0.318355	0.851	0.818	1.29085e-09	MEF	Erp29
Tmem65.1	0.259436	0.447	0.416	1.34556e-09	MEF	Tmem65
Anapc5.1	0.280263	0.843	0.788	1.42145e-09	MEF	Anapc5
Gpatch4.2	0.345628	0.575	0.528	1.63992e-09	MEF	Gpatch4
Tbc1d17.2	0.300509	0.325	0.203	1.75852e-09	MEF	Tbc1d17
Ly6e.1	0.266988	0.807	0.765	1.75934e-09	MEF	Ly6e
Tsfm.1	0.30199	0.472	0.415	1.78225e-09	MEF	Tsfm
Ndufa8.1	0.27273	0.874	0.82	1.87219e-09	MEF	Ndufa8
Xpnpep1.1	0.267966	0.501	0.485	1.89039e-09	MEF	Xpnpep1
Spr.1	0.29814	0.734	0.697	1.97008e-09	MEF	Spr
Kctd10.2	0.287517	0.712	0.703	2.8676e-09	MEF	Kctd10
Lrrc41.2	0.320914	0.479	0.437	3.01337e-09	MEF	Lrrc41
Maz	0.251142	0.447	0.435	3.07803e-09	MEF	Maz
Sf3b4.2	0.297332	0.501	0.486	3.64747e-09	MEF	Sf3b4
Pdgfa.1	0.302465	0.542	0.487	3.92247e-09	MEF	Pdgfa
Wsb1.2	0.337852	0.565	0.542	4.24245e-09	MEF	Wsb1
Fst.1	0.280952	0.669	0.544	4.34385e-09	MEF	Fst
Fam207a.2	0.291675	0.425	0.37	6.05293e-09	MEF	Fam207a
Tssc4.2	0.421236	0.485	0.38	6.50335e-09	MEF	Tssc4
Ghr.1	0.336999	0.45	0.33	6.53576e-09	MEF	Ghr
Icmt.1	0.265355	0.303	0.194	6.63715e-09	MEF	Icmt
Sdc2.1	0.348933	0.603	0.575	8.25943e-09	MEF	Sdc2
Nup85.2	0.308189	0.358	0.257	8.60115e-09	MEF	Nup85
Rbm8a.1	0.292774	0.849	0.826	8.74101e-09	MEF	Rbm8a
Tmem45a.1	0.257299	0.211	0.091	9.79307e-09	MEF	Tmem45a
Snrnp70.1	0.260055	0.897	0.857	1.04449e-08	MEF	Snrnp70
Gale.2	0.337756	0.368	0.25	1.05959e-08	MEF	Gale
BC029722.1	0.288949	0.425	0.364	1.09645e-08	MEF	BC029722
Drg1.2	0.323381	0.545	0.494	1.10107e-08	MEF	Drg1
Stt3b.1	0.281035	0.623	0.613	1.11528e-08	MEF	Stt3b
Srprb.1	0.297331	0.407	0.328	1.16008e-08	MEF	Srprb
Uhrf1.1	0.291467	0.363	0.262	1.16867e-08	MEF	Uhrf1
Mrpl40.2	0.353467	0.498	0.424	1.20366e-08	MEF	Mrpl40
Card19.1	0.274517	0.529	0.495	1.5077e-08	MEF	Card19
Psmd5.2	0.328965	0.483	0.423	1.77868e-08	MEF	Psmd5
Tspan9.2	0.361978	0.399	0.322	1.89618e-08	MEF	Tspan9
Wdr46.2	0.288726	0.407	0.338	1.98073e-08	MEF	Wdr46
Ptma.2	0.29652	1	0.998	2.06685e-08	MEF	Ptma
Myo9b.2	0.33117	0.487	0.443	2.282e-08	MEF	Myo9b
Poldip2	0.258928	0.489	0.489	2.76854e-08	MEF	Poldip2
Ccl7.1	0.415763	0.254	0.143	2.88012e-08	MEF	Ccl7
Ncapd2.1	0.25649	0.323	0.23	3.30053e-08	MEF	Ncapd2
Sdc3.1	0.293754	0.331	0.233	3.43563e-08	MEF	Sdc3
Zfp622.2	0.279127	0.505	0.498	3.52984e-08	MEF	Zfp622
E2f4	0.251842	0.392	0.358	3.81908e-08	MEF	E2f4
Cars.2	0.337725	0.49	0.418	5.06887e-08	MEF	Cars
P3h4.1	0.273244	0.66	0.644	5.87517e-08	MEF	P3h4
Magoh.1	0.264855	0.661	0.679	7.35076e-08	MEF	Magoh
Ltbp3.1	0.263863	0.474	0.459	7.91245e-08	MEF	Ltbp3
Timm8a1.2	0.326197	0.624	0.591	8.16803e-08	MEF	Timm8a1
Ddit3.1	0.316592	0.384	0.341	8.16935e-08	MEF	Ddit3
Fbxw8.2	0.332108	0.478	0.421	8.56237e-08	MEF	Fbxw8
Slc6a8.2	0.277518	0.389	0.351	9.04958e-08	MEF	Slc6a8
Tmem120a.1	0.289817	0.511	0.488	9.56255e-08	MEF	Tmem120a
Ube4b.1	0.308373	0.549	0.518	9.89797e-08	MEF	Ube4b
Pdgfra.1	0.285299	0.24	0.125	9.91833e-08	MEF	Pdgfra
Mapk14.2	0.325832	0.428	0.38	1.04026e-07	MEF	Mapk14
Med9.1	0.286347	0.497	0.451	1.43298e-07	MEF	Med9
Ly6c1.1	0.268908	0.301	0.203	1.60308e-07	MEF	Ly6c1
Slc35b2.1	0.279158	0.521	0.514	1.77678e-07	MEF	Slc35b2
Bok.1	0.312969	0.456	0.384	2.02351e-07	MEF	Bok
Cnbp.1	0.283965	0.9	0.854	2.07642e-07	MEF	Cnbp
Ccdc58.1	0.277952	0.508	0.51	2.13689e-07	MEF	Ccdc58
Clmp	0.251148	0.327	0.254	2.52577e-07	MEF	Clmp
Mvk.1	0.29892	0.485	0.482	2.72931e-07	MEF	Mvk
Josd2.1	0.278474	0.506	0.488	2.87557e-07	MEF	Josd2
Psmg3	0.253355	0.394	0.36	3.39188e-07	MEF	Psmg3
Chka.2	0.302222	0.385	0.339	3.82038e-07	MEF	Chka
Ipo9.1	0.279411	0.456	0.417	3.88262e-07	MEF	Ipo9
Srebf2.2	0.338017	0.554	0.53	3.95629e-07	MEF	Srebf2
Bcat2.2	0.2931	0.378	0.304	4.03044e-07	MEF	Bcat2
Nras.1	0.265305	0.64	0.648	4.13794e-07	MEF	Nras
Wars.1	0.267037	0.415	0.352	4.2432e-07	MEF	Wars
Chpf2	0.254653	0.369	0.329	4.4884e-07	MEF	Chpf2
Phc2.2	0.306976	0.573	0.569	4.77251e-07	MEF	Phc2
Mrps11.2	0.292531	0.477	0.439	5.56641e-07	MEF	Mrps11
Ckb.2	0.362433	0.597	0.53	6.19023e-07	MEF	Ckb
Slc44a2.1	0.26186	0.371	0.352	7.81054e-07	MEF	Slc44a2
Ino80e.1	0.289243	0.465	0.42	8.41347e-07	MEF	Ino80e
Rrm2.2	0.290385	0.567	0.471	9.35443e-07	MEF	Rrm2
Arl6ip5.1	0.271959	0.648	0.658	9.5334e-07	MEF	Arl6ip5
Git1.1	0.270571	0.322	0.254	9.84745e-07	MEF	Git1
Dnajc11.1	0.271735	0.416	0.363	9.89921e-07	MEF	Dnajc11
Cenpm.1	0.258516	0.318	0.224	1.02947e-06	MEF	Cenpm
Sf3a2.1	0.272638	0.372	0.312	1.22754e-06	MEF	Sf3a2
Extl3.1	0.295862	0.375	0.338	1.28466e-06	MEF	Extl3
Chtf8.1	0.280104	0.453	0.426	1.2951e-06	MEF	Chtf8
Prpf31.1	0.254197	0.499	0.481	1.32994e-06	MEF	Prpf31
Tacc3.1	0.27762	0.404	0.301	1.44631e-06	MEF	Tacc3
Psat1.1	0.251157	0.666	0.602	1.56382e-06	MEF	Psat1
Manbal.1	0.283109	0.522	0.51	1.71402e-06	MEF	Manbal
Lbh.1	0.292202	0.48	0.399	1.77658e-06	MEF	Lbh
Acat2.1	0.289994	0.532	0.505	1.84512e-06	MEF	Acat2
Med25.1	0.250527	0.42	0.381	2.18553e-06	MEF	Med25
Commd4.2	0.298678	0.499	0.474	2.40501e-06	MEF	Commd4
Nup62.2	0.334762	0.411	0.337	2.58077e-06	MEF	Nup62
Abcd4	0.261622	0.286	0.221	2.75427e-06	MEF	Abcd4
Gosr2.1	0.274738	0.416	0.363	2.87506e-06	MEF	Gosr2
Grwd1.2	0.300325	0.371	0.273	3.54778e-06	MEF	Grwd1
Timm50.2	0.285755	0.537	0.514	3.6596e-06	MEF	Timm50
Pelp1.2	0.315518	0.437	0.386	4.95937e-06	MEF	Pelp1
Timm17a	0.253734	0.777	0.77	5.04576e-06	MEF	Timm17a
Arfgap1.1	0.276564	0.416	0.372	5.9497e-06	MEF	Arfgap1
Rbm14.1	0.266907	0.333	0.265	6.15999e-06	MEF	Rbm14
Rcn3.1	0.251489	0.778	0.755	7.43772e-06	MEF	Rcn3
Rrp9.1	0.272472	0.39	0.339	7.5955e-06	MEF	Rrp9
S1pr2.1	0.263557	0.331	0.265	7.80706e-06	MEF	S1pr2
Mospd3	0.25046	0.298	0.201	8.07645e-06	MEF	Mospd3
Ppan.2	0.316328	0.448	0.413	8.53319e-06	MEF	Ppan
Cenpx.1	0.252042	0.663	0.671	8.70937e-06	MEF	Cenpx
Rnf145.1	0.279633	0.369	0.303	8.77137e-06	MEF	Rnf145
Crip2.1	0.327909	0.789	0.72	8.78683e-06	MEF	Crip2
Pole3.2	0.308167	0.577	0.542	1.15261e-05	MEF	Pole3
Xpo6	0.255817	0.409	0.394	1.17512e-05	MEF	Xpo6
Tmem119.1	0.256725	0.241	0.155	1.27492e-05	MEF	Tmem119
Fam3c.2	0.336776	0.603	0.629	1.36638e-05	MEF	Fam3c
Sms.1	0.283359	0.561	0.526	1.50027e-05	MEF	Sms
Vgll3.1	0.282661	0.615	0.55	1.52068e-05	MEF	Vgll3
Lsp1.1	0.266361	0.491	0.393	1.64355e-05	MEF	Lsp1
Akt2.1	0.28665	0.413	0.363	1.67292e-05	MEF	Akt2
Ramp3.1	0.280553	0.178	0.078	1.73272e-05	MEF	Ramp3
Timm22.1	0.278249	0.548	0.539	1.88247e-05	MEF	Timm22
Yap1.1	0.270414	0.544	0.525	2.12035e-05	MEF	Yap1
Lonp1.1	0.26932	0.408	0.349	2.26436e-05	MEF	Lonp1
Prkg2.1	0.305489	0.412	0.358	2.41806e-05	MEF	Prkg2
Gaa.1	0.256504	0.397	0.368	2.5087e-05	MEF	Gaa
Mrpl58.1	0.259128	0.597	0.609	2.58137e-05	MEF	Mrpl58
Anapc2.1	0.25068	0.487	0.491	2.70489e-05	MEF	Anapc2
Thop1.2	0.283186	0.412	0.364	2.98247e-05	MEF	Thop1
Ubald2.2	0.294438	0.489	0.472	3.0149e-05	MEF	Ubald2
Nmt2.1	0.263472	0.398	0.346	4.27107e-05	MEF	Nmt2
Marveld1.1	0.281776	0.333	0.266	4.43379e-05	MEF	Marveld1
Tyms.2	0.310902	0.496	0.42	4.67674e-05	MEF	Tyms
Pmvk.1	0.327974	0.494	0.471	5.06361e-05	MEF	Pmvk
Slc20a1.1	0.285617	0.51	0.512	5.58452e-05	MEF	Slc20a1
Hs6st2.1	0.299772	0.648	0.625	8.55564e-05	MEF	Hs6st2
Pum2	0.25364	0.618	0.637	9.7536e-05	MEF	Pum2
Itpa	0.25044	0.47	0.453	0.000112153	MEF	Itpa
Slc2a1.1	0.264004	0.43	0.413	0.000150488	MEF	Slc2a1
Meg3.1	0.393536	0.874	0.84	0.000156747	MEF	Meg3
Zdhhc8.1	0.283815	0.334	0.262	0.000181059	MEF	Zdhhc8
Mvd.1	0.31161	0.357	0.309	0.000201746	MEF	Mvd
Fcf1.1	0.278662	0.504	0.478	0.000214575	MEF	Fcf1
Tmem214	0.251158	0.464	0.482	0.000214885	MEF	Tmem214
Pcyt2.1	0.276213	0.391	0.362	0.000324285	MEF	Pcyt2
Tbx18	0.255775	0.196	0.09	0.000336448	MEF	Tbx18
Srsf3	0.251604	0.929	0.879	0.000338357	MEF	Srsf3
Cmc2.1	0.278133	0.495	0.465	0.000439572	MEF	Cmc2
Sgk1.2	0.408756	0.64	0.63	0.000497409	MEF	Sgk1
Ugcg.1	0.309126	0.475	0.451	0.000606186	MEF	Ugcg
Ddx49.1	0.255532	0.395	0.358	0.000656345	MEF	Ddx49
Errfi1.2	0.414836	0.569	0.548	0.00113388	MEF	Errfi1
Flywch1	0.250135	0.406	0.383	0.00120848	MEF	Flywch1
Smoc2.2	0.310151	0.359	0.267	0.00136515	MEF	Smoc2
Rgs19.1	0.251029	0.39	0.33	0.00153572	MEF	Rgs19
Cdca3.2	0.292807	0.472	0.349	0.00209062	MEF	Cdca3
Clpb	0.250227	0.344	0.282	0.00218729	MEF	Clpb
Nsg1.1	0.256747	0.376	0.324	0.00220956	MEF	Nsg1
Cenpa.2	0.382734	0.539	0.438	0.00283416	MEF	Cenpa
Arglu1	0.250531	0.801	0.795	0.00384236	MEF	Arglu1
Syngr2.1	0.263606	0.48	0.492	0.00668855	MEF	Syngr2
Eps8.1	0.317117	0.558	0.52	0.00753272	MEF	Eps8
Fndc3a.2	0.301422	0.503	0.536	0.00777805	MEF	Fndc3a
Slc12a4.1	0.259025	0.43	0.416	0.00782673	MEF	Slc12a4
Plpp1.1	0.268156	0.489	0.486	0.00948984	MEF	Plpp1
Bmp1.1	0.294368	0.479	0.481	0.0101643	MEF	Bmp1
Eftud2.1	0.266681	0.49	0.482	0.010781	MEF	Eftud2
Fads1.1	0.269321	0.472	0.454	0.0117229	MEF	Fads1
Tgfb3.1	0.289498	0.338	0.247	0.0207281	MEF	Tgfb3
Chpf.1	0.254968	0.463	0.478	0.0248171	MEF	Chpf
Ccdc102a.1	0.258746	0.405	0.401	0.0481534	MEF	Ccdc102a
