# Supplementary material for: Single-cell lineage capture across genomic modalities with CellTag-multi reveals fate-specific gene regulatory changes
Source: Nat Biotechnol. 2023 Sep 25;42(6):946–59. doi: 10.1038/s41587-023-01931-4 (PMC11180607; doi:10.1038/s41587-023-01931-4)
Supplement: Supplementary file 9 — Lists of differentially accessible regions (DARs) in uninduced MEFs, day 3 on-target destined and day 3 off-target destined cells. Lists of on-target and off-target DARs linked to genes (Mann–Whitney–Wilcoxon test; two-sided; FDR values represent Benjamini–Hochberg corrected P values). [file 41587_2023_1931_MOESM9_ESM.xlsx]

## Sheet: Day3 on-target DARs
chr	start	stop
chr9	30625515	30626016
chr6	31618931	31619432
chr6	115940552	115941053
chr17	12937625	12938126
chr11	4753374	4753875
chr18	57649065	57649566
chr3	96575573	96576074
chr2	170424078	170424579
chr13	12227866	12228367
chr8	57489855	57490356
chr5	115910422	115910923
chr6	145271381	145271882
chr1	49753034	49753535
chr18	13518072	13518573
chr7	98329937	98330438
chr8	8552553	8553054
chr4	105188708	105189209
chr2	33442670	33443171
chr18	32150239	32150740
chr9	63222197	63222698
chr1	4661774	4662275
chr17	47963009	47963510
chr9	40131222	40131723
chr10	86196349	86196850
chr19	16067952	16068453
chr10	95458350	95458851
chr8	61397112	61397613
chr1	53595831	53596332
chr10	70572548	70573049
chr7	48967146	48967647
chr5	74898893	74899394
chr5	72411968	72412469
chr6	72619255	72619756
chr19	36874248	36874749
chr15	36811099	36811600
chr5	131730719	131731220
chr11	106792518	106793019
chr3	52062565	52063066
chr6	113656745	113657246
chr7	80117762	80118263
chr13	31530498	31530999
chr9	80167000	80167501
chr1	57815926	57816427
chr6	50126140	50126641
chr4	81312357	81312858
chr7	101178699	101179200
chr9	74332179	74332680
chr12	65475918	65476419
chr13	92679029	92679530
chr2	37551808	37552309
chr11	110049429	110049930
chr2	67881797	67882298
chr3	31752469	31752970
chr2	4024456	4024957
chr19	49496655	49497156
chr13	109256687	109257188
chr3	113654305	113654806
chr15	36914660	36915161
chr11	89104177	89104678
chr4	38461735	38462236
chr13	39489751	39490252
chr15	41669631	41670132
chr2	90062485	90062986
chr8	68828684	68829185
chr16	67616799	67617300
chr2	93707470	93707971
chr1	104802518	104803019
chr14	30104186	30104687
chr17	6798253	6798754
chr18	37881289	37881790
chr4	17806699	17807200
chr2	120544308	120544809
chr4	108799423	108799924
chr1	150030558	150031059
chr12	75486816	75487317
chr6	40429557	40430058
chr4	124759498	124759999
chr14	65694925	65695426
chr6	88816892	88817393
chrX	115827483	115827984
chr7	97452157	97452658
chr16	97756514	97757015
chr17	11032282	11032783
chr10	116969886	116970387
chr14	65636897	65637398
chr1	39695222	39695723
chr5	92814515	92815016
chr14	78937732	78938233
chr6	85976789	85977290
chr2	133221911	133222412
chr4	145015205	145015706
chr6	7886560	7887061
chr14	99784068	99784569
chr3	73673261	73673762
chr17	50414003	50414504
chr7	6801553	6802054
chr2	165601423	165601924
chr13	41379340	41379841
chr15	64909069	64909570
chr7	25799295	25799796
chr7	30640573	30641074
chr12	85866540	85867041
chr1	17740966	17741467
chr2	34979427	34979928
chr7	64753706	64754207
chr13	42336398	42336899
chr1	175701782	175702283
chr2	40477362	40477863
chr16	48479117	48479618
chr5	45110760	45111261
chr19	16055700	16056201
chr6	76626455	76626956
chr11	26667047	26667548
chr10	102441318	102441819
chr10	92974466	92974967
chr4	57274100	57274601
chr3	104601627	104602128
chr11	83570100	83570601
chr17	5090470	5090971
chr7	64201413	64201914
chr3	142427520	142428021
chr2	166926829	166927330
chr12	71835949	71836450
chr13	3907064	3907565
chr6	86547944	86548445
chr2	127704135	127704636
chr8	3215660	3216161
chr6	91162289	91162790
chr14	37049328	37049829
chr8	81558375	81558876
chr2	155903714	155904215
chr18	58289021	58289522
chr5	10695900	10696401
chr19	24427168	24427669
chr19	26638772	26639273
chr6	121218969	121219470
chr7	78096654	78097155
chr6	30438982	30439483
chr10	53929663	53930164
chr4	82096048	82096549
chr6	141855324	141855825
chr5	141890751	141891252
chr8	76474438	76474939
chr13	22189270	22189771
chr14	19907799	19908300
chr3	65170563	65171064
chr15	85517811	85518312
chr9	104874096	104874597
chr1	157087822	157088323
chr5	28530444	28530945
chr12	8266876	8267377
chr7	84457733	84458234
chr3	141851541	141852042
chr5	38117005	38117506
chr15	85381011	85381512
chr5	7971601	7972102
chr9	33068191	33068692
chr1	121284112	121284613
chr5	130074445	130074946
chr2	116642349	116642850
chr4	106558991	106559492
chr4	148025798	148026299
chr9	57205065	57205566
chr12	89626508	89627009
chr13	7313430	7313931
chr16	77948686	77949187
chr6	103706563	103707064
chr1	18208943	18209444
chr13	23930432	23930933
chr5	18211637	18212138
chr7	132231384	132231885
chr8	8607138	8607639
chr15	85530752	85531253
chr5	24546015	24546516
chr2	80506049	80506550
chr18	80227550	80228051
chr3	89975310	89975811
chr3	62380679	62381180
chr1	39229838	39230339
chr2	122821186	122821687
chr4	138481625	138482126
chr13	83247861	83248362
chr1	158700421	158700922
chr11	89007504	89008005
chr15	95914774	95915275
chr9	70067376	70067877
chr4	94681103	94681604
chr13	36149747	36150248
chr6	97346484	97346985
chr18	58055599	58056100
chr11	16683566	16684067
chr13	109447717	109448218
chr4	59753663	59754164
chr1	74147800	74148301
chr11	89351795	89352296
chr15	36826887	36827388
chr5	147074447	147074948
chr16	32713498	32713999
chr9	65361006	65361507
chr6	128835485	128835986
chr10	96925693	96926194
chr12	8047816	8048317
chr2	120960225	120960726
chr1	71476866	71477367
chr19	33033830	33034331
chr8	31656683	31657184
chr15	60102926	60103427
chr5	65952253	65952754
chr18	79884721	79885222
chr1	175239950	175240451
chr11	26683832	26684333
chr4	57186006	57186507
chr7	49386902	49387403
chr6	29422431	29422932
chr15	77236138	77236639
chr6	48433184	48433685
chrX	9861782	9862283
chr8	42187041	42187542
chr12	54671203	54671704
chr8	85116961	85117462
chr2	107519301	107519802
chr5	65340090	65340591
chr13	89044774	89045275
chr14	65747007	65747508
chr19	28520768	28521269
chr1	125570018	125570519
chr13	117235280	117235781
chr1	62823836	62824337
chr1	150208750	150209251
chr12	84276359	84276860
chr4	40187932	40188433
chr2	3649067	3649568
chr9	82939589	82940090
chr7	141451135	141451636
chr18	69922361	69922862
chr18	76210314	76210815
chr9	110689120	110689621
chr2	155340116	155340617
chr16	58917222	58917723
chr3	134234411	134234912
chr15	11775453	11775954
chr5	3510568	3511069
chr5	20095206	20095707
chr5	43810337	43810838
chr6	18891984	18892485
chr5	74701252	74701753
chr2	146295652	146296153
chr3	30976929	30977430
chr1	133692150	133692651
chr2	163473211	163473712
chr2	59212292	59212793
chr12	111217481	111217982
chr18	67857537	67858038
chr11	81951564	81952065
chr6	86050922	86051423
chr4	77601903	77602404
chr14	14690490	14690991
chr4	111737442	111737943
chr18	55037143	55037644
chr2	6328850	6329351
chrX	13275758	13276259
chr4	59644406	59644907
chr4	126695325	126695826
chr4	118396391	118396892
chr1	73027326	73027827
chr6	143337182	143337683
chr4	124756317	124756818
chr2	156918702	156919203
chr7	91106494	91106995
chrX	107169035	107169536
chr15	61610539	61611040
chr14	31816521	31817022
chr15	80208504	80209005
chr3	132965455	132965956
chrX	101370569	101371070
chr16	74847091	74847592
chr5	92909232	92909733
chr2	163417642	163418143
chr19	30194923	30195424
chr7	118282134	118282635
chr13	34492220	34492721
chr8	71751295	71751796
chr1	187310337	187310838
chr3	100206312	100206813
chr14	8102796	8103297
chr3	67948849	67949350
chr4	155595708	155596209
chr7	90282120	90282621
chr16	29662978	29663479
chr2	157394748	157395249
chr1	107362496	107362997
chr1	82007923	82008424
chr6	51166939	51167440
chr3	121373819	121374320
chr3	94656339	94656840
chr15	85488901	85489402
chr3	148034865	148035366
chr12	35598722	35599223
chr3	66122827	66123328
chr2	57882877	57883378
chr11	20937830	20938331
chr6	88994439	88994940
chr9	65233196	65233697
chr5	29062873	29063374
chr6	128839984	128840485
chr8	63696494	63696995
chr12	70790350	70790851
chr7	68696942	68697443
chr12	75567741	75568242
chr9	103403515	103404016
chr2	143680747	143681248
chr8	67922865	67923366
chr9	65475845	65476346
chr14	116461504	116462005
chr12	12793277	12793778
chr18	39024724	39025225
chr1	52683484	52683985
chrX	104149999	104150500
chr17	9282568	9283069
chr7	90362836	90363337
chr19	30167878	30168379
chr5	88768204	88768705
chr7	80999502	81000003
chr16	51850315	51850816
chr6	55894255	55894756
chr4	32007139	32007640
chr13	38739470	38739971
chr14	70581588	70582089
chr3	62433577	62434078
chr8	81817275	81817776
chr3	53198577	53199078
chr8	46402661	46403162
chr7	65414235	65414736
chr1	91449157	91449658
chr4	58499121	58499622
chr2	31029696	31030197
chrX	160326214	160326715
chr6	34794463	34794964
chr5	82435029	82435530
chr1	162388672	162389173
chr10	97340233	97340734
chr9	30218287	30218788
chr14	72665454	72665955
chr9	78628615	78629116
chr8	86898071	86898572
chr10	37276334	37276835
chr17	64604502	64605003
chr5	138102235	138102736
chr9	58130992	58131493
chrX	143203977	143204478
chr2	10255784	10256285
chr11	49657970	49658471
chr6	32222409	32222910
chr5	99715495	99715996
chr16	23463897	23464398
chr14	37185740	37186241
chr7	92028126	92028627
chr9	35238807	35239308
chr13	85481146	85481647
chr1	125550460	125550961
chr11	52224172	52224673
chr15	78883301	78883802
chr15	53148765	53149266
chrX	57372962	57373463
chr9	47254196	47254697
chr2	164505587	164506088
chr8	104472381	104472882
chr11	115177766	115178267
chr6	37256309	37256810
chr8	88997973	88998474
chr6	126406624	126407125
chr1	130467282	130467783
chr19	11380580	11381081
chr5	122698369	122698870
chr11	86134526	86135027
chr14	47486475	47486976
chr10	23159207	23159708
chr15	59091945	59092446
chr6	137861002	137861503
chr5	120565354	120565855
chr11	75472713	75473214
chr17	42847067	42847568
chr5	132230862	132231363
chr13	37571474	37571975
chr13	83346071	83346572
chr10	100282920	100283421
chr7	135806089	135806590
chr6	4464865	4465366
chr19	30257693	30258194
chr1	138974799	138975300
chr10	76702260	76702761
chr14	65525416	65525917
chr10	41763708	41764209
chr9	120930710	120931211
chr1	91988873	91989374
chr8	91393266	91393767
chr13	43307178	43307679
chr12	25589967	25590468
chr9	75611505	75612006
chr6	59108064	59108565
chr9	80509035	80509536
chr7	89174185	89174686
chr18	49135678	49136179
chr13	90309261	90309762
chr2	129211233	129211734
chr15	62016513	62017014
chr16	95152524	95153025
chr18	57361260	57361761
chr11	68171855	68172356
chr3	31876976	31877477
chr2	16457011	16457512
chr9	96729762	96730263
chr17	51790819	51791320
chr16	95855168	95855669
chr7	6883297	6883798
chr17	24154398	24154899
chr4	114646386	114646887
chr11	7808487	7808988
chr1	181258084	181258585
chr1	151313240	151313741
chr17	10123160	10123661
chr6	50553258	50553759
chr1	53596350	53596851
chr5	3467978	3468479
chr4	11020035	11020536
chr12	112389785	112390286
chr2	138824793	138825294
chr5	57187465	57187966
chr3	129845827	129846328
chr2	119807075	119807576
chr1	16368189	16368690
chr6	11992377	11992878
chr2	122237968	122238469
chr9	63301421	63301922
chr9	98302736	98303237
chr5	90447529	90448030
chr5	33208740	33209241
chr11	44018042	44018543
chr14	75971535	75972036
chr11	76824198	76824699
chr14	70272962	70273463
chr9	102614878	102615379
chr18	46508062	46508563
chr1	141459385	141459886
chr3	65564124	65564625
chr6	50178507	50179008
chr13	45558556	45559057
chr3	126335946	126336447
chr7	73730365	73730866
chr5	53645632	53646133
chr16	38414376	38414877
chr6	33397702	33398203
chr17	9297481	9297982
chr9	80504486	80504987
chr10	119372385	119372886
chr11	21739138	21739639
chr18	41845455	41845956
chr6	99168671	99169172
chr14	67158849	67159350
chr5	46553336	46553837
chr1	141454962	141455463
chr14	34240688	34241189
chr1	109092391	109092892
chr6	146972705	146973206
chr10	29457510	29458011
chr14	99646206	99646707
chr17	49535570	49536071
chr7	73755367	73755868
chrX	47010003	47010504
chr9	52028537	52029038
chr6	66996228	66996729
chr2	24733052	24733553
chr5	137203553	137204054
chr10	90394876	90395377
chr6	67133854	67134355
chr10	120014929	120015430
chr4	137120635	137121136
chr13	109481412	109481913
chr8	61543299	61543800
chr15	36580511	36581012
chr8	33129685	33130186
chr4	134822905	134823406
chr8	116229500	116230001
chr7	37473609	37474110
chr8	7242971	7243472
chr7	72408352	72408853
chr17	32746946	32747447
chr8	72127793	72128294
chr1	170361275	170361776
chr14	30628199	30628700
chr8	87055447	87055948
chr14	8326855	8327356
chr17	27712916	27713417
chr1	137543788	137544289
chr2	158218180	158218681
chrX	101186808	101187309
chr17	28153032	28153533
chr9	7526535	7527036
chr3	60876075	60876576
chr5	30673965	30674466
chr4	152197490	152197991
chr16	97593959	97594460
chr7	132307011	132307512
chr16	25673782	25674283
chr7	43440436	43440937
chr13	54045396	54045897
chr2	128174538	128175039
chr5	14085862	14086363
chr6	37612855	37613356
chr18	65759843	65760344
chr13	33000842	33001343
chr16	32715533	32716034
chr12	75488568	75489069
chr4	102889074	102889575
chr5	99289026	99289527
chr11	90728924	90729425
chr6	72444901	72445402
chr3	133334248	133334749
chr7	25452178	25452679
chr15	26901341	26901842
chr8	56277161	56277662
chr10	57498071	57498572
chr19	40281921	40282422
chr16	40994759	40995260
chr1	162926331	162926832
chrX	136073710	136074211
chr17	35711689	35712190
chr2	132643119	132643620
chr9	63479105	63479606
chr8	4537104	4537605
chr4	45130964	45131465
chr5	77398222	77398723
chr7	126155740	126156241
chr1	181285445	181285946
chr5	35010589	35011090
chr10	99774131	99774632
chr15	74219239	74219740
chr6	141640628	141641129
chr16	32865189	32865690
chr15	63225355	63225856
chr12	40651415	40651916
chr5	148956981	148957482
chr3	133187435	133187936
chr7	118250452	118250953
chr1	47014579	47015080
chr12	44995375	44995876
chr3	49632160	49632661
chr13	3765576	3766077
chr4	115659202	115659703
chr18	60630321	60630822
chr10	100464862	100465363
chr8	107094733	107095234
chr14	66112547	66113048
chr10	86163749	86164250
chr13	48115817	48116318
chr1	187276052	187276553
chr4	123036661	123037162
chr8	124535448	124535949
chr18	37929853	37930354
chr7	91861483	91861984
chr1	69006797	69007298
chr8	80528523	80529024
chr4	43738569	43739070
chr6	120319062	120319563
chr7	128627654	128628155
chr11	51746012	51746513
chr13	11477736	11478237
chr14	51961624	51962125
chr7	65460240	65460741
chr7	89773087	89773588
chr1	118650645	118651146
chr4	12069684	12070185
chr4	132867083	132867584
chr12	85449436	85449937
chr11	35926104	35926605
chr10	121021364	121021865
chr10	16151905	16152406
chr5	38049408	38049909
chr3	55697011	55697512
chr9	108019695	108020196
chr12	67343298	67343799
chr9	40613179	40613680
chr5	43805699	43806200
chr10	119368470	119368971
chr15	88730939	88731440
chr6	88443986	88444487
chr12	56242755	56243256
chr18	8765473	8765974
chr11	120507667	120508168
chr14	11575493	11575994
chr2	8756485	8756986
chr7	84145598	84146099
chr3	37575562	37576063
chr4	97985928	97986429
chr8	11587754	11588255
chr5	97786770	97787271
chr6	129041311	129041812
chr3	63481493	63481994
chr12	118562144	118562645
chr2	65504175	65504676
chr7	27614106	27614607
chr4	125032580	125033081
chr6	90862264	90862765
chr11	95099537	95100038
chr5	92358729	92359230
chr14	99707997	99708498
chr14	59843419	59843920
chr8	56239587	56240088
chr3	116375437	116375938
chr1	180780676	180781177
chr5	32071792	32072293
chr10	122012128	122012629
chr2	18311596	18312097
chr6	92395087	92395588
chr17	14455091	14455592
chr4	109842568	109843069
chr14	54084518	54085019
chr12	3264242	3264743
chr6	147506459	147506960
chr17	64577409	64577910
chr5	141852127	141852628
chr2	139941922	139942423
chr1	186654962	186655463
chr8	69897367	69897868
chr11	31084675	31085176
chr12	79615969	79616470
chr1	136665913	136666414
chr15	80771658	80772159
chr10	95878559	95879060
chr1	89105796	89106297
chr1	82938660	82939161
chr3	97985061	97985562
chr3	139037013	139037514
chr7	116454225	116454726
chr3	18481960	18482461
chr13	28870561	28871062
chr7	135037683	135038184
chrX	141278742	141279243
chr3	102383671	102384172
chr14	21969315	21969816
chr11	12063366	12063867
chr1	20931820	20932321
chr2	49688965	49689466
chr5	66039670	66040171
chr2	87431586	87432087
chr17	6811860	6812361
chr13	109732394	109732895
chr13	90234901	90235402
chr1	85810722	85811223
chr5	34574807	34575308
chr16	29668430	29668931
chr4	30808107	30808608
chr2	76512078	76512579
chr11	89914529	89915030
chr4	148947944	148948445
chr2	72199393	72199894
chr13	77878475	77878976
chr3	75520627	75521128
chr2	52258010	52258511
chr6	141207329	141207830
chr10	92006446	92006947
chr18	53682426	53682927
chr2	96830529	96831030
chr19	29834705	29835206
chr4	14756414	14756915
chr14	37279012	37279513
chr6	103262588	103263089
chr2	133181104	133181605
chr17	27136900	27137401
chr8	108690549	108691050
chr16	75709871	75710372
chr3	149408856	149409357
chr19	54832958	54833459
chr2	170593904	170594405
chr9	72833912	72834413
chr8	109983991	109984492
chr13	70657668	70658169
chr11	121275277	121275778
chr16	30053145	30053646
chr6	115905272	115905773
chr10	80766373	80766874
chr6	36984900	36985401
chr16	26792240	26792741
chr17	31901355	31901856
chr9	63063544	63064045
chr8	94685929	94686430
chr4	81313189	81313690
chrX	168901972	168902473
chr3	34747826	34748327
chr9	77422610	77423111
chr15	78179725	78180226
chr11	40113733	40114234
chr9	66802890	66803391
chr9	72450307	72450808
chr2	101257264	101257765
chr5	133672355	133672856
chr3	152583987	152584488
chr9	114636877	114637378
chr4	7580893	7581394
chr5	31052258	31052759
chr13	109482009	109482510
chr7	28490403	28490904
chr9	75264696	75265197
chr11	62954782	62955283
chr4	114870002	114870503
chr1	57842721	57843222
chr9	31302463	31302964
chr7	89567757	89568258
chr7	90316802	90317303
chr7	75352906	75353407
chr6	72621033	72621534
chr1	88429347	88429848
chr14	28973749	28974250
chr3	40482068	40482569
chr19	4817169	4817670
chr7	118494838	118495339
chr3	129498734	129499235
chr18	10348846	10349347
chr16	38184901	38185402
chr14	33765717	33766218
chr6	41500856	41501357
chr4	144993212	144993713
chr14	116040637	116041138
chr1	39237449	39237950
chr18	34486680	34487181
chr15	12355210	12355711
chr16	35936871	35937372
chr13	108096979	108097480
chr18	46541464	46541965
chr3	137913059	137913560
chr2	3729939	3730440
chr13	13457627	13458128
chr7	128403046	128403547
chr2	19280945	19281446
chr4	135732382	135732883
chr8	33993396	33993897
chr5	124426631	124427132
chr2	157173485	157173986
chr4	111704894	111705395
chr2	165598108	165598609
chr16	39667853	39668354
chr6	70074493	70074994
chr3	73628413	73628914
chr3	139802911	139803412
chr6	113385264	113385765
chr13	10839599	10840100
chr5	53196546	53197047
chr9	66613523	66614024
chr9	76602811	76603312
chr3	37960799	37961300
chr19	55472007	55472508
chr15	79185198	79185699
chr2	52868129	52868630
chr6	128525758	128526259
chr11	22883602	22884103
chr1	162603883	162604384
chr5	16726892	16727393
chr12	13468990	13469491
chr8	36464299	36464800
chr10	119948050	119948551
chr5	99284348	99284849
chr1	162350691	162351192
chr7	137151809	137152310
chr8	14622314	14622815
chr17	75443904	75444405
chr16	96029995	96030496
chr1	43152556	43153057
chr7	94853009	94853510
chr2	34426249	34426750
chr7	4817241	4817742
chr1	16716293	16716794
chr11	38775160	38775661
chr1	153224198	153224699
chr6	75748188	75748689
chr9	86149671	86150172
chr7	107695647	107696148
chr5	66535512	66536013
chr3	115788416	115788917
chr7	139476342	139476843
chr1	160123939	160124440
chr6	147705876	147706377
chr13	23917666	23918167
chr10	102656692	102657193
chr9	97123563	97124064
chr8	105393828	105394329
chr8	113089103	113089604
chr1	164303575	164304076
chr7	96445709	96446210
chr6	92316738	92317239
chr17	14886770	14887271
chr5	66494569	66495070
chr4	139271519	139272020
chr18	35347473	35347974
chr2	104534677	104535178
chr19	16258949	16259450
chr1	42668254	42668755
chr2	114223481	114223982
chr3	80286202	80286703
chr6	6185037	6185538
chr1	137395539	137396040
chr4	128398978	128399479
chr7	91105953	91106454
chr6	113030525	113031026
chr9	118994419	118994920
chr7	81219213	81219714
chr5	120564792	120565293
chr5	32388625	32389126
chr4	44216952	44217453
chr15	34251306	34251807
chr19	32288159	32288660
chr12	52017392	52017893
chr10	114688506	114689007
chr11	38397164	38397665
chr19	16484340	16484841
chr5	54577552	54578053
chr13	108698577	108699078
chr4	34470074	34470575
chr3	116374924	116375425
chr4	49350511	49351012
chr2	101205457	101205958
chr14	33864691	33865192
chr12	10542098	10542599
chr10	83221482	83221983
chr7	111227066	111227567
chr14	34367665	34368166
chr11	37136087	37136588
chr1	162659575	162660076
chr4	71524282	71524783
chr13	69523386	69523887
chr13	38255294	38255795
chr5	141543266	141543767
chr7	73813816	73814317
chr17	62914715	62915216
chr14	58168959	58169460
chr13	29393448	29393949
chr5	96114885	96115386
chr8	128265027	128265528
chr1	164041491	164041992
chr2	50850013	50850514
chr13	111818444	111818945
chr17	5598957	5599458
chr14	58764220	58764721
chr3	57344721	57345222
chr13	24182874	24183375
chr4	107268661	107269162
chr11	56261717	56262218
chr7	120938063	120938564
chr11	61612112	61612613
chr12	16262770	16263271
chr13	31312626	31313127
chr7	136143805	136144306
chrX	38075777	38076278
chr12	17258146	17258647
chr2	155738261	155738762
chr17	71892227	71892728
chr15	100073997	100074498
chr2	25214375	25214876
chr17	79623838	79624339
chr2	153755986	153756487
chr1	52704515	52705016
chr8	14570748	14571249
chr7	132722927	132723428
chr10	96726084	96726585
chr8	123699037	123699538
chr8	127286955	127287456
chr11	76039444	76039945
chr9	43461073	43461574
chrX	145529514	145530015
chr9	108626289	108626790
chr14	102124084	102124585
chr8	8577260	8577761
chr18	21728088	21728589
chr4	129206758	129207259
chr5	151345738	151346239
chr13	100532903	100533404
chr18	53854865	53855366
chr7	82917556	82918057
chr16	73067325	73067826
chr1	64231616	64232117
chr2	181542475	181542976
chr2	47213667	47214168
chr1	73656917	73657418
chr9	15562337	15562838
chr5	106670816	106671317
chr6	144741101	144741602
chr6	134660952	134661453
chr16	81434490	81434991
chr14	119359798	119360299
chr7	62457884	62458385
chr14	111560011	111560512
chr7	134099789	134100290
chr1	52825578	52826079
chr1	161326426	161326927
chr8	33807530	33808031
chr16	9541405	9541906
chr3	151395007	151395508
chr17	66127714	66128215
chr8	86758899	86759400
chr14	121780030	121780531
chr12	30216956	30217457
chr10	6968312	6968813
chr2	53911809	53912310
chr17	5572049	5572550
chr7	134079908	134080409
chr16	34981043	34981544
chrX	72834560	72835061
chr4	10637411	10637912
chr2	165963949	165964450
chr6	59104516	59105017
chr1	186755287	186755788
chr3	22124137	22124638
chr2	7074909	7075410
chr13	36102517	36103018
chr13	34299383	34299884
chr1	152611384	152611885
chr3	132643998	132644499
chr18	67598324	67598825
chr1	156470169	156470670
chr17	5421618	5422119
chr10	125147358	125147859
chr16	26590025	26590526
chr1	164304374	164304875
chr5	88563084	88563585
chr4	149909607	149910108
chr4	138065780	138066281
chr6	9384230	9384731
chr2	93478670	93479171
chr19	40541057	40541558
chr9	5332379	5332880
chr9	104100782	104101283
chr14	47709456	47709957
chr14	49314360	49314861
chr1	170882979	170883480
chr6	124790100	124790601
chr14	46422464	46422965
chr2	180166670	180167171
chr5	4722229	4722730
chr10	117526938	117527439
chr2	15036662	15037163
chr19	24767459	24767960
chr10	31631978	31632479
chr4	13069629	13070130
chr8	44882612	44883113
chr13	117929703	117930204
chr7	102457462	102457963
chr7	110961546	110962047
chr5	21930993	21931494
chr19	5619152	5619653
chr15	38328956	38329457
chr3	60679580	60680081
chr11	9469289	9469790
chr5	118686278	118686779
chr14	61976204	61976705
chr7	38016432	38016933
chr14	53800655	53801156
chr10	19494350	19494851
chr3	142348753	142349254
chr2	153434583	153435084
chr4	13067686	13068187
chr2	12236403	12236904
chr5	150228602	150229103
chr8	24869589	24870090
chr17	63295441	63295942
chr11	85775527	85776028
chr3	134415287	134415788
chr15	74268486	74268987
chr19	7580924	7581425
chr17	67103308	67103809
chr3	145898928	145899429
chr14	79681695	79682196
chr4	118277896	118278397
chr12	54265402	54265903
chr9	91574146	91574647
chr8	126737569	126738070
chr8	68281824	68282325
chr7	129765981	129766482
chrX	166561867	166562368
chr12	116483501	116484002
chr7	30637910	30638411
chr18	43066986	43067487
chr7	56017759	56018260
chr10	42522874	42523375
chr2	152247473	152247974
chr3	114443908	114444409
chr16	22891655	22892156
chr4	154071471	154071972
chr6	37479962	37480463
chr3	9051945	9052446
chr17	26225065	26225566
chr7	30000006	30000507
chr8	33992881	33993382
chr5	142532356	142532857
chr3	95692667	95693168
chr6	8888513	8889014
chr16	6469123	6469624
chr10	52844115	52844616
chrX	166886373	166886874
chr17	78261694	78262195
chr18	89489698	89490199
chr2	137153800	137154301
chr11	20556518	20557019
chr5	4719238	4719739
chr11	8569090	8569591
chr10	34115557	34116058
chr4	43974586	43975087
chr5	73025388	73025889
chr5	123702646	123703147
chr5	121497783	121498284
chr2	15044321	15044822
chr7	102228059	102228560
chr8	4276776	4277277
chrX	162931399	162931900
chr10	61756962	61757463
chr1	91257345	91257846
chr19	46296894	46297395
chr18	53759739	53760240
chr15	25651867	25652368
chr12	83579003	83579504
chr10	69136167	69136668
chr17	34675711	34676212
chr9	88238301	88238802
chr6	119367694	119368195
chr2	34536063	34536564
chr16	90626242	90626743
chr12	104748343	104748844
chr15	40124475	40124976
chr14	92214442	92214943
chr6	115382033	115382534
chr10	119230017	119230518
chr6	97411090	97411591
chr4	64580527	64581028
chr5	43052597	43053098
chr13	13570275	13570776
chr9	117095447	117095948
chr15	32144216	32144717
chr5	66723986	66724487
chr6	136927173	136927674
chr3	149719433	149719934
chr4	105918842	105919343
chr14	46639042	46639543
chr17	27583079	27583580
chr7	144982617	144983118
chr16	33241054	33241555
chr5	74310058	74310559
chr12	118293428	118293929
chr14	31431579	31432080
chr17	26611709	26612210
chr9	118862761	118863262
chr18	88905255	88905756
chr5	151076809	151077310
chrX	165897718	165898219
chr2	16667923	16668424
chr12	31194465	31194966
chr7	55713614	55714115
chr6	119416429	119416930
chr17	34098833	34099334
chr18	31664495	31664996
chr2	124279472	124279973
chr8	23425170	23425671
chr1	88564785	88565286
chr13	115125657	115126158
chr15	96832383	96832884
chr13	15517920	15518421
chr1	187227536	187228037
chr11	6490050	6490551
chr14	9667531	9668032
chr8	11140535	11141036
chr7	125944562	125945063
chr8	121348961	121349462
chr15	66813315	66813816
chr13	108552241	108552742
chr13	51049212	51049713
chr6	103609389	103609890
chr6	87127144	87127645
chr14	101834054	101834555
chr5	74613438	74613939
chr14	118869319	118869820
chr15	90587496	90587997
chr7	125441295	125441796
chr18	77994979	77995480
chrX	74324974	74325475
chr13	63072283	63072784
chr18	85415539	85416040
chr3	146818200	146818701
chr10	58400713	58401214
chr2	16558217	16558718
chr16	38287311	38287812
chr17	31633036	31633537
chr7	102967228	102967729
chr12	61433790	61434291
chr1	56897487	56897988
chr3	138530564	138531065
chr16	44131888	44132389
chr17	23858464	23858965
chr14	17983783	17984284
chr15	94844032	94844533
chr13	109842924	109843425
chr10	28001968	28002469
chr6	17283052	17283553
chr14	16776922	16777423
chr10	60818463	60818964
chr8	34434496	34434997
chr9	82515321	82515822
chr13	90213025	90213526
chr6	87146681	87147182
chr6	54179369	54179870
chr3	65579237	65579738
chr12	71838221	71838722
chr7	126005973	126006474
chr1	178589690	178590191
chr14	34583017	34583518
chr8	43168966	43169467
chr5	107015070	107015571
chr13	80493190	80493691
chr9	98507231	98507732
chr1	155134165	155134666
chr10	23340660	23341161
chr5	144341051	144341552
chr14	64960736	64961237
chr4	127065298	127065799
chr1	139159632	139160133
chr15	14641329	14641830
chr3	142041582	142042083
chr4	120975696	120976197
chr2	94145121	94145622
chr15	86087276	86087777
chr6	125449799	125450300
chr2	160810814	160811315
chr2	108928800	108929301
chr9	9157859	9158360
chr9	57295588	57296089
chrX	165181798	165182299
chr16	45966578	45967079
chr15	23953525	23954026
chr2	158058277	158058778
chr5	41907642	41908143
chr6	136093768	136094269
chr8	93989708	93990209
chr6	28723324	28723825
chr7	35329941	35330442
chr15	85030564	85031065
chr14	74984062	74984563
chr11	22493645	22494146
chr6	119609135	119609636
chr15	37318172	37318673
chr9	83897112	83897613
chr5	76942475	76942976
chr4	143320310	143320811
chr11	68172592	68173093
chr13	11477095	11477596
chr13	9036803	9037304
chr12	41473600	41474101
chr17	14828655	14829156
chr19	27338893	27339394
chr3	55717635	55718136
chr14	34366290	34366791
chr15	62017132	62017633
chr17	50416438	50416939
chr17	78273882	78274383
chr11	51774615	51775116
chr12	101888316	101888817
chr14	32518486	32518987
chr16	49110683	49111184
chr8	77227590	77228091
chr1	141272189	141272690
chr5	147511165	147511666
chr2	163346608	163347109
chr3	42606319	42606820
chr11	68180298	68180799
chr19	57320883	57321384
chr6	32349783	32350284
chr13	74850732	74851233
chr8	45829851	45830352
chr17	87188993	87189494
chr13	98715412	98715913
chr4	63595190	63595691
chr16	31185168	31185669
chr18	53890024	53890525
chr1	74423053	74423554
chr4	97877685	97878186
chr8	11080748	11081249
chr7	58332714	58333215
chr8	36072137	36072638
chr14	124577776	124578277
chr9	104755378	104755879
chr8	61396247	61396748
chr2	145456891	145457392
chr19	44982434	44982935
chr14	72750361	72750862
chr19	59332346	59332847
chr13	69386805	69387306
chr11	35280797	35281298
chr8	75086338	75086839
chr13	30191362	30191863
chr3	153927510	153928011
chr2	66833487	66833988
chr1	122106543	122107044
chr19	24344066	24344567
chr6	91016579	91017080
chr4	103007559	103008060
chr6	31506479	31506980
chr16	44316267	44316768
chr8	35910162	35910663
chr1	180603111	180603612
chr12	75997451	75997952
chr5	107098019	107098520
chr17	48403809	48404310
chr2	125739291	125739792
chr16	20155981	20156482
chrX	101944882	101945383
chr10	32283612	32284113
chr3	8765877	8766378
chr14	51165885	51166386
chr17	85037790	85038291
chr4	141729171	141729672
chr10	50094773	50095274
chr1	104030189	104030690
chr6	134072701	134073202
chr11	34810563	34811064
chr7	79256661	79257162
chr8	105998953	105999454
chr4	35031547	35032048
chr15	9580778	9581279
chr15	66750055	66750556
chr2	26556600	26557101
chr10	83629839	83630340
chr11	88773823	88774324
chr13	107819637	107820138
chr1	157604961	157605462
chr9	41479400	41479901
chrX	76090576	76091077
chr4	106233288	106233789
chr4	116671360	116671861
chr4	63594666	63595167
chr6	97608103	97608604
chr16	4776187	4776688
chr8	36137218	36137719
chr10	12108292	12108793
chr10	44576838	44577339
chr16	65610375	65610876
chr2	157178187	157178688
chr1	151215854	151216355
chr18	64619729	64620230
chr18	72861811	72862312
chr16	34880854	34881355
chr14	116448255	116448756
chr19	34212780	34213281
chr15	80975600	80976101
chr1	72773241	72773742
chr17	84522553	84523054
chr11	62108815	62109316
chr4	123613469	123613970
chr1	152505516	152506017
chr12	51399786	51400287
chr3	78286975	78287476
chr16	13645812	13646313
chr2	53051070	53051571
chr2	125921157	125921658
chr3	103998222	103998723
chr11	119183971	119184472
chr1	81718186	81718687
chr11	86867559	86868060
chr7	66489897	66490398
chr1	41007786	41008287
chr4	151841369	151841870
chr9	18500771	18501272
chr7	80034247	80034748
chr2	37708826	37709327
chr18	56138360	56138861
chr16	58279093	58279594
chr5	88520042	88520543
chr11	108303702	108304203
chr7	92590201	92590702
chr16	55274517	55275018
chr15	95810142	95810643
chr15	27910113	27910614
chr11	99453974	99454475
chr17	84251400	84251901
chr3	49399770	49400271
chr8	77999371	77999872
chr18	67597751	67598252
chr7	66200636	66201137
chr13	63185820	63186321
chr6	88629834	88630335
chrX	98774426	98774927
chrX	85790684	85791185
chr5	96800570	96801071
chr2	17105528	17106029
chr8	33586137	33586638
chr2	102924425	102924926
chr1	119698816	119699317
chr5	5657899	5658400
chr2	39003010	39003511
chr19	57318586	57319087
chrX	140513296	140513797
chr12	102192677	102193178
chr17	5676043	5676544
chr12	79463342	79463843
chr18	84858698	84859199
chr19	27192427	27192928
chr2	153322291	153322792
chr6	104116210	104116711
chr6	136954640	136955141
chr11	8521371	8521872
chr1	115671039	115671540
chr3	69282371	69282872
chr14	33722487	33722988
chr1	173049974	173050475
chr4	11576675	11577176
chr5	50594204	50594705
chr1	169898393	169898894
chr2	35069066	35069567
chr4	87804611	87805112
chr4	59884001	59884502
chr16	11889663	11890164
chr18	26280853	26281354
chr10	109397606	109398107
chr2	84850363	84850864
chr8	126923820	126924321
chrX	101388887	101389388
chr13	43307850	43308351
chr6	128074603	128075104
chr9	90275419	90275920
chr15	25390922	25391423
chr18	36020206	36020707
chr10	94431047	94431548
chr6	53710542	53711043
chrX	38449296	38449797
chr2	150714398	150714899
chr2	34524611	34525112
chr10	86649413	86649914
chr13	115126466	115126967
chr5	122920371	122920872
chr15	32290930	32291431
chr12	77952465	77952966
chr10	111558181	111558682
chr15	20114947	20115448
chr3	84189358	84189859
chr11	60355864	60356365
chr2	162363421	162363922
chr13	63731569	63732070
chr15	28492984	28493485
chr17	58480739	58481240
chr4	95938862	95939363
chr1	170561266	170561767
chr16	95623896	95624397
chr9	75952452	75952953
chr9	63272483	63272984
chr12	21160341	21160842
chr17	48005778	48006279
chr1	155884102	155884603
chr13	76189377	76189878
chr2	132682258	132682759
chr4	149344123	149344624
chr10	24086530	24087031
chr10	52277833	52278334
chr16	90625726	90626227
chr1	72138437	72138938
chr17	84366468	84366969
chr9	80551165	80551666
chr3	142775152	142775653
chr3	146758180	146758681
chr1	38308502	38309003
chr1	14181225	14181726
chr3	10450728	10451229
chr4	83572933	83573434
chr5	27660329	27660830
chr2	84918110	84918611
chr9	32615806	32616307
chr2	37759591	37760092
chr17	44366400	44366901
chr12	56414763	56415264
chr2	18294351	18294852
chr6	46638318	46638819
chr4	45483213	45483714
chr13	43070803	43071304
chr14	83517291	83517792
chr10	51644928	51645429
chr12	32018310	32018811
chr2	35465650	35466151
chr12	5923474	5923975
chr19	7012328	7012829
chr11	117254679	117255180
chr11	61631335	61631836
chr4	143058763	143059264
chr9	63826291	63826792
chr15	54950609	54951110
chr12	35842883	35843384
chr2	116812069	116812570
chr1	152717568	152718069
chr18	43388799	43389300
chr13	47315731	47316232
chr4	98376908	98377409
chr17	43362362	43362863
chrX	13251611	13252112
chr9	53359371	53359872
chr12	89818160	89818661
chr13	97385568	97386069
chr4	84046789	84047290
chr5	23248227	23248728
chrX	7739277	7739778
chr10	60272729	60273230
chr4	53082413	53082914
chr14	66395359	66395860
chr4	87799356	87799857
chr19	36177578	36178079
chr12	10442910	10443411
chr3	46303036	46303537
chr3	68592989	68593490
chr8	102388250	102388751
chr7	65934494	65934995
chr16	23300062	23300563
chr14	48926541	48927042
chr1	155013741	155014242
chr9	123341242	123341743
chr5	121586680	121587181
chr5	112134814	112135315
chr4	101690431	101690932
chr6	127639392	127639893
chr3	152490109	152490610
chr15	88799983	88800484
chr5	53165602	53166103
chr4	53413889	53414390
chr10	57495727	57496228
chr6	99120655	99121156
chr15	10962704	10963205
chr13	59767155	59767656
chr5	35006606	35007107
chr7	64989399	64989900
chr11	5782131	5782632
chr4	114303877	114304378
chrX	113078578	113079079
chr6	71539286	71539787
chr8	24566225	24566726
chrX	159529535	159530036
chr17	66255544	66256045
chr15	58111293	58111794
chr1	172903250	172903751
chr6	134733920	134734421
chr5	96808910	96809411
chr14	80479815	80480316
chr3	106457417	106457918
chrX	129701964	129702465
chr10	27395519	27396020
chr13	51153648	51154149
chr2	141288328	141288829
chr6	114660545	114661046
chr9	60929631	60930132
chr6	108751716	108752217
chr12	24814776	24815277
chr12	27379833	27380334
chr4	22141821	22142322
chr9	31497492	31497993
chr13	78924109	78924610
chr14	75536574	75537075
chr3	122528449	122528950
chr11	56046309	56046810
chr14	96795077	96795578
chr18	53815682	53816183
chr3	136460574	136461075
chr5	12091695	12092196
chr6	38883508	38884009
chr16	73869809	73870310
chr6	91737000	91737501
chr17	17491538	17492039
chr10	3819275	3819776
chr16	30762569	30763070
chr15	28653095	28653596
chr2	113780644	113781145
chr18	73854704	73855205
chr16	14287356	14287857
chr7	28530074	28530575
chr9	74480981	74481482
chr18	61301994	61302495
chr13	49518797	49519298
chr13	98896382	98896883
chr15	24569285	24569786
chr1	152039585	152040086
chr14	18032594	18033095
chr10	25864090	25864591
chr6	112300735	112301236
chr13	114307008	114307509
chr6	49146312	49146813
chr12	45070132	45070633
chr6	149147198	149147699
chr14	33825935	33826436
chr6	115252410	115252911
chr10	125146276	125146777
chr1	127776295	127776796
chr7	121947409	121947910
chr1	163657057	163657558
chr6	40104212	40104713
chrX	22717994	22718495
chr9	78217064	78217565
chr15	31998551	31999052
chr6	112290193	112290694
chr6	110170299	110170800
chr1	71722982	71723483
chr15	25343274	25343775
chr16	21664338	21664839
chr6	140546430	140546931
chr7	128056891	128057392
chr14	29221035	29221536
chr14	59532899	59533400
chr4	63344931	63345432
chr17	81527112	81527613
chr1	62315904	62316405
chr9	89277702	89278203
chr7	35084881	35085382
chr17	52819725	52820226
chr3	34076012	34076513
chr13	54676094	54676595
chr11	96655769	96656270
chr8	79846940	79847441
chr9	61844589	61845090
chr3	68175979	68176480
chr8	81850035	81850536
chr18	49991725	49992226
chr18	61279017	61279518
chr7	101849598	101850099
chr8	105406338	105406839
chr5	18357264	18357765
chr8	41096227	41096728
chr11	55208186	55208687
chr17	26699794	26700295
chr16	64835970	64836471
chr17	33788712	33789213
chr4	11268203	11268704
chr3	84266167	84266668
chr18	3839678	3840179
chr1	157526518	157527019
chr7	83516243	83516744
chr11	27267565	27268066
chr11	106053967	106054468
chr9	32722167	32722668
chr7	67924219	67924720
chr2	153437255	153437756
chr6	6807107	6807608
chr12	8882368	8882869
chrX	167159344	167159845
chr16	74400054	74400555
chr11	21184834	21185335
chr16	37847429	37847930
chr3	135534058	135534559
chr4	5679752	5680253
chr17	66256366	66256867
chr1	5140824	5141325
chr2	167209549	167210050
chr12	86261676	86262177
chr5	58737996	58738497
chr12	17317828	17318329
chr17	45598793	45599294
chr12	116275557	116276058
chr19	7593186	7593687
chr9	48981756	48982257
chr2	132203090	132203591
chr1	43573536	43574037
chr10	53930562	53931063
chr1	156458652	156459153
chr4	30658272	30658773
chr6	94842688	94843189
chr1	104840237	104840738
chr2	142929668	142930169
chr6	91737930	91738431
chr16	23597924	23598425
chr3	109057324	109057825
chr4	5441453	5441954
chr5	4486622	4487123
chr4	21967717	21968218
chr2	93723317	93723818
chr15	27544999	27545500
chr2	120695507	120696008
chr17	93685369	93685870
chr17	79726567	79727068
chr10	108639009	108639510
chr2	117442867	117443368
chr17	80132680	80133181
chr6	24591094	24591595
chr16	30168778	30169279
chr2	70831921	70832422
chr8	74840165	74840666
chr4	59129249	59129750
chr19	47750659	47751160
chr3	10302476	10302977
chr19	59981062	59981563
chr1	183808139	183808640
chr12	119451063	119451564
chr2	164187771	164188272
chr1	59522829	59523330
chr14	51107019	51107520
chr18	58085734	58086235
chr5	121652962	121653463
chr13	52132902	52133403
chr13	37715034	37715535
chr19	55520223	55520724
chr5	123827185	123827686
chr11	4335360	4335861
chr7	118572014	118572515
chr2	4424106	4424607
chr9	77722290	77722791
chr5	31987243	31987744
chr5	138103255	138103756
chr14	52105319	52105820
chr17	24768192	24768693
chr13	13487704	13488205
chrX	75152166	75152667
chr19	46988607	46989108
chr1	34062825	34063326
chr18	6296653	6297154
chr9	120764620	120765121
chr2	104702566	104703067
chr12	74509313	74509814
chr1	68466350	68466851
chr14	76291621	76292122
chr5	108627799	108628300
chr3	137160624	137161125
chr2	160073493	160073994
chr17	11219040	11219541
chr7	143567100	143567601
chr19	4046727	4047228
chr7	142622024	142622525
chr17	44524082	44524583
chr2	119408711	119409212
chr1	152361731	152362232
chr9	47435108	47435609
chr6	147638482	147638983
chr17	43022408	43022909
chr13	13569565	13570066
chr6	111331314	111331815
chr11	40321629	40322130
chr5	101726330	101726831
chr13	90144473	90144974
chr15	52037426	52037927
chr11	115884322	115884823
chr4	134684555	134685056
chrX	8200887	8201388
chr16	34449695	34450196
chr5	129893523	129894024
chr15	73119683	73120184
chr8	106584905	106585406
chr15	66848188	66848689
chr14	23841282	23841783
chr16	32604765	32605266
chr14	35154286	35154787
chr15	31173976	31174477
chr3	87700303	87700804
chr11	113195517	113196018
chr9	15065099	15065600
chr14	14035984	14036485
chr11	121001929	121002430
chrX	163110521	163111022
chr14	70273591	70274092
chr17	88442732	88443233
chr2	75813925	75814426
chr3	63547980	63548481
chr2	142239113	142239614
chr1	189719513	189720014
chr17	64950790	64951291
chr7	76553310	76553811
chr2	5646249	5646750
chr2	59270816	59271317
chr11	90667295	90667796
chr15	6642164	6642665
chr10	121016866	121017367
chr5	77193121	77193622
chr13	9075763	9076264
chr3	99566851	99567352
chr6	18574654	18575155
chr5	37849272	37849773
chr9	51735151	51735652
chr12	35204795	35205296
chr4	36754242	36754743
chr4	120792704	120793205
chr16	3993526	3994027
chr10	30838880	30839381
chr9	16389526	16390027
chr10	53125016	53125517
chr6	134032892	134033393
chr11	41167042	41167543
chr8	83396596	83397097
chr11	11884490	11884991
chr9	54887786	54888287
chr15	35232645	35233146
chr18	44825161	44825662
chr10	75572627	75573128
chr3	148558650	148559151
chr6	7213206	7213707
chr6	95936485	95936986
chr11	52516974	52517475
chrX	107109441	107109942
chr1	39964471	39964972
chr10	86413761	86414262
chr2	132689554	132690055
chr18	85430500	85431001
chr17	31133648	31134149
chr16	38641063	38641564
chr9	100484569	100485070
chrX	145533798	145534299
chr3	121634800	121635301
chr2	57245669	57246170
chr1	69786666	69787167
chr15	61718431	61718932
chr5	144059688	144060189
chr9	60501643	60502144
chr5	64862293	64862794
chr9	103507190	103507691
chr4	118320531	118321032
chr9	24859447	24859948
chr16	33454274	33454775
chr4	55781384	55781885
chr6	63757300	63757801
chr13	103248064	103248565
chr5	64205052	64205553
chr6	141815229	141815730
chr4	150685659	150686160
chr10	20220771	20221272
chr13	84799086	84799587
chr13	109513065	109513566
chr3	126578282	126578783
chr11	64055877	64056378
chr10	78463358	78463859
chr8	11969210	11969711
chr5	99526808	99527309
chr11	119945847	119946348
chr15	39903424	39903925
chr1	64036996	64037497
chr3	55646804	55647305
chr14	99783517	99784018
chr19	29239762	29240263
chr3	104102894	104103395
chr19	53101269	53101770
chr10	96286571	96287072
chr17	44703555	44704056
chr13	11727249	11727750
chr18	19510382	19510883
chr18	39385715	39386216
chr7	89537536	89538037
chr9	61846859	61847360
chr13	34550484	34550985
chr14	17837269	17837770
chr14	102837555	102838056
chr4	71525048	71525549
chr10	120507984	120508485
chr3	153198359	153198860
chr3	145202232	145202733
chr13	37154494	37154995
chr12	9601621	9602122
chr14	7816236	7816737
chrX	41118638	41119139
chr1	152747761	152748262
chr2	20724262	20724763
chr6	17296052	17296553
chr19	46894249	46894750
chr1	152132598	152133099
chr3	94684650	94685151
chr17	9942178	9942679
chr7	100431024	100431525
chr4	86626406	86626907
chrX	49280026	49280527
chr16	87784946	87785447
chr4	16223251	16223752
chr13	9121624	9122125
chr18	38414608	38415109
chr16	33236173	33236674
chr5	65354046	65354547
chr19	17185407	17185908
chr7	51268650	51269151
chr8	94302338	94302839
chr4	28987928	28988429
chr2	109578980	109579481
chr10	28118644	28119145
chr5	117365838	117366339
chr7	121809484	121809985
chr7	65333642	65334143
chr1	123219586	123220087
chr9	12161910	12162411
chr1	67017412	67017913
chr11	111083748	111084249
chrX	71059150	71059651
chr3	94356319	94356820
chr1	153274602	153275103
chr19	45827110	45827611
chr8	92844332	92844833
chr8	106191630	106192131
chr16	32865737	32866238
chr5	144340340	144340841
chr9	56296676	56297177
chr15	7102972	7103473
chr4	126422425	126422926
chr8	108188715	108189216
chr3	98413705	98414206
chr5	140481296	140481797
chr7	19841650	19842151
chr2	166610149	166610650
chr14	64050462	64050963
chr10	66009578	66010079
chr15	10358259	10358760
chr15	12362240	12362741
chr14	74284108	74284609
chr3	25147270	25147771
chr7	127694904	127695405
chrX	98910245	98910746
chr9	105393309	105393810
chr11	94201937	94202438
chr18	26281450	26281951
chr12	104888602	104889103
chr10	121089970	121090471
chr11	121616525	121617026
chr1	151584100	151584601
chr14	86865138	86865639
chr18	43440623	43441124
chr14	33188261	33188762
chr1	107414527	107415028
chr3	70210259	70210760
chr5	7932543	7933044
chr1	192599782	192600283
chr8	106401434	106401935
chr8	84927468	84927969
chr2	110173743	110174244
chr18	68153332	68153833
chr16	21389159	21389660
chr1	170478749	170479250
chr6	121091438	121091939
chr17	87072688	87073189
chr13	109619076	109619577
chr5	115675214	115675715
chr16	26684532	26685033
chr8	95359200	95359701
chr7	109444502	109445003
chr7	74413467	74413968
chr9	37635733	37636234
chr2	179690403	179690904
chr4	20535367	20535868
chr16	33687016	33687517
chr18	77295845	77296346
chr9	26715141	26715642
chr14	79197010	79197511
chr19	40645271	40645772
chr19	22926996	22927497
chr6	57539137	57539638
chr2	18181581	18182082
chr11	59520833	59521334
chr10	86342695	86343196
chr18	20476995	20477496
chr12	55477221	55477722
chr1	27079507	27080008
chr15	3215160	3215661
chr7	69362578	69363079
chr15	81342245	81342746
chr2	27850907	27851408
chr7	6699163	6699664
chr17	31981679	31982180
chr9	103572466	103572967
chr18	55070328	55070829
chr5	115261061	115261562
chr16	38798364	38798865
chr3	84900422	84900923
chr7	97472872	97473373
chr9	73129861	73130362
chr17	26519396	26519897
chr13	54067545	54068046
chr10	19877175	19877676
chr8	91403531	91404032
chr7	34158579	34159080
chr10	83098949	83099450
chr8	46337806	46338307
chr2	163700398	163700899
chr19	20656041	20656542
chr4	111432521	111433022
chr1	81635950	81636451
chr9	32910026	32910527
chr5	147073753	147074254
chr1	91883091	91883592
chr11	97820762	97821263
chr16	4029519	4030020
chr9	15299917	15300418
chr8	61636699	61637200
chr9	65831345	65831846
chr15	38705639	38706140
chr12	41157256	41157757
chr11	32479727	32480228
chr2	130251440	130251941
chr6	94164044	94164545
chr6	30477340	30477841
chr19	27536373	27536874
chr17	64399061	64399562
chr6	51319920	51320421
chr2	101715833	101716334
chr7	128731580	128732081
chr12	24919425	24919926
chr12	87157290	87157791
chr4	106249557	106250058
chr11	84198934	84199435
chr17	33983813	33984314
chr14	9620914	9621415
chr5	30411530	30412031
chr9	123031773	123032274
chr1	152082430	152082931
chr11	22493110	22493611
chr5	49120342	49120843
chr13	36101357	36101858
chr19	14656093	14656594
chr14	14596857	14597358
chr5	92710720	92711221
chr4	47243002	47243503
chr14	118841565	118842066
chr9	71133146	71133647
chr5	113914375	113914876
chr10	67951663	67952164
chr4	49510404	49510905
chr1	56366283	56366784
chr16	23597278	23597779
chr17	81651385	81651886
chr15	85012691	85013192
chr2	7242070	7242571
chr3	145512515	145513016
chr6	31619760	31620261
chr11	29821578	29822079
chr12	41680587	41681088
chr3	60324371	60324872
chr9	44588536	44589037
chr15	47475893	47476394
chr11	102283675	102284176
chr6	43548424	43548925
chr1	191640789	191641290
chr11	7503500	7504001
chr13	6395121	6395622
chr11	3390770	3391271
chr9	29067546	29068047
chr13	38220687	38221188
chr3	18159313	18159814
chr3	65095138	65095639
chr13	97712505	97713006
chr8	13508891	13509392
chr6	50777812	50778313
chr16	11811147	11811648
chr3	144538640	144539141
chr13	99552246	99552747
chr15	27526559	27527060
chr19	43561374	43561875
chr7	105599974	105600475
chr11	68178466	68178967
chr1	72580341	72580842
chr3	10092435	10092936
chr17	10301356	10301857
chr2	106751084	106751585
chr7	110666498	110666999
chr12	105322212	105322713
chr5	123854462	123854963
chr4	126754697	126755198
chr5	140204399	140204900
chr9	48848177	48848678
chr12	56902995	56903496
chr6	37434880	37435381
chr9	28464271	28464772
chr13	34208022	34208523
chr2	157770716	157771217
chr18	63765921	63766422
chr11	6159665	6160166
chr1	94804824	94805325
chr1	175902216	175902717
chr17	86709312	86709813
chr19	46908831	46909332
chr16	52136305	52136806
chrX	12708542	12709043
chr10	128204965	128205466
chr9	44706296	44706797
chr6	115382784	115383285
chr15	31174668	31175169
chr11	106514297	106514798
chr12	33179084	33179585
chr1	159285750	159286251
chr2	158688005	158688506
chr11	86797719	86798220
chr14	32353168	32353669
chr6	94103465	94103966
chr4	106559548	106560049
chr2	90547351	90547852
chr13	103110718	103111219
chr4	135744770	135745271
chr11	86752925	86753426
chr12	9881870	9882371
chr2	34710479	34710980
chr1	28843543	28844044
chr8	72385675	72386176
chr8	34472918	34473419
chr18	34237299	34237800
chr8	106623091	106623592
chr12	5810745	5811246
chr4	15012679	15013180
chr7	109854664	109855165
chr15	36900512	36901013
chr5	27017096	27017597
chr3	116645576	116646077
chr16	51316259	51316760
chr10	54167928	54168429
chr2	32509868	32510369
chr7	79333377	79333878
chr14	41024730	41025231
[truncated: 11,103 more rows]

## Sheet: Day3 off-target DARs
chr	start	stop
chr10	6485049	6485550
chr17	58800868	58801369
chr4	124959012	124959513
chr3	85531498	85531999
chr13	6259792	6260293
chr16	51920975	51921476
chr5	72645924	72646425
chr14	21191851	21192352
chr16	57485114	57485615
chr7	97258650	97259151
chr6	63410495	63410996
chr12	119137833	119138334
chr3	148699027	148699528
chr3	26227961	26228462
chr1	138341894	138342395
chr10	29592851	29593352
chr9	117187055	117187556
chr4	54196835	54197336
chr16	87916393	87916894
chr12	45933369	45933870
chr1	83871047	83871548
chr3	83752193	83752694
chr5	57595853	57596354
chr2	6588841	6589342
chr8	82537391	82537892
chr2	59752731	59753232
chr1	114781911	114782412
chr5	48023526	48024027
chr10	40726986	40727487
chr8	82538092	82538593
chr1	52266037	52266538
chr14	30318949	30319450
chr7	114794602	114795103
chr11	110777124	110777625
chr9	60281186	60281687
chr3	21462272	21462773
chr4	91595756	91596257
chr9	58637541	58638042
chr15	67540235	67540736
chr1	43244974	43245475
chr17	84611923	84612424
chr3	105526291	105526792
chr1	45091067	45091568
chr5	74771148	74771649
chr18	7534654	7535155
chr1	119143761	119144262
chr6	98521497	98521998
chr10	52398618	52399119
chr3	97363289	97363790
chr5	66269542	66270043
chr2	35377552	35378053
chr11	12339493	12339994
chr13	4508179	4508680
chr1	63211266	63211767
chr4	6801548	6802049
chr14	105448853	105449354
chr5	77502610	77503111
chr3	80200881	80201382
chr10	83995892	83996393
chr1	61320552	61321053
chr19	50503963	50504464
chr2	57944240	57944741
chr4	39522258	39522759
chr13	41750466	41750967
chr5	21588167	21588668
chr17	51951312	51951813
chr16	27926239	27926740
chr16	86069891	86070392
chr11	5926104	5926605
chr1	75344300	75344801
chr10	37026833	37027334
chr6	47818650	47819151
chr2	158012616	158013117
chr5	45292262	45292763
chr13	60842634	60843135
chr3	128253897	128254398
chr16	39746264	39746765
chr13	71892151	71892652
chr12	89801874	89802375
chr4	59807461	59807962
chr9	33222384	33222885
chr18	33162151	33162652
chr9	61324342	61324843
chr12	29920251	29920752
chr19	40259466	40259967
chr2	109722688	109723189
chr15	44198003	44198504
chr1	150089018	150089519
chr17	14720161	14720662
chr12	109541306	109541807
chr13	32223154	32223655
chr14	106391805	106392306
chr13	71868667	71869168
chr3	7007771	7008272
chr14	76313740	76314241
chr2	98002714	98003215
chr5	68109101	68109602
chr5	112672379	112672880
chr5	83178666	83179167
chr9	117117150	117117651
chr7	143034569	143035070
chr3	108128284	108128785
chr13	69792328	69792829
chr10	4132681	4133182
chr8	107673318	107673819
chr2	117901253	117901754
chr7	3262756	3263257
chr2	24899308	24899809
chr1	96362908	96363409
chr10	93555661	93556162
chr4	9526112	9526613
chr3	99793523	99794024
chr5	44970805	44971306
chr5	81081033	81081534
chr2	160990667	160991168
chr3	101327217	101327718
chr1	119348432	119348933
chr3	147999446	147999947
chr3	78308948	78309449
chr3	130439735	130440236
chr5	20056429	20056930
chr4	137096362	137096863
chr19	29294639	29295140
chr10	102245467	102245968
chr2	74781310	74781811
chr13	98844216	98844717
chr6	99015116	99015617
chr5	132029010	132029511
chrX	108722390	108722891
chr2	164108488	164108989
chr2	7378696	7379197
chr14	51007105	51007606
chr6	30978564	30979065
chr18	39781683	39782184
chr9	43951698	43952199
chr4	32879419	32879920
chr3	48194325	48194826
chr3	40655474	40655975
chr4	83061518	83062019
chr4	98319426	98319927
chr13	16544563	16545064
chr17	81010946	81011447
chr11	82054046	82054547
chr6	30528698	30529199
chr10	80462991	80463492
chr1	78059924	78060425
chr11	92539561	92540062
chr2	102003440	102003941
chr6	139978020	139978521
chr15	42361878	42362379
chr9	92384316	92384817
chr4	16569074	16569575
chr13	97384407	97384908
chr13	71909804	71910305
chr3	67462313	67462814
chr10	24731314	24731815
chr10	94737935	94738436
chr17	54853442	54853943
chr18	38794299	38794800
chr13	90988138	90988639
chr5	143572078	143572579
chr15	44188637	44189138
chr7	87072540	87073041
chr8	25069884	25070385
chrX	38711314	38711815
chr5	74941334	74941835
chr18	61834481	61834982
chr14	46115946	46116447
chr4	31404678	31405179
chr9	117381599	117382100
chr14	22817282	22817783
chr15	35842992	35843493
chr15	11210953	11211454
chr15	65924819	65925320
chr5	113599354	113599855
chr16	62610829	62611330
chr3	115575318	115575819
chr1	82112235	82112736
chr18	38835664	38836165
chr12	66734481	66734982
chr11	20054778	20055279
chr13	15781556	15782057
chr12	59836511	59837012
chr10	18051686	18052187
chr10	122855078	122855579
chr7	136002260	136002761
chr1	114995387	114995888
chr13	7249608	7250109
chr2	51999941	52000442
chr4	63528929	63529430
chr7	82970579	82971080
chr8	82946191	82946692
chr13	18339077	18339578
chr15	80516559	80517060
chr3	121919946	121920447
chr14	39392944	39393445
chr13	74903606	74904107
chr18	34980713	34981214
chr1	41144766	41145267
chr8	7316813	7317314
chr6	17521990	17522491
chr19	28284080	28284581
chr12	102236433	102236934
chr13	56328575	56329076
chr8	61173768	61174269
chr1	184595312	184595813
chr6	93421877	93422378
chr13	41514774	41515275
chr11	69098051	69098552
chr16	24961237	24961738
chr1	173550616	173551117
chr13	99220753	99221254
chr2	45818236	45818737
chr14	20964800	20965301
chr6	42374674	42375175
chr9	42273563	42274064
chr2	55822634	55823135
chr12	74952586	74953087
chr19	25897824	25898325
chr12	52879303	52879804
chr14	65900033	65900534
chr5	143001071	143001572
chr7	73025594	73026095
chr17	5723729	5724230
chr11	75458614	75459115
chr3	65142293	65142794
chr9	102423883	102424384
chr10	21975486	21975987
chr1	60817944	60818445
chr9	41108211	41108712
chr2	12761313	12761814
chr14	9458071	9458572
chr9	63603766	63604267
chr5	21486720	21487221
chr6	55453625	55454126
chr2	62725201	62725702
chr11	113539431	113539932
chr12	76478397	76478898
chr8	106966801	106967302
chr6	13400997	13401498
chr10	120859686	120860187
chr5	54290410	54290911
chr7	98392340	98392841
chr3	107159934	107160435
chr4	136685458	136685959
chr4	6374228	6374729
chr3	33074169	33074670
chr9	79608745	79609246
chr9	31011579	31012080
chr2	124322479	124322980
chr1	63210064	63210565
chr8	71941747	71942248
chr14	28697815	28698316
chrX	141441969	141442470
chr19	57803098	57803599
chr9	84037407	84037908
chr1	120758725	120759226
chr5	128050921	128051422
chr14	29146517	29147018
chr7	66571379	66571880
chr14	93708334	93708835
chr10	18999778	19000279
chr17	83313152	83313653
chr5	116484931	116485432
chr3	105917816	105918317
chr14	54736811	54737312
chr7	119988071	119988572
chr6	55437377	55437878
chr4	84358154	84358655
chr17	24638774	24639275
chr3	145483119	145483620
chr2	115467351	115467852
chr6	138421328	138421829
chr6	118947202	118947703
chr8	45201576	45202077
chr14	21823896	21824397
chr16	35102813	35103314
chr7	56974706	56975207
chr13	71068378	71068879
chr14	119212042	119212543
chr4	120665649	120666150
chr9	51881354	51881855
chr9	58330235	58330736
chr1	69397705	69398206
chr11	62217610	62218111
chr1	40993265	40993766
chr8	116117835	116118336
chr5	8208062	8208563
chr12	101830686	101831187
chr1	140307049	140307550
chr9	112215090	112215591
chr11	65558159	65558660
chr16	30102514	30103015
chr8	26352610	26353111
chrX	6751591	6752092
chr9	106270620	106271121
chr9	39515496	39515997
chr1	136128303	136128804
chr14	25032204	25032705
chr12	86855613	86856114
chr10	30003150	30003651
chr1	174738865	174739366
chr7	143034028	143034529
chr3	99203166	99203667
chr2	62587585	62588086
chr18	58306530	58307031
chr10	92942808	92943309
chr17	29469828	29470329
chr11	72370118	72370619
chr7	84337229	84337730
chr16	15051468	15051969
chr8	26559121	26559622
chr7	74553004	74553505
chr1	15325141	15325642
chr1	106342004	106342505
chr14	21406845	21407346
chr14	93182508	93183009
chr7	37255838	37256339
chr2	137706985	137707486
chr2	62394743	62395244
chr16	65849997	65850498
chr8	80003931	80004432
chr4	58632645	58633146
chr1	174971844	174972345
chrX	152170938	152171439
chr15	61309455	61309956
chr12	90542310	90542811
chr17	26397241	26397742
chr11	34983026	34983527
chr19	31280048	31280549
chr15	14063079	14063580
chr4	11850961	11851462
chr13	97483608	97484109
chr2	68912209	68912710
chr12	111853572	111854073
chr12	117751488	117751989
chr8	47890068	47890569
chr13	48448043	48448544
chr19	60495738	60496239
chr9	23308152	23308653
chr10	68318947	68319448
chr8	114547505	114548006
chr8	29602701	29603202
chr1	123055057	123055558
chr9	117956591	117957092
chr12	79975030	79975531
chr17	44029500	44030001
chr1	83272847	83273348
chr14	28282424	28282925
chr8	103779705	103780206
chr2	104994311	104994812
chr9	116922507	116923008
chr8	35703892	35704393
chr15	57645995	57646496
chr16	47058786	47059287
chr4	10357491	10357992
chr11	35331463	35331964
chr2	131060675	131061176
chr13	31966883	31967384
chr4	81171544	81172045
chrX	52162086	52162587
chrX	51702841	51703342
chr1	120758140	120758641
chr17	5114272	5114773
chr13	68572916	68573417
chr7	27578463	27578964
chr15	55389988	55390489
chr17	49743455	49743956
chr1	121398172	121398673
chr7	67034316	67034817
chr15	34952731	34953232
chr11	11881087	11881588
chr11	35350455	35350956
chr10	24926362	24926863
chr13	34784207	34784708
chr3	143511980	143512481
chr1	189165697	189166198
chr15	67770858	67771359
chr11	76304987	76305488
chr8	124283684	124284185
chr15	92964101	92964602
chr8	103317271	103317772
chr2	13335408	13335909
chr5	45476245	45476746
chr3	116141152	116141653
chr14	23083826	23084327
chr16	31617743	31618244
chr7	71373969	71374470
chr6	53531394	53531895
chr8	8274971	8275472
chr19	24811344	24811845
chr5	53493695	53494196
chr1	182238062	182238563
chr4	7666864	7667365
chr14	77922943	77923444
chr1	90706368	90706869
chr13	6476235	6476736
chr12	86807301	86807802
chr10	84081548	84082049
chr7	76342048	76342549
chr5	6811421	6811922
chr9	87850032	87850533
chr6	93109513	93110014
chr17	81539312	81539813
chr14	39191898	39192399
chr14	123511993	123512494
chr8	110321395	110321896
chr17	72158923	72159424
chr7	72474719	72475220
chr1	38439770	38440271
chr6	42900263	42900764
chr4	57742196	57742697
chr15	100251356	100251857
chr18	84368783	84369284
chr2	174007848	174008349
chr1	120795159	120795660
chr12	119456625	119457126
chr1	137814523	137815024
chr13	71669871	71670372
chr2	137574792	137575293
chr3	138746427	138746928
chr5	19188510	19189011
chr11	27484328	27484829
chr13	113409852	113410353
chr2	102758286	102758787
chr6	12458742	12459243
chr2	131067448	131067949
chr7	110403967	110404468
chr7	92186481	92186982
chr14	55783023	55783524
chr14	101173623	101174124
chr7	90395874	90396375
chr12	53916391	53916892
chrX	103483999	103484500
chr17	83288019	83288520
chr7	119985242	119985743
chr19	55616713	55617214
chr10	27590414	27590915
chr14	94614852	94615353
chr10	32684505	32685006
chr11	109908424	109908925
chrX	38734839	38735340
chr9	49922138	49922639
chr3	93596452	93596953
chr10	39524251	39524752
chr5	132851932	132852433
chr5	150406720	150407221
chr18	29463332	29463833
chr10	8968286	8968787
chr2	5178824	5179325
chr10	13170639	13171140
chr13	72400578	72401079
chr11	18712713	18713214
chr14	46802912	46803413
chr11	75013927	75014428
chr1	120756834	120757335
chr2	166463494	166463995
chr2	45440041	45440542
chr7	114214377	114214878
chr18	11406963	11407464
chr7	82923478	82923979
chr14	9433043	9433544
chr10	61328864	61329365
chr14	115417020	115417521
chr11	78641966	78642467
chr13	28543919	28544420
chr17	64248236	64248737
chr8	102553194	102553695
chr4	33739045	33739546
chr12	84854516	84855017
chr15	13173906	13174407
chr1	174334259	174334760
chrX	93762763	93763264
chr12	95489325	95489826
chr1	14774495	14774996
chr5	102287061	102287562
chr13	51858416	51858917
chr5	46791046	46791547
chr3	62605887	62606388
chr5	54280949	54281450
chr14	28980416	28980917
chr13	4672361	4672862
chr3	103419910	103420411
chr7	96819389	96819890
chr13	48777998	48778499
chr9	77032304	77032805
chr5	138303252	138303753
chr6	78294630	78295131
chr5	143592784	143593285
chr8	102324676	102325177
chr3	47316238	47316739
chr17	33630416	33630917
chr13	6027845	6028346
chr1	144452062	144452563
chr1	57497519	57498020
chr6	12100896	12101397
chr10	8308227	8308728
chr18	23787760	23788261
chr16	71857452	71857953
chr6	107034857	107035358
chr13	114118382	114118883
chr13	110277638	110278139
chr1	90980519	90981020
chr6	101408465	101408966
chr6	76546377	76546878
chr10	19104893	19105394
chr3	123007339	123007840
chr9	79509773	79510274
chr19	45788257	45788758
chr10	81335231	81335732
chr14	67434258	67434759
chr5	60032476	60032977
chr1	166803952	166804453
chr6	140336319	140336820
chr1	91760121	91760622
chrX	146928156	146928657
chr18	30406273	30406774
chr1	161984930	161985431
chr18	3548074	3548575
chr5	92498632	92499133
chr11	93037850	93038351
chr2	5116683	5117184
chr9	83756539	83757040
chr4	66745266	66745767
chr11	50704452	50704953
chr17	44598058	44598559
chr7	109578304	109578805
chr16	87635770	87636271
chr2	115036150	115036651
chr18	54342317	54342818
chr16	30190348	30190849
chr1	91668497	91668998
chr13	71910310	71910811
chr1	56685059	56685560
chr18	20971038	20971539
chr10	30380452	30380953
chr16	13419704	13420205
chr1	25538951	25539452
chr13	17690617	17691118
chrX	140979526	140980027
chr13	70278089	70278590
chr4	15045111	15045612
chr5	46363604	46364105
chr6	7252044	7252545
chr3	158080913	158081414
chr19	34392809	34393310
chr19	29185024	29185525
chr14	117427703	117428204
chr17	86862903	86863404
chr14	28574846	28575347
chr3	121703442	121703943
chr8	23314599	23315100
chr2	12059701	12060202
chr5	123256979	123257480
chr14	22887045	22887546
chr17	37062215	37062716
chr1	180109093	180109594
chr8	94227173	94227674
chr4	46665452	46665953
chr2	25973147	25973648
chr1	100122399	100122900
chrX	51444561	51445062
chr18	74917685	74918186
chr5	44635495	44635996
chr8	11234010	11234511
chr13	51198162	51198663
chr18	5431763	5432264
chr8	35599794	35600295
chr16	48646178	48646679
chr18	60482896	60483397
chr11	19645027	19645528
chr1	38699213	38699714
chr3	55859127	55859628
chr7	18803402	18803903
chr8	77711692	77712193
chr17	59988652	59989153
chr8	119994578	119995079
chr9	92282524	92283025
chr8	66290531	66291032
chr9	102768900	102769401
chr16	66643503	66644004
chr5	21498956	21499457
chr10	107171909	107172410
chr1	41006784	41007285
chr14	123015667	123016168
chr1	174882440	174882941
chr3	37965240	37965741
chr1	114673855	114674356
chr7	98856165	98856666
chr13	100516675	100517176
chr17	65635692	65636193
chr14	10824007	10824508
chr3	99241361	99241862
chr7	88342783	88343284
chr13	90981194	90981695
chr13	45277179	45277680
chr7	72447567	72448068
chr3	77489238	77489739
chr13	39225612	39226113
chr4	56188446	56188947
chr14	117106787	117107288
chr7	124341427	124341928
chr12	98050408	98050909
chr19	44929441	44929942
chr8	111733702	111734203
chr18	17969835	17970336
chr13	24169555	24170056
chr15	34705204	34705705
chr6	36973061	36973562
chrX	72789172	72789673
chr2	79542576	79543077
chr2	28576766	28577267
chr11	10543536	10544037
chr4	11978556	11979057
chr1	96211534	96212035
chr17	69157959	69158460
chr3	137647633	137648134
chr8	66022668	66023169
chr1	21919216	21919717
chr3	145417743	145418244
chr2	135806256	135806757
chr15	55186415	55186916
chr4	129303715	129304216
chr1	78129197	78129698
chr10	9377508	9378009
chr9	41355540	41356041
chr1	150003838	150004339
chr19	32291118	32291619
chr12	5142005	5142506
chr16	87635215	87635716
chr7	4863012	4863513
chr1	54912236	54912737
chr5	113918642	113919143
chr6	101306827	101307328
chr11	11962474	11962975
chr5	16656230	16656731
chr18	40141014	40141515
chr15	43437946	43438447
chr2	5129127	5129628
chr13	51279470	51279971
chr10	76726716	76727217
chr12	79170364	79170865
chr6	51333993	51334494
chr2	117801882	117802383
chr10	5110346	5110847
chr4	98318709	98319210
chr2	172976532	172977033
chr4	55843626	55844127
chr15	72907017	72907518
chr18	52613348	52613849
chr14	89570933	89571434
chr5	98890458	98890959
chr4	109136952	109137453
chr17	74711885	74712386
chr2	174008441	174008942
chr5	120780508	120781009
chr11	11901455	11901956
chr15	40913251	40913752
chr4	74847362	74847863
chr19	24812113	24812614
chr15	64520546	64521047
chr18	17285978	17286479
chr14	93288310	93288811
chr13	15742827	15743328
chr5	90694396	90694897
chr2	10374962	10375463
chr5	45258419	45258920
chr13	45577644	45578145
chr18	53236017	53236518
chr8	121227661	121228162
chr19	38583034	38583535
chr7	81372263	81372764
chr16	92878110	92878611
chr1	192796059	192796560
chr4	39260022	39260523
chr17	67874428	67874929
chr14	77248402	77248903
chr9	22683728	22684229
chr5	140608601	140609102
chr2	36135758	36136259
chr9	67463358	67463859
chr1	63614549	63615050
chr8	103316749	103317250
chr14	22760161	22760662
chr1	43732537	43733038
chr13	58423117	58423618
chr19	4520741	4521242
chr2	167595185	167595686
chr13	95749211	95749712
chr16	30271208	30271709
chr7	124671768	124672269
chr11	94336534	94337035
chr12	10411364	10411865
chr15	56592624	56593125
chr1	173736955	173737456
chr6	29513180	29513681
chr6	135333733	135334234
chr5	102439407	102439908
chrX	169673584	169674085
chr5	47912030	47912531
chr9	77056631	77057132
chr6	94181944	94182445
chr5	151192201	151192702
chr12	79513593	79514094
chr2	105162716	105163217
chr3	131618536	131619037
chr2	130832556	130833057
chr6	42582677	42583178
chr6	12812432	12812933
chr5	142457376	142457877
chr1	193413068	193413569
chr1	194929928	194930429
chr17	10583218	10583719
chr5	131321273	131321774
chr12	98851348	98851849
chr5	130641856	130642357
chr18	54404137	54404638
chr2	44976416	44976917
chr16	66369842	66370343
chr15	54757673	54758174
chr1	153049832	153050333
chr8	125638355	125638856
chr13	97478961	97479462
chr5	118424321	118424822
chr8	64540065	64540566
chr5	16063862	16064363
chr18	77978816	77979317
chr3	81031984	81032485
chr17	64341612	64342113
chr1	174640910	174641411
chr7	119961012	119961513
chr4	63048545	63049046
chr7	119974156	119974657
chr6	7473606	7474107
chr5	112270828	112271329
chr2	5420553	5421054
chr1	75916163	75916664
chr4	58663579	58664080
chr15	42296355	42296856
chr1	132388788	132389289
chr16	87658473	87658974
chr3	85536061	85536562
chr18	56621017	56621518
chr14	29095421	29095922
chr11	35057754	35058255
chr13	25683494	25683995
chr10	95768890	95769391
chr2	105107078	105107579
chr8	82946710	82947211
chr6	31665516	31666017
chr9	107983329	107983830
chr2	118533022	118533523
chr10	98324573	98325074
chr5	57396396	57396897
chr7	124671085	124671586
chr8	64516648	64517149
chr10	66946095	66946596
chr8	102026913	102027414
chr17	12288777	12289278
chr19	26987090	26987591
chr3	57222464	57222965
chr15	38268584	38269085
chr10	94249457	94249958
chr14	96683400	96683901
chr3	79934406	79934907
chr15	61453979	61454480
chr14	15322039	15322540
chr15	13988710	13989211
chr1	121111713	121112214
chr11	52635924	52636425
chr11	94988755	94989256
chr18	62148463	62148964
chr3	108750978	108751479
chr5	5414780	5415281
chr10	8676676	8677177
chr8	8274171	8274672
chr18	78289262	78289763
chr16	43339008	43339509
chr2	80175863	80176364
chr3	119939377	119939878
chr14	77197434	77197935
chr10	83995038	83995539
chr10	39322117	39322618
chr12	41937681	41938182
chr19	10769912	10770413
chr9	116909444	116909945
chr14	67303825	67304326
chr4	120083671	120084172
chr9	43989095	43989596
chr10	48322475	48322976
chr3	49093719	49094220
chr12	38847821	38848322
chr16	86243076	86243577
chr4	143259638	143260139
chr3	131780364	131780865
chr15	92946175	92946676
chr5	29842260	29842761
chr2	153142743	153143244
chr9	52187960	52188461
chr18	43687531	43688032
chr18	82152896	82153397
chr11	35053571	35054072
chr4	97381001	97381502
chr10	60081795	60082296
chrX	16713975	16714476
chr8	18776224	18776725
chr11	44534942	44535443
chr12	109400194	109400695
chr13	51279975	51280476
chr1	35579938	35580439
chr3	59341986	59342487
chr13	39282187	39282688
chr15	38713523	38714024
chr14	102512581	102513082
chr7	83056539	83057040
chr1	150480633	150481134
chr19	29100367	29100868
chr2	79570805	79571306
chr5	21496427	21496928
chr4	26637758	26638259
chr14	19977454	19977955
chr7	52865689	52866190
chr14	106364674	106365175
chr7	83797912	83798413
chr2	179390456	179390957
chr4	56617599	56618100
chr10	127129395	127129896
chr16	25012186	25012687
chr6	51208893	51209394
chr16	48651210	48651711
chr4	45755909	45756410
chr18	34004089	34004590
chr13	5302125	5302626
chr7	52016416	52016917
chr5	96931553	96932054
chr10	40500776	40501277
chr15	91172071	91172572
chr1	145957715	145958216
chr2	26900662	26901163
chr1	54129335	54129836
chr7	66966693	66967194
chr7	66665440	66665941
chr2	92066878	92067379
chr1	27987070	27987571
chr10	90380678	90381179
chr5	79368980	79369481
chr17	44546762	44547263
chr9	121672330	121672831
chr14	62991156	62991657
chr6	8173951	8174452
chr8	122179344	122179845
chr2	128458310	128458811
chr3	107543321	107543822
chr12	82213039	82213540
chr17	51745641	51746142
chr19	23327018	23327519
chr7	93093573	93094074
chr12	30032737	30033238
chr12	95501400	95501901
chr2	102410630	102411131
chr5	13992778	13993279
chr3	88615932	88616433
chr5	134872588	134873089
chr4	148523426	148523927
chr3	103968865	103969366
chr5	13810532	13811033
chr17	64765896	64766397
chr1	93537474	93537975
chr6	4063350	4063851
chr9	116630641	116631142
chr2	117312246	117312747
chr2	139919590	139920091
chr2	4282654	4283155
chr18	75353585	75354086
chr1	38789748	38790249
chr12	110145336	110145837
chr14	101287742	101288243
chr3	137547417	137547918
chr8	124347067	124347568
chr1	73061419	73061920
chr1	177014979	177015480
chr1	54128832	54129333
chr3	79988292	79988793
chr13	13484255	13484756
chr7	117310733	117311234
chr13	51114359	51114860
chr10	76650900	76651401
chr12	94508067	94508568
chr2	106428885	106429386
chr15	44187154	44187655
chr1	174626578	174627079
chr9	76707454	76707955
chr7	134114787	134115288
chr8	126685415	126685916
chr16	13159432	13159933
chr7	83289757	83290258
chr5	21487246	21487747
chr2	83813944	83814445
chr5	131325017	131325518
chr8	27104833	27105334
chr9	22098962	22099463
chr13	113550870	113551371
chr15	56858600	56859101
chr5	4640975	4641476
chr10	79106506	79107007
chr3	57321262	57321763
chr1	174643344	174643845
chr14	69236898	69237399
chr14	70469667	70470168
chr3	148227971	148228472
chr1	161979952	161980453
chr13	70746291	70746792
chr11	121746876	121747377
chr11	46552686	46553187
chr10	68526773	68527274
chr1	106822039	106822540
chr3	79989848	79990349
chr15	32322736	32323237
chr6	74074868	74075369
chr2	51267606	51268107
chr11	33838955	33839456
chr18	70428930	70429431
chr17	86032248	86032749
chr4	58184592	58185093
chr19	43560225	43560726
chr1	175336116	175336617
chr10	25790369	25790870
chr2	77662115	77662616
chr17	91161791	91162292
chr17	12631669	12632170
chr19	55496401	55496902
chr3	116120948	116121449
chr9	23304396	23304897
chr10	23526695	23527196
chr3	149625034	149625535
chr9	81625866	81626367
chr2	158416896	158417397
chr1	81743345	81743846
chr14	21284039	21284540
chr12	70673066	70673567
chr2	155309203	155309704
chr7	70574096	70574597
chr5	89259985	89260486
chr13	59646914	59647415
chr10	93728165	93728666
chr11	34895523	34896024
chr11	64087359	64087860
chr8	86389842	86390343
chr5	132855562	132856063
chr8	120177231	120177732
chr3	41430188	41430689
chr17	8859474	8859975
chr15	69368810	69369311
chr7	75209043	75209544
chr15	61189410	61189911
chr1	155052708	155053209
chr14	31188615	31189116
chr3	152075393	152075894
chr1	121112265	121112766
chr19	57509721	57510222
chr11	116416070	116416571
chr12	13129732	13130233
chr5	4650958	4651459
chr14	93199685	93200186
chr3	138302852	138303353
chr12	100529165	100529666
chr18	64685003	64685504
chr4	64438131	64438632
chr10	99004807	99005308
chr1	43147424	43147925
chr4	32482844	32483345
chr15	53215285	53215786
chr18	52602529	52603030
chr8	117097836	117098337
chr9	44053901	44054402
chr11	22763869	22764370
chr1	149813935	149814436
chr2	32319679	32320180
chr9	52505897	52506398
chr19	21946403	21946904
chr7	37337094	37337595
chr11	64168559	64169060
chr2	158168633	158169134
chr6	72519883	72520384
chr9	58546975	58547476
chr18	75861050	75861551
chr7	84521260	84521761
chr3	15186637	15187138
chr12	85604572	85605073
chr19	55495872	55496373
chr15	93634433	93634934
chr14	46941753	46942254
chr2	163288910	163289411
chr1	75422858	75423359
chr6	117071243	117071744
chr1	76927952	76928453
chr9	120519622	120520123
chr11	86022371	86022872
chr18	40103330	40103831
chr13	78715433	78715934
chr4	131826873	131827374
chr15	50703791	50704292
chr18	40013812	40014313
chr1	60616852	60617353
chr13	85359106	85359607
chr4	9287140	9287641
chr4	3711000	3711501
chr15	33196554	33197055
chr1	38318247	38318748
chr17	16054445	16054946
chr13	38012365	38012866
chr9	49533346	49533847
chr2	152729569	152730070
chr1	132153586	132154087
chr1	82371796	82372297
chr12	14415677	14416178
chrX	169357053	169357554
chr13	90340634	90341135
chr6	63898127	63898628
chr12	9337879	9338380
chr2	155886668	155887169
chr3	79947784	79948285
chr9	63031330	63031831
chr12	8357356	8357857
chr6	101531865	101532366
chr7	145196984	145197485
chr4	149282960	149283461
chr11	33748701	33749202
chr9	64067745	64068246
chr17	82901115	82901616
chr7	73452430	73452931
chr13	52765515	52766016
chr7	28727878	28728379
chr18	78294103	78294604
chr12	9176176	9176677
chr13	78032773	78033274
chr4	84634642	84635143
chr7	72446894	72447395
chr10	82776996	82777497
chr3	59354136	59354637
chr1	37917506	37918007
chr19	20536550	20537051
chr18	66162236	66162737
chr7	94154149	94154650
chr1	118935458	118935959
chr19	34435217	34435718
chr11	18845493	18845994
chr18	55326907	55327408
chr17	44443387	44443888
chr4	88448867	88449368
chr15	25232080	25232581
chr6	36896582	36897083
chr7	139265385	139265886
chr1	167246928	167247429
chr8	22446086	22446587
chr1	93731878	93732379
chr8	126713664	126714165
chr9	86961647	86962148
chr7	50440465	50440966
chr4	32220912	32221413
chr6	117071777	117072278
chr10	101756030	101756531
chr5	134607093	134607594
chr12	8922881	8923382
chr15	60631105	60631606
chr6	78277968	78278469
chr12	49887205	49887706
chr10	60635526	60636027
chr9	41805463	41805964
chr7	132172793	132173294
chr6	36890250	36890751
chr10	37571150	37571651
chr4	32531341	32531842
chr16	26253851	26254352
chr9	116591014	116591515
chr18	69069984	69070485
chr9	117156238	117156739
chr3	156595828	156596329
chr8	8328019	8328520
chr15	32432796	32433297
chr15	91615508	91616009
chr10	76636015	76636516
chr5	16794923	16795424
chr9	49605749	49606250
chr8	125242301	125242802
chr7	34319038	34319539
chr3	123245595	123246096
chr5	111011186	111011687
chr4	95105346	95105847
chr16	95637755	95638256
chr15	3463523	3464024
chr7	101394057	101394558
chr4	89123856	89124357
chr4	141021198	141021699
chr14	106393970	106394471
chr18	46719647	46720148
chr9	43984146	43984647
chr3	99047127	99047628
chr12	111945640	111946141
chr9	73683574	73684075
chr11	108620636	108621137
chr10	25788591	25789092
chr14	66378062	66378563
chr9	103751476	103751977
chr10	96504288	96504789
chr16	56298798	56299299
chr13	4523456	4523957
chr7	130778586	130779087
chr8	110921301	110921802
chr10	122891445	122891946
chr8	125177275	125177776
chr2	32566609	32567110
chr15	68401520	68402021
chr8	27107748	27108249
chr10	98332566	98333067
chr11	65443443	65443944
chr5	29842784	29843285
chr13	101719394	101719895
chr11	95004046	95004547
chr2	6594711	6595212
chr5	13792524	13793025
chr16	57226404	57226905
chr13	29136219	29136720
chr8	11258497	11258998
chr16	45810794	45811295
chr14	70505687	70506188
chr18	52511621	52512122
chr16	86188920	86189421
chr5	64527962	64528463
chr9	23167601	23168102
chr10	122453438	122453939
chr11	7134269	7134770
chr11	52647967	52648468
chr1	133953131	133953632
chr6	34638070	34638571
chr8	80912940	80913441
chr10	9425914	9426415
chr18	44022536	44023037
chr2	128457746	128458247
chr5	81832625	81833126
chr5	140501625	140502126
chr11	46215303	46215804
chr9	6430374	6430875
chr8	119310151	119310652
chr6	91259710	91260211
chr2	154571931	154572432
chr10	119015600	119016101
chr2	51387033	51387534
chr9	6430904	6431405
chr19	21820104	21820605
chr14	71723486	71723987
chr16	31500484	31500985
chr14	97356850	97357351
chr19	42099331	42099832
chr8	121229514	121230015
chr1	135324454	135324955
chr2	55714275	55714776
chr9	41924139	41924640
chr3	97934849	97935350
chr9	64784791	64785292
chr3	86851087	86851588
chr10	13667593	13668094
chr5	148534552	148535053
chr3	41547227	41547728
chr6	52861828	52862329
chr12	95650973	95651474
chr14	77975635	77976136
chr19	29185547	29186048
chr1	170111226	170111727
chr10	14048396	14048897
chr14	77180821	77181322
chr4	82196258	82196759
chr10	64018661	64019162
chr8	36591145	36591646
chr14	68934418	68934919
chr7	68277032	68277533
chr11	45974420	45974921
chr13	110960102	110960603
chr3	126284500	126285001
chr5	21348363	21348864
chr9	116267372	116267873
chr19	46321523	46322024
chr18	54901766	54902267
chr3	123018760	123019261
chr18	43515281	43515782
chr7	40103514	40104015
chr6	7578008	7578509
chr7	135237055	135237556
chr14	54443583	54444084
chr15	51363213	51363714
chr16	26161388	26161889
chr9	32980699	32981200
chr8	64406997	64407498
chr8	122056837	122057338
chr7	63483033	63483534
chr11	109884765	109885266
chr1	90904017	90904518
chr15	32242986	32243487
chr2	73038302	73038803
chr19	53408349	53408850
chr8	41920445	41920946
chr2	35234970	35235471
chr12	86896326	86896827
chr17	66720083	66720584
chr18	76090405	76090906
chr7	142457960	142458461
chr15	91690592	91691093
chr13	113972344	113972845
chr11	79779667	79780168
chr13	85359609	85360110
chr12	79874334	79874835
chr7	114840317	114840818
chr5	136489428	136489929
chr1	87030560	87031061
chr14	73293503	73294004
chr13	88938454	88938955
chr6	99067235	99067736
chrX	142665399	142665900
chr16	87915040	87915541
chr17	80762964	80763465
chr4	86294809	86295310
chr17	73253613	73254114
chr18	60663933	60664434
chr15	85600255	85600756
chrX	164330440	164330941
chr12	70590329	70590830
chr4	11972459	11972960
chr7	68320098	68320599
chr2	173352267	173352768
chr12	109542760	109543261
chr11	96408698	96409199
chr10	122911644	122912145
chr8	120298545	120299046
chr14	102024580	102025081
chr8	88604036	88604537
chr7	110116792	110117293
chr6	137126156	137126657
chr1	121247490	121247991
chr1	77846028	77846529
chr9	123309052	123309553
chr14	120146864	120147365
chr7	134114285	134114786
chr6	125576994	125577495
chr8	79281540	79282041
chr19	16016129	16016630
chr2	125290492	125290993
chr2	32317921	32318422
chr3	121434081	121434582
chr6	55437906	55438407
chr9	41771231	41771732
chr2	45411775	45412276
chr1	59270036	59270537
chr10	84291574	84292075
chr19	41993415	41993916
chr6	92827307	92827808
chr2	126380242	126380743
chr18	44441070	44441571
chr6	91638424	91638925
chr12	54859470	54859971
chr18	55490838	55491339
chr7	51723946	51724447
chr14	64744054	64744555
chr2	73188419	73188920
chr7	59027387	59027888
chr2	44977068	44977569
chr16	93246691	93247192
chr8	110676645	110677146
chr5	8316670	8317171
chr19	40241258	40241759
chr14	76739841	76740342
chr9	110366755	110367256
chr1	185481999	185482500
chr3	61441494	61441995
chr11	106957374	106957875
chr4	148490462	148490963
chr5	34989402	34989903
chr19	30843160	30843661
chr18	43410978	43411479
chr3	8307260	8307761
chr6	29362790	29363291
chr13	28297517	28298018
chr15	33916011	33916512
chr1	133908275	133908776
chr9	52528940	52529441
chr14	70170476	70170977
chr2	79428737	79429238
chr5	140641509	140642010
chr15	56721242	56721743
chr6	39514999	39515500
chr18	23454194	23454695
chr2	27809930	27810431
chr4	9290638	9291139
chr6	125329971	125330472
chr15	50698086	50698587
chr14	99876706	99877207
chr12	27082573	27083074
chr17	78524838	78525339
chr5	93100854	93101355
chr8	7309149	7309650
chr13	97435234	97435735
chr1	170699629	170700130
chr17	84074355	84074856
chr13	110944023	110944524
chr9	87968483	87968984
chr10	122522585	122523086
chr13	34113085	34113586
chr18	66205776	66206277
chr17	31943844	31944345
chr12	85497718	85498219
chr10	67045429	67045930
chr4	47176971	47177472
chr8	87836830	87837331
chr6	81681034	81681535
chr12	83770380	83770881
chr15	22221634	22222135
chr7	100312692	100313193
chr9	37047440	37047941
chr10	80165650	80166151
chr1	91696951	91697452
chr1	12990967	12991468
chr10	97479274	97479775
chr7	89916608	89917109
chr7	115645638	115646139
chr7	101052873	101053374
chr1	45312851	45313352
chr14	93759145	93759646
chr18	7205096	7205597
chr18	4548327	4548828
chr10	126520941	126521442
chr14	64459117	64459618
chr12	86935660	86936161
chr3	144058039	144058540
chr8	30127699	30128200
chr1	163252761	163253262
chr18	16744748	16745249
chr9	49976118	49976619
chr15	33197582	33198083
chr13	75950220	75950721
chr12	71483478	71483979
chr4	129008669	129009170
chr1	134902181	134902682
chr4	59315492	59315993
chr12	75304099	75304600
chr19	5068517	5069018
chr10	8259658	8260159
chr3	102556110	102556611
chr14	106052809	106053310
chr8	11382460	11382961
chr7	40321161	40321662
chr10	15391852	15392353
chr10	90068582	90069083
chr15	103145555	103146056
chr19	5017625	5018126
chr12	86897108	86897609
chr2	56255631	56256132
chr5	136403415	136403916
chr2	52807808	52808309
chr8	92801090	92801591
chr7	134650388	134650889
chr1	174052957	174053458
chr12	9689503	9690004
chr5	81843732	81844233
chr8	54275452	54275953
chr15	81105933	81106434
chr12	35853109	35853610
chr4	89169631	89170132
chr5	90027179	90027680
chr1	64621069	64621570
chr13	70713247	70713748
chr1	45626637	45627138
chr7	95064529	95065030
chr11	85609217	85609718
chr13	45879585	45880086
chr8	108552667	108553168
chr12	107998677	107999178
chr1	82362207	82362708
chr10	120399773	120400274
chr19	44908902	44909403
chr7	91689810	91690311
chr8	27106780	27107281
chr8	122157343	122157844
chr14	105752606	105753107
chr10	25331630	25332131
chr13	99307796	99308297
chr4	105606754	105607255
chr16	11021675	11022176
chr1	63203842	63204343
chr11	112470339	112470840
chr5	126537963	126538464
chr9	25153005	25153506
chr3	80311610	80312111
chr10	98508414	98508915
chr4	109136447	109136948
chr3	38042645	38043146
chr8	4313550	4314051
chr7	128671871	128672372
chr4	154425137	154425638
chr2	118039309	118039810
chr4	54894349	54894850
chr10	122882569	122883070
chr3	21268311	21268812
chr4	12656912	12657413
chr1	174918460	174918961
chr11	20908371	20908872
chr3	41290425	41290926
chr17	70720764	70721265
chr16	97060704	97061205
chr1	171193086	171193587
chr7	84432107	84432608
chr1	188468378	188468879
chr5	111805072	111805573
chr16	84698675	84699176
chr15	75544091	75544592
chr11	5009642	5010143
chr17	31309335	31309836
chr14	63020730	63021231
chr11	94881858	94882359
chr14	77351937	77352438
chr7	67213544	67214045
chr8	126683909	126684410
chr8	73309963	73310464
chr1	172960373	172960874
chr9	61337204	61337705
chr17	87206818	87207319
chr2	47998145	47998646
chr6	61206551	61207052
chr9	35363150	35363651
chr7	82894362	82894863
chr8	123884712	123885213
chr9	44708923	44709424
chr8	68183703	68184204
chr3	79989287	79989788
chr12	59773926	59774427
chr7	75240670	75241171
chr10	94014141	94014642
chr5	74051618	74052119
chr15	3389253	3389754
chr15	99803220	99803721
chr11	117989888	117990389
chr7	28419357	28419858
chr2	44956159	44956660
chr11	109671630	109672131
chr6	67434731	67435232
chr5	16470371	16470872
chr9	117962573	117963074
chr2	140105670	140106171
chr5	41445418	41445919
chr10	24580986	24581487
chr16	90407847	90408348
chr6	92542658	92543159
chr13	42576011	42576512
chr2	126410975	126411476
chr5	56440332	56440833
chr4	6383382	6383883
chr11	56374346	56374847
chr8	105483457	105483958
chr11	50622147	50622648
chr9	114785619	114786120
chr7	128529694	128530195
chr2	110392596	110393097
chr11	58402017	58402518
chr2	92947826	92948327
chr7	80473765	80474266
chr4	58749106	58749607
chr3	50033270	50033771
chr15	35878346	35878847
chr9	41542593	41543094
chr12	15704455	15704956
chr10	86772292	86772793
chr1	113288157	113288658
chr10	79909005	79909506
chr18	70697839	70698340
chr13	27730227	27730728
chr15	53676302	53676803
chr16	76116924	76117425
chr5	48331290	48331791
chr2	156775106	156775607
chr4	58402067	58402568
chr10	102667299	102667800
chr10	70426359	70426860
chr16	21255854	21256355
chr3	121576892	121577393
chr12	28377902	28378403
chr2	152654336	152654837
chr4	49087537	49088038
chr18	37849936	37850437
chr3	135641140	135641641
chr11	4164636	4165137
chr1	78347484	78347985
chr2	72647614	72648115
chr19	5871114	5871615
chr2	167860479	167860980
chr1	64623749	64624250
chr15	99614641	99615142
chr6	145438919	145439420
chr3	40120404	40120905
chr19	5067799	5068300
chr16	94362084	94362585
chr4	32055648	32056149
chr3	49908878	49909379
chr14	63014656	63015157
chr2	152928167	152928668
chr7	144577840	144578341
chr1	75781396	75781897
chr8	83737701	83738202
chr8	90861981	90862482
chr3	84438093	84438594
chr5	52346777	52347278
chr18	39250826	39251327
chr17	84112279	84112780
chr2	27836015	27836516
chr10	69533433	69533934
chr16	90621910	90622411
chr8	117093967	117094468
chr4	31768226	31768727
chr11	98942778	98943279
chr7	100281570	100282071
chr10	21937143	21937644
chr2	79698112	79698613
chr6	17771412	17771913
chr8	24987501	24988002
chr11	82006727	82007228
chr11	75013236	75013737
chr7	37319967	37320468
chr10	40730109	40730610
chr18	82487156	82487657
chr1	193400312	193400813
chr14	23084677	23085178
chr16	6445011	6445512
chr13	90513829	90514330
chr9	92621745	92622246
chr7	68337067	68337568
chr5	111799959	111800460
chr13	33090491	33090992
chr18	61640532	61641033
chr17	87174023	87174524
chr15	57104647	57105148
chr12	108915912	108916413
chr2	118126975	118127476
chr3	135300089	135300590
chr5	113591777	113592278
chr16	17024327	17024828
chr4	56027194	56027695
chr16	58151852	58152353
chr15	83215627	83216128
chr2	35478450	35478951
chr1	121053661	121054162
chr8	35348572	35349073
chr13	5248624	5249125
chr10	120631994	120632495
chr2	51912646	51913147
chr1	45541093	45541594
chr10	17042990	17043491
chr7	19746645	19747146
chr7	70036926	70037427
chr5	125184721	125185222
chr7	79715567	79716068
chr17	74083337	74083838
chr1	36006920	36007421
chr6	91180738	91181239
chr1	137364302	137364803
chr5	134963469	134963970
chr8	126547787	126548288
chr13	47145874	47146375
chr8	25070387	25070888
chr9	52529471	52529972
chr18	60714769	60715270
chr10	13832667	13833168
chr17	54896169	54896670
chr7	84337756	84338257
chr6	86585187	86585688
chr11	105261575	105262076
chr1	174677155	174677656
chr8	125343903	125344404
chr3	65942621	65943122
chr10	52399663	52400164
chr13	51298990	51299491
chr8	106529797	106530298
chr3	155077913	155078414
chr4	37261244	37261745
chr13	95548455	95548956
chr18	32564429	32564930
chr15	42468878	42469379
chr2	161570321	161570822
chr11	19983284	19983785
chr16	47843074	47843575
chr14	74099642	74100143
chr3	100070452	100070953
chr1	120757384	120757885
chr1	191031020	191031521
chr4	57588352	57588853
chr10	12878527	12879028
chr5	31596664	31597165
chr6	117505361	117505862
chr5	142964048	142964549
chr1	194908893	194909394
chr5	111893908	111894409
chr9	32823766	32824267
chr11	101849157	101849658
chr4	137084961	137085462
chr15	3707598	3708099
chr7	43554459	43554960
chr1	39556019	39556520
chr14	62530856	62531357
chr8	71668055	71668556
chr18	53316853	53317354
chr11	50431882	50432383
chr3	131799786	131800287

## Sheet: MEF DARs
chr	start	stop
chr18	8938820	8939321
chr4	152227027	152227528
chr10	91504809	91505310
chr11	94950588	94951089
chr11	94943577	94944078
chr16	81362940	81363441
chr4	100363339	100363840
chr10	21415009	21415510
chr1	65925322	65925823
chr4	48660601	48661102
chr9	33187120	33187621
chr11	94956422	94956923
chr3	55207628	55208129
chr1	43730308	43730809
chr15	66665543	66666044
chr10	83530420	83530921
chr11	94945728	94946229
chr13	47862862	47863363
chr16	21269827	21270328
chr5	88630808	88631309
chr9	96393081	96393582
chr1	194781514	194782015
chr9	51655076	51655577
chr9	116278404	116278905
chr2	76372167	76372668
chr14	66362791	66363292
chr1	87574744	87575245
chr1	169397328	169397829
chr13	73472464	73472965
chr14	62375567	62376068
chr16	90886150	90886651
chr9	27201815	27202316
chr15	7063623	7064124
chr17	66617845	66618346
chr4	151472992	151473493
chr9	99183167	99183668
chr12	57109306	57109807
chr11	31842229	31842730
chr18	22473299	22473800
chr1	144330274	144330775
chr16	49276987	49277488
chr1	172229129	172229630
chr13	58999574	59000075
chr1	66733976	66734477
chr11	94941646	94942147
chr15	12578187	12578688
chr13	107935521	107936022
chr10	122690605	122691106
chr2	26296554	26297055
chr9	60998037	60998538
chr5	44483490	44483991
chr18	8804171	8804672
chr9	60453330	60453831
chr3	13520088	13520589
chr7	78645798	78646299
chr6	4519957	4520458
chr5	54626895	54627396
chr11	20158917	20159418
chr18	13328252	13328753
chr16	36626792	36627293
chr16	89972987	89973488
chr11	72595205	72595706
chr6	115005459	115005960
chr12	32342051	32342552
chr5	140616118	140616619
chr16	63277461	63277962
chr4	25763039	25763540
chr4	145222030	145222531
chr19	6967495	6967996
chr2	90569087	90569588
chr17	11273016	11273517
chr1	46884552	46885053
chr4	141993938	141994439
chr2	25977831	25978332
chr2	129553782	129554283
chr7	35590831	35591332
chr6	145723425	145723926
chr14	56319177	56319678
chr6	147140669	147141170
chr9	51481097	51481598
chr3	143542761	143543262
chr11	114061310	114061811
chr15	65042457	65042958
chr18	21428716	21429217
chr14	87552210	87552711
chr11	94957286	94957787
chr5	24111792	24112293
chr11	33824701	33825202
chr3	154816650	154817151
chr6	134700784	134701285
chr7	78952794	78953295
chr13	3807403	3807904
chr9	40348769	40349270
chr5	51041763	51042264
chr9	52539029	52539530
chr10	67483296	67483797
chr7	68420657	68421158
chr18	6111593	6112094
chr16	23374816	23375317
chr13	106303952	106304453
chr7	35092138	35092639
chr1	163274818	163275319
chr9	52320711	52321212
chr16	23351573	23352074
chr6	141380757	141381258
chr10	54040621	54041122
chr14	8348871	8349372
chr6	122654347	122654848
chr12	82849535	82850036
chr1	92971993	92972494
chr11	22305000	22305501
chr11	60739602	60740103
chr19	27464966	27465467
chr4	11423486	11423987
chr15	92656247	92656748
chr2	124430642	124431143
chr6	118365714	118366215
chr12	45657321	45657822
chr12	75865121	75865622
chr13	59604469	59604970
chr8	122804423	122804924
chr5	47687321	47687822
chr19	25414850	25415351
chr1	19564961	19565462
chr10	73028699	73029200
chr12	98545099	98545600
chr12	41935474	41935975
chr11	30382879	30383380
chr9	70349190	70349691
chr14	63145152	63145653
chr6	35568669	35569170
chr9	41587127	41587628
chr12	42820959	42821460
chr3	10682477	10682978
chr13	85192804	85193305
chr12	86652542	86653043
chr6	140771329	140771830
chr16	24182350	24182851
chr2	66076418	66076919
chr10	10660291	10660792
chr16	66889878	66890379
chr11	96721557	96722058
chr4	123564427	123564928
chr3	54551883	54552384
chr11	18596982	18597483
chr6	139832625	139833126
chr13	31189126	31189627
chr12	53631281	53631782
chr3	114053551	114054052
chr12	53917519	53918020
chr15	57819810	57820311
chr5	8719538	8720039
chr4	68372237	68372738
chr6	4515729	4516230
chr3	132860543	132861044
chr12	11517112	11517613
chr5	108741780	108742281
chr19	53456689	53457190
chr11	100120347	100120848
chr15	85603354	85603855
chrX	153237980	153238481
chr4	149001463	149001964
chr13	94150357	94150858
chr12	108212983	108213484
chr13	107377407	107377908
chrX	138065094	138065595
chr3	46843410	46843911
chr14	72636128	72636629
chr5	101863890	101864391
chr10	57553608	57554109
chr1	105486872	105487373
chr1	52278101	52278602
chr8	72646247	72646748
chr9	107264725	107265226
chr12	104076204	104076705
chr1	62241783	62242284
chr12	28523050	28523551
chr12	3846592	3847093
chr4	120543399	120543900
chr7	73446919	73447420
chr18	8124789	8125290
chr1	61539486	61539987
chr3	129964636	129965137
chr13	97662639	97663140
chr6	92047743	92048244
chr12	81719638	81720139
chr7	77128896	77129397
chr1	165191498	165191999
chr5	8591713	8592214
chr12	80817787	80818288
chr10	58604672	58605173
chr2	72123722	72124223
chr17	71986420	71986921
chr16	59521850	59522351
chr11	94951173	94951674
chr4	53527680	53528181
chr12	26188927	26189428
chr4	95678450	95678951
chr19	8980194	8980695
chr17	71594964	71595465
chrX	169592467	169592968
chr17	45399579	45400080
chr11	109704566	109705067
chr11	78866438	78866939
chr16	14029810	14030311
chr11	19282512	19283013
chr2	164142057	164142558
chr6	112113830	112114331
chr2	152316942	152317443
chr6	139735975	139736476
chr12	105551277	105551778
chr9	107779514	107780015
chr13	60487975	60488476
chr6	53357507	53358008
chr10	34069517	34070018
chr1	139018900	139019401
chr3	26229936	26230437
chr18	15551640	15552141
chr1	105168748	105169249
chr10	12165958	12166459
chr1	132003791	132004292
chr7	35742289	35742790
chr3	68084604	68085105
chr5	42875286	42875787
chr10	26500479	26500980
chr13	36159702	36160203
chr17	7748904	7749405
chr11	5820544	5821045
chr11	94952152	94952653
chr10	39165490	39165991
chr8	41814620	41815121
chr17	47768600	47769101
chr17	27993626	27994127
chr15	55104991	55105492
chr4	140696185	140696686
chr11	71434849	71435350
chr2	92247673	92248174
chrX	95945681	95946182
chr11	107317686	107318187
chr5	140617670	140618171
chr8	115081564	115082065
chr11	73193023	73193524
chr6	112686433	112686934
chr15	69107916	69108417
chr16	57281380	57281881
chr9	86104585	86105086
chr5	8894565	8895066
chr2	30385221	30385722
chr11	61056800	61057301
chr1	161607420	161607921
chr9	96450872	96451373
chr7	115548319	115548820
chr3	137267652	137268153
chr1	86822268	86822769
chr10	10788816	10789317
chr9	116690311	116690812
chr2	26604900	26605401
chr9	113266490	113266991
chr11	111880059	111880560
chr1	13256140	13256641
chr6	109180201	109180702
chr1	145712198	145712699
chr17	3476471	3476972
chr1	107810937	107811438
chr11	113221270	113221771
chr6	60739739	60740240
chr1	75399782	75400283
chr5	8778719	8779220
chr2	128503491	128503992
chr5	73692167	73692668
chr6	140852377	140852878
chr2	156488092	156488593
chr10	90718123	90718624
chr3	121320962	121321463
chr10	43916916	43917417
chr19	24242046	24242547
chr12	81033682	81034183
chr17	86785220	86785721
chr8	8352881	8353382
chr10	18237213	18237714
chr13	54069645	54070146
chr16	43303791	43304292
chr5	52884415	52884916
chr6	4516236	4516737
chr11	109743850	109744351
chr10	83094213	83094714
chr4	28301681	28302182
chr14	102184590	102185091
chr1	131811567	131812068
chr2	155862933	155863434
chr1	46808533	46809034
chr2	114087302	114087803
chr3	147880724	147881225
chr7	91767629	91768130
chr6	40740181	40740682
chr10	96442148	96442649
chr2	64307736	64308237
chr11	84671520	84672021
chr2	18876018	18876519
chr19	5340493	5340994
chr4	63452521	63453022
chr13	76515818	76516319
chr5	86730502	86731003
chr11	94950021	94950522
chr8	32674837	32675338
chr3	37443152	37443653
chr8	13780523	13781024
chr9	104144281	104144782
chr10	97726370	97726871
chr10	18826657	18827158
chr15	51466753	51467254
chr3	136150804	136151305
chr14	100530090	100530591
chr2	152710859	152711360
chr13	75987897	75988398
chr11	103983974	103984475
chr14	19818297	19818798
chr11	102918012	102918513
chr13	38602933	38603434
chr15	27380387	27380888
chr1	138190708	138191209
chr16	95802655	95803156
chr1	69855785	69856286
chr7	116993524	116994025
chr19	42639495	42639996
chr6	38710381	38710882
chr2	121178774	121179275
chr6	66176857	66177358
chr13	93340562	93341063
chr3	40408877	40409378
chr11	94941058	94941559
chr13	51758367	51758868
chr9	7261522	7262023
chr2	167172955	167173456
chr2	161128638	161129139
chr8	31237235	31237736
chr12	17655886	17656387
chr12	110089912	110090413
chr1	182639385	182639886
chr14	120561271	120561772
chr6	43528993	43529494
chr1	166395634	166396135
chr2	60172526	60173027
chr9	113101047	113101548
chr6	133976672	133977173
chr18	47144056	47144557
chr8	121668573	121669074
chr17	79848326	79848827
chr13	101024952	101025453
chr14	86153189	86153690
chrX	162410118	162410619
chr12	16308069	16308570
chr1	155303391	155303892
chr5	65471706	65472207
chr13	49410390	49410891
chr6	53704395	53704896
chr2	32952682	32953183
chr10	110076469	110076970
chr8	32849769	32850270
chr7	135652188	135652689
chr7	83938934	83939435
chr19	7068685	7069186
chr2	160609000	160609501
chr3	61399501	61400002
chr8	45311709	45312210
chr14	75005717	75006218
chr9	115120850	115121351
chr14	22523385	22523886
chr16	25864245	25864746
chr8	122211507	122212008
chr4	63513676	63514177
chr10	121096233	121096734
chr2	14479939	14480440
chr9	31861915	31862416
chr19	33558955	33559456
chr4	142210119	142210620
chr9	33826891	33827392
chr18	63881424	63881925
chr8	95172596	95173097
chr15	11764780	11765281
chr16	97879079	97879580
chr3	36375673	36376174
chr15	85225666	85226167
chr16	65195723	65196224
chr5	50033656	50034157
chr8	122277136	122277637
chr4	29479787	29480288
chr4	97174041	97174542
chr1	168838159	168838660
chr5	66780300	66780801
chr17	73250535	73251036
chr19	6272694	6273195
chr1	24227212	24227713
chr12	109739265	109739766
chr12	27165672	27166173
chr3	84506303	84506804
chr2	137571170	137571671
chr5	130345811	130346312
chr1	10616409	10616910
chr1	120248084	120248585
chr15	76188357	76188858
chr17	47064819	47065320
chr11	63758782	63759283
chr1	20885638	20886139
chr13	29649512	29650013
chr11	40505573	40506074
chr2	84041374	84041875
chr9	44526911	44527412
chr10	63400356	63400857
chr9	113295821	113296322
chr13	107328952	107329453
chr2	136936346	136936847
chr1	86038495	86038996
chr13	101185487	101185988
chr7	16103869	16104370
chr11	94955579	94956080
chr5	64378850	64379351
chr8	107669674	107670175
chr11	61059572	61060073
chr9	88342624	88343125
chr10	7991638	7992139
chr4	150905186	150905687
chr9	14367403	14367904
chr10	43129928	43130429
chr11	29371487	29371988
chr15	67405433	67405934
chr2	116165489	116165990
chr15	76398164	76398665
chr10	108477322	108477823
chr4	145215209	145215710
chr16	33768528	33769029
chr8	94551565	94552066
chr10	92002353	92002854
chr8	127405286	127405787
chr16	22782626	22783127
chr11	84055935	84056436
chr4	48201412	48201913
chr5	44725414	44725915
chr10	61130827	61131328
chr1	62550481	62550982
chr8	70271610	70272111
chr1	133834248	133834749
chr4	28127452	28127953
chr1	163845607	163846108
chr12	116270491	116270992
chr4	111476742	111477243
chr4	109231446	109231947
chr3	136788691	136789192
chr19	26697040	26697541
chr18	49313685	49314186
chr2	35878423	35878924
chr12	32486680	32487181
chr7	116625268	116625769
chr2	71964671	71965172
chr2	105220711	105221212
chr10	24984775	24985276
chr9	45880824	45881325
chr9	55205293	55205794
chr3	101628209	101628710
chr10	31357882	31358383
chr14	18100137	18100638
chr7	83617317	83617818
chr5	33803279	33803780
chr17	81519344	81519845
chr1	76980740	76981241
chr9	42263019	42263520
chr6	4530952	4531453
chr15	12716841	12717342
chr16	18619101	18619602
chr18	48754427	48754928
chr1	15320071	15320572
chr6	120453699	120454200
chr1	84924070	84924571
chr16	45765892	45766393
chr1	43191035	43191536
chr19	44102958	44103459
chr2	5698115	5698616
chr19	3883392	3883893
chrX	71079214	71079715
chr12	56956040	56956541
chr12	8495787	8496288
chr1	168435245	168435746
chr11	75136982	75137483
chr8	44357270	44357771
chr4	25761945	25762446
chr7	123283765	123284266
chr5	132108290	132108791
chr9	44197922	44198423
chr7	110823933	110824434
chr17	74994558	74995059
chr9	51516573	51517074
chr5	45689053	45689554
chr5	100656247	100656748
chr12	40620489	40620990
chr13	31818491	31818992
chr3	30392670	30393171
chr6	87937330	87937831
chr2	65987032	65987533
chr14	27242697	27243198
chr1	194593298	194593799
chr6	16882631	16883132
chr4	104597930	104598431
chr10	76592028	76592529
chr10	21392752	21393253
chr6	88764320	88764821
chr4	95764621	95765122
chr9	14056645	14057146
chr9	28289703	28290204
chr3	136853472	136853973
chr3	102551385	102551886
chr10	27942682	27943183
chr15	60614117	60614618
chr1	127219962	127220463
chr16	27796290	27796791
chr10	93899208	93899709
chr10	70877553	70878054
chr17	65729842	65730343
chr3	27410907	27411408
chr7	109463639	109464140
chr1	66229612	66230113
chr8	40298880	40299381
chr10	80637432	80637933
chr7	74059707	74060208
chr10	111778110	111778611
chr6	31288808	31289309
chr10	5935489	5935990
chr18	39718402	39718903
chr12	65426866	65427367
chr5	98020561	98021062
chr1	66150713	66151214
chr12	94691307	94691808
chr8	85925498	85925999
chr4	9285222	9285723
chr7	91877686	91878187
chr5	110540866	110541367
chr4	18905150	18905651
chr7	101761828	101762329
chr14	92020433	92020934
chr2	109605940	109606441
chr6	48488303	48488804
chr7	82920444	82920945
chr8	46140754	46141255
chr11	94947634	94948135
chr5	119188493	119188994
chr5	66751262	66751763
chr15	12717403	12717904
chr5	16033839	16034340
chr5	123427508	123428009
chr1	19857164	19857665
chr10	66817731	66818232
chr16	68347268	68347769
chr1	156011026	156011527
chr19	27847092	27847593
chr10	128258815	128259316
chr12	25335885	25336386
chr13	28592117	28592618
chr2	145266400	145266901
chr2	144120123	144120624
chrX	99335838	99336339
chr16	65233888	65234389
chr1	168228639	168229140
chr3	109555041	109555542
chr12	111600278	111600779
chr19	58869945	58870446
chr9	85677621	85678122
chr5	111069814	111070315
chr18	80439570	80440071
chr9	77318313	77318814
chr11	103223353	103223854
chr6	94336846	94337347
chr7	29675815	29676316
chr5	73701185	73701686
chr11	94949505	94950006
chr2	129960274	129960775
chr13	5511740	5512241
chr1	129340821	129341322
chr10	107340936	107341437
chr12	94066727	94067228
chr15	39769284	39769785
chr3	79825293	79825794
chr17	65730367	65730868
chr15	83036993	83037494
chr13	30787874	30788375
chr5	67311488	67311989
chr1	37474566	37475067
chr4	73227192	73227693
chr9	121161785	121162286
chr8	114262276	114262777
chr17	66048648	66049149
chr18	4037065	4037566
chr16	10574866	10575367
chr3	19406324	19406825
chr12	3845975	3846476
chr14	29570257	29570758
chr15	57092754	57093255
chr1	166403771	166404272
chr16	3699218	3699719
chr11	94954266	94954767
chr18	61651287	61651788
chr6	112869984	112870485
chr1	105184449	105184950
chr5	53402646	53403147
chr17	86913146	86913647
chr11	25937915	25938416
chr6	99344806	99345307
chr1	128191379	128191880
chr10	125197597	125198098
chr6	92427523	92428024
chr12	110914115	110914616
chr10	18506302	18506803
chr13	107328398	107328899
chr15	55632911	55633412
chr10	41822518	41823019
chr2	91001063	91001564
chr16	10569788	10570289
chr1	179876419	179876920
chr4	59424442	59424943
chr5	146721483	146721984
chr8	125570972	125571473
chr10	31441484	31441985
chr11	60346969	60347470
chr4	119303749	119304250
chr2	12348861	12349362
chr4	128852096	128852597
chr4	59273338	59273839
chr11	44849152	44849653
chr7	92464064	92464565
chr5	134147300	134147801
chr16	44387596	44388097
chr18	24931348	24931849
chr11	60478137	60478638
chr13	101357001	101357502
chr1	14656600	14657101
chr6	28319586	28320087
chr16	95766091	95766592
chr6	55294795	55295296
chr9	61527363	61527864
chr1	40773198	40773699
chr5	117988338	117988839
chr5	118879933	118880434
chr10	3975210	3975711
chr12	4573995	4574496
chr13	36696235	36696736
chr1	45932302	45932803
chr7	117368891	117369392
chr5	57181073	57181574
chr9	113737925	113738426
chr8	115010070	115010571
chr1	44812312	44812813
chr15	37617100	37617601
chr17	73822295	73822796
chr2	109443508	109444009
chr5	136760295	136760796
chr4	43967788	43968289
chr2	62594642	62595143
chr1	184761902	184762403
chr10	116914578	116915079
chr17	56549851	56550352
chr10	96263572	96264073
chr15	78591662	78592163
chr3	122773864	122774365
chr18	70015296	70015797
chr4	13734080	13734581
chr6	55097992	55098493
chr11	22837174	22837675
chr5	72669302	72669803
chr13	91904077	91904578
chr2	121316175	121316676
chr11	59989325	59989826
chr11	94948284	94948785
chr1	52855861	52856362
chr8	91899689	91900190
chr12	75851409	75851910
chr9	33827402	33827903
chr3	28144666	28145167
chr11	108838381	108838882
chr6	5139607	5140108
chr17	66925588	66926089
chr1	14204182	14204683
chr8	53138285	53138786
chr6	70816361	70816862
chr3	101073877	101074378
chr5	20656604	20657105
chr17	66990703	66991204
chr9	49898711	49899212
chr10	8870380	8870881
chr6	135228276	135228777
chr7	72830926	72831427
chr8	87570378	87570879
chr1	131293928	131294429
chr11	17167292	17167793
chr17	17645669	17646170
chr19	53080888	53081389
chr5	31755067	31755568
chr11	86349237	86349738
chr9	123264854	123265355
chr5	8312289	8312790
chr1	126544989	126545490
chr15	25271807	25272308
chr10	117361601	117362102
chr15	97603437	97603938
chr2	10268365	10268866
chr14	97530869	97531370
chr9	41179017	41179518
chr2	114767312	114767813
chr6	140591215	140591716
chr6	47471729	47472230
chr12	11348257	11348758
chr14	62273563	62274064
chr1	143666804	143667305
chr10	40164912	40165413
chr1	107511183	107511684
chr3	125625759	125626260
chr1	155494312	155494813
chr16	76782627	76783128
chr2	9574086	9574587
chr7	132892718	132893219
chr19	37105772	37106273
chr13	28690489	28690990
chr17	81536057	81536558
chr8	35563967	35564468
chr4	35173519	35174020
chr13	38070879	38071380
chr11	94947023	94947524
chr7	130978297	130978798
chr9	97716927	97717428
chr3	60307636	60308137
chr9	50070365	50070866
chr12	50412138	50412639
chr15	100510036	100510537
chr9	120837429	120837930
chr9	15018048	15018549
chr7	78597494	78597995
chr12	10617343	10617844
chr2	137489153	137489654
chr18	66970670	66971171
chr4	133272089	133272590
chr9	75246204	75246705
chr18	5686729	5687230
chr2	27990667	27991168
chr1	34429334	34429835
chr2	51438971	51439472
chr4	114934971	114935472
chr6	48021632	48022133
chr2	30927364	30927865
chr7	29695203	29695704
chr10	121376062	121376563
chr3	60441823	60442324
chr2	138487856	138488357
chr6	83542674	83543175
chr1	149893824	149894325
chr15	94303009	94303510
chr14	71252044	71252545
chr10	57190449	57190950
chr9	79414840	79415341
chr2	137062600	137063101
chr4	95747020	95747521
chr16	23291498	23291999
chr17	88112185	88112686
chr9	23335128	23335629
chr14	64256043	64256544
chr14	72681840	72682341
chr12	53677127	53677628
chr1	158764179	158764680
chr14	72850836	72851337
chr10	84938663	84939164
chr12	13134133	13134634
chr8	73058636	73059137
chr6	90996052	90996553
chr7	78970915	78971416
chr2	148292855	148293356
chr1	64942488	64942989
chr14	24087460	24087961
chr2	53094972	53095473
chr6	92425018	92425519
chr6	40363747	40364248
chr16	72897006	72897507
chr11	96625831	96626332
chr10	13598112	13598613
chr5	135661832	135662333
chr15	37406056	37406557
chr1	178790638	178791139
chr2	70182084	70182585
chr1	187016048	187016549
chr2	68061287	68061788
chr4	95934265	95934766
chr11	81079141	81079642
chr17	7889002	7889503
chr11	12342021	12342522
chr1	64134378	64134879
chr2	152335378	152335879
chr1	81166483	81166984
chr3	96420565	96421066
chr8	7156331	7156832
chr2	122656039	122656540
chr11	117523172	117523673
chr1	144902987	144903488
chr11	22792072	22792573
chr3	155416779	155417280
chr8	14651342	14651843
chr5	137066534	137067035
chr2	66383645	66384146
chr1	57188796	57189297
chr17	86497955	86498456
chr15	57723402	57723903
chr16	36632134	36632635
chr8	104107127	104107628
chr2	147430005	147430506
chr9	13765549	13766050
chr13	98200680	98201181
chr18	14187551	14188052
chr17	50624813	50625314
chr1	74227260	74227761
chr13	111146963	111147464
chr2	24336522	24337023
chr4	128712927	128713428
chr7	83717418	83717919
chr18	42622391	42622892
chr5	73676569	73677070
chr1	55161159	55161660
chr10	28385540	28386041
chr7	63833614	63834115
chr9	85264154	85264655
chr4	66097590	66098091
chr3	83234264	83234765
chr4	150822336	150822837
chr9	112786857	112787358
chr8	61111887	61112388
chr13	89670020	89670521
chr16	34603042	34603543
chr16	72969955	72970456
chr13	32294336	32294837
chr9	61352544	61353045
chr9	34957618	34958119
chr4	126431694	126432195
chr15	80518692	80519193
chr13	63010630	63011131
chr8	47560758	47561259
chr7	99476376	99476877
chr15	94815030	94815531
chr3	19008169	19008670
chr14	17903059	17903560
chr5	102777827	102778328
chr11	94944232	94944733
chr2	125032926	125033427
chr4	83861679	83862180
chr18	64840862	64841363
chr9	59542453	59542954
chr5	23900108	23900609
chr12	92318185	92318686
chr15	30468736	30469237
chr17	67629096	67629597
chr3	80473613	80474114
chr15	80075384	80075885
chr11	97496643	97497144
chr15	33653222	33653723
chr3	112261140	112261641
chr1	105781720	105782221
chr1	74012559	74013060
chr12	3350006	3350507
chr6	90477064	90477565
chrX	151075951	151076452
chr3	103862592	103863093
chr11	55289770	55290271
chr14	100757057	100757558
chr8	13354937	13355438
chr1	189708967	189709468
chr13	60660639	60661140
chr11	110813122	110813623
chr3	105710169	105710670
chr16	4646986	4647487
chr2	141657776	141658277
chr10	10864683	10865184
chr3	85519336	85519837
chr14	46257257	46257758
chr12	78164787	78165288
chr1	86113853	86114354
chr6	91826725	91827226
chr9	27323619	27324120
chr8	14935217	14935718
chr13	113534564	113535065
chr13	13548748	13549249
chr7	125503359	125503860
chr12	58653693	58654194
chr11	77503418	77503919
chr12	52677036	52677537
chr4	74557390	74557891
chr1	172796286	172796787
chr7	95555799	95556300
chr10	44858655	44859156
chr7	129642669	129643170
chr10	18109733	18110234
chr14	22143441	22143942
chr9	82563089	82563590
chr1	92712352	92712853
chr7	96703919	96704420
chr4	59800137	59800638
chr9	59673478	59673979
chr14	122716087	122716588
chr11	80877197	80877698
chr7	83939553	83940054
chr15	62738572	62739073
chr11	94948852	94949353
chr8	116575884	116576385
chr14	47982780	47983281
chr4	83269588	83270089
chr12	79846654	79847155
chr4	9620882	9621383
chr9	120737393	120737894
chr8	120030391	120030892
chr2	73727802	73728303
chr2	30889059	30889560
chr6	116974823	116975324
chr8	14746179	14746680
chr18	6246486	6246987
chr13	98344029	98344530
chr4	154570541	154571042
chr18	23546790	23547291
chr14	23637954	23638455
chr5	117270322	117270823
chr3	34510693	34511194
chr2	84950986	84951487
chr2	31303120	31303621
chr4	149696564	149697065
chr14	31169451	31169952
chr14	98929201	98929702
chr1	74135494	74135995
chr18	43343056	43343557
chr17	64390752	64391253
chr12	4066611	4067112
chr5	143423850	143424351
chr15	98948326	98948827
chr8	79548213	79548714
chr14	61518642	61519143
chr8	47811364	47811865
chr8	57468600	57469101
chr1	37253348	37253849
chr6	52198888	52199389
chr3	90383586	90384087
chr12	39978145	39978646
chr1	182490496	182490997
chr9	27286352	27286853
chr2	128903665	128904166
chr8	44525756	44526257
chr11	45012020	45012521
chr9	99304194	99304695
chr9	64089030	64089531
chr8	77895244	77895745
chr14	51916412	51916913
chr11	104366849	104367350
chr10	96349011	96349512
chr9	88538512	88539013
chr8	115494342	115494843
chr11	64036281	64036782
chr14	75631805	75632306
chr13	63313132	63313633
chr7	73120121	73120622
chr3	58089809	58090310
chr17	49796692	49797193
chr9	111822102	111822603
chr13	38289428	38289929
chr11	94761345	94761846
chr4	126405020	126405521
chr6	90541455	90541956
chr13	94388511	94389012
chr12	25190298	25190799
chr6	119512628	119513129
chr19	8980722	8981223
chr7	123363888	123364389
chr16	4622253	4622754
chr4	46458372	46458873
chr3	147795105	147795606
chr17	81652907	81653408
chr15	8883177	8883678
chr9	43219139	43219640
chr17	85891923	85892424
chr13	86072561	86073062
chr10	19118736	19119237
chr19	5572276	5572777
chr1	66348821	66349322
chr7	113861933	113862434
chr4	100150771	100151272
chr11	70719875	70720376
chr14	25194903	25195404
chr10	118758706	118759207
chr7	74457609	74458110
chr15	38999880	39000381
chr13	108934462	108934963
chr5	139114814	139115315
chr17	29316293	29316794
chr9	86860368	86860869
chr3	96924563	96925064
chr10	12756766	12757267
chr5	134309309	134309810
chr6	28203408	28203909
chr19	17281100	17281601
chr8	57741921	57742422
chr8	121628618	121629119
chr1	158241199	158241700
chr17	72005327	72005828
chr5	108015431	108015932
chr18	70602056	70602557
chr11	94955059	94955560
chr5	13668782	13669283
chr8	72323262	72323763
chr5	142989147	142989648
chr4	53478581	53479082
chr9	95331272	95331773
chr7	74060232	74060733
chr3	105403336	105403837
chr6	85369647	85370148
chr7	78971837	78972338
chr11	52056153	52056654
chr3	15139495	15139996
chr2	33345988	33346489
chr12	119000145	119000646
chr5	116450838	116451339
chr11	44179720	44180221
chr1	183264013	183264514
chr13	43753610	43754111
chr10	105270765	105271266
chr5	22609317	22609818
chr6	131478125	131478626
chr12	81664930	81665431
chr10	117124260	117124761
chr7	89456251	89456752
chr8	14683882	14684383
chr17	27764975	27765476
chr1	92972827	92973328
chr16	18484742	18485243
chr6	13073778	13074279
chr17	79265395	79265896
chr6	65872397	65872898
chr10	20728787	20729288
chr9	43061590	43062091
chr3	36530739	36531240
chr18	63319896	63320397
chr15	20436302	20436803
chr17	73853052	73853553
chr18	36665796	36666297
chr15	34846428	34846929
chr9	83962370	83962871
chr14	102142678	102143179
chr14	67792853	67793354
chr1	144188803	144189304
chr6	8623019	8623520
chr10	120151522	120152023
chr4	25229710	25230211
chr7	38204517	38205018
chr12	26635702	26636203
chr2	156004457	156004958
chr8	91065114	91065615
chr18	9759595	9760096
chr16	31278517	31279018
chr13	15845780	15846281
chr6	58933131	58933632
chr12	81316955	81317456
chr1	165658557	165659058
chr6	41047691	41048192
chr1	152148605	152149106
chr7	97777117	97777618
chr11	80078149	80078650
chr4	83974481	83974982
chr7	129543690	129544191
chr11	82073749	82074250
chr6	59434494	59434995
chr6	81620997	81621498
chr9	15371148	15371649
chr1	193546054	193546555
chr17	10719389	10719890
chr16	28839472	28839973
chr19	44678650	44679151
chr8	6088030	6088531
chr10	95780850	95781351
chr9	63607958	63608459
chr5	119370872	119371373
chr16	79335963	79336464
chr18	55296180	55296681
chr1	151293484	151293985
chr1	191230482	191230983
chr16	4652563	4653064
chr17	29394046	29394547
chr7	126598943	126599444
chr15	77945644	77946145
chr6	32791910	32792411
chr10	91028920	91029421
chr15	12718041	12718542
chr2	180444248	180444749
chr2	80690775	80691276
chr11	67588754	67589255
chr19	21834309	21834810
chrX	10457421	10457922
chr8	105253261	105253762
chr1	123990135	123990636
chr1	119557605	119558106
chr1	75399223	75399724
chr8	86170003	86170504
chr3	89245280	89245781
chr10	34483051	34483552
chr2	179842977	179843478
chr17	80621628	80622129
chr1	20940106	20940607
chr3	10043517	10044018
chr10	85755899	85756400
chr1	119390632	119391133
chr17	16218670	16219171
chr9	23689399	23689900
chr6	96053362	96053863
chr9	83964320	83964821
chr8	70902212	70902713
chr2	90887535	90888036
chr7	97709112	97709613
chr11	84027177	84027678
chr3	84293649	84294150
chr13	36703142	36703643
chr10	56914524	56915025
chr13	88816590	88817091
chr4	120719137	120719638
chr2	77479020	77479521
chr12	70285567	70286068
chr9	24314681	24315182
chr17	79135765	79136266
chrX	93889069	93889570
chr13	102576987	102577488
chr18	38003140	38003641
chr15	50666336	50666837
chr11	11748949	11749450
chr9	98400478	98400979
chr2	118131578	118132079
chr6	144910015	144910516
chr12	53581117	53581618
chr13	41530546	41531047
chr7	52016938	52017439
chr5	140618545	140619046
chr11	112610962	112611463
chr10	60210362	60210863
chr3	101086552	101087053
chr4	25645516	25646017
chr1	17427559	17428060
chr10	86129027	86129528
chr12	82855278	82855779
chr11	25670029	25670530
chr16	7433047	7433548
chr3	13649874	13650375
chr10	105156857	105157358
chr17	83830476	83830977
chr12	112085931	112086432
chr14	76700195	76700696
chr11	75565806	75566307
chr1	35913405	35913906
chr12	30020387	30020888
chr7	47113340	47113841
chr4	135079750	135080251
chr18	80928957	80929458
chr13	78704617	78705118
chr13	112331171	112331672
chr16	20972325	20972826
chr9	84480599	84481100
chr9	62645691	62646192
chr17	81902258	81902759
chr11	94960269	94960770
chr18	30509231	30509732
chr10	105055898	105056399
chr14	117591714	117592215
chr7	125596324	125596825
chr6	36905752	36906253
chr14	48212286	48212787
chr16	46697385	46697886
chr17	88123630	88124131
chr9	55482073	55482574
chr19	28046747	28047248
chr4	3770343	3770844
chr4	87955633	87956134
chr8	107546020	107546521
chr12	37315059	37315560
chr4	45494909	45495410
chr13	60305343	60305844
chr12	99979490	99979991
chr3	113804617	113805118
chr1	125821068	125821569
chr12	3345017	3345518
chr11	107748632	107749133
chr13	24649042	24649543
chr11	35216504	35217005
chr4	136028733	136029234
chr6	144297092	144297593
chr8	122247806	122248307
chr13	75383781	75384282
chr9	118963105	118963606
chr3	152468760	152469261
chr8	128857652	128858153
chr16	4444289	4444790
chr3	137289610	137290111
chr18	74685164	74685665
chr12	28463340	28463841
chr18	62565635	62566136
chr13	31975019	31975520
chr16	43251539	43252040
chr12	73480345	73480846
chr14	121292342	121292843
chr17	56693118	56693619
chr2	36035347	36035848
chr6	4508278	4508779
chr1	174888666	174889167
chr9	40576069	40576570
chr10	73116455	73116956
chr3	68662263	68662764
chr7	89679073	89679574
chr5	32495106	32495607
chr3	79142657	79143158
chr10	67512148	67512649
chr12	82374009	82374510
chr11	69665056	69665557
chr4	130309321	130309822
chr7	123284276	123284777
chr10	54039958	54040459
chr3	84647544	84648045
chr9	35182786	35183287
chr14	55003806	55004307
chr14	73110662	73111163
chr8	116398491	116398992
chr13	42234220	42234721
chr4	149623553	149624054
chr3	38341672	38342173
chr2	48520531	48521032
chr9	44845735	44846236
chr3	155235402	155235903
chr13	58117552	58118053
chr15	81353309	81353810
chr16	6716178	6716679
chr14	22630389	22630890
chr9	67041986	67042487
chr18	4156133	4156634
chr8	22693118	22693619
chr12	77039522	77040023
chr13	5950277	5950778
chr3	48917054	48917555
chr8	11165530	11166031
chr1	9638374	9638875
chr10	93124209	93124710
chr8	61464090	61464591
chr10	90752996	90753497
chr8	106959532	106960033
chr5	107909960	107910461
chr12	99681658	99682159
chr10	26900375	26900876
chr4	33795413	33795914
chr9	78147199	78147700
chr10	13376895	13377396
chr7	49433884	49434385
chr1	70339467	70339968
chr14	91071921	91072422
chr17	3138387	3138888
chr7	132765557	132766058
chr12	96236028	96236529
chr6	83496731	83497232
chr6	88702826	88703327
chr8	13385140	13385641
chr17	45247585	45248086
chr1	62750956	62751457
chr13	26009082	26009583
chr8	14468229	14468730
chr8	121683384	121683885
chr7	65804707	65805208
chr13	73680393	73680894
chr5	36161811	36162312
chr5	64026315	64026816
chr9	103409089	103409590
chr12	80839595	80840096
chr17	68119339	68119840
chr5	121720848	121721349
chr1	75230565	75231066
chr10	27863432	27863933
chr7	49275611	49276112
chr6	17412676	17413177
chr19	57470957	57471458
chr13	51539763	51540264
chr15	33779233	33779734
chr6	135343287	135343788
chr15	32186236	32186737
chr8	111911438	111911939
chr1	127795057	127795558
chr14	18555201	18555702
chr10	99081439	99081940
chr6	86973937	86974438
chr12	73955950	73956451
chr15	92268659	92269160
chr15	88989199	88989700
chr10	109757538	109758039
chr6	85336892	85337393
chr1	163239457	163239958
chr13	32436206	32436707
chr10	67418740	67419241
chr16	39430042	39430543
chr18	5694233	5694734
chr15	34656940	34657441
chr5	139189673	139190174
chr16	11871876	11872377
chr4	24815008	24815509
chr4	26648963	26649464
chr2	48518847	48519348
chr16	30513552	30514053
chr5	102629415	102629916
chr3	105214819	105215320
chr16	90885626	90886127
chr14	117754571	117755072
chr19	30121384	30121885
chr17	25406095	25406596
chr16	85061609	85062110
chr9	68443524	68444025
chr10	72485773	72486274
chr15	86169682	86170183
chr13	24095958	24096459
chr1	177684511	177685012
chr15	86290001	86290502
chr8	36200258	36200759
chr3	46969538	46970039
chr6	7672789	7673290
chr11	32261404	32261905
chr11	118523774	118524275
chr7	136405414	136405915
chr9	88100723	88101224
chr6	33468970	33469471
chr2	24871202	24871703
chr6	39334052	39334553
chr3	137933986	137934487
chr7	100328574	100329075
chr16	29632240	29632741
chr4	152418581	152419082
chr10	95035277	95035778
chr11	94942251	94942752
chr9	14058563	14059064
chr13	70178272	70178773
chr15	101192000	101192501
chr17	64514775	64515276
chr3	56433412	56433913
chr4	65053317	65053818
chr9	54384299	54384800
chr7	114778115	114778616
chr2	13329973	13330474
chr8	107483173	107483674
chr8	120120924	120121425
chr10	14085720	14086221
chr6	118677239	118677740
chr17	63362167	63362668
chr9	32314365	32314866
chr2	127488596	127489097
chr7	78938897	78939398
chr4	152083550	152084051
chr6	112823001	112823502
chr5	138979756	138980257
chr18	9768195	9768696
chr1	35913908	35914409
chr2	169274029	169274530
chr13	40683725	40684226
chr14	64727067	64727568
chr10	8856974	8857475
chr15	84212723	84213224
chr6	63779988	63780489
chr10	72598790	72599291
chr10	122894535	122895036
chr9	62763561	62764062
chrX	71485335	71485836
chr1	177139569	177140070
chr7	101397116	101397617
chr2	32969302	32969803
chr11	70106789	70107290
chr8	71916380	71916881
chr13	25489844	25490345
chr5	139540141	139540642
chr8	22764393	22764894
chr14	62858222	62858723
chr5	108014907	108015408
chr14	62778062	62778563
chr1	131446505	131447006
chr7	25917188	25917689
chr7	110950487	110950988
chr4	151005930	151006431
chr6	118070250	118070751
chr5	16626733	16627234
chr16	87012841	87013342
chr2	134522089	134522590
chr1	77350031	77350532
chr18	68178016	68178517
chr17	82556303	82556804
chr1	185224593	185225094
chr17	27598793	27599294
chr1	162220883	162221384
chr17	69119107	69119608
chr11	7299266	7299767
chr5	96210539	96211040
chr10	56660297	56660798
chr2	107994648	107995149
chr6	50997099	50997600
chr1	92202531	92203032
chr1	86555188	86555689
chr15	32755834	32756335
chr11	106597901	106598402
chr1	74162155	74162656
chr2	180443720	180444221
chr1	189817764	189818265
chr2	144117940	144118441
chr7	114316294	114316795
chr1	188363483	188363984
chr5	140535861	140536362
chr6	98553823	98554324
chr17	67625363	67625864
chr6	120489416	120489917
chr3	144871991	144872492
chr4	106966447	106966948
chr7	49662462	49662963
chr12	8452113	8452614
chr15	94574815	94575316
chr11	53532138	53532639
chr8	3428186	3428687
chr11	45558630	45559131
chr2	52974567	52975068
chr9	7603917	7604418
chr10	78297976	78298477
chr8	122065131	122065632
chr2	70962823	70963324
chr16	30746105	30746606
chr2	33745694	33746195
chr2	80636466	80636967
chr2	58510109	58510610
chr2	150959391	150959892
chr8	73257911	73258412
chr5	25456252	25456753
chr2	73660197	73660698
chr5	25544014	25544515
chr15	50259840	50260341
chr2	14336851	14337352
chr10	10094592	10095093
chr17	81185698	81186199
chr10	92928200	92928701
chr13	100152589	100153090
chr12	40773001	40773502
chr11	60761630	60762131
chr2	110137210	110137711
chr6	5024841	5025342
chr8	91901906	91902407
chr3	101799816	101800317
chr3	83885072	83885573
chr12	85256000	85256501
chr2	120060674	120061175
chr14	70308562	70309063
chr2	77091177	77091678
chr3	85469606	85470107
chr18	50897656	50898157
chr3	143721945	143722446
chr6	90740560	90741061
chr12	78980620	78981121
chr6	41028918	41029419
chr7	102463054	102463555
chr10	80562489	80562990
chr8	116635871	116636372
chr15	95066058	95066559
chr6	31250810	31251311
chr1	119799226	119799727
chr11	56148888	56149389
chr4	49037207	49037708
chr1	127348140	127348641
chr6	98089276	98089777
chr11	5010148	5010649
chr18	4379826	4380327
chr8	114634631	114635132
chr2	107341257	107341758
chr2	124533560	124534061
chr12	76552862	76553363
chr2	127252684	127253185
chr8	27123021	27123522
chr9	63354121	63354622
chr2	170922171	170922672
chr15	86399350	86399851
chr3	10678832	10679333
chr8	122345319	122345820
chr1	69343579	69344080
chr5	17390133	17390634
chr2	77236809	77237310
chr8	31301101	31301602
chr14	60365627	60366128
chr12	86955828	86956329
chr1	57420541	57421042
chr15	31546193	31546694
chr19	15836154	15836655
chr1	152832275	152832776
chr3	32486468	32486969
chr13	34234374	34234875
chr7	97386004	97386505
chr8	69133937	69134438
chr4	100632186	100632687
chr3	39410134	39410635
chr18	58166857	58167358
chr8	124412394	124412895
chr2	170352190	170352691
chr6	37317833	37318334
chr16	13992473	13992974
chr3	88590085	88590586
chr10	60209238	60209739
chr16	56421019	56421520
chr7	45605861	45606362
chr9	118630031	118630532
chr18	58372410	58372911
chr5	137063103	137063604
chr1	36737238	36737739
chr15	31186242	31186743
chr16	15723767	15724268
chr19	37074677	37075178
chr17	88067457	88067958
chr14	58645467	58645968
chr4	12915741	12916242
chr16	55569977	55570478
chr10	126862000	126862501
chr4	29526189	29526690
chr6	38316023	38316524
chr17	71251178	71251679
chr2	168603719	168604220
chr7	121963813	121964314
chr2	105916638	105917139
chrX	129537747	129538248
chr10	14215452	14215953
chr9	16228778	16229279
chr3	123042280	123042781
chrX	143031857	143032358
chr3	52144679	52145180
chr1	152514236	152514737
chr9	75427420	75427921
chr17	64634155	64634656
chr1	150486267	150486768
chr5	105636891	105637392
chr15	50248326	50248827
chr2	112831335	112831836
chr12	49372084	49372585
chr6	4524213	4524714
chr14	72869783	72870284
chr9	69023477	69023978
chr2	80623835	80624336
chr14	23624413	23624914
chr10	104305000	104305501
chr6	46745598	46746099
chr17	31408242	31408743
chr15	83293061	83293562
chr15	79377598	79378099
chr9	113018816	113019317
chr4	44766054	44766555
chr17	81038988	81039489
chr10	89300284	89300785
chr8	25051879	25052380
chr11	112621381	112621882
chr12	109066930	109067431
chr1	106042913	106043414
chr9	84779069	84779570
chr9	23030170	23030671
chr16	25942194	25942695
chr14	110180114	110180615
chr16	92163539	92164040
chr19	9986463	9986964
chr6	31678986	31679487
chr15	27536740	27537241
chr18	23877988	23878489
chr17	80562675	80563176
chr14	68718741	68719242
chr8	35777657	35778158
chr15	8758979	8759480
chr1	144075975	144076476
chr5	37380557	37381058
chr16	38466082	38466583
chr6	32028142	32028643
chr2	163663855	163664356
chr12	70391268	70391769
chr15	61169447	61169948
chr1	89723960	89724461
chr11	32327836	32328337
chr9	24315777	24316278
chr13	107607330	107607831
chr18	63901249	63901750
chr7	30421390	30421891
chr4	58477575	58478076
chr1	156064368	156064869
chr10	115436178	115436679
chr10	97389506	97390007
chr11	116681864	116682365
chr7	113674352	113674853
chr17	70004595	70005096
chr12	16110407	16110908
chr11	77927806	77928307
chr13	32398634	32399135
chr4	53512454	53512955
chr1	12942342	12942843
chr10	13301024	13301525
chr12	49483668	49484169
chr13	19411756	19412257
chr1	75523778	75524279
chr12	111095984	111096485
chr8	35615797	35616298
chr13	56021640	56022141
chr13	55404352	55404853
chr15	103082846	103083347
chr6	108928914	108929415
chr8	77370953	77371454
chr5	148489313	148489814
chr6	7676130	7676631
chr8	8177130	8177631
chr3	120121380	120121881
chr19	32702160	32702661
chr11	50037007	50037508
chr6	56307956	56308457
chr2	118148690	118149191
chr9	79498974	79499475
chr16	14947559	14948060
chr1	182571943	182572444
chr5	74890947	74891448
chr14	43998469	43998970
chr7	16349878	16350379
chr2	92052171	92052672
chr16	30675770	30676271
chr5	113628671	113629172
chr9	84537645	84538146
chr14	45699849	45700350
chr2	160214216	160214717
chr6	56275406	56275907
chr10	17852503	17853004
chr6	146697746	146698247
chr8	92828385	92828886
chr11	68467422	68467923
chr15	55513617	55514118
chr11	88570593	88571094
chr6	125255601	125256102
chr7	133052786	133053287
chr10	84902142	84902643
chr2	162977159	162977660
chr1	105813278	105813779
chr2	104594964	104595465
chr11	78889086	78889587
chr11	30363206	30363707
chr18	31308740	31309241
chr1	162126348	162126849
chr17	63404869	63405370
chr10	44697942	44698443
chr1	135770096	135770597
chr11	71401469	71401970
chr18	39581917	39582418
chr6	36463923	36464424
chr9	84194607	84195108
chr4	32378329	32378830
chr2	73860142	73860643
chr6	55338886	55339387
chr18	48801282	48801783
chr10	43378234	43378735
chr13	20151505	20152006
chr9	56047631	56048132
chr8	82147297	82147798
chr3	5145836	5146337
chr11	101446625	101447126
chr2	69802676	69803177
chr12	101761951	101762452
chr1	14159842	14160343
chr8	121948286	121948787
chr2	3305578	3306079
chr14	96775775	96776276
chr5	146872972	146873473
chr1	151369631	151370132
chr19	45366485	45366986
chr5	64834103	64834604
chr4	87096165	87096666
chr16	6977162	6977663
chr3	65435013	65435514
chr13	78487176	78487677
chr4	138796058	138796559
chr6	16671179	16671680
chr17	75378406	75378907
chr3	144593350	144593851
chr6	57711705	57712206
chr2	13229678	13230179
chr11	68468140	68468641
chr11	59346118	59346619
chr11	29679828	29680329
chr5	137063761	137064262
chr16	48716282	48716783
chr16	50839628	50840129
chr9	65464127	65464628
chr10	39406736	39407237
chr15	59360836	59361337
chr2	137695830	137696331
chr16	24282239	24282740
chr4	4635859	4636360
chr18	5404505	5405006
chr2	60812839	60813340
chr10	118122730	118123231
chr15	36966413	36966914
chr7	94565022	94565523
chr5	33244295	33244796
chr15	102096002	102096503
chr9	122602989	122603490
chr13	16175782	16176283
chr12	98817951	98818452
chr18	65794705	65795206
chr10	118139754	118140255
chr4	109481420	109481921
chr10	116895341	116895842
chr8	111717159	111717660
chr16	94624727	94625228
chr12	38904500	38905001
chr7	70527876	70528377
chr9	68943986	68944487
chr19	38607200	38607701
chr16	44995067	44995568
chr1	163007842	163008343
chr2	128806538	128807039
chr4	132971663	132972164
chr19	32952341	32952842
chr1	151236536	151237037
chr9	73165560	73166061
chr3	144281530	144282031
chr5	21035636	21036137
chr18	63550991	63551492
chr19	28751020	28751521
chr7	45098763	45099264
chr9	32057696	32058197
chr18	25482537	25483038
chr7	90307362	90307863
chr2	121239393	121239894
chr7	121074874	121075375
chr5	30591209	30591710
chr17	84987865	84988366
chr10	84534415	84534916
chr15	55009667	55010168
chr6	4531477	4531978
chr2	140847998	140848499
chr13	101658988	101659489
chr11	83045525	83046026
chr16	67679072	67679573
chr1	150898222	150898723
chr11	49118891	49119392
chr12	83816834	83817335
chr5	13229527	13230028
chr5	34534894	34535395
chr5	35189033	35189534
chr6	148605904	148606405
chr19	37960086	37960587
chr11	80615784	80616285
chr6	89237200	89237701
chr4	25672052	25672553
chr10	84871114	84871615
chr15	11082885	11083386
chr7	130923278	130923779
chr10	40712987	40713488
chr13	59624790	59625291
chr1	151010975	151011476
chr1	135157846	135158347
chr11	114038086	114038587
chr19	60113594	60114095
chr13	16877998	16878499
chr1	166192415	166192916
chr17	46916225	46916726
chr6	97869910	97870411
chr6	28841527	28842028
chr12	98471184	98471685
chr14	58805356	58805857
chr13	37652864	37653365
chr8	6132143	6132644
chr14	29521287	29521788
chr16	26184584	26185085
chr10	19152763	19153264
chr7	115448550	115449051
chr14	21587879	21588380
chr1	179574151	179574652
chr18	28665034	28665535
chr18	25111388	25111889
chr5	113952580	113953081
chr2	28031927	28032428
chr17	32064701	32065202
chr2	159203477	159203978
chr11	20341025	20341526
chr4	8853918	8854419
chr1	33711214	33711715
chr11	111919603	111920104
chr5	139014959	139015460
chr8	91927659	91928160
chr9	14764769	14765270
chr7	25683466	25683967
chr14	11562735	11563236
chr19	36691213	36691714
chr12	104433967	104434468
chr18	67262561	67263062
chr4	155710788	155711289
chr1	150769790	150770291
chr4	43295395	43295896
chr14	63576927	63577428
chr2	62398938	62399439
chr18	15289247	15289748
chr10	121376611	121377112
chr7	46963590	46964091
chr6	122687857	122688358
chr12	113039837	113040338
chr16	13414617	13415118
chr12	103673171	103673672
chr18	22176725	22177226
chr6	13988906	13989407
chr9	121107574	121108075
chr2	180600727	180601228
chr3	129509687	129510188
chr5	102104862	102105363
chr16	8540763	8541264
chr2	54436780	54437281
chr12	72585474	72585975
chr4	56004211	56004712
chr18	44298418	44298919
chr9	34646821	34647322
chr5	52511167	52511668
chr6	100509490	100509991
chrX	13378999	13379500
chr2	148719536	148720037
chr2	109864989	109865490
chr1	193580368	193580869
chr4	117007080	117007581
chr11	12610268	12610769
chr4	5524891	5525392
chr14	16840873	16841374
chr14	13340669	13341170
chr8	9959869	9960370
chr9	62632214	62632715
chr2	144746104	144746605
chr6	144270228	144270729
chr1	181246581	181247082
chr4	4623017	4623518
chr13	95485392	95485893
chr6	114458034	114458535
chrX	139774918	139775419
chr1	80221160	80221661
chr13	63064788	63065289
chr5	77080779	77081280
chr2	118117517	118118018
chr14	31779782	31780283
chr3	90423516	90424017
chr7	63957677	63958178
chr6	4535744	4536245
chr16	11532524	11533025
chr1	136291348	136291849
chr14	27582597	27583098
chr11	33849572	33850073
chr9	71684714	71685215
chr8	121647420	121647921
chr4	63969877	63970378
chr5	8013258	8013759
chr5	24860472	24860973
chr17	15285330	15285831
chr6	81698111	81698612
chr11	51881006	51881507
chr8	121468378	121468879
chr11	90355212	90355713
chr2	97377102	97377603
chr2	106547023	106547524
chr5	113543753	113544254
chr10	53615844	53616345
chr11	12075365	12075866
chr2	28003931	28004432
chr1	72256900	72257401
chr16	47536497	47536998
chr8	12989352	12989853
chr11	20990660	20991161
chr11	86517202	86517703
chr6	143888537	143889038
chr1	72966502	72967003
chr18	79122887	79123388
chr3	97052160	97052661
chr8	109142446	109142947
chr6	90794514	90795015
chr11	59670965	59671466
chr8	69089738	69090239
chr11	106503095	106503596
chr9	21457189	21457690
chr4	48254163	48254664
chr16	81844075	81844576
chr9	43234401	43234902
chr11	54801730	54802231
chr9	105457713	105458214
chr10	37072784	37073285
chr10	52994045	52994546
chr14	67455449	67455950
chr14	79515412	79515913
chr2	168106790	168107291
chr12	70532767	70533268
chr15	8271887	8272388
chr5	22589274	22589775
chr11	110696967	110697468
chr2	127139040	127139541
chr19	14109153	14109654
chr8	122225414	122225915
chr2	156453745	156454246
chr16	85580644	85581145
chr9	70284486	70284987
chr8	48306952	48307453
chr7	58754499	58755000
chr12	88450941	88451442
chr6	100842228	100842729
chr8	117061408	117061909
chr11	22482291	22482792
chr10	127073887	127074388
chr6	76546377	76546878
chr9	122455187	122455688
chr11	106502577	106503078
chr4	62313751	62314252
chr4	84018723	84019224
chr1	90481133	90481634
chr2	159714600	159715101
chr4	129285991	129286492
chr3	101127754	101128255
chr15	41311841	41312342
chr4	10143252	10143753
chr1	125473088	125473589
chr2	122581570	122582071
chr1	7138503	7139004
chr14	106269664	106270165
chr1	99285558	99286059
chr17	16301725	16302226
chr19	52861607	52862108
chr6	29539986	29540487
chr4	139005675	139006176
chr15	102162610	102163111
chr5	34276153	34276654
chr13	118570899	118571400
chr1	45757977	45758478
chr1	174844562	174845063
chr2	72366458	72366959
chr9	42208503	42209004
chr9	14240835	14241336
chr4	67523125	67523626
chr1	72028735	72029236
chr10	121603477	121603978
chr8	40599211	40599712
chr13	84646971	84647472
chr18	37860772	37861273
chr14	7939832	7940333
chr14	105597446	105597947
chr13	117407591	117408092
chr4	81970451	81970952
chr19	56929348	56929849
chr4	119945499	119946000
chr7	113196104	113196605
chr4	40795630	40796131
chr18	65510481	65510982
chr11	110605448	110605949
chr12	95103566	95104067
chr8	120463894	120464395
chr7	72594757	72595258
chr13	56785959	56786460
chr2	72157384	72157885
chr9	94292101	94292602
chr16	70506406	70506907
chr11	68750510	68751011
chr17	45033556	45034057
chr9	63553549	63554050
chr3	132462818	132463319
chr6	72076286	72076787
chr3	147707205	147707706
chr3	88097702	88098203
chr1	13231200	13231701
chr8	46655074	46655575
chr7	89850476	89850977
chr10	111874284	111874785
chr9	99113349	99113850
chr2	25540654	25541155
chr10	117987532	117988033
chr16	78433708	78434209
chr2	141593881	141594382
chr4	133182619	133183120
chr8	116082159	116082660
chr18	75883318	75883819
chr3	98178197	98178698
chr12	82286044	82286545
chr1	191269477	191269978
chr7	70848332	70848833
chr14	93350783	93351284
chr4	68173594	68174095
chr7	134570167	134570668
chr7	115623961	115624462
chr18	32249120	32249621
chr13	71521680	71522181
chr9	81748190	81748691
chr13	51074258	51074759
chr12	96134305	96134806
chr5	134614776	134615277
chr9	95811110	95811611
chr9	58438038	58438539
chr1	90677690	90678191
chr11	64235990	64236491
chr16	34728551	34729052
chr11	70648283	70648784
chr1	87594271	87594772
chr14	77700542	77701043
chr2	154294704	154295205
chr8	54437268	54437769
chr4	120127955	120128456
chr8	110944271	110944772
chr10	37145379	37145880
chr11	4815060	4815561
chr17	28027146	28027647
chr10	75466182	75466683
[truncated: 3,157 more rows]

## Sheet: Peak2Gene links
Peak	Gene	rObs	pvalZ
chr1-4800485-4800985	Lypla1	0.0208031	0.026906
chr1-4801669-4802169	Lypla1	0.050638	0.0172433
chr1-4856788-4857288	Tcea1	0.00919983	0.0158819
chr1-4858026-4858526	Tcea1	0.00683493	0.0443733
chr1-4859273-4859773	Tcea1	0.0105302	0.00680501
chr1-5085942-5086442	Atp6v1h	0.0217884	0.0275243
chr1-5588189-5588689	Oprk1	0.0116051	0.0257041
chr1-5590493-5590993	Oprk1	0.0138371	0.00368716
chr1-6509791-6510291	St18	0.0130704	0.000700558
chr1-7103925-7104425	Pcmtd1	0.0163884	0.0289511
chr1-9564461-9564961	Adhfe1	0.0107372	0.00277795
chr1-9564975-9565475	Adhfe1	0.0118691	0.00411314
chr1-9577786-9578286	3110035E14Rik	0.0152775	0.00162275
chr1-9578334-9578834	3110035E14Rik	0.0197378	4.72959e-08
chr1-9799830-9800330	Sgk3	0.0384266	0.03195
chr1-9802573-9803073	Sgk3	0.0336113	0.0423144
chr1-9858903-9859403	Mcmdc2	0.00934899	0.00329282
chr1-10954327-10954827	Prex2	0.00969446	0.0410115
chr1-11413956-11414456	A830018L16Rik	0.00791902	0.0041326
chr1-12694167-12694667	Sulf1	0.00595388	0.0389481
chr1-12696984-12697484	Sulf1	0.00615191	0.0280638
chr1-12697686-12698186	Sulf1	0.00643081	0.0414032
chr1-12721476-12721976	Sulf1	0.00874548	0.0259378
chr1-13649551-13650051	Xkr9	0.0128518	0.00724538
chr1-15247791-15248291	Kcnb2	0.0117998	0.0336624
chr1-15286404-15286904	Kcnb2	0.0151224	0.0161021
chr1-15287187-15287687	Kcnb2	0.0107072	0.0462446
chr1-15311252-15311752	Kcnb2	0.0138713	0.00594867
chr1-15325142-15325642	Kcnb2	0.0163842	0.000804602
chr1-15800868-15801368	Terf1	0.014827	0.000514423
chr1-16118613-16119113	Rdh10	0.0157002	0.034803
chr1-16136642-16137142	Rdh10	0.00928158	0.0294806
chr1-16621079-16621579	D030040B21Rik	0.00706512	0.0268487
chr1-16640218-16640718	D030040B21Rik	0.0153879	0.000102507
chr1-16651039-16651539	Ly96	0.0163211	0.0405578
chr1-16715655-16716155	Ly96	0.0289633	0.00411437
chr1-16716294-16716794	Ly96	0.0420893	0.0168802
chr1-17119644-17120144	Gdap1	0.00620974	0.0239509
chr1-17568640-17569140	Pi15	0.0147676	0.0215125
chr1-17570170-17570670	Pi15	0.0246302	0.0123691
chr1-17599463-17599963	Pi15	0.0161472	0.00356454
chr1-17600353-17600853	Pi15	0.0174014	0.00915434
chr1-17601170-17601670	Pi15	0.0216777	0.0220391
chr1-17602466-17602966	Pi15	0.010243	0.0168993
chr1-17603237-17603737	Pi15	0.0146739	0.0298983
chr1-17604082-17604582	Pi15	0.0100283	0.0196448
chr1-17606433-17606933	Pi15	0.0134282	0.0330864
chr1-19211607-19212107	Tfap2b	0.0280271	0.0352185
chr1-19213684-19214184	Tfap2b	0.018739	0.0284624
chr1-20842758-20843258	Paqr8	0.0396433	0.000528414
chr1-20896460-20896960	Paqr8	0.0702386	3.48359e-10
chr1-20908570-20909070	Paqr8	0.0266821	0.030886
chr1-20910647-20911147	Paqr8	0.0391547	0.0164161
chr1-20911275-20911775	Paqr8	0.0493145	0.00665315
chr1-20919498-20919998	Paqr8	0.0166329	0.0447071
chr1-21218332-21218832	Gsta3	0.00979985	0.0302733
chr1-21244235-21244735	Gsta3	0.00606505	0.0287303
chr1-23750810-23751310	B3gat2	0.0111119	0.00354088
chr1-24175785-24176285	Col9a1	0.0153543	6.20212e-05
chr1-24227213-24227713	Col9a1	0.00994058	0.0410168
chr1-24694933-24695433	Lmbrd1	0.0102477	0.0251823
chr1-24704389-24704889	Lmbrd1	0.0125412	0.0142251
chr1-24705938-24706438	Lmbrd1	0.00745577	0.0216553
chr1-31023050-31023550	Gm28644	0.037336	0
chr1-32199175-32199675	Khdrbs2	0.0192835	0.00231911
chr1-32199706-32200206	Khdrbs2	0.00741155	0.0445291
chr1-33673193-33673693	Rab23	0.00688971	0.0351555
chr1-33683356-33683856	Rab23	0.00466756	0.02169
chr1-34439543-34440043	Imp4	0.0145562	0.0224717
chr1-34484399-34484899	Imp4	0.00686238	0.0388564
chr1-34414981-34415481	Ptpn18	0.0137946	0.0143978
chr1-34415526-34416026	Ptpn18	0.0143926	0.0185624
chr1-34438724-34439224	Ptpn18	0.00921145	0.0474101
chr1-34462748-34463248	Ptpn18	0.0303315	1.7139e-10
chr1-34464539-34465039	Ptpn18	0.0991617	7.18314e-14
chr1-34467458-34467958	Ptpn18	0.0354499	5.55112e-16
chr1-34485741-34486241	Ptpn18	0.0346233	6.2885e-10
chr1-34766885-34767385	Arhgef4	0.0188889	9.14886e-05
chr1-34821412-34821912	Arhgef4	0.010727	0.00397896
chr1-35875433-35875933	1110002O04Rik	0.0067865	0.0273431
chr1-35880761-35881261	1110002O04Rik	0.00988178	0.00523052
chr1-35889621-35890121	1110002O04Rik	0.0147048	2.28816e-05
chr1-36052514-36053014	Hs6st1	0.0063642	0.0258208
chr1-36118323-36118823	Gm33280	0.00563504	0.0494439
chr1-36124990-36125490	Gm33280	0.00780574	0.0272271
chr1-36157009-36157509	Gm33280	0.00632935	0.0374488
chr1-36302829-36303329	Arid5a	0.00760839	0.0193371
chr1-36476353-36476853	Cnnm4	0.0295273	0.0237363
chr1-36512212-36512712	Cnnm4	0.0217673	0.0457893
chr1-36519141-36519641	Cnnm4	0.00789232	0.0198035
chr1-36549000-36549500	Cnnm3	0.0131654	0.0231477
chr1-36558188-36558688	Cnnm3	0.0131733	0.0498064
chr1-36646314-36646814	Cox5b	0.0133228	0.0146896
chr1-36646959-36647459	Cox5b	0.0188554	0.03299
chr1-36647561-36648061	Cox5b	0.0201007	0.0131714
chr1-36757392-36757892	4933424G06Rik	0.00852653	0.0237279
chr1-36727296-36727796	Zap70	0.0101469	0.0079759
chr1-36768910-36769410	Zap70	0.00738189	0.0400804
chr1-37013864-37014364	Vwa3b	0.016228	0.00574635
chr1-37021753-37022253	Vwa3b	0.0225111	2.12013e-06
chr1-37025898-37026398	Vwa3b	0.0186473	0.0257254
chr1-37026824-37027324	Vwa3b	0.0198324	0.00357587
chr1-37028436-37028936	Vwa3b	0.0162727	0.0210049
chr1-37041041-37041541	Vwa3b	0.0150465	0.0442983
chr1-37061052-37061552	Vwa3b	0.0148947	0.00407319
chr1-37248345-37248845	Cnga3	0.0145066	0.00171748
chr1-37250596-37251096	Cnga3	0.00810571	0.0225397
chr1-37447003-37447503	Unc50	0.0294814	0.0234858
chr1-37473104-37473604	Unc50	0.0223567	0.0181397
chr1-37871300-37871800	Mrpl30	0.0209748	0.00314546
chr1-37917507-37918007	Mrpl30	0.0153227	0.0305149
chr1-37977426-37977926	Eif5b	0.00691144	0.0229633
chr1-38212321-38212821	Gm16150	0.00786565	0.0146183
chr1-39186669-39187169	Npas2	0.0129439	0.00926384
chr1-39187192-39187692	Npas2	0.0170097	0.000131076
chr1-39187804-39188304	Npas2	0.0134126	0.000137722
chr1-39191528-39192028	Npas2	0.00819785	0.0388966
chr1-39205749-39206249	Npas2	0.00911898	0.0368622
chr1-39237450-39237950	Npas2	0.0135048	0.00749224
chr1-39537500-39538000	Cnot11	0.0297426	0.000853711
chr1-39551170-39551670	Cnot11	0.017351	0.0486565
chr1-39583132-39583632	Cnot11	0.00550932	0.0375362
chr1-39889351-39889851	Map4k4	0.0129038	0.0156893
chr1-39897675-39898175	Map4k4	0.00511284	0.0300565
chr1-39904585-39905085	Map4k4	0.00730023	0.0459178
chr1-39939391-39939891	Map4k4	0.00841555	0.0364335
chr1-39944909-39945409	Map4k4	0.012576	0.00383396
chr1-40117587-40118087	Il1r2	0.0109367	0.0234986
chr1-40178999-40179499	Il1r1	0.0212713	0.0309859
chr1-40189958-40190458	Il1r1	0.0128898	0.0437312
chr1-40194210-40194710	Il1r1	0.0359915	0.000676315
chr1-40221823-40222323	Il1r1	0.0246528	0.0118098
chr1-40236862-40237362	Il1r1	0.0150528	0.039679
chr1-40242657-40243157	Il1r1	0.0194752	0.00209267
chr1-40243427-40243927	Il1r1	0.0139931	0.00943381
chr1-40250486-40250986	Il1r1	0.0432293	8.09725e-05
chr1-40263427-40263927	Il1r1	0.022942	0.002722
chr1-40265398-40265898	Il1r1	0.0117881	0.0313181
chr1-40266333-40266833	Il1r1	0.0171917	0.000428525
chr1-40266835-40267335	Il1r1	0.023166	0.0027995
chr1-40292698-40293198	Il1rl2	0.00919612	0.00577529
chr1-40321748-40322248	Il1rl2	0.00690925	0.00233324
chr1-40324272-40324772	Il1rl2	0.0237154	0.000312567
chr1-40355330-40355830	Il1rl2	0.0258471	4.27909e-06
chr1-40355838-40356338	Il1rl2	0.0139329	0.00055689
chr1-40371114-40371614	Il1rl2	0.00980396	0.00938071
chr1-40372917-40373417	Il1rl2	0.0148409	0.0403581
chr1-40392525-40393025	Il1rl1	0.00656012	0.0451951
chr1-40393185-40393685	Il1rl1	0.0275138	0.000596606
chr1-40400820-40401320	Il1rl1	0.0302058	0.00190294
chr1-40414273-40414773	Il1rl1	0.0146723	0.00618651
chr1-40415471-40415971	Il1rl1	0.0115473	0.00362718
chr1-40416992-40417492	Il1rl1	0.0190562	0.00365236
chr1-40427841-40428341	Il1rl1	0.00843449	0.0381399
chr1-40435886-40436386	Il1rl1	0.0367451	4.7881e-05
chr1-40439350-40439850	Il1rl1	0.0305922	0.000457865
chr1-40439877-40440377	Il1rl1	0.0162478	0.00270336
chr1-40441683-40442183	Il1rl1	0.0138074	0.00255641
chr1-40444659-40445159	Il1rl1	0.0269226	0.00558891
chr1-40446234-40446734	Il1rl1	0.01436	0.000624621
chr1-40447425-40447925	Il1rl1	0.0120835	0.00100351
chr1-40449318-40449818	Il1rl1	0.0134428	0.00864451
chr1-40499649-40500149	Il18r1	0.0120381	8.53193e-06
chr1-40671461-40671961	Slc9a2	0.012915	0.00614447
chr1-40686978-40687478	Slc9a2	0.0128054	0.00672137
chr1-40730317-40730817	Gm37915	0.0252305	0.00114841
chr1-40776097-40776597	Tmem182	0.0104981	0.0108857
chr1-40840443-40840943	Tmem182	0.006329	0.0415637
chr1-40842382-40842882	Tmem182	0.0187155	5.62051e-07
chr1-42694359-42694859	Pou3f3	0.0120704	0.0248587
chr1-42695407-42695907	Pou3f3	0.0151586	0.0105043
chr1-42697943-42698443	Pou3f3	0.0121598	0.0427004
chr1-42867172-42867672	Mrps9	0.0269343	0.00111358
chr1-42879129-42879629	Mrps9	0.0164091	0.00432865
chr1-43041732-43042232	Gm28782	0.0165414	1.0931e-11
chr1-43093629-43094129	Gm28782	0.013914	0.00821406
chr1-43067253-43067753	AI597479	0.00769028	0.0322385
chr1-43094209-43094709	AI597479	0.010327	0.0122749
chr1-43399742-43400242	Nck2	0.0361168	0.0335122
chr1-43413419-43413919	Nck2	0.0579033	0.0219604
chr1-43414332-43414832	Nck2	0.0470838	0.00569827
chr1-43456636-43457136	Nck2	0.0278252	0.0178443
chr1-43463916-43464416	Nck2	0.0527603	0.0133555
chr1-43492788-43493288	Nck2	0.048691	0.00515197
chr1-43691383-43691883	1500015O10Rik	0.00555314	0.0425713
chr1-43694695-43695195	1500015O10Rik	0.0158847	0.00341557
chr1-43695468-43695968	1500015O10Rik	0.00796938	0.0444767
chr1-43730309-43730809	1500015O10Rik	0.0170137	0.000159506
chr1-43732023-43732523	1500015O10Rik	0.0133229	0.00265256
chr1-43748057-43748557	1500015O10Rik	0.00766172	0.0261859
chr1-43900437-43900937	Tpp2	0.0194118	0.0488081
chr1-43912251-43912751	Tpp2	0.00598826	0.0151663
chr1-43936243-43936743	Tpp2	0.0156822	0.040448
chr1-44070145-44070645	Bivm	0.00597405	0.015434
chr1-44146948-44147448	Bivm	0.0093425	0.0455673
chr1-44180346-44180846	Ercc5	0.00424266	0.0238264
chr1-44506483-44506983	Gulp1	0.00957999	0.0476219
chr1-44567343-44567843	Gulp1	0.0237469	0.0161898
chr1-44575967-44576467	Gulp1	0.0181985	0.0248447
chr1-44580316-44580816	Gulp1	0.0224266	0.0100941
chr1-44591749-44592249	Gulp1	0.0145544	0.0171226
chr1-45275924-45276424	Col3a1	0.0462398	0.0119931
chr1-45290105-45290605	Col3a1	0.0397562	0.00139268
chr1-45311213-45311713	Col3a1	0.0418988	0.044681
chr1-45312852-45313352	Col3a1	0.0445985	0.0292737
chr1-45355971-45356471	Col3a1	0.0565317	0.0369664
chr1-45359173-45359673	Col3a1	0.0329595	0.0210344
chr1-45744989-45745489	Wdr75	0.00635325	0.0275564
chr1-45760369-45760869	Wdr75	0.0142026	0.000134376
chr1-45794665-45795165	Wdr75	0.00601837	0.0420692
chr1-45796253-45796753	Wdr75	0.00745845	0.0257569
chr1-46066563-46067063	Dnah7b	0.0140879	0.00267444
chr1-46067093-46067593	Dnah7b	0.0122461	0.00359203
chr1-50929123-50929623	Tmeff2	0.0108884	0.0191021
chr1-50964689-50965189	Tmeff2	0.0127584	0.0299204
chr1-50965221-50965721	Tmeff2	0.0208494	0.00855195
chr1-50969599-50970099	Tmeff2	0.0102296	0.0221038
chr1-50970786-50971286	Tmeff2	0.0255376	0.000382832
chr1-51975514-51976014	Stat4	0.00726374	0.0280585
chr1-52076138-52076638	Stat1	0.0121119	0.0163869
chr1-52456468-52456968	Gm553	0.00839737	0.0017635
chr1-52470977-52471477	Gm553	0.0206284	0
chr1-52547362-52547862	Gm553	0.0168013	0
chr1-52553927-52554427	Gm553	0.0176971	0
chr1-52825579-52826079	Hibch	0.0175152	0.00411535
chr1-53052991-53053491	Mstn	0.0123073	0.000973826
chr1-53358955-53359455	Osgepl1	0.0134596	0.00101874
chr1-54647237-54647737	4930444A19Rik	0.00801114	0.0303065
chr1-54681071-54681571	4930444A19Rik	0.0080134	0.025943
chr1-55044607-55045107	Hspe1	0.00872841	0.016548
chr1-55076299-55076799	Hspe1	0.0147227	0.0179964
chr1-55181725-55182225	Gm10561	0.0113455	0.0289431
chr1-55191957-55192457	Gm10561	0.015474	0.00741401
chr1-55405545-55406045	Plcl1	0.00918932	0.000209364
chr1-55406102-55406602	Plcl1	0.0073195	0.0298257
chr1-57772938-57773438	Spats2l	0.0125186	0.0299013
chr1-57814705-57815205	Spats2l	0.0306376	0.0162388
chr1-57820406-57820906	Spats2l	0.066622	0.00968091
chr1-57821473-57821973	Spats2l	0.0691159	0.0277765
chr1-57998113-57998613	Aox1	0.0106942	0.0432699
chr1-58078301-58078801	Aox3	0.0178963	0.0477884
chr1-58113424-58113924	Aox3	0.0152736	0.0406985
chr1-58114098-58114598	Aox3	0.0370605	0.00111562
chr1-58125696-58126196	Aox3	0.0171141	0.0101212
chr1-58144394-58144894	Aox3	0.0659763	0.00044729
chr1-58144956-58145456	Aox3	0.0186257	0.0464684
chr1-58358879-58359379	Bzw1	0.0113286	0.00470542
chr1-58367242-58367742	Bzw1	0.00700078	0.0107865
chr1-58458120-58458620	Gm15834	0.00726915	0.0211612
chr1-59009185-59009685	Gm29018	0.0156656	0.000857768
chr1-59010126-59010626	Gm29018	0.0214019	4.96492e-09
chr1-59247576-59248076	Cdk15	0.0101861	0.00737189
chr1-59284741-59285241	Cdk15	0.0166059	7.96058e-05
chr1-59287754-59288254	Cdk15	0.0151286	2.06391e-05
chr1-59289017-59289517	Cdk15	0.0129424	0.00825554
chr1-59298384-59298884	Cdk15	0.0183708	1.12826e-05
chr1-59456883-59457383	Fzd7	0.0183111	0.000486485
chr1-59481083-59481583	Fzd7	0.010865	0.0198834
chr1-59482607-59483107	Fzd7	0.00931544	0.0400076
chr1-59497002-59497502	Fzd7	0.00571706	0.0388566
chr1-59508361-59508861	Fzd7	0.0129832	0.00106617
chr1-59516224-59516724	Fzd7	0.0112414	0.00968495
chr1-59525662-59526162	Gm973	0.00767641	0.0128223
chr1-59678678-59679178	Nop58	0.0033297	0.0490382
chr1-59804569-59805069	Bmpr2	0.00681594	0.0198212
chr1-59902567-59903067	Fam117b	0.0104608	0.013271
chr1-60136556-60137056	Nbeal1	0.0270051	0.0127651
chr1-60141156-60141656	Nbeal1	0.00404138	0.0459245
chr1-60180861-60181361	Nbeal1	0.042974	0.00779541
chr1-60408709-60409209	Abi2	0.00959936	0.0487101
chr1-60424377-60424877	Abi2	0.00933702	0.0034741
chr1-60718494-60718994	Cd28	0.0138504	0.0117443
chr1-60748966-60749466	Cd28	0.00887064	0.0436329
chr1-60979428-60979928	Icos	0.00669966	0.0414407
chr1-62665629-62666129	Nrp2	0.0141262	0.0110171
chr1-62700973-62701473	Nrp2	0.0150005	0.0388466
chr1-62703050-62703550	Nrp2	0.0235288	0.00239508
chr1-62703681-62704181	Nrp2	0.0182781	0.0017144
chr1-62705420-62705920	Nrp2	0.0147426	0.0255001
chr1-62706570-62707070	Nrp2	0.0157669	0.0312377
chr1-62707523-62708023	Nrp2	0.016068	0.00559298
chr1-62710109-62710609	Nrp2	0.0143483	0.0169725
chr1-62714947-62715447	Nrp2	0.0118156	0.00914836
chr1-62717876-62718376	Nrp2	0.0169824	0.00358193
chr1-62720664-62721164	Nrp2	0.0153098	0.000795735
chr1-62721262-62721762	Nrp2	0.0144464	0.00248282
chr1-62724359-62724859	Nrp2	0.0139743	0.0161253
chr1-62729522-62730022	Nrp2	0.0134464	0.00909065
chr1-62743241-62743741	Nrp2	0.0172751	0.00308868
chr1-62747718-62748218	Nrp2	0.0154628	0.0280373
chr1-62750957-62751457	Nrp2	0.0161062	0.00193762
chr1-63114149-63114649	Ino80dos	0.0126008	0.00759306
chr1-63119672-63120172	Ino80dos	0.00927226	0.00967851
chr1-63211267-63211767	Eef1b2	0.0393856	0.0156811
chr1-63192618-63193118	Zdbf2	0.0238469	0.0175178
chr1-63193146-63193646	Zdbf2	0.0274094	0.000143635
chr1-63199290-63199790	Zdbf2	0.0383592	5.59149e-07
chr1-63210065-63210565	Zdbf2	0.0199611	0.0301802
chr1-63225844-63226344	Zdbf2	0.026088	0.00177614
chr1-63226874-63227374	Zdbf2	0.0262163	0.0177029
chr1-63445636-63446136	Adam23	0.0277232	1.72683e-05
chr1-63447950-63448450	Adam23	0.00873467	0.0023471
chr1-63450052-63450552	Adam23	0.0441832	0.000265967
chr1-63458154-63458654	Adam23	0.020502	0.00932808
chr1-63460877-63461377	Adam23	0.0228219	0.0259303
chr1-63464383-63464883	Adam23	0.0283145	0.0132377
chr1-63479554-63480054	Adam23	0.0188186	0.00659394
chr1-63490958-63491458	Adam23	0.0304927	0.0489911
chr1-63953437-63953937	Gm13749	0.0103725	0.000339044
chr1-63994185-63994685	Gm13749	0.0140234	2.03811e-11
chr1-64005141-64005641	Gm13749	0.00530157	0.0434132
chr1-64531956-64532456	Creb1	0.0148699	0.0364146
chr1-64649825-64650325	Gm29152	0.0252847	0
chr1-64675388-64675888	Ccnyl1	0.00851931	0.00634108
chr1-65227598-65228098	Pikfyve	0.011484	0.00355083
chr1-65311523-65312023	Pth2r	0.00882244	5.78522e-06
chr1-65312070-65312570	Pth2r	0.00614829	0.012539
chr1-66150714-66151214	Map2	0.00956622	0.0113446
chr1-66160531-66161031	Map2	0.0241272	5.653e-06
chr1-66164301-66164801	Map2	0.0110533	0.000860154
chr1-66168802-66169302	Map2	0.020534	1.47815e-05
chr1-66177441-66177941	Map2	0.0132269	0.000266365
chr1-66187156-66187656	Map2	0.00683655	0.0183646
chr1-66189589-66190089	Map2	0.0136949	0.00114724
chr1-69470839-69471339	Gm28497	0.00976683	0.0122134
chr1-69801673-69802173	Spag16	0.00848067	0.010972
chr1-71681248-71681748	Apol7d	0.0131668	0.0390162
chr1-72244863-72245363	Tmem169	0.00753915	0.0419893
chr1-72254005-72254505	Tmem169	0.0114165	0.00226585
chr1-72254511-72255011	Tmem169	0.00965316	0.00961741
chr1-72593364-72593864	Gm39662	0.00937894	0.00477218
chr1-72608399-72608899	Gm39662	0.0077795	0.00262726
chr1-72714499-72714999	Rpl37a	0.0132458	0.0477375
chr1-72778747-72779247	Igfbp2	0.0839049	0.012616
chr1-72826424-72826924	Igfbp2	0.0172783	0.026734
chr1-72839387-72839887	Igfbp2	0.0957051	0.00061754
chr1-72853702-72854202	Igfbp2	0.0322929	0.00313141
chr1-74084087-74084587	Rufy4	0.00665213	0.0274027
chr1-74121767-74122267	Rufy4	0.00647762	0.0179996
chr1-74135495-74135995	Rufy4	0.00943417	0.00458903
chr1-74155317-74155817	Rufy4	0.00820026	0.00910556
chr1-74112970-74113470	Cxcr2	0.00750692	0.0296109
chr1-74123163-74123663	Cxcr2	0.00650298	0.0424375
chr1-74145187-74145687	Cxcr2	0.00673534	0.0390754
chr1-74234321-74234821	Arpc2	0.0211442	0.00639283
chr1-74242126-74242626	Arpc2	0.0144047	0.0102595
chr1-74240893-74241393	Gpbar1	0.0117414	0.00610903
chr1-74256746-74257246	Gpbar1	0.0169083	0.000178342
chr1-74276590-74277090	Gpbar1	0.0347455	2.06946e-13
chr1-74301459-74301959	Gpbar1	0.00894012	0.0135692
chr1-74329981-74330481	Pnkd	0.0167067	0.0136192
chr1-74361787-74362287	Slc11a1	0.00817607	0.0121466
chr1-74368098-74368598	Slc11a1	0.00718971	0.0258211
chr1-74396409-74396909	Slc11a1	0.00882152	0.00229364
chr1-74392581-74393081	Vil1	0.0259803	0.0396206
chr1-74409055-74409555	Vil1	0.0175819	0.000479633
chr1-74411275-74411775	Vil1	0.0330882	0.00208472
chr1-74420574-74421074	Vil1	0.0323897	0.00564994
chr1-74429325-74429825	Vil1	0.0568765	0.000186773
chr1-74431868-74432368	Vil1	0.0625353	9.8523e-05
chr1-74434543-74435043	Vil1	0.0444327	0.012747
chr1-74435499-74435999	Vil1	0.024042	0.0191284
chr1-74436193-74436693	Vil1	0.0384034	0.0102769
chr1-74455776-74456276	Vil1	0.0181637	0.0444903
chr1-74505010-74505510	Cnot9	0.0112051	0.0169543
chr1-74726671-74727171	Cyp27a1	0.0390385	0.000449513
chr1-74758600-74759100	Cyp27a1	0.0195626	0.0174035
chr1-74769717-74770217	Wnt6	0.0115193	0.00124844
chr1-74770376-74770876	Wnt6	0.00838804	0.000690541
chr1-74770888-74771388	Wnt6	0.00732438	0.000401103
chr1-74772426-74772926	Wnt6	0.00141837	0.0363583
chr1-74774819-74775319	Wnt6	0.00377912	0.023799
chr1-74799358-74799858	Wnt6	0.00527547	0.0140364
chr1-74781079-74781579	Wnt10a	0.00964757	0.000790562
chr1-74792019-74792519	Wnt10a	0.00445098	0.0169232
chr1-74793229-74793729	Wnt10a	0.0102393	0.000761164
chr1-74795198-74795698	Wnt10a	0.00596066	0.00861714
chr1-74801517-74802017	Wnt10a	0.00647055	0.00876615
chr1-74805698-74806198	Wnt10a	0.0137209	0.000138259
chr1-74806411-74806911	Wnt10a	0.00827065	5.03535e-05
chr1-74806997-74807497	Wnt10a	0.0108462	1.2337e-06
chr1-74807573-74808073	Wnt10a	0.0068836	0.00356432
chr1-75226756-75227256	Stk16	0.0103352	0.0316313
chr1-75344301-75344801	Des	0.0199902	0.00664311
chr1-75347290-75347790	Des	0.036899	0.000150443
chr1-75349179-75349679	Des	0.0227247	0.000120978
chr1-75359305-75359805	Des	0.0165678	0.0180325
chr1-75360172-75360672	Des	0.0159004	0.0186427
chr1-75361718-75362218	Des	0.0100798	0.0365888
chr1-75382627-75383127	Des	0.0170737	0.021773
chr1-75381816-75382316	Speg	0.0084485	0.049913
chr1-75392945-75393445	Speg	0.0210266	0.0433283
chr1-75398701-75399201	Speg	0.0295016	0.00653128
chr1-75399224-75399724	Speg	0.0254497	0.00771783
chr1-75399783-75400283	Speg	0.0402364	2.16943e-07
chr1-75400685-75401185	Speg	0.0145332	0.0178601
chr1-75446179-75446679	Asic4	0.0110385	3.32797e-05
chr1-75496030-75496530	Tmem198	0.00929602	0.0124393
chr1-75513175-75513675	Tmem198	0.00823365	0.0185725
chr1-78347485-78347985	Sgpp2	0.00602193	0.00513833
chr1-78473496-78473996	Mogat1	0.00760447	0.0408364
chr1-78649184-78649684	Utp14b	0.0172588	0.0127672
chr1-78642157-78642657	Acsl3	0.0111188	0.0172209
chr1-78649701-78650201	Acsl3	0.00773627	0.0459423
chr1-78657045-78657545	Acsl3	0.0129298	0.00495364
chr1-78659229-78659729	Acsl3	0.00860373	0.031907
chr1-78781857-78782357	Kcne4	0.0079128	0.0285307
chr1-78810637-78811137	Kcne4	0.00721255	0.0251584
chr1-78816616-78817116	Kcne4	0.0129659	0.00152293
chr1-78818900-78819400	Kcne4	0.00790351	0.0224047
chr1-78820955-78821455	Kcne4	0.0123825	0.000627434
chr1-78852371-78852871	Kcne4	0.00721425	0.0286229
chr1-79777973-79778473	Mrpl44	0.00643833	0.0439962
chr1-81098882-81099382	Nyap2	0.0346925	3.53617e-08
chr1-82274288-82274788	Rhbdd1	0.0182804	0.0356178
chr1-82287949-82288449	Rhbdd1	0.00778241	0.02575
chr1-82335439-82335939	Rhbdd1	0.0208213	0.00160813
chr1-82347565-82348065	Rhbdd1	0.0261286	0.0465784
chr1-82359570-82360070	Rhbdd1	0.0124122	0.00573107
chr1-82544212-82544712	Col4a3	0.00968216	0.00894043
chr1-82554313-82554813	Col4a3	0.011104	0.00240953
chr1-82699414-82699914	Mff	0.0134296	0.0284892
chr1-82719306-82719806	Mff	0.016396	0.00607032
chr1-82771364-82771864	Mff	0.0175537	0.00261725
chr1-82795145-82795645	Agfg1	0.0135891	0.00380911
chr1-82828328-82828828	Agfg1	0.00597648	0.0358054
chr1-83020820-83021320	Krtap28-13	0.0226766	1.31641e-07
chr1-83084693-83085193	Ccl20	0.0085584	0.0392069
chr1-83113325-83113825	Daw1	0.0257193	0.00212884
chr1-85793156-85793656	9930111H07Rik	0.00632123	0.019076
chr1-85809183-85809683	9930111H07Rik	0.0111551	2.38459e-05
chr1-85804259-85804759	Cab39	0.0154092	0.0451013
chr1-85806611-85807111	Cab39	0.0424558	0.0397589
chr1-85810209-85810709	Cab39	0.0383794	0.0221426
chr1-85810723-85811223	Cab39	0.065716	0.00176225
chr1-85817892-85818392	Cab39	0.0195578	0.0211168
chr1-85897760-85898260	Itm2c	0.0113814	0.0134235
chr1-85933025-85933525	Itm2c	0.0312836	0.00432273
chr1-85932476-85932976	4933407L21Rik	0.00837261	0.0146999
chr1-86059333-86059833	Spata3	0.0101833	0.000561752
chr1-86064625-86065125	Spata3	0.00808503	0.0264364
chr1-85999768-86000268	2810459M11Rik	0.00594726	0.024408
chr1-86038496-86038996	2810459M11Rik	0.00863831	0.00621346
chr1-86047000-86047500	2810459M11Rik	0.007982	0.0344031
chr1-86065756-86066256	2810459M11Rik	0.009521	0.00510243
chr1-86181936-86182436	Armc9	0.00733185	0.0330413
chr1-86263496-86263996	B3gnt7	0.00804683	0.00320688
chr1-86503925-86504425	Ptma	0.00343123	0.0464331
chr1-86504528-86505028	Ptma	0.0124215	0.0100704
chr1-86526327-86526827	Ptma	0.0094221	0.00326835
chr1-86526869-86527369	Ptma	0.00782564	0.0247035
chr1-86528071-86528571	Ptma	0.0126034	0.00800584
chr1-86531827-86532327	Ptma	0.00906349	0.0212844
chr1-86533612-86534112	Ptma	0.0141646	0.00360006
chr1-86679962-86680462	Dis3l2	0.0124115	0.000705608
chr1-86703039-86703539	Dis3l2	0.0130352	0.00102043
chr1-87153983-87154483	Prss56	0.00672841	0.00559194
chr1-87176324-87176824	Prss56	0.00901879	0.00403994
chr1-87186449-87186949	Prss56	0.00666397	0.00837795
chr1-87201389-87201889	Prss56	0.00900212	0.00985209
chr1-87254517-87255017	Eif4e2	0.00897563	0.0257651
chr1-87239042-87239542	Efhd1	0.00545097	0.0408724
chr1-87252636-87253136	Efhd1	0.00585222	0.0493877
chr1-87272514-87273014	Efhd1	0.0113139	0.00407007
chr1-87280242-87280742	Efhd1	0.0142084	1.85609e-06
chr1-87287053-87287553	Efhd1	0.0119229	0.000795486
chr1-87550971-87551471	Neu2	0.0084221	0.0123079
chr1-87621368-87621868	Inpp5d	0.041918	3.77617e-10
chr1-87625147-87625647	Inpp5d	0.0720804	0.0137069
chr1-87626337-87626837	Inpp5d	0.12913	8.89224e-10
chr1-87637367-87637867	Inpp5d	0.0243547	0.00202187
chr1-87640236-87640736	Inpp5d	0.0831432	1.65929e-06
chr1-87650432-87650932	Inpp5d	0.0684687	0.00980747
chr1-87657917-87658417	Inpp5d	0.121818	0.00172058
chr1-87773332-87773832	Atg16l1	0.0140053	0.0289452
chr1-87772658-87773158	Sag	0.0156754	0.000585843
chr1-87796488-87796988	Sag	0.0117864	0.000206795
chr1-87825948-87826448	Sag	0.00777705	0.0327099
chr1-87847147-87847647	Sag	0.0167456	0.00679011
chr1-87858472-87858972	Dgkd	0.0291962	0.00320088
chr1-87887133-87887633	Dgkd	0.0230788	0.000179205
chr1-87891577-87892077	Dgkd	0.0281079	0.00192556
chr1-87892441-87892941	Dgkd	0.0304299	0.000733796
chr1-88094127-88094627	Ugt1a9	0.0194402	0.00135291
chr1-88103644-88104144	Ugt1a9	0.0198619	0.016147
chr1-88069553-88070053	Ugt1a7c	0.00322023	0.0495917
chr1-88087126-88087626	Ugt1a7c	0.00648945	0.0165006
chr1-88094829-88095329	Ugt1a7c	0.0183546	7.03479e-08
chr1-88095773-88096273	Ugt1a7c	0.0101016	0.000600861
chr1-88097609-88098109	Ugt1a7c	0.0174445	2.16749e-10
chr1-88098500-88099000	Ugt1a7c	0.0128624	0.000411518
chr1-88104997-88105497	Ugt1a7c	0.0103131	0.000567578
chr1-88129048-88129548	Ugt1a7c	0.0155479	9.89407e-07
chr1-88130105-88130605	Ugt1a7c	0.0252249	8.21343e-13
chr1-88133886-88134386	Ugt1a7c	0.0100661	0.000389529
chr1-88136539-88137039	Ugt1a7c	0.012903	0.000122404
chr1-88061064-88061564	Ugt1a6b	0.0044733	0.025757
chr1-88108901-88109401	Ugt1a6b	0.00443741	0.0329253
chr1-88121472-88121972	Ugt1a6b	0.00868682	0.000371135
chr1-88135168-88135668	Ugt1a6b	0.00552952	0.0197089
chr1-88096586-88097086	Ugt1a6a	0.0113208	0.000323848
chr1-88099681-88100181	Ugt1a6a	0.00459899	0.0287082
chr1-88102924-88103424	Ugt1a6a	0.0162196	6.5439e-08
chr1-88134474-88134974	Ugt1a6a	0.010902	3.17593e-05
chr1-88141042-88141542	Ugt1a6a	0.00644923	0.00772542
chr1-88158362-88158862	Ugt1a6a	0.00355059	0.0242154
chr1-88131261-88131761	Ugt1a5	0.00685219	0.0328092
chr1-88140506-88141006	Ugt1a5	0.00678446	0.00119417
chr1-88317260-88317760	Trpm8	0.008662	0.00578352
chr1-88318481-88318981	Trpm8	0.00970111	0.00135706
chr1-88345536-88346036	Trpm8	0.00685662	0.045396
chr1-88405056-88405556	Spp2	0.0328754	0.0352424
chr1-88406685-88407185	Spp2	0.119969	0.000152014
chr1-88410396-88410896	Spp2	0.0782152	0.000784285
chr1-88428304-88428804	Spp2	0.126095	0.0031088
chr1-88430506-88431006	Spp2	0.025678	0.0228401
chr1-88431631-88432131	Spp2	0.0800244	0.0247129
chr1-88437029-88437529	Spp2	0.116684	1.0833e-07
chr1-88437709-88438209	Spp2	0.119079	0.0174865
chr1-88462413-88462913	Gm28888	0.0136628	0.0122497
chr1-88463560-88464060	Gm28888	0.0147762	5.95964e-05
chr1-88465656-88466156	Gm28888	0.00967827	0.00678066
chr1-88507845-88508345	Gm28888	0.0115437	0.0079824
chr1-88559561-88560061	Gm19589	0.0205414	0.00203831
chr1-88560100-88560600	Gm19589	0.0131133	0.0104812
chr1-88564786-88565286	Gm19589	0.0134989	0.0160857
chr1-89053831-89054331	Sh3bp4	0.0177121	0.0365098
chr1-89090700-89091200	Sh3bp4	0.0117006	0.0150497
chr1-89103976-89104476	Sh3bp4	0.0173471	0.0368789
chr1-89108512-89109012	Sh3bp4	0.0207744	0.0273645
chr1-89109295-89109795	Sh3bp4	0.0131858	0.0431441
chr1-89111070-89111570	Sh3bp4	0.0160504	0.00460631
chr1-89116217-89116717	Sh3bp4	0.0121182	0.0251004
chr1-89467098-89467598	Agap1	0.0397686	0.00527104
chr1-89467604-89468104	Agap1	0.0620778	0.0014369
chr1-89474698-89475198	Agap1	0.0248878	0.0327946
chr1-89476604-89477104	Agap1	0.0185724	0.0474701
chr1-89481047-89481547	Agap1	0.0103969	0.0249072
chr1-89489545-89490045	Agap1	0.0190053	0.0290847
chr1-89499857-89500357	Agap1	0.0112358	0.0428626
chr1-90141510-90142010	4930434B07Rik	0.0125158	8.82286e-10
chr1-90594609-90595109	Cops8	0.0194883	0.0301415
chr1-90634272-90634772	Cops8	0.0404651	0.00200507
chr1-90669208-90669708	Gm9991	0.0108699	0.00703753
chr1-90695264-90695764	Gm9991	0.0063386	0.0368989
chr1-90710555-90711055	Gm9991	0.00868796	0.0346414
chr1-90716261-90716761	Gm9991	0.0072172	0.0429461
chr1-90901058-90901558	Mlph	0.0328577	0.036584
chr1-90908730-90909230	Mlph	0.0249813	0.0482153
chr1-90909498-90909998	Mlph	0.0588467	0.0190673
chr1-90914817-90915317	Mlph	0.0373055	0.00808894
chr1-90915824-90916324	Mlph	0.0192885	0.0265888
chr1-90916981-90917481	Mlph	0.0380427	0.0132088
chr1-90917497-90917997	Mlph	0.0188546	0.0148897
chr1-90920015-90920515	Mlph	0.0119247	0.000430641
chr1-90921598-90922098	Mlph	0.0914719	0.000420754
chr1-90922949-90923449	Mlph	0.0825102	0.0322406
chr1-90923463-90923963	Mlph	0.127103	0.00996933
chr1-90925870-90926370	Mlph	0.0294141	0.0342835
chr1-90945140-90945640	Mlph	0.0299708	0.0056981
chr1-90951103-90951603	Mlph	0.0279697	0.018753
chr1-90951619-90952119	Mlph	0.0435968	3.03716e-05
chr1-90952585-90953085	Mlph	0.0202221	0.00405221
chr1-90962927-90963427	Mlph	0.0792654	0.00143929
chr1-90967013-90967513	Prlh	0.0122924	0.000526033
chr1-90974433-90974933	Prlh	0.00813454	0.0135893
chr1-90974963-90975463	Lrrfip1	0.00567747	0.00136775
chr1-90980520-90981020	Lrrfip1	0.0160846	0.0257202
chr1-91035252-91035752	Lrrfip1	0.00766324	0.0244553
chr1-91109767-91110267	Rbm44	0.00887613	0.0058489
chr1-91179763-91180263	Ramp1	0.0753182	0.00736392
chr1-91180643-91181143	Ramp1	0.0894247	0.0337529
chr1-91181207-91181707	Ramp1	0.193468	0.0011035
chr1-91182031-91182531	Ramp1	0.100806	0.0345001
chr1-91202188-91202688	Ramp1	0.0728315	0.0014679
chr1-91202740-91203240	Ramp1	0.172683	6.03204e-05
chr1-91253197-91253697	Ube2f	0.0363425	0.0180468
chr1-91257346-91257846	Ube2f	0.0579264	0.00450624
chr1-91260601-91261101	Scly	0.0116867	0.022752
chr1-91301618-91302118	Scly	0.0340584	0.00290798
chr1-91352688-91353188	Espnl	0.00849105	0.000651354
chr1-91303015-91303515	Klhl30	0.0237475	0.0119557
chr1-91313233-91313733	Klhl30	0.0298128	2.37482e-07
chr1-91350724-91351224	Klhl30	0.0231835	2.69767e-05
chr1-91490239-91490739	Traf3ip1	0.027885	0.0213146
chr1-91498549-91499049	Traf3ip1	0.00490134	0.0268712
chr1-91537311-91537811	Traf3ip1	0.0143418	0.0147539
chr1-91527794-91528294	Asb1	0.0248273	0.000666656
chr1-91539709-91540209	Asb1	0.0170664	0.0190622
chr1-91760122-91760622	Twist2	0.0170565	0.00216049
chr1-91778348-91778848	Twist2	0.0137579	0.0129642
chr1-91781183-91781683	Twist2	0.010738	0.0242868
chr1-91801133-91801633	Twist2	0.030347	0.000218204
chr1-91807761-91808261	Twist2	0.0166443	0.00970927
chr1-91826161-91826661	Twist2	0.0174989	0.0166403
chr1-91838050-91838550	Twist2	0.012816	0.0396686
chr1-91844384-91844884	Twist2	0.0209071	0.0024317
chr1-91845314-91845814	Twist2	0.0151548	0.0169514
chr1-92787092-92787592	Gpc1	0.0201986	0.0144675
chr1-92894384-92894884	Dusp28	0.0233151	0.000319196
chr1-92934434-92934934	Dusp28	0.0173406	0.00179736
chr1-92907209-92907709	Rnpepl1	0.0215975	0.0442969
chr1-92950579-92951079	Capn10	0.0225967	4.46558e-06
chr1-92902695-92903195	Gpr35	0.0109467	0.0264153
chr1-92974752-92975252	Gpr35	0.015991	0.0299692
chr1-93125257-93125757	Agxt	0.0200899	5.61494e-07
chr1-93163871-93164371	Agxt	0.011472	9.58063e-05
chr1-93176520-93177020	Agxt	0.00420839	0.0437047
chr1-93180172-93180672	Agxt	0.00584156	0.00981084
chr1-93123963-93124463	Crocc2	0.0119144	2.97948e-05
chr1-93139558-93140058	Crocc2	0.00952886	0.0033869
chr1-93165622-93166122	Crocc2	0.00510003	0.0443566
chr1-93170693-93171193	Crocc2	0.00464655	0.0427374
chr1-93177137-93177637	Crocc2	0.0077922	0.00460231
chr1-93184092-93184592	Crocc2	0.00606555	0.0173042
chr1-93207464-93207964	Sned1	0.0208071	2.89351e-06
chr1-93209722-93210222	Sned1	0.0191332	0.000702378
chr1-93210278-93210778	Sned1	0.050006	5.84258e-10
chr1-93210883-93211383	Sned1	0.0246899	9.90639e-05
chr1-93211389-93211889	Sned1	0.0568204	4.00017e-06
chr1-93212389-93212889	Sned1	0.0341949	9.9115e-05
chr1-93217141-93217641	Sned1	0.0208421	6.33531e-06
chr1-93220817-93221317	Sned1	0.00171655	0.045667
chr1-93225242-93225742	Sned1	0.0100409	0.0124484
chr1-93226075-93226575	Sned1	0.017334	0.00319957
chr1-93227366-93227866	Sned1	0.00430513	0.0268836
chr1-93229159-93229659	Sned1	0.00519172	0.0436571
chr1-93234956-93235456	Sned1	0.0191442	0.00205189
chr1-93235510-93236010	Sned1	0.0235059	1.60982e-14
chr1-93237326-93237826	Sned1	0.00951184	0.0154411
chr1-93237930-93238430	Sned1	0.0109675	0.0160964
chr1-93245248-93245748	Sned1	0.0120889	0.00442432
chr1-93245882-93246382	Sned1	0.0348376	1.11628e-05
chr1-93246460-93246960	Sned1	0.0251104	7.60639e-06
chr1-93247015-93247515	Sned1	0.0172726	0.000566941
chr1-93251299-93251799	Sned1	0.0276681	4.67792e-05
chr1-93252542-93253042	Sned1	0.053987	7.07634e-10
chr1-93253606-93254106	Sned1	0.0102574	0.00752404
chr1-93254414-93254914	Sned1	0.0192743	0.000200941
chr1-93255129-93255629	Sned1	0.0226085	0.000217142
chr1-93256794-93257294	Sned1	0.02533	7.93238e-05
chr1-93257304-93257804	Sned1	0.0260559	3.53343e-08
chr1-93258991-93259491	Sned1	0.0170674	0.000231233
chr1-93259996-93260496	Sned1	0.0123248	0.000495035
chr1-93260668-93261168	Sned1	0.0158928	5.44097e-05
chr1-93267153-93267653	Sned1	0.0181805	0.00128388
chr1-93268184-93268684	Sned1	0.00828239	0.0326441
chr1-93271909-93272409	Sned1	0.0187943	0.00358266
chr1-93273130-93273630	Sned1	0.0152006	0.00129532
chr1-93274305-93274805	Sned1	0.00925301	0.00039028
chr1-93274895-93275395	Sned1	0.020149	0.000155708
chr1-93276543-93277043	Sned1	0.0130031	0.0111145
chr1-93277599-93278099	Sned1	0.0206312	0.00380162
chr1-93278818-93279318	Sned1	0.0174055	0.00185486
chr1-93279794-93280294	Sned1	0.0267877	0.000305184
chr1-93280683-93281183	Sned1	0.0337619	3.38147e-09
chr1-93281418-93281918	Sned1	0.0227813	3.88487e-07
chr1-93282398-93282898	Sned1	0.0116435	0.00140896
chr1-93283008-93283508	Sned1	0.00640296	0.0408039
chr1-93283834-93284334	Sned1	0.00830324	0.0343598
chr1-93284438-93284938	Sned1	0.00949083	0.0314821
chr1-93296849-93297349	Gm28535	0.00870622	0.0339085
chr1-93478142-93478642	2022-09-02	0.00317582	0.00183266
chr1-93511734-93512234	2022-09-02	0.00458416	0.00456794
chr1-93512260-93512760	2022-09-02	0.0112674	0.0206904
chr1-93522067-93522567	Farp2	0.00767013	0.00707123
chr1-93537475-93537975	Farp2	0.0100312	0.00602734
chr1-93537984-93538484	Farp2	0.00780491	0.00880776
chr1-93685818-93686318	Bok	0.0105916	0.0328107
chr1-93686353-93686853	Bok	0.0109578	0.0309535
chr1-93746200-93746700	Atg4b	0.0245377	0.0123952
chr1-93773608-93774108	Atg4b	0.0256656	0.0339134
chr1-93803641-93804141	Atg4b	0.0108204	0.0430153
chr1-93857239-93857739	Gal3st2	0.0198397	1.04769e-05
chr1-104768742-104769242	Cdh20	0.0193709	0.00838523
chr1-104769243-104769743	Cdh20	0.0141319	0.00794212
chr1-105682770-105683270	2310035C23Rik	0.0070552	0.0469781
chr1-105747161-105747661	Tnfrsf11a	0.0173505	0.000955553
chr1-105786912-105787412	Tnfrsf11a	0.0203763	0.000439449
chr1-105793726-105794226	Tnfrsf11a	0.0155002	0.0286731
chr1-105980499-105980999	Zcchc2	0.00711326	0.0258588
chr1-106031342-106031842	Zcchc2	0.0197193	0.00226586
chr1-106032224-106032724	Zcchc2	0.0138401	0.00295806
chr1-106035112-106035612	Zcchc2	0.0122076	0.0117415
chr1-106155151-106155651	Phlpp1	0.0175487	0.00248283
chr1-106168768-106169268	Phlpp1	0.0242916	0.000681601
chr1-107346007-107346507	Serpinb11	0.0551935	1.30426e-06
chr1-107350600-107351100	Serpinb11	0.113005	0.00179491
chr1-107351608-107352108	Serpinb11	0.102235	0.00271999
chr1-107352472-107352972	Serpinb11	0.0602223	0.00195563
chr1-107352990-107353490	Serpinb11	0.0592233	0.0289992
chr1-107356676-107357176	Serpinb11	0.0767537	0.0050717
chr1-107357434-107357934	Serpinb11	0.1598	0.00308892
chr1-107360360-107360860	Serpinb11	0.097107	0.00293222
chr1-107362497-107362997	Serpinb11	0.125126	0.000374594
chr1-107363967-107364467	Serpinb11	0.069934	0.00738464
chr1-107364883-107365383	Serpinb11	0.0700732	0.00564041
chr1-107365414-107365914	Serpinb11	0.232383	1.57084e-05
chr1-107365925-107366425	Serpinb11	0.0862813	0.0242996
chr1-107377422-107377922	Serpinb11	0.0654865	0.0140035
chr1-107384498-107384998	Serpinb11	0.06138	4.48008e-06
chr1-107386835-107387335	Serpinb11	0.149919	0.000789707
chr1-107389690-107390190	Serpinb11	0.0155384	0.0106596
chr1-107399209-107399709	Serpinb7	0.0123251	0.0446267
chr1-107413932-107414432	Serpinb7	0.0509315	0.0104532
chr1-107414528-107415028	Serpinb7	0.0822864	0.00370337
chr1-107415635-107416135	Serpinb7	0.0310914	0.0224625
chr1-107498996-107499496	Serpinb2	0.00848869	0.0171344
chr1-107525572-107526072	Serpinb2	0.00994672	1.82255e-05
chr1-107527941-107528441	Serpinb2	0.0146848	7.78943e-08
chr1-107537015-107537515	Serpinb2	0.00783898	0.00767312
chr1-107591021-107591521	Serpinb8	0.0420194	0.00322504
chr1-107714099-107714599	Gm15389	0.00960985	0.0477493
chr1-107714882-107715382	Gm15389	0.0200187	0
chr1-107880072-107880572	D830032E09Rik	0.0140074	2.21913e-06
chr1-115671040-115671540	Cntnap5a	0.00976233	0.020203
chr1-118322651-118323151	Gm28867	0.0156604	0.000209103
chr1-118389048-118389548	Gm28867	0.00619239	0.0486942
chr1-118389947-118390447	Gm28867	0.00877073	0.0238386
chr1-118402946-118403446	Clasp1	0.017572	0.00793488
chr1-118589742-118590242	Tfcp2l1	0.024156	1.14375e-07
chr1-118595345-118595845	Tfcp2l1	0.0251521	1.85315e-06
chr1-118598230-118598730	Tfcp2l1	0.0116777	0.00845328
chr1-118661009-118661509	Tfcp2l1	0.0142517	0.00186637
chr1-118676587-118677087	Tfcp2l1	0.0092833	0.0244027
chr1-119519309-119519809	Tmem185b	0.0205746	0.00462842
chr1-119540717-119541217	Tmem185b	0.0191327	0.0205552
chr1-119996990-119997490	Sctr	0.00892363	0.0227544
chr1-120007298-120007798	Sctr	0.0139856	0.0118543
chr1-120007845-120008345	Sctr	0.00760277	0.0456065
chr1-120035455-120035955	Sctr	0.0137182	0.00137008
chr1-120357269-120357769	C1ql2	0.016464	4.78689e-05
chr1-120390288-120390788	C1ql2	0.0231302	1.16395e-06
chr1-120595212-120595712	En1	0.0117842	0.00489656
chr1-120596311-120596811	En1	0.0214739	0.00178371
chr1-120597202-120597702	En1	0.0225379	0.00178775
chr1-120601379-120601879	En1	0.0151838	0.00766811
chr1-120602005-120602505	En1	0.0395213	2.10116e-06
chr1-120602973-120603473	En1	0.010961	0.00318079
chr1-120604286-120604786	En1	0.017421	0.00227261
chr1-120605015-120605515	En1	0.0351362	6.46074e-06
chr1-120605548-120606048	En1	0.0202736	0.00226437
chr1-120606374-120606874	En1	0.0113495	0.0410986
chr1-120655070-120655570	2610027F03Rik	0.00957209	0.0103069
chr1-121466675-121467175	Ccdc93	0.0066292	0.0319139
chr1-125516837-125517337	Slc35f5	0.0503824	0.0379982
chr1-125518957-125519457	Slc35f5	0.0541212	0.0140014
chr1-125550461-125550961	Slc35f5	0.0624041	0.00311511
chr1-125551514-125552014	Slc35f5	0.0513753	0.0274748
chr1-125552111-125552611	Slc35f5	0.0342261	0.00700206
chr1-125565213-125565713	Slc35f5	0.0658113	0.00449593
chr1-125568318-125568818	Slc35f5	0.0570928	0.0288273
chr1-125569426-125569926	Slc35f5	0.0435299	0.00224633
chr1-125570019-125570519	Slc35f5	0.0626561	0.000561138
chr1-125573010-125573510	Slc35f5	0.051183	0.00777079
chr1-125578058-125578558	Slc35f5	0.0994327	0.0073413
chr1-125585294-125585794	Slc35f5	0.0859375	0.00133397
chr1-125586078-125586578	Slc35f5	0.0394216	0.00377271
chr1-125592918-125593418	Slc35f5	0.0210659	0.0211444
chr1-125596819-125597319	Slc35f5	0.0944906	0.00165492
chr1-125653919-125654419	Gpr39	0.0147051	0.00222405
chr1-125663022-125663522	Gpr39	0.0204522	1.28408e-06
chr1-125664515-125665015	Gpr39	0.010146	0.0228114
chr1-125676653-125677153	Gpr39	0.0197185	0.000173974
chr1-125679412-125679912	Gpr39	0.0245619	1.41805e-07
chr1-127214906-127215406	Mgat5	0.052901	0.0014742
chr1-127233047-127233547	Mgat5	0.0318184	0.0353041
chr1-127245958-127246458	Mgat5	0.00774714	0.0216936
chr1-127760914-127761414	Acmsd	0.0146299	0.000503059
chr1-127728898-127729398	Ccnt2	0.0173562	0.023639
chr1-127802817-127803317	Ccnt2	0.0129309	0.0037697
chr1-127959283-127959783	Gm28800	0.00724209	0.0245764
chr1-127976450-127976950	Gm28800	0.00732768	0.0110306
chr1-128058580-128059080	R3hdm1	0.0182119	0.047502
chr1-128103467-128103967	R3hdm1	0.0108331	0.0232175
chr1-128150133-128150633	R3hdm1	0.0200193	0.0463046
chr1-128278760-128279260	Ubxn4	0.0109894	0.0424667
chr1-129253313-129253813	Thsd7b	0.0193013	0.0413472
chr1-129257999-129258499	Thsd7b	0.0178701	0.0245512
chr1-129269436-129269936	Thsd7b	0.0236	0.00887386
chr1-129273511-129274011	Thsd7b	0.00857603	0.0250648
chr1-130715666-130716166	AA986860	0.0280333	0.000655666
chr1-130726731-130727231	AA986860	0.049222	0.0280192
chr1-130731651-130732151	AA986860	0.0397143	1.50215e-05
chr1-130732966-130733466	AA986860	0.016636	0.019663
chr1-130737515-130738015	AA986860	0.0462746	3.32097e-05
chr1-130738105-130738605	AA986860	0.0255049	0.0066668
chr1-130738901-130739401	AA986860	0.0567055	0.000127487
chr1-130741187-130741687	AA986860	0.0196578	0.0253504
chr1-130745450-130745950	AA986860	0.0206562	0.00123004
chr1-130749336-130749836	AA986860	0.015022	0.0242578
chr1-130761528-130762028	AA986860	0.0373859	0.0160855
chr1-130764022-130764522	AA986860	0.0837205	1.39132e-08
chr1-130771483-130771983	AA986860	0.0318591	0.00313826
chr1-130779997-130780497	AA986860	0.0280063	0.0129075
chr1-130728083-130728583	Gm28856	0.0138507	0.00573225
chr1-130770914-130771414	Gm28856	0.0105181	0.00224876
chr1-130822156-130822656	Pigr	0.0233658	4.28812e-05
chr1-130875060-130875560	Pigr	0.00663999	0.0142165
chr1-131053149-131053649	Il10	0.00728732	0.00699852
chr1-131177976-131178476	Eif2d	0.00679545	0.0450483
chr1-131199168-131199668	Eif2d	0.00684175	0.0423103
chr1-131509581-131510081	Fam72a	0.0073564	0.0253931
chr1-131528051-131528551	Fam72a	0.013824	0.0203877
chr1-131661153-131661653	Ctse	0.00657544	0.0254043
chr1-131679645-131680145	Rab7b	0.0333273	4.86779e-07
chr1-131689192-131689692	Rab7b	0.0146887	0.000102958
chr1-131690376-131690876	Rab7b	0.00228825	0.0395751
chr1-131691390-131691890	Rab7b	0.0052848	0.028525
chr1-131702385-131702885	Rab7b	0.0143157	0.0167178
chr1-131703406-131703906	Rab7b	0.0113335	0.002555
chr1-131737225-131737725	Rab7b	0.0109735	0.00400935
chr1-131822750-131823250	Rab29	0.00677971	0.0418072
chr1-131917013-131917513	Slc45a3	0.00580023	0.0212906
chr1-131992705-131993205	Elk4	0.0242653	0.0236207
chr1-132007816-132008316	Elk4	0.014015	0.0231734
chr1-132182607-132183107	Lemd1	0.00630088	0.0138001
chr1-132190442-132190942	Lemd1	0.00866572	0.00609524
chr1-132249472-132249972	Klhdc8a	0.010138	3.32637e-05
chr1-132287393-132287893	Klhdc8a	0.0153795	0.0100089
chr1-132288000-132288500	Klhdc8a	0.025881	0.0102587
chr1-132291656-132292156	Klhdc8a	0.0200856	0.0437069
chr1-132292473-132292973	Klhdc8a	0.021062	0.0184289
chr1-132293077-132293577	Klhdc8a	0.0105426	0.04033
chr1-132296007-132296507	Klhdc8a	0.022102	0.000544792
chr1-132300510-132301010	Klhdc8a	0.0166117	0.000696573
chr1-132335270-132335770	Klhdc8a	0.0164337	0.0469643
chr1-132345497-132345997	Klhdc8a	0.0122536	0.00337987
chr1-132346071-132346571	Klhdc8a	0.0162719	0.00858019
chr1-132299620-132300120	F730311O21Rik	0.00775398	0.0004975
chr1-132308812-132309312	F730311O21Rik	0.012619	6.85687e-06
chr1-132315790-132316290	F730311O21Rik	0.00709851	0.00993163
chr1-132355014-132355514	F730311O21Rik	0.00433273	0.0415184
chr1-132388789-132389289	F730311O21Rik	0.00449114	0.00520944
chr1-132480102-132480602	Rbbp5	0.0216528	0.000249408
chr1-132483200-132483700	Rbbp5	0.0195041	0.00154417
chr1-132490241-132490741	Rbbp5	0.0250745	0.00261959
chr1-132490933-132491433	Rbbp5	0.00879287	0.00342783
chr1-132469473-132469973	Tmem81	0.0122724	0.000179522
chr1-132840644-132841144	Lrrn2	0.0140529	0.00495284
chr1-132841452-132841952	Lrrn2	0.0145404	0.00485273
chr1-132893497-132893997	Lrrn2	0.0134621	0.00221361
chr1-133046584-133047084	Pik3c2b	0.0173038	0.00944055
chr1-133076406-133076906	Pik3c2b	0.0109882	0.0164155
chr1-133092966-133093466	Pik3c2b	0.0110708	0.0331068
chr1-133093690-133094190	Pik3c2b	0.0155633	0.020916
chr1-133152046-133152546	Ppp1r15b	0.00996369	0.0411981
chr1-133131492-133131992	Plekha6	0.0156072	0.0351717
chr1-133154319-133154819	Plekha6	0.0123485	0.0465083
chr1-133163747-133164247	Plekha6	0.0167358	0.0174078
chr1-133185176-133185676	Plekha6	0.0115038	0.00392859
chr1-133190461-133190961	Plekha6	0.0162794	0.00158114
chr1-133296370-133296870	Golt1a	0.0120216	0.00311976
chr1-133317090-133317590	Etnk2	0.0114621	0.00181414
chr1-134037142-134037642	Fmod	0.00895622	0.0320321
chr1-134041872-134042372	Fmod	0.0137998	0.000356886
chr1-134093788-134094288	Chit1	0.0105396	0.00661751
chr1-134103076-134103576	Chit1	0.0108291	0.00259038
chr1-134110373-134110873	Chit1	0.012152	0.000213173
chr1-134192073-134192573	Chil1	0.00607077	0.0336677
chr1-134232548-134233048	Mybph	0.0101261	0.00895946
chr1-134310273-134310773	Myog	0.0117716	0.00777033
chr1-134406389-134406889	Cyb5r1	0.0136919	0.0469449
chr1-134374254-134374754	Adipor1	0.023168	0.00146831
chr1-134440275-134440775	Adipor1	0.0326704	0.0195339
chr1-134440833-134441333	Adipor1	0.0211716	0.0100385
chr1-134458093-134458593	Adipor1	0.00950752	0.00592495
chr1-134473113-134473613	Klhl12	0.0125492	0.0197356
chr1-134494925-134495425	Rabif	0.0181456	0.0169654
chr1-134575861-134576361	Kdm5b	0.00867137	0.0134723
chr1-135112631-135113131	Ptpn7	0.00599241	0.0492414
chr1-135130956-135131456	Ptpn7	0.0149668	0.00154197
chr1-135147313-135147813	Ptpn7	0.00898476	0.0101513
chr1-135125962-135126462	Arl8a	0.0078846	0.0295615
chr1-135134281-135134781	Arl8a	0.0102679	0.000232521
chr1-135148147-135148647	Arl8a	0.0115136	0.00998405
chr1-135324455-135324955	Lmod1	0.0552556	0.0148385
chr1-135325907-135326407	Lmod1	0.0233108	0.00663759
chr1-135326529-135327029	Lmod1	0.0232847	0.00114293
chr1-135328458-135328958	Lmod1	0.00758687	0.0415249
chr1-135333747-135334247	Lmod1	0.00994876	0.0168238
chr1-135341625-135342125	Lmod1	0.0573985	0.00295071
chr1-135344032-135344532	Lmod1	0.0187874	0.00127454
chr1-135347733-135348233	Lmod1	0.0322686	0.0187367
chr1-135351938-135352438	Lmod1	0.0492799	0.00799146
chr1-135356878-135357378	Lmod1	0.0192388	0.00665595
chr1-135357620-135358120	Lmod1	0.0157691	0.00305247
chr1-135358266-135358766	Lmod1	0.0138143	0.0343201
chr1-135359889-135360389	Lmod1	0.0173687	0.00384073
chr1-135361483-135361983	Lmod1	0.0304522	0.0100199
chr1-135364855-135365355	Lmod1	0.0104652	0.0262765
chr1-135367533-135368033	Lmod1	0.0151505	0.0443818
chr1-135370310-135370810	Lmod1	0.030632	0.000507427
chr1-135371430-135371930	Lmod1	0.0390027	2.50656e-07
chr1-135372701-135373201	Lmod1	0.0430469	0.000247588
chr1-135373220-135373720	Lmod1	0.0299947	0.00592554
chr1-135561258-135561758	Gm4793	0.0250803	5.93448e-11
chr1-135563257-135563757	Gm4793	0.00719489	0.00925678
chr1-135578459-135578959	Gm4793	0.0084907	0.0116457
chr1-135584695-135585195	Gm4793	0.00584889	0.0341504
chr1-135590710-135591210	Gm4793	0.0104151	0.00084569
chr1-135600223-135600723	Gm4793	0.00637164	0.0241493
chr1-135631409-135631909	Gm4793	0.0107774	0.000907555
chr1-135685360-135685860	Csrp1	0.0158873	0.0363505
chr1-135691509-135692009	Csrp1	0.0217528	0.0464233
chr1-135743806-135744306	Csrp1	0.0230342	0.0370792
chr1-135752377-135752877	Csrp1	0.0267303	0.0353455
chr1-135754225-135754725	Csrp1	0.0233827	0.00863491
chr1-135743061-135743561	Phlda3	0.00476982	0.00666805
chr1-135759638-135760138	Phlda3	0.00463651	0.0130566
chr1-135773510-135774010	Phlda3	0.00735632	0.0209435
chr1-135780345-135780845	Phlda3	0.00299265	0.027537
chr1-135782697-135783197	Tnni1	0.00796986	0.0173209
chr1-135788650-135789150	Tnni1	0.0118439	0.00687899
chr1-135793647-135794147	Tnni1	0.0118571	0.00190885
chr1-135812973-135813473	Tnni1	0.00977038	0.0165846
chr1-135811212-135811712	Lad1	0.0107457	0.00255968
chr1-135818583-135819083	Lad1	0.00701952	0.00716081
chr1-135800302-135800802	Tnnt2	0.00656332	0.0153106
chr1-135833693-135834193	Tnnt2	0.00593413	0.0414942
chr1-135834439-135834939	Tnnt2	0.0166597	2.09718e-06
chr1-135836084-135836584	Tnnt2	0.0102569	0.0022539
chr1-135844410-135844910	Tnnt2	0.00732205	0.015558
chr1-135845104-135845604	Tnnt2	0.00641784	0.030429
chr1-136011391-136011891	Tmem9	0.061252	0.00512508
chr1-136012055-136012555	Tmem9	0.0578382	0.00779315
chr1-136013457-136013957	Tmem9	0.0640289	0.00992537
chr1-136014055-136014555	Tmem9	0.022912	0.0141
chr1-136015730-136016230	Tmem9	0.0461689	0.00256118
chr1-136128304-136128804	Kif21b	0.017393	0.0141156
chr1-136131048-136131548	Kif21b	0.014537	0.0138688
chr1-136141490-136141990	Kif21b	0.0166064	0.000509503
chr1-136167619-136168119	Kif21b	0.0117808	0.0280274
chr1-136414999-136415499	Ddx59	0.00712777	0.0322292
chr1-136602234-136602734	Zfp281	0.00165287	0.0435581
chr1-136616841-136617341	Zfp281	0.00693515	0.00190872
chr1-136642717-136643217	Gm19705	0.0149563	0.0358748
chr1-136665141-136665641	Gm19705	0.0682584	0.0321176
chr1-136665914-136666414	Gm19705	0.0299338	0.027013
chr1-136672057-136672557	Gm19705	0.0321058	0.0252144
chr1-136694662-136695162	Gm19705	0.0713558	0.00146829
chr1-136695925-136696425	Gm19705	0.0573993	0.0362536
chr1-136700705-136701205	Gm19705	0.0632074	0.000488733
chr1-136699906-136700406	Platr22	0.00933121	0.0128961
chr1-138258710-138259210	Atp6v1g3	0.0220921	0
chr1-138265909-138266409	Atp6v1g3	0.0139976	0
chr1-138974800-138975300	Dennd1b	0.0334492	0.020615
chr1-139002717-139003217	Dennd1b	0.0279259	0.0188924
chr1-139378759-139379259	Zbtb41	0.00404146	0.0496839
chr1-139453797-139454297	Aspm	0.0207474	7.02815e-05
chr1-139454449-139454949	Aspm	0.039817	0.00310644
chr1-139455109-139455609	Aspm	0.0262521	0.00418072
chr1-139455855-139456355	Aspm	0.0106691	0.0234315
chr1-143666805-143667305	B3galt2	0.0110788	0.000345534
chr1-143779600-143780100	Glrx2	0.0217899	0.00154151
chr1-143770454-143770954	Uchl5	0.0115511	0.0147784
chr1-143771800-143772300	Uchl5	0.0162699	0.00379939
chr1-143776852-143777352	Uchl5	0.0156006	0.0364049
chr1-143811574-143812074	Uchl5	0.0151036	0.0176823
chr1-150089019-150089519	Ptgs2	0.0226493	0.0391445
chr1-150099661-150100161	Ptgs2	0.0237002	0.00900082
chr1-150100827-150101327	Ptgs2	0.0163439	0.0102188
chr1-150108575-150109075	Ptgs2	0.0238782	0.0222645
chr1-150109104-150109604	Ptgs2	0.0144583	0.0177271
chr1-150112409-150112909	Ptgs2	0.0232317	0.0220627
chr1-150130014-150130514	Ptgs2	0.0175685	0.0454564
chr1-150147215-150147715	Ptgs2	0.0151659	0.0393229
chr1-150320681-150321181	Pdc	0.0094119	0.0254143
chr1-150400452-150400952	Tpr	0.00982856	0.01047
chr1-151348804-151349304	Ivns1abp	0.0124504	0.00758434
chr1-151352849-151353349	Ivns1abp	0.0100718	0.0484444
chr1-151571209-151571709	Fam129a	0.0506104	0.0225401
chr1-151584101-151584601	Fam129a	0.0549249	0.0234642
chr1-151584755-151585255	Fam129a	0.0242754	0.030657
chr1-151595851-151596351	Fam129a	0.0615035	0.016227
chr1-151604277-151604777	Fam129a	0.0719593	0.00632388
chr1-151619163-151619663	Fam129a	0.0675188	0.0269298
chr1-151720594-151721094	Edem3	0.0159493	0.0384767
chr1-151721243-151721743	Edem3	0.0320032	0.0315504
chr1-151764991-151765491	Edem3	0.0207477	0.0491666
chr1-152429764-152430264	Colgalt2	0.00935894	0.0075625
chr1-152747762-152748262	Apobec4	0.0212729	0
chr1-152752951-152753451	Arpc5	0.0263313	0.000843958
chr1-152753750-152754250	Arpc5	0.0236048	0.00171017
chr1-152760768-152761268	Arpc5	0.0142376	0.0498874
chr1-152792704-152793204	Arpc5	0.0122299	0.0239998
chr1-152774577-152775077	Ncf2	0.0616514	0.0190327
chr1-152796740-152797240	Ncf2	0.0583044	0.00294814
chr1-152798085-152798585	Ncf2	0.155307	2.70844e-07
chr1-152799862-152800362	Ncf2	0.0107995	0.0323567
chr1-152807544-152808044	Ncf2	0.0422749	1.23227e-05
chr1-152832276-152832776	Ncf2	0.0438863	0.0143066
chr1-152955491-152955991	Nmnat2	0.00795576	0.000137986
chr1-152975596-152976096	Nmnat2	0.0107853	0.00089248
chr1-153617506-153618006	Rgs8	0.0101835	0.016177
chr1-153697819-153698319	Rgs8	0.00967873	0.0025192
chr1-153696462-153696962	Rgs16	0.0173828	0.02608
chr1-153698447-153698947	Rgs16	0.0181496	0.0402901
chr1-153721917-153722417	Rgs16	0.0131545	0.0406675
chr1-153733993-153734493	Rgs16	0.0124113	0.0276098
chr1-153736051-153736551	Rgs16	0.0428564	0.00135181
chr1-153736846-153737346	Rgs16	0.0138271	0.0462266
chr1-153737367-153737867	Rgs16	0.0245961	0.0260584
chr1-153740051-153740551	Rgs16	0.0156133	0.00611796
chr1-153744780-153745280	Rgs16	0.0109523	0.0306233
chr1-153745390-153745890	Rgs16	0.0191864	0.0194352
chr1-153746020-153746520	Rgs16	0.0266018	0.0012387
chr1-153749817-153750317	Rnasel	0.0111533	0.00740877
chr1-153770833-153771333	Rnasel	0.00964808	0.0254414
chr1-153826773-153827273	Teddm1b	0.0159036	3.10371e-07
chr1-153835973-153836473	Teddm1b	0.00602689	0.0425495
chr1-153910847-153911347	Glul	0.0215081	0.0290809
chr1-153911695-153912195	Glul	0.0181159	0.00740373
chr1-156037325-156037825	Tor1aip2	0.0300359	0.0388663
chr1-156062129-156062629	Tor1aip2	0.0181509	0.0150627
chr1-156260700-156261200	Nphs2	0.0245869	0
chr1-156598665-156599165	Abl2	0.0170135	0.00853216
chr1-156790128-156790628	Angptl1	0.0119525	0.00524847
chr1-156838633-156839133	Angptl1	0.00775426	0.0359945
chr1-157507156-157507656	Sec16b	0.0123496	0.0429714
chr1-157519931-157520431	Sec16b	0.0164768	4.7648e-05
chr1-157525748-157526248	Sec16b	0.0115116	0.0322636
chr1-157554125-157554625	Sec16b	0.00704275	0.0351046
chr1-158377843-158378343	Astn1	0.0153526	0.000488286
chr1-159566634-159567134	Tnr	0.00946309	0.00510088
chr1-160006075-160006575	4930523C07Rik	0.00518092	0.027517
chr1-160013014-160013514	4930523C07Rik	0.00744213	0.00690971
chr1-160057588-160058088	4930523C07Rik	0.00946523	0.00967791
chr1-160059878-160060378	4930523C07Rik	0.00504395	0.0471305
chr1-160233179-160233679	Mrps14	0.00757741	0.0205854
chr1-161061638-161062138	Cenpl	0.0147755	0.00148642
chr1-161077452-161077952	Cenpl	0.0164834	0.015669
chr1-161114574-161115074	Cenpl	0.0172835	0.029466
chr1-161115938-161116438	Cenpl	0.0193532	0.0318826
chr1-161130741-161131241	Ankrd45	0.00957561	0.0282908
chr1-161451752-161452252	Tnfsf18	0.0213209	0.0140953
chr1-161496399-161496899	Tnfsf18	0.0128342	0.000228895
chr1-161512120-161512620	Tnfsf18	0.00800637	0.0389718
chr1-161528111-161528611	Tnfsf18	0.00961753	0.00877313
chr1-161966714-161967214	Pigc	0.0114127	0.00681262
chr1-162008557-162009057	Pigc	0.0123119	0.0158192
chr1-162014149-162014649	Pigc	0.0103878	0.0305877
chr1-161999323-161999823	2810442N19Rik	0.00914829	0.00881419
chr1-162017052-162017552	2810442N19Rik	0.0110568	0.00337503
chr1-162044610-162045110	2810442N19Rik	0.00908841	0.0212158
chr1-162183994-162184494	Dnm3os	0.012454	0.037151
chr1-162197349-162197849	Dnm3os	0.0154472	0.0335741
chr1-162209002-162209502	Dnm3os	0.010227	0.027454
chr1-162217316-162217816	Dnm3os	0.00553322	0.0244309
chr1-162252430-162252930	Dnm3os	0.0136923	0.0167907
chr1-162253028-162253528	Dnm3os	0.0127144	0.0185391
chr1-162253544-162254044	Dnm3os	0.0148008	0.0138826
chr1-162254115-162254615	Dnm3os	0.0136122	0.0280368
chr1-162254849-162255349	Dnm3os	0.00783641	0.0446573
chr1-162566668-162567168	Vamp4	0.0145795	0.0225519
chr1-162669222-162669722	Myoc	0.010652	0.00078356
chr1-163243365-163243865	Gm20471	0.0070318	0.0321646
chr1-163963205-163963705	Scyl3	0.0143882	0.02583
chr1-163977037-163977537	Mettl18	0.00876431	0.0134245
chr1-164000328-164000828	Mettl18	0.0187459	8.93414e-07
chr1-164030872-164031372	Mettl18	0.0137316	0.0413177
chr1-164032769-164033269	Mettl18	0.0139055	0.0300065
chr1-164033992-164034492	Mettl18	0.0215707	0.0298115
chr1-164041492-164041992	Mettl18	0.0100124	0.0407997
chr1-164060033-164060533	Sell	0.02146	0.00236345
chr1-164068060-164068560	Selp	0.0121674	0.00379914
chr1-164112013-164112513	Selp	0.0140685	0.00165028
chr1-164153073-164153573	Selp	0.0106395	0.00297017
chr1-164144661-164145161	F5	0.00675253	0.00371918
chr1-164158259-164158759	F5	0.00886302	0.00334067
chr1-164158784-164159284	F5	0.0074498	0.00242104
chr1-164162720-164163220	F5	0.00689497	0.00567851
chr1-164205611-164206111	Slc19a2	0.0153632	0.00236081
chr1-164208351-164208851	Slc19a2	0.0221005	0.0344163
chr1-164235502-164236002	Slc19a2	0.0137085	0.00540276
chr1-164237968-164238468	Slc19a2	0.0278327	0.0254215
chr1-164234990-164235490	Ccdc181	0.0237837	0.00536874
chr1-164236079-164236579	Ccdc181	0.0125822	0.0376563
chr1-164756818-164757318	Dpt	0.0180825	0.0013488
chr1-164766571-164767071	Dpt	0.0195166	0.00029295
chr1-164767095-164767595	Dpt	0.015112	0.000310614
chr1-164770538-164771038	Dpt	0.0209988	4.44098e-07
chr1-164774306-164774806	Dpt	0.0125585	0.000614805
chr1-164776264-164776764	Dpt	0.00946384	0.00660482
chr1-164796380-164796880	Dpt	0.00621737	0.0143637
chr1-164797652-164798152	Dpt	0.0114692	2.10573e-05
chr1-164798353-164798853	Dpt	0.0268881	5.77469e-11
chr1-164799063-164799563	Dpt	0.00666627	0.0251728
chr1-164809323-164809823	Dpt	0.00922205	0.000270853
chr1-165240748-165241248	Gpr161	0.00960141	0.0146154
chr1-165247071-165247571	Gpr161	0.0106349	0.0090708
chr1-165291565-165292065	Gpr161	0.012635	0.0267172
chr1-165438575-165439075	Adcy10	0.00809919	0.029932
chr1-165498791-165499291	Adcy10	0.00822659	0.00700258
chr1-165503860-165504360	Adcy10	0.00528838	0.0420641
chr1-165770182-165770682	Creg1	0.0231894	0.00870709
chr1-165736941-165737441	Cd247	0.00666212	0.0257572
chr1-165817218-165817718	Cd247	0.00666212	0.0136029
chr1-166158569-166159069	Gpa33	0.0094662	0.0275818
chr1-166249078-166249578	Ildr2	0.0144003	0.00116511
chr1-166255521-166256021	Ildr2	0.0103726	0.000349473
chr1-166267157-166267657	Ildr2	0.00646387	0.024336
chr1-166270987-166271487	Ildr2	0.006076	0.0301852
chr1-166281596-166282096	Ildr2	0.0160839	1.42081e-05
chr1-166282493-166282993	Ildr2	0.00623871	0.0230262
chr1-166295711-166296211	Ildr2	0.0124627	0.00059004
chr1-166296311-166296811	Ildr2	0.00848627	0.00304826
chr1-166968194-166968694	Fam78b	0.0141232	0.0321181
chr1-166996840-166997340	Fam78b	0.0715938	1.47766e-11
chr1-167002395-167002895	Fam78b	0.0148807	0.0334158
chr1-167339301-167339801	Tmco1	0.00780323	0.0245094
chr1-167305990-167306490	Aldh9a1	0.0268056	0.00353561
chr1-167306825-167307325	Aldh9a1	0.0341415	0.00156094
chr1-167551565-167552065	Rxrg	0.0104378	0.0030307
chr1-167566305-167566805	Rxrg	0.00655647	0.0137385
chr1-167688609-167689109	Lmx1a	0.0161062	7.59645e-05
chr1-169625831-169626331	Rgs5	0.0122816	0.0414775
chr1-169676628-169677128	Rgs5	0.00909748	0.0112503
chr1-169932186-169932686	3110045C21Rik	0.00998255	0.0145928
chr1-170282359-170282859	Sh2d1b1	0.0125905	0.000201908
chr1-170656443-170656943	Olfml2b	0.0520036	0.000192323
chr1-170656970-170657470	Olfml2b	0.0370147	0.000473041
chr1-170972900-170973400	Fcgr4	0.0204087	4.05771e-05
chr1-170996697-170997197	Fcgr4	0.011742	0.00175923
chr1-170997666-170998166	Fcgr4	0.0475025	0.00674788
chr1-170998179-170998679	Fcgr4	0.0468585	1.34337e-14
chr1-170998784-170999284	Fcgr4	0.0322181	2.39863e-05
chr1-171160501-171161001	Cfap126	0.0132389	0.00077061
chr1-171213648-171214148	Nr1i3	0.0110153	0.00179093
chr1-171237350-171237850	Nr1i3	0.0101924	7.04454e-05
chr1-171245318-171245818	Apoa2	0.0151276	0.0142252
chr1-171250110-171250610	Adamts4	0.017457	0.016638
chr1-171251907-171252407	Adamts4	0.0223524	0.00180279
chr1-171344832-171345332	Dedd	0.0157321	0.031087
chr1-171360081-171360581	Dedd	0.0105711	0.0497273
chr1-171328162-171328662	Nectin4	0.00658008	0.048037
chr1-171356755-171357255	Arhgap30	0.0118548	0.00340452
chr1-171365850-171366350	Arhgap30	0.0642993	0.00117573
chr1-171379826-171380326	Arhgap30	0.00745286	0.0334858
chr1-171388659-171389159	Arhgap30	0.203435	1.35425e-07
chr1-171390094-171390594	Arhgap30	0.170385	1.02741e-11
chr1-171450932-171451432	Usf1	0.00900663	0.0177492
chr1-171412479-171412979	Tstd1	0.00963787	0.0211596
chr1-171430853-171431353	Tstd1	0.009766	0.0107755
chr1-171440233-171440733	Tstd1	0.0101691	0.00879883
chr1-171421547-171422047	F11r	0.0256123	0.0393657
chr1-171437260-171437760	F11r	0.068495	0.00427709
chr1-171441321-171441821	F11r	0.0576372	0.0453106
chr1-171452858-171453358	F11r	0.0268319	0.0314681
chr1-171466488-171466988	F11r	0.0145588	0.0372189
chr1-171552778-171553278	Alyref2	0.00823332	0.0460897
chr1-171564251-171564751	Cd244	0.00592858	0.0447892
chr1-171631415-171631915	Cd48	0.0266211	5.75737e-09
chr1-171658410-171658910	Cd48	0.0314003	0.00136602
chr1-171682035-171682535	Cd48	0.0538628	0.0103753
chr1-171713323-171713823	Cd48	0.0836876	6.31776e-08
chr1-171815708-171816208	Cd84	0.00815731	0.0061006
chr1-171823132-171823632	Cd84	0.0966709	0.00990242
chr1-171826132-171826632	Cd84	0.0115188	0.000473593
chr1-171827623-171828123	Cd84	0.0256012	3.12828e-08
chr1-171842867-171843367	Cd84	0.05519	0.0160437
chr1-171844079-171844579	Cd84	0.141072	0.000169513
chr1-171849382-171849882	Cd84	0.254967	0
chr1-171851508-171852008	Cd84	0.100917	0.00906535
chr1-171917436-171917936	Slamf6	0.0339224	0.00522215
chr1-171924862-171925362	Slamf6	0.0142534	5.83538e-09
chr1-172101812-172102312	Dcaf8	0.00525819	0.0329563
chr1-172204840-172205340	Gm17224	0.00670351	0.0330304
chr1-172234479-172234979	Gm17224	0.00854496	0.0387888
chr1-172235123-172235623	Gm17224	0.00959276	0.0058481
chr1-172307809-172308309	Igsf8	0.0157287	0.00382505
chr1-172305589-172306089	Kcnj10	0.00947356	0.0103283
chr1-172309351-172309851	Kcnj10	0.00552674	0.0180625
chr1-172331551-172332051	Kcnj10	0.0237602	0.001914
chr1-172430071-172430571	Slamf9	0.0153971	0.000659275
chr1-172451068-172451568	Slamf9	0.0156375	0.00970183
chr1-172455109-172455609	Slamf9	0.017513	0.0118633
chr1-172455882-172456382	Slamf9	0.0154888	0.000362432
chr1-172475076-172475576	Slamf9	0.0075492	0.0386345
chr1-172477929-172478429	Slamf9	0.0126032	0.038743
chr1-172436782-172437282	Igsf9	0.0170263	0.000220381
chr1-172462447-172462947	Tagln2	0.0169665	0.0308269
chr1-172469916-172470416	Tagln2	0.010999	0.0423339
chr1-172481822-172482322	Tagln2	0.0389577	0.000100719
chr1-172483269-172483769	Tagln2	0.0140753	0.0121029
chr1-172500223-172500723	Tagln2	0.0320425	0.000183666
chr1-172500910-172501410	Tagln2	0.0294053	0.00872689
chr1-172501621-172502121	Tagln2	0.047891	0.000918714
chr1-172504639-172505139	Tagln2	0.0154064	0.0250963
chr1-172512820-172513320	Tagln2	0.0185436	0.0197969
chr1-172545985-172546485	Tagln2	0.0323927	0.000448369
chr1-172481002-172481502	Cfap45	0.00811303	0.0273343
chr1-172482482-172482982	Cfap45	0.0132986	7.16948e-05
chr1-172522521-172523021	Cfap45	0.00912486	0.00725457
chr1-172553205-172553705	Cfap45	0.00796323	0.0236759
chr1-172566171-172566671	Cfap45	0.00799739	0.0186851
chr1-172509877-172510377	Vsig8	0.0377314	0.00923035
chr1-172549141-172549641	Vsig8	0.0292905	0.00316101
chr1-172549661-172550161	Vsig8	0.03319	0.0291155
chr1-172550544-172551044	Vsig8	0.0489421	0.00641524
chr1-172558065-172558565	Vsig8	0.0891961	1.62352e-05
chr1-172561308-172561808	Vsig8	0.0109829	0.0255447
chr1-172561949-172562449	Vsig8	0.0177469	0.0151825
chr1-172562482-172562982	Vsig8	0.0357364	0.0388343
chr1-172563152-172563652	Vsig8	0.0241277	0.0300985
chr1-173302789-173303289	Aim2	0.0140254	0.0185958
chr1-173354485-173354985	Aim2	0.0110446	0.0248394
chr1-174172596-174173096	Spta1	0.0104085	0.00580681
chr1-174466205-174466705	Fmn2	0.00940398	0.037165
chr1-174513355-174513855	Fmn2	0.0109742	0.0194245
chr1-175586781-175587281	Kmo	0.0138117	0.00125586
chr1-175905024-175905524	Exo1	0.00710907	0.032314
chr1-176810718-176811218	Sdccag8	0.00736425	0.00881155
chr1-176826096-176826596	Sdccag8	0.00750525	0.0153156
chr1-177462711-177463211	Zbtb18	0.0063514	0.0322273
chr1-178195412-178195912	Desi2	0.00566504	0.0452521
chr1-178209988-178210488	Desi2	0.0073115	0.0163635
chr1-178426713-178427213	Efcab2	0.0129585	0.0312952
chr1-178532885-178533385	Kif26b	0.00646422	0.0315753
chr1-178534021-178534521	Kif26b	0.00874366	0.0374081
chr1-178543077-178543577	Kif26b	0.0108705	0.026111
chr1-178573159-178573659	Kif26b	0.0243741	0.000549417
chr1-179620240-179620740	Sccpdh	0.0182657	0.00383884
chr1-179646679-179647179	Sccpdh	0.022964	0.0350605
chr1-179649069-179649569	Sccpdh	0.0182055	0.000848912
chr1-179670433-179670933	Sccpdh	0.00806635	0.0243105
chr1-179686271-179686771	Sccpdh	0.0114902	0.047783
chr1-179946594-179947094	Cdc42bpa	0.0107049	0.0223462
chr1-179984164-179984664	Cdc42bpa	0.0161244	0.0467447
chr1-180288798-180289298	Gm31728	0.0140987	2.27804e-05
chr1-180302154-180302654	Itpkb	0.0197349	0.00452424
chr1-180321168-180321668	Itpkb	0.0126724	0.0122745
chr1-180371598-180372098	Itpkb	0.0184254	0.0114817
chr1-180372161-180372661	Itpkb	0.0205689	0.0400438
chr1-180567435-180567935	Parp1	0.0114232	0.00784761
chr1-180603112-180603612	Parp1	0.0124093	0.0420042
chr1-180641704-180642204	Lin9	0.0126256	0.0172125
chr1-180749641-180750141	Acbd3	0.00593254	0.0348015
chr1-180882722-180883222	Sde2	0.00711214	0.00957896
chr1-180872360-180872860	Lefty2	0.019488	5.92595e-05
chr1-180904495-180904995	Lefty2	0.0127239	3.04437e-05
chr1-180905198-180905698	Lefty2	0.017836	0
chr1-180911044-180911544	Lefty2	0.0106646	0.0124276
chr1-180908925-180909425	Pycr2	0.00519691	0.0453429
chr1-180943204-180943704	Pycr2	0.00748065	0.049488
chr1-180945605-180946105	Lefty1	0.0125633	0.0488744
chr1-180913793-180914293	Tmem63a	0.0171296	0.0188648
chr1-180953998-180954498	Tmem63a	0.00865431	0.0497846
chr1-181083904-181084404	9130409I23Rik	0.00598623	0.0404529
chr1-181156666-181157166	Cnih4	0.0155571	0.0146886
chr1-181212236-181212736	A430110L20Rik	0.00679989	0.0436683
chr1-181256122-181256622	A430110L20Rik	0.00769021	0.0284068
chr1-182408302-182408802	Trp53bp2	0.0100165	0.00796394
chr1-182562568-182563068	Capn8	0.00572114	0.0280728
chr1-182564623-182565123	Capn8	0.0120345	0.00182888
chr1-182574620-182575120	Capn8	0.0197929	0.000107845
chr1-182742343-182742843	Susd4	0.0299393	2.10339e-05
chr1-182763956-182764456	Susd4	0.0191951	0.00633181
chr1-182928443-182928943	Tlr5	0.0157895	0.000858001
chr1-183296782-183297282	Aida	0.00845463	0.000830139
chr1-183345278-183345778	Taf1a	0.0094602	0.0279844
chr1-183378326-183378826	Taf1a	0.0151406	0.0211151
chr1-183368148-183368648	Hhipl2	0.007179	0.00761315
chr1-183368719-183369219	Hhipl2	0.00781662	0.0197533
chr1-183369997-183370497	Hhipl2	0.0104764	0.000265292
chr1-183573586-183574086	Gm33973	0.00783205	0.0220579
chr1-184016197-184016697	Dusp10	0.00904115	0.0282723
chr1-184049028-184049528	Dusp10	0.00736083	0.0485571
chr1-184708538-184709038	Gm34342	0.00769949	0.0250944
chr1-184748532-184749032	Gm34342	0.00877172	0.0203145
chr1-185229778-185230278	Rab3gap2	0.00766361	0.0168162
chr1-185238387-185238887	Rab3gap2	0.00797765	0.0114108
chr1-185242625-185243125	Rab3gap2	0.0140094	0.0125179
chr1-185252939-185253439	Rab3gap2	0.00689195	0.0470638
chr1-185279650-185280150	Bpnt1	0.0245889	0.0165437
chr1-185349795-185350295	Bpnt1	0.00655393	0.0411086
chr1-185360909-185361409	Bpnt1	0.0294334	0.0493063
chr1-185361416-185361916	Bpnt1	0.0377136	0.0193326
chr1-185454378-185454878	Slc30a10	0.00931744	0.00608949
chr1-186926140-186926640	1700023G09Rik	0.0183656	9.81089e-05
chr1-187259755-187260255	Gpatch2	0.00984537	0.0176317
chr1-187631433-187631933	Esrrg	0.0100747	0.00659158
chr1-188238566-188239066	Ush2a	0.0135537	6.69746e-06
chr1-189679364-189679864	Ptpn14	0.00685085	0.0461247
chr1-189742101-189742601	Ptpn14	0.0175627	0.000178928
chr1-189751162-189751662	Ptpn14	0.0103143	0.039818
chr1-189764160-189764660	Ptpn14	0.0255761	0.0129443
chr1-189768413-189768913	Ptpn14	0.0111338	0.0355503
chr1-189769904-189770404	Ptpn14	0.0484846	0.0003844
chr1-189770480-189770980	Ptpn14	0.0423133	0.00634565
chr1-191071423-191071923	A230020J21Rik	0.0103306	1.35169e-06
chr1-191021111-191021611	Nsl1	0.00544788	0.0461838
chr1-191024386-191024886	Nsl1	0.00972974	0.0441593
chr1-191025954-191026454	Nsl1	0.0169287	0.0498463
chr1-191030174-191030674	Nsl1	0.011436	0.00332309
chr1-191055421-191055921	Nsl1	0.00852699	0.0319375
chr1-191084882-191085382	Nsl1	0.01048	0.00657814
chr1-191093105-191093605	Nsl1	0.00716831	0.0330977
chr1-191111954-191112454	Batf3	0.00726776	0.0281942
chr1-191119242-191119742	Batf3	0.00713924	0.024048
chr1-191122682-191123182	Batf3	0.00671225	0.0396817
chr1-191234550-191235050	D730003I15Rik	0.0398931	0.00228246
chr1-191235056-191235556	D730003I15Rik	0.068991	0.000397797
chr1-191250902-191251402	D730003I15Rik	0.0161394	0.0463745
chr1-191261734-191262234	Gm37168	0.0117368	0.000872876
chr1-191264929-191265429	Gm37168	0.0127536	0.000900028
chr1-191286924-191287424	Gm37168	0.0182635	7.79524e-05
chr1-191326226-191326726	Gm37168	0.00618175	0.0398174
chr1-191293014-191293514	Tmem206	0.00755894	0.0456418
chr1-191320418-191320918	Tmem206	0.0169047	0.00159502
chr1-191327853-191328353	Tmem206	0.00821922	0.0288263
chr1-191562776-191563276	Ints7	0.00920952	0.0311626
chr1-191713031-191713531	Lpgat1	0.0252147	0.0168103
chr1-191718013-191718513	Lpgat1	0.0338041	0.00571105
chr1-191731349-191731849	Lpgat1	0.0171035	0.00291181
chr1-191740957-191741457	Lpgat1	0.00601267	0.0306415
chr1-191817079-191817579	Nek2	0.0121562	0.0148329
chr1-191821194-191821694	Nek2	0.0247032	0.0433793
chr1-191849417-191849917	Nek2	0.00872787	0.0340299
chr1-191874414-191874914	Slc30a1	0.00741653	0.0284544
chr1-191906384-191906884	Slc30a1	0.00712673	0.0269095
chr1-191981313-191981813	Rd3	0.00755058	0.0348187
chr1-192138519-192139019	Gm10516	0.00672851	0.0449634
chr1-192193733-192194233	Kcnh1	0.010681	0.0429525
chr1-192835277-192835777	1700065J18Rik	0.0111178	0.00291064
chr1-192853112-192853612	Gm15867	0.00663241	0.025574
chr1-192853972-192854472	Gm15867	0.00933569	0.0241047
chr1-192880057-192880557	Gm15867	0.00630075	0.0338516
chr1-193152785-193153285	Irf6	0.0156374	0.000666101
chr1-193156679-193157179	Irf6	0.00987334	0.0189474
chr1-193178095-193178595	Irf6	0.0107447	0.0341059
chr1-193165932-193166432	A130010J15Rik	0.0094706	0.00169332
chr1-193169846-193170346	A130010J15Rik	0.0127263	0.028853
chr1-193199192-193199692	A130010J15Rik	0.00722585	0.0304252
chr1-193200417-193200917	A130010J15Rik	0.00505433	0.0248463
chr1-193342117-193342617	Lamb3	0.00461687	0.0161122
chr1-194587528-194588028	Plxna2	0.0063704	0.011114
chr1-194593299-194593799	Plxna2	0.00926554	0.00187239
chr1-194607246-194607746	Plxna2	0.00518687	0.0317986
chr1-194624862-194625362	Plxna2	0.00154034	0.0490884
chr1-194639812-194640312	Plxna2	0.00455838	0.0238172
chr1-194641463-194641963	Plxna2	0.00239811	0.0493106
chr1-194651471-194651971	Plxna2	0.00763029	0.00503033
chr1-194929249-194929749	Cd34	0.017059	0.000930561
chr1-194929929-194930429	Cd34	0.0297834	3.64867e-05
chr1-194930835-194931335	Cd34	0.0140136	0.0029411
chr1-194941468-194941968	Cd34	0.0101001	0.0416622
chr1-194945385-194945885	Cd34	0.0206143	0.00458449
chr1-194962675-194963175	Cd34	0.0169268	0.00617942
chr1-3670865-3671365	Xkr4	0.0149926	0.000887803
chr1-3671520-3672020	Xkr4	0.0127258	0.0389664
chr1-4361809-4362309	Rp1	0.0133356	0.000202019
chr1-5915244-5915744	Npbwr1	0.0163331	4.19794e-05
chr1-5917171-5917671	Npbwr1	0.00788291	0.0396205
chr1-6187900-6188400	4732440D04Rik	0.00989509	0.00697239
chr1-6188430-6188930	4732440D04Rik	0.0293059	0.000716894
chr1-6188992-6189492	4732440D04Rik	0.0151934	0.0225302
chr1-7375006-7375506	Gm26901	0.00505263	0.0439092
chr1-9747668-9748168	Vcpip1	0.015653	0.0355984
chr1-9907043-9907543	Snhg6	0.0230004	0.0315897
chr1-9947543-9948043	Snhg6	0.0647315	0.0360547
chr1-9974342-9974842	Snhg6	0.03891	0.0253496
chr1-9988863-9989363	Snhg6	0.035141	0.0292912
chr1-9982932-9983432	Ppp1r42	0.00741182	0.0443048
chr1-10230203-10230703	Arfgef1	0.0229496	0.0478297
chr1-10248618-10249118	Arfgef1	0.00961025	0.0388938
chr1-10249246-10249746	Arfgef1	0.0204141	0.00559126
chr1-13262361-13262861	Ncoa2	0.0176407	0.00423909
chr1-13267078-13267578	Ncoa2	0.0106128	0.0012231
chr1-13296638-13297138	Ncoa2	0.0125655	0.0303629
chr1-13342603-13343103	Ncoa2	0.0057658	0.0385188
chr1-13346737-13347237	Ncoa2	0.00670797	0.0391639
chr1-13563425-13563925	Tram1	0.0332199	0.0155085
chr1-13601252-13601752	Tram1	0.0257873	0.0401521
chr1-13628565-13629065	Tram1	0.0376688	0.00137169
chr1-13655561-13656061	Lactb2	0.0172843	0.0433946
chr1-13659701-13660201	Lactb2	0.0211605	0.0317282
chr1-13677636-13678136	Lactb2	0.0189311	0.0186711
chr1-14274987-14275487	Eya1	0.0891848	0.010957
chr1-14276301-14276801	Eya1	0.0284816	0.00769211
chr1-14947458-14947958	Trpa1	0.01163	0.00414066
chr1-15877108-15877608	Sbspon	0.0296956	0.0101056
chr1-15908573-15909073	Sbspon	0.0368582	0.00419445
chr1-15925586-15926086	Sbspon	0.0121928	0.0361643
chr1-15926310-15926810	Sbspon	0.0522356	5.65845e-06
chr1-15936571-15937071	Sbspon	0.0492008	0.000466725
chr1-15937384-15937884	Sbspon	0.0193557	0.01065
chr1-16115233-16115733	4930444P10Rik	0.009336	0.00216117
chr1-16128018-16128518	Rpl7	0.0131728	0.0360069
chr1-16518544-16519044	Stau2	0.0138344	0.0455017
chr1-16618566-16619066	Ube2w	0.0193266	0.0133183
chr1-17606940-17607440	Gm28154	0.00496812	0.0453121
chr1-17608341-17608841	Gm28154	0.0150204	1.4777e-06
chr1-20788412-20788912	Mcm3	0.00849461	0.0195761
chr1-20817047-20817547	Mcm3	0.0123919	0.00828489
chr1-20819461-20819961	Mcm3	0.014066	0.00248353
chr1-20820138-20820638	Mcm3	0.025426	0.0421392
chr1-20846093-20846593	Mcm3	0.0107581	0.00955977
chr1-20848466-20848966	Mcm3	0.0105129	0.0405376
chr1-20922516-20923016	6720483E21Rik	0.0109711	0.00764955
chr1-21037262-21037762	Tram2	0.0105268	0.0170105
chr1-21271377-21271877	Gm28836	0.0124634	0.00153634
chr1-21620554-21621054	Kcnq5	0.00768281	0.0357838
chr1-22782101-22782601	Rims1	0.00870413	0.00488814
chr1-23379400-23379900	Ogfrl1	0.0111576	0.0255582
chr1-23884517-23885017	Smap1	0.0162023	0.0185314
chr1-23915705-23916205	Smap1	0.0246951	0.000642716
chr1-23947282-23947782	Smap1	0.0141745	0.0476465
chr1-24549627-24550127	Col19a1	0.0142464	0.000171306
chr1-24553473-24553973	Col19a1	0.014311	0.00342388
chr1-25542869-25543369	Adgrb3	0.00747352	0.0230818
chr1-30824743-30825243	Phf3	0.0192717	0.0128461
chr1-30874739-30875239	Phf3	0.0119792	0.0485483
chr1-30875722-30876222	Phf3	0.00626752	0.0415149
chr1-31094665-31095165	Gm29669	0.027501	1.2699e-05
chr1-31142204-31142704	Gm29669	0.0210801	0.00038205
chr1-33717606-33718106	Bag2	0.0193171	0.004004
chr1-33769603-33770103	Bag2	0.00683063	0.0289185
chr1-33946908-33947408	Bend6	0.0123371	0.00220895
chr1-34458842-34459342	Ccdc115	0.00861683	0.0334216
chr1-34472435-34472935	4930568A12Rik	0.0106487	0.00842612
chr1-34472954-34473454	4930568A12Rik	0.00454558	0.0398736
chr1-36194995-36195495	Uggt1	0.0211114	0.00973848
chr1-36198141-36198641	Uggt1	0.0525188	9.50404e-06
chr1-36198923-36199423	Uggt1	0.0178309	0.00887234
chr1-36199533-36200033	Uggt1	0.0323518	0.00391805
chr1-36200275-36200775	Uggt1	0.0557954	0.00313558
chr1-36241143-36241643	Uggt1	0.023146	0.027176
chr1-36245126-36245626	Uggt1	0.0279592	0.0308907
chr1-36248944-36249444	Uggt1	0.0323158	0.0207873
chr1-36251403-36251903	Uggt1	0.0145779	0.0104495
chr1-36271520-36272020	Uggt1	0.0136368	0.00403796
chr1-36272420-36272920	Uggt1	0.0141958	0.00167675
chr1-36230858-36231358	Neurl3	0.039833	0.00420854
chr1-36244081-36244581	Neurl3	0.00568522	0.0409908
chr1-36255091-36255591	Neurl3	0.00601454	0.0114712
chr1-36262043-36262543	Neurl3	0.0130458	0.0101605
chr1-36264970-36265470	Neurl3	0.00732699	0.0193223
chr1-36270532-36271032	Neurl3	0.0141034	0.0263842
chr1-36273241-36273741	Neurl3	0.00439668	0.0498782
chr1-36333189-36333689	Kansl3	0.0328001	0.00671619
chr1-36452508-36453008	Lman2l	0.0103518	0.0463252
chr1-36508209-36508709	Ankrd23	0.00923567	0.00553265
chr1-36571509-36572009	Ankrd23	0.00963217	0.0101707
chr1-36554442-36554942	Ankrd39	0.00814585	0.0482783
chr1-36588410-36588910	Sema4c	0.00964582	0.047391
chr1-36570008-36570508	Fam178b	0.0112806	0.00762889
chr1-36580839-36581339	Fam178b	0.0124429	0.00385778
chr1-36589100-36589600	Fam178b	0.0123498	0.00120714
chr1-36636512-36637012	Fam178b	0.0061093	0.0367842
chr1-36637985-36638485	Fam178b	0.0117938	0.0054844
chr1-36702126-36702626	Actr1b	0.0101364	0.0326975
chr1-36709170-36709670	Actr1b	0.0191109	0.0481234
chr1-36928337-36928837	Tmem131	0.0105453	0.0355289
chr1-36939692-36940192	Tmem131	0.00330525	0.00881175
chr1-36970199-36970699	Tmem131	0.00681717	0.0149916
chr1-37486406-37486906	Mgat4a	0.0126389	0.00242067
chr1-37486949-37487449	Mgat4a	0.0117336	0.00740685
chr1-37491658-37492158	Mgat4a	0.0193734	3.8634e-05
chr1-37538652-37539152	Mgat4a	0.00797833	0.0352377
chr1-37568332-37568832	Mgat4a	0.0150248	0.0127407
chr1-37632407-37632907	2010300C02Rik	0.0110644	0.033615
chr1-37985711-37986211	Txndc9	0.00695797	0.0464939
chr1-38027279-38027779	Txndc9	0.0149117	0.00296003
chr1-38030164-38030664	Txndc9	0.011909	0.0217108
chr1-38031294-38031794	Txndc9	0.0122908	0.0339634
chr1-38121239-38121739	Rev1	0.00519834	0.0105168
chr1-38127767-38128267	Rev1	0.0156995	0.0157296
chr1-38128268-38128768	Rev1	0.0173976	0.0221115
chr1-38590994-38591494	Aff3	0.028579	0.00101621
chr1-38593425-38593925	Aff3	0.0204368	0.000885818
chr1-38598507-38599007	Aff3	0.0237439	0.000164906
chr1-38626612-38627112	Aff3	0.0193749	0.00246091
chr1-38791415-38791915	Lonrf2	0.00939954	0.0241515
chr1-38869727-38870227	Chst10	0.0064817	0.0348955
chr1-38897273-38897773	Chst10	0.00503129	0.0475212
chr1-39480303-39480803	Tbc1d8	0.0057544	0.00966984
chr1-39526330-39526830	Tbc1d8	0.00636815	0.0302002
chr1-39611199-39611699	Rnf149	0.00920546	0.0101868
chr1-39602455-39602955	Creg2	0.00953001	0.00279166
chr1-39614340-39614840	Creg2	0.00813309	0.0198012
chr1-39625614-39626114	Creg2	0.00843312	0.0176784
chr1-39657598-39658098	Rfx8	0.0104318	0.00237761
chr1-39687262-39687762	Rfx8	0.0124774	0.000570142
chr1-39700564-39701064	Rfx8	0.01171	0.00126659
chr1-39701350-39701850	Rfx8	0.00979049	0.00791563
chr1-39702651-39703151	Rfx8	0.0112419	0.00213987
chr1-39714678-39715178	Rfx8	0.0127921	0.000173315
chr1-39759114-39759614	Gm3646	0.0121359	2.43829e-07
chr1-39845951-39846451	1700066B17Rik	0.00821612	0.0221464
chr1-39877957-39878457	1700066B17Rik	0.0143998	1.99565e-05
chr1-40039624-40040124	Gm16894	0.00542687	0.0449996
chr1-40832709-40833209	Mfsd9	0.0077004	0.0334076
chr1-40837427-40837927	Mfsd9	0.00871971	0.0361367
chr1-42668255-42668755	Pantr1	0.0168665	0.000256554
chr1-42686677-42687177	Pantr1	0.0102983	0.0465021
chr1-43070677-43071177	Tgfbrap1	0.0233208	0.013249
chr1-43124707-43125207	Tgfbrap1	0.0175663	0.0308349
chr1-43120524-43121024	Fhl2	0.0155364	0.00276675
chr1-43121435-43121935	Fhl2	0.0155561	0.0166311
chr1-43129512-43130012	Fhl2	0.0110303	0.0395687
chr1-43130085-43130585	Fhl2	0.0142219	0.0307656
chr1-43136501-43137001	Fhl2	0.0164202	0.00148855
chr1-43140790-43141290	Fhl2	0.0210176	0.028563
chr1-43141673-43142173	Fhl2	0.0186467	0.0240796
chr1-43142706-43143206	Fhl2	0.0179555	0.0225049
chr1-43146119-43146619	Fhl2	0.00995526	0.0492042
chr1-43173813-43174313	Fhl2	0.0165197	0.0124042
chr1-43178452-43178952	Fhl2	0.0173569	0.0179891
chr1-43255976-43256476	Gm29040	0.00751511	0.03484
chr1-44216280-44216780	Mettl21e	0.0102806	0.0303923
chr1-44218799-44219299	Mettl21e	0.00946632	0.0267464
chr1-44720990-44721490	4930521E06Rik	0.016174	4.51561e-05
chr1-45482911-45483411	Col5a2	0.0217089	0.0424699
chr1-45880779-45881279	Slc40a1	0.0362461	0.00204166
chr1-45881352-45881852	Slc40a1	0.0473591	5.32003e-06
chr1-45901855-45902355	Slc40a1	0.0285534	0.0102668
chr1-45925396-45925896	Slc40a1	0.0263332	0.00226692
chr1-46885408-46885908	Slc39a10	0.0311495	0.0229612
chr1-46887921-46888421	Slc39a10	0.0505679	0.00280247
chr1-46888424-46888924	Slc39a10	0.046539	0.0103441
chr1-51292686-51293186	9330175M20Rik	0.0115488	0.000177534
chr1-51501247-51501747	Nabp1	0.00416402	0.0421838
chr1-51552124-51552624	Gm17767	0.00730401	0.0178128
chr1-51837317-51837817	Myo1b	0.0130776	0.0201956
chr1-51847486-51847986	Myo1b	0.0155827	0.019156
chr1-51913044-51913544	Myo1b	0.0256858	0.00767438
chr1-51914020-51914520	Myo1b	0.0115605	0.0476568
chr1-51914896-51915396	Myo1b	0.0234566	0.00475971
chr1-51915719-51916219	Myo1b	0.0199739	0.0255854
chr1-52074083-52074583	Gm31812	0.0115078	0.000782291
chr1-52177466-52177966	Gls	0.0117048	0.00274256
chr1-52231559-52232059	Gls	0.00475557	0.0464288
chr1-52580423-52580923	Gm28178	0.00609341	0.000897137
chr1-52683485-52683985	Mfsd6	0.0510456	0.0048939
chr1-52684285-52684785	Mfsd6	0.0340168	0.0111706
chr1-52687572-52688072	Mfsd6	0.0352979	0.0333362
chr1-52704516-52705016	Mfsd6	0.0739942	0.00207041
chr1-52706569-52707069	Mfsd6	0.0269478	0.0452368
chr1-52797807-52798307	Inpp1	0.00808126	0.0238131
chr1-52801655-52802155	Inpp1	0.00798662	0.0208824
chr1-52816860-52817360	Inpp1	0.0111107	0.00240112
chr1-52839042-52839542	Inpp1	0.0118589	0.00415898
chr1-52845179-52845679	Inpp1	0.00965229	0.0259154
chr1-53295803-53296303	Pms1	0.0105525	0.000714093
chr1-53314787-53315287	Pms1	0.00571191	0.0411308
chr1-53733946-53734446	Dnah7a	0.00830656	0.0315408
chr1-53754978-53755478	Dnah7a	0.00598628	0.0475534
chr1-53756258-53756758	Stk17b	0.0293515	0.000214157
chr1-53816291-53816791	Stk17b	0.0128836	0.00714511
chr1-53910194-53910694	Hecw2	0.00928469	0.0459874
chr1-53940670-53941170	Hecw2	0.0114129	0.0214134
chr1-53970541-53971041	Hecw2	0.0154161	0.00198505
chr1-53978477-53978977	Hecw2	0.00902602	0.0461261
chr1-54442564-54443064	Gtf3c3	0.0175754	0.0142417
chr1-54454438-54454938	Gtf3c3	0.0149546	0.0199865
chr1-54589723-54590223	Pgap1	0.0225849	0.0206606
chr1-54600289-54600789	Pgap1	0.0396006	0.0346858
chr1-54604563-54605063	Pgap1	0.0113355	0.0296989
chr1-54794220-54794720	Ankrd44	0.0333152	0.0155424
chr1-54798359-54798859	Ankrd44	0.0265868	0.0403332
chr1-54815412-54815912	Ankrd44	0.0355395	0.0060953
chr1-54845877-54846377	Ankrd44	0.0131693	0.0203985
chr1-54871011-54871511	Ankrd44	0.0134765	0.0252328
chr1-54873139-54873639	Ankrd44	0.0346385	0.0306365
chr1-54977473-54977973	Sf3b1	0.00663492	0.0179205
chr1-55030970-55031470	Sf3b1	0.00473279	0.0402881
chr1-55129682-55130182	Hspd1	0.00999156	0.00363787
chr1-55182323-55182823	Rftn2	0.0133879	0.0473921
chr1-55200924-55201424	Rftn2	0.0163284	0.0151894
chr1-55205867-55206367	Rftn2	0.0173063	0.00374268
chr1-55213510-55214010	Rftn2	0.0163913	0.013286
chr1-55224183-55224683	Rftn2	0.0121476	0.0433656
chr1-55225205-55225705	Rftn2	0.0164934	0.00546829
chr1-55383072-55383572	Boll	0.00733859	0.0300241
chr1-57332502-57333002	4930558J18Rik	0.0064501	0.0425411
chr1-57411641-57412141	Tyw5	0.0119974	0.00608046
chr1-58288094-58288594	Gm15759	0.0187698	7.62991e-07
chr1-58291696-58292196	Gm15759	0.0061782	0.0285221
chr1-58298077-58298577	Gm15759	0.0053293	0.0398106
chr1-58541003-58541503	Fam126b	0.0158612	0.0308106
chr1-58716475-58716975	Als2cr12	0.00920978	0.0479151
chr1-59120503-59121003	Tmem237	0.00820327	0.0441546
chr1-59162268-59162768	Tmem237	0.00960238	0.016069
chr1-59157838-59158338	Mpp4	0.013073	0.0105708
chr1-59174739-59175239	Mpp4	0.00789858	0.0489322
chr1-59228345-59228845	Als2	0.0251476	0.0118854
chr1-59233371-59233871	Als2	0.0179658	0.0192965
chr1-59273573-59274073	Als2	0.015728	0.000557457
chr1-59520139-59520639	Gm28411	0.0126332	0.0017376
chr1-59522830-59523330	Gm28411	0.0135321	0.000276136
chr1-59647464-59647964	Sumo1	0.0214854	0.00605381
chr1-59997256-59997756	Ica1l	0.00868474	0.0119739
chr1-60043180-60043680	Ica1l	0.0087335	0.0462229
chr1-60530060-60530560	Raph1	0.0106735	0.044986
chr1-62678867-62679367	Gm29083	0.021581	0
chr1-62725225-62725725	Gm29083	0.0135631	2.90878e-14
chr1-62734326-62734826	Gm29083	0.0123093	7.32636e-12
chr1-62766745-62767245	Gm29083	0.0119384	8.76032e-05
chr1-62796219-62796719	Gm4208	0.00836899	0.0161493
chr1-62830159-62830659	Gm4208	0.013204	1.22481e-06
chr1-63080278-63080778	Ino80d	0.0238166	0.0180219
chr1-63129785-63130285	Ino80d	0.013894	0.0378503
chr1-63137932-63138432	Ino80d	0.0233693	0.00503772
chr1-63154057-63154557	Ino80d	0.0113384	0.0422015
chr1-63133164-63133664	Ndufs1	0.00772413	0.0175755
chr1-63256081-63256581	Gpr1	0.0121703	0.0289593
chr1-64072723-64073223	Klf7	0.0325046	0.00238099
chr1-64088197-64088697	Klf7	0.0311058	0.0390841
chr1-64600674-64601174	Mettl21a	0.0302873	0.0202347
chr1-64721392-64721892	Fzd5	0.0364391	0.0111649
chr1-64735467-64735967	Fzd5	0.0159153	0.0443859
chr1-64737614-64738114	Fzd5	0.0215471	0.0270002
chr1-64738135-64738635	Fzd5	0.0427949	0.017721
chr1-64747535-64748035	Fzd5	0.0188923	0.0353483
chr1-64880541-64881041	Plekhm3	0.0126622	0.0393712
chr1-64925621-64926121	Plekhm3	0.00913904	0.0145354
chr1-64953364-64953864	Plekhm3	0.00968995	0.0324708
chr1-65023086-65023586	Akr1cl	0.0208112	0.00065833
chr1-65037592-65038092	Akr1cl	0.00788252	0.0255347
chr1-65046359-65046859	Akr1cl	0.0117287	0.0158102
chr1-65118469-65118969	Cryga	0.0172345	0.00011731
chr1-65122945-65123445	Cryga	0.0276281	4.19626e-09
chr1-65146491-65146991	Cryga	0.0273398	8.15925e-07
chr1-65154689-65155189	D630023F18Rik	0.00880221	0.0191405
chr1-65129712-65130212	Idh1	0.00848737	0.0491232
chr1-65163775-65164275	Idh1	0.0198227	0.00344627
chr1-65171508-65172008	Idh1	0.00788044	0.0383458
chr1-66862572-66863072	Acadl	0.0245595	0.0186081
chr1-66996799-66997299	Lancl1	0.0135389	0.0298174
chr1-67011897-67012397	Lancl1	0.0121094	0.0415839
chr1-67014158-67014658	Lancl1	0.0137293	0.0259464
chr1-67045051-67045551	Lancl1	0.0123951	0.0196378
chr1-69687041-69687541	Ikzf2	0.00442642	0.00351371
chr1-71102261-71102761	Bard1	0.0150077	0.0347658
chr1-71964435-71964935	4933417E11Rik	0.0103949	0.00603904
chr1-71980548-71981048	4933417E11Rik	0.00566502	0.00833794
chr1-71990348-71990848	4933417E11Rik	0.00756792	0.0150685
chr1-72002386-72002886	4933417E11Rik	0.00983986	0.00633284
chr1-72076260-72076760	Gm4319	0.00806342	0.0220822
chr1-72099394-72099894	Gm4319	0.0101773	0.00213549
chr1-72108675-72109175	Gm4319	0.00866507	0.00747361
chr1-72211167-72211667	Mreg	0.00806611	0.0111411
chr1-72224990-72225490	Mreg	0.0050514	0.0477606
chr1-72227183-72227683	Mreg	0.00585769	0.0427793
chr1-72578760-72579260	2022-03-04	0.0104696	0.000421705
chr1-72583858-72584358	2022-03-04	0.012295	0.000935925
chr1-72856371-72856871	Igfbp5	0.0197823	0.00153613
chr1-72872439-72872939	Igfbp5	0.017906	3.64556e-05
chr1-72872977-72873477	Igfbp5	0.0117292	0.000134233
chr1-72873672-72874172	Igfbp5	0.00979339	0.0126108
chr1-72874713-72875213	Igfbp5	0.0104908	0.0102953
chr1-72914767-72915267	Igfbp5	0.0103315	0.0139633
chr1-73902297-73902797	6030407O03Rik	0.00904132	0.00377649
chr1-73913289-73913789	Tns1	0.00907355	0.0126398
chr1-73913993-73914493	Tns1	0.00247789	0.0289398
chr1-73914979-73915479	Tns1	0.0107463	0.0109606
chr1-73929854-73930354	Tns1	0.0049702	0.0160745
chr1-73942232-73942732	Tns1	0.0114068	0.0124476
chr1-73942892-73943392	Tns1	0.0133521	0.00059679
chr1-73943578-73944078	Tns1	0.00857366	0.0139023
chr1-73948802-73949302	Tns1	0.00628853	0.020279
chr1-73950565-73951065	Tns1	0.00893303	0.00681449
chr1-73951166-73951666	Tns1	0.00813735	0.0203435
chr1-73954575-73955075	Tns1	0.00549815	0.0482609
chr1-73964390-73964890	Tns1	0.0096758	0.0171951
chr1-73965939-73966439	Tns1	0.00841153	0.0190297
chr1-73966487-73966987	Tns1	0.00449081	0.021286
chr1-73970187-73970687	Tns1	0.00640984	0.0190634
chr1-73971638-73972138	Tns1	0.0104542	0.00577516
chr1-73972963-73973463	Tns1	0.00810313	0.0182972
chr1-73974643-73975143	Tns1	0.0102447	0.0085128
chr1-73975259-73975759	Tns1	0.00772023	0.0113367
chr1-73975785-73976285	Tns1	0.0106459	0.00516821
chr1-73987326-73987826	Tns1	0.00736863	0.0227587
chr1-73990273-73990773	Tns1	0.00672098	0.0117726
chr1-73992525-73993025	Tns1	0.010212	0.0245523
chr1-73994018-73994518	Tns1	0.0197942	0.000130128
chr1-73995095-73995595	Tns1	0.00343412	0.0358969
chr1-74001688-74002188	Tns1	0.00721762	0.016243
chr1-74004984-74005484	Tns1	0.0161164	0.00493279
chr1-74007045-74007545	Tns1	0.0199269	0.000232302
chr1-74007644-74008144	Tns1	0.028873	2.09622e-07
chr1-74008496-74008996	Tns1	0.00504981	0.0157942
chr1-74009675-74010175	Tns1	0.00871957	0.0168804
chr1-74214553-74215053	Cxcr1	0.0705148	0
chr1-74332940-74333440	Aamp	0.00614517	0.0444234
chr1-74294259-74294759	Tmbim1	0.0203816	0.0464197
chr1-74299439-74299939	Tmbim1	0.0209165	0.00736152
chr1-74300467-74300967	Tmbim1	0.0332286	0.0117862
chr1-74588664-74589164	Zfp142	0.012188	0.00565269
chr1-74612253-74612753	Zfp142	0.00612856	0.0374181
chr1-74615217-74615717	Rnf25	0.0159088	0.000629996
chr1-74750164-74750664	Prkag3	0.0114989	0.0007724
chr1-74794416-74794916	Prkag3	0.0056237	0.0265604
chr1-74957659-74958159	Ihh	0.0168985	0.000103372
chr1-74971505-74972005	Ihh	0.0164521	0.000345074
chr1-74976926-74977426	Ihh	0.00718268	0.00373292
chr1-74997225-74997725	Ihh	0.00954205	0.0311664
chr1-75180718-75181218	Slc23a3	0.00667693	0.023008
chr1-75125262-75125762	Cnppd1	0.0167837	0.0486817
chr1-75147718-75148218	Cnppd1	0.0090174	0.0250014
chr1-75191263-75191763	Cnppd1	0.0187763	0.0295017
chr1-75143189-75143689	Abcb6	0.0121607	0.0222696
chr1-75144295-75144795	Abcb6	0.00582235	0.044429
chr1-75184498-75184998	Glb1l	0.00614591	0.0121566
chr1-75217811-75218311	Tuba4a	0.008352	0.0161014
chr1-75222310-75222810	Tuba4a	0.00604374	0.0329319
chr1-75252901-75253401	Tuba4a	0.00706374	0.0316578
chr1-75192415-75192915	A630095N17Rik	0.0138708	9.64374e-07
chr1-75218433-75218933	A630095N17Rik	0.0158647	2.21651e-08
chr1-75219052-75219552	A630095N17Rik	0.00965865	0.000259843
chr1-75229098-75229598	Ptprn	0.0110342	0.0193293
chr1-75263996-75264496	Ptprn	0.0209445	6.35362e-05
chr1-75244817-75245317	Resp18	0.0105947	0.00237343
chr1-75247430-75247930	Resp18	0.0084825	0.0271165
chr1-75316800-75317300	Dnpep	0.0146998	0.0269395
chr1-75463718-75464218	Obsl1	0.0096708	0.0091531
chr1-75498457-75498957	Obsl1	0.00727052	0.0213858
chr1-75511823-75512323	Obsl1	0.0119273	0.0242522
chr1-75516888-75517388	Obsl1	0.0115109	0.000685726
chr1-75517885-75518385	Obsl1	0.0111709	0.00657021
chr1-75521206-75521706	Obsl1	0.0229642	0.0231137
chr1-77467374-77467874	Epha4	0.0165123	0.0223388
chr1-77468971-77469471	Epha4	0.0136478	0.00670192
chr1-77475726-77476226	Epha4	0.0141077	0.017427
chr1-77511912-77512412	Epha4	0.0199234	0.0452964
chr1-77513412-77513912	Epha4	0.00786839	0.0355098
chr1-77537111-77537611	Epha4	0.0166968	0.0450688
chr1-77538514-77539014	Epha4	0.0234185	0.0492776
chr1-78181805-78182305	Pax3	0.0121432	0.021513
chr1-78189425-78189925	Pax3	0.0356801	4.54832e-06
chr1-78189961-78190461	Pax3	0.0172853	0.00723706
chr1-78196394-78196894	Pax3	0.0230297	0.000135277
chr1-78196895-78197395	Pax3	0.0261468	5.41362e-06
chr1-78488028-78488528	Farsb	0.0134368	0.0129023
chr1-79470835-79471335	Scg2	0.0101706	0.0380346
chr1-79641466-79641966	Ap1s3	0.0131004	8.53639e-05
chr1-79671742-79672242	Ap1s3	0.0116477	0.0465392
chr1-79697286-79697786	Ap1s3	0.0171659	0.0445786
chr1-79710076-79710576	Wdfy1	0.0190371	0.00931305
chr1-79751739-79752239	Wdfy1	0.0191631	0.0139174
chr1-79757089-79757589	Wdfy1	0.0126961	0.0408498
chr1-79759421-79759921	Wdfy1	0.0197251	0.0485965
chr1-79822750-79823250	Serpine2	0.0291931	0.00303966
chr1-79823308-79823808	Serpine2	0.0105094	0.035627
chr1-79853503-79854003	Serpine2	0.00870228	0.00311618
chr1-79855638-79856138	Serpine2	0.00615192	0.0108074
chr1-79856735-79857235	Serpine2	0.0162701	0.00626908
chr1-79858379-79858879	Serpine2	0.0030574	0.0011041
chr1-79858903-79859403	Serpine2	0.00250905	0.0185987
chr1-79859724-79860224	Serpine2	0.0083387	0.0158737
chr1-80177527-80178027	Fam124b	0.0123785	0.00154734
chr1-80221161-80221661	Fam124b	0.0202974	2.2117e-05
chr1-80308793-80309293	Cul3	0.0150418	0.01887
chr1-80340053-80340553	Cul3	0.00157308	0.0281028
chr1-80606135-80606635	Dock10	0.00880672	0.0257702
chr1-80609577-80610077	Dock10	0.0310588	1.02716e-10
chr1-80613391-80613891	Dock10	0.031856	0.00920762
chr1-80625353-80625853	Dock10	0.0130179	0.00351447
chr1-80626747-80627247	Dock10	0.0242973	0.0353164
chr1-80630470-80630970	Dock10	0.0153406	0.000178935
chr1-82272860-82273360	Irs1	0.00703983	0.0228508
chr1-82290808-82291308	Irs1	0.0203936	0.000211228
chr1-82291318-82291818	Irs1	0.0119677	0.0276111
chr1-82303618-82304118	Irs1	0.0117718	0.0447617
chr1-82330586-82331086	Irs1	0.0073549	0.0216407
chr1-82544745-82545245	Col4a4	0.0100696	0.00893396
chr1-82761703-82762203	Tm4sf20	0.00891067	0.00117721
chr1-84142962-84143462	Pid1	0.0305489	0.00973126
chr1-84143516-84144016	Pid1	0.0302623	0.00918659
chr1-84149001-84149501	Pid1	0.00729567	0.036521
chr1-84182836-84183336	Pid1	0.0786571	0.00227041
chr1-84189435-84189935	Pid1	0.0330651	0.0405061
chr1-84190124-84190624	Pid1	0.0162805	0.037074
chr1-84200838-84201338	Pid1	0.0224585	0.0112392
chr1-84206130-84206630	Pid1	0.0234628	0.00217836
chr1-84657284-84657784	Dner	0.0122832	0.00705851
chr1-84677344-84677844	Dner	0.0120868	0.005813
chr1-84789732-84790232	Trip12	0.00874046	0.0473605
chr1-84930341-84930841	Slc16a14	0.0177937	2.58858e-07
chr1-84934375-84934875	Slc16a14	0.00771216	0.0244915
chr1-85735671-85736171	A630001G21Rik	0.0297542	0.0201152
chr1-85736427-85736927	A630001G21Rik	0.0175527	0.000448634
chr1-85751397-85751897	A630001G21Rik	0.0223326	1.56503e-06
chr1-85770129-85770629	A630001G21Rik	0.0577058	0
chr1-85774951-85775451	A630001G21Rik	0.0210808	8.39062e-06
chr1-86067581-86068081	Htr2b	0.0115192	0.0140055
chr1-86110575-86111075	Htr2b	0.0110899	0.00162641
chr1-86129403-86129903	Htr2b	0.00917985	0.0258404
chr1-86301663-86302163	Gm28626	0.0277322	1.73324e-10
chr1-86342888-86343388	Gm28626	0.0318876	2.2064e-05
chr1-86568383-86568883	Pde6d	0.037429	0.000226915
chr1-86571629-86572129	Pde6d	0.0259672	0.00880738
chr1-86583481-86583981	Pde6d	0.0178389	0.0060252
chr1-86622228-86622728	Nppc	0.0164588	0.000109268
chr1-86624856-86625356	Nppc	0.00617213	0.0155862
chr1-86628160-86628660	Nppc	0.0154923	0.000247642
chr1-86628703-86629203	Nppc	0.00895904	8.47657e-05
chr1-86629275-86629775	Nppc	0.0142155	9.59936e-05
chr1-86629894-86630394	Nppc	0.0111586	0.000549291
chr1-86632743-86633243	Nppc	0.0155929	7.99881e-06
chr1-86633366-86633866	Nppc	0.0046378	0.0111354
chr1-86634661-86635161	Nppc	0.00439673	0.028215
chr1-86640558-86641058	Nppc	0.00491977	0.0200365
chr1-86643050-86643550	Nppc	0.00866438	0.00553674
chr1-86643662-86644162	Nppc	0.00729623	0.0099627
chr1-86648438-86648938	Nppc	0.0116816	0.000332236
chr1-86652478-86652978	Nppc	0.00422574	0.0290962
chr1-86655786-86656286	Nppc	0.00487187	0.0178907
chr1-87483367-87483867	Ngef	0.00919415	0.0133014
chr1-87493385-87493885	Ngef	0.00670918	0.0313095
chr1-87541568-87542068	Ngef	0.00901174	0.0131794
chr1-87813539-87814039	Gm19582	0.0120916	0.0263029
chr1-87860017-87860517	Gm19582	0.011661	0.00648245
chr1-87868881-87869381	Gm19582	0.0116557	0.000395537
chr1-87980794-87981294	Usp40	0.0119626	0.00250596
chr1-88475996-88476496	Gm29538	0.0100999	0.0315459
chr1-88477973-88478473	Gm29538	0.00976619	0.0360875
chr1-88655366-88655866	Arl4c	0.0146712	0.0139322
chr1-88701894-88702394	Arl4c	0.0261959	0.0311353
chr1-88747733-88748233	Arl4c	0.0377063	0.00986135
chr1-89887217-89887717	Gbx2	0.0113627	0.000401892
chr1-89926935-89927435	Gbx2	0.00490514	0.020946
chr1-89934514-89935014	Gbx2	0.0134527	0
chr1-90104034-90104534	Iqca	0.0370535	0.000660347
chr1-90128425-90128925	Iqca	0.0201792	0.0418567
chr1-90457287-90457787	Gm28722	0.0162006	3.49583e-11
chr1-90805341-90805841	Col6a3	0.0168198	0.0176188
chr1-90818825-90819325	Col6a3	0.00665495	0.0104271
chr1-90836173-90836673	Col6a3	0.0241618	0.00115436
chr1-90838077-90838577	Col6a3	0.0175789	0.0448935
chr1-90838584-90839084	Col6a3	0.0205016	0.0417754
chr1-90839386-90839886	Col6a3	0.0149005	0.0233976
chr1-90841101-90841601	Col6a3	0.00763496	0.0466272
chr1-90842835-90843335	Col6a3	0.0345747	5.18201e-05
chr1-90843787-90844287	Col6a3	0.0347375	0.00404194
chr1-90885749-90886249	Col6a3	0.0172425	0.00459107
chr1-90969438-90969938	Rab17	0.0323851	0.00169822
chr1-91396117-91396617	Hes6	0.032305	0.0412979
chr1-91400804-91401304	Hes6	0.0910533	0.0154861
chr1-91401765-91402265	Hes6	0.0639014	0.00433516
chr1-91411849-91412349	Hes6	0.0177172	0.0349424
chr1-91417877-91418377	Hes6	0.0335055	6.35974e-05
chr1-91438933-91439433	Hes6	0.0466787	0.0229197
chr1-92040826-92041326	Hdac4	0.0286827	0.000304127
chr1-92083022-92083522	Hdac4	0.0274131	0.031898
chr1-92087475-92087975	Hdac4	0.0155624	0.0350321
chr1-92475400-92475900	Ndufa10	0.00892265	0.0213479
chr1-92642249-92642749	Otos	0.00699105	0.0166654
chr1-92648687-92649187	Otos	0.0142025	0.000618445
chr1-92683400-92683900	Otos	0.00824476	0.0303936
chr1-92919729-92920229	5033417F24Rik	0.00983127	0.0090672
chr1-93092644-93093144	Kif1a	0.0133987	0.0132613
chr1-93100444-93100944	Kif1a	0.0134441	0.0164262
chr1-93100992-93101492	Kif1a	0.0179596	0.00378291
chr1-93101690-93102190	Kif1a	0.0209634	6.98451e-06
chr1-93121827-93122327	Kif1a	0.0140416	0.0140767
chr1-93123247-93123747	Kif1a	0.0102321	0.038715
chr1-93160063-93160563	2310007B03Rik	0.0139088	0.0170739
chr1-93160711-93161211	2310007B03Rik	0.0166601	0.000158017
chr1-93203409-93203909	2310007B03Rik	0.0169201	0.0467757
chr1-93275451-93275951	Mterf4	0.0148479	0.0100637
chr1-93275972-93276472	Mterf4	0.00788151	0.0326571
chr1-93287932-93288432	Mterf4	0.0163685	0.00949557
chr1-93290928-93291428	Mterf4	0.0067243	0.0189094
chr1-93299712-93300212	Mterf4	0.0137407	0.0279674
chr1-93300457-93300957	Pask	0.0073871	0.0210502
chr1-93405798-93406298	Hdlbp	0.00655556	0.0398609
chr1-93470129-93470629	Hdlbp	0.0107043	0.0102481
chr1-93601813-93602313	Stk25	0.0135994	0.00908282
chr1-93773042-93773542	Thap4	0.0133341	0.0297166
chr1-95653471-95653971	St8sia4	0.00920357	0.00187458
chr1-95662982-95663482	St8sia4	0.0114642	0.0100674
chr1-95664939-95665439	St8sia4	0.00708626	0.0431866
chr1-95665876-95666376	St8sia4	0.00828486	0.0195171
chr1-95667437-95667937	St8sia4	0.0090263	0.0126093
chr1-95667977-95668477	St8sia4	0.013582	0.00020342
chr1-95711324-95711824	St8sia4	0.0067992	0.0459608
chr1-96846673-96847173	Slco4c1	0.0208762	4.18863e-06
chr1-96871983-96872483	Slco4c1	0.01309	0.00281353
chr1-97661189-97661689	D1Ertd622e	0.0214677	0.00515143
chr1-97661867-97662367	D1Ertd622e	0.0137417	0.0310844
chr1-97676082-97676582	D1Ertd622e	0.0117319	0.00593217
chr1-97769838-97770338	Ppip5k2	0.0215553	0.0189069
chr1-97952870-97953370	Pam	0.00587081	0.0384735
chr1-97960360-97960860	Pam	0.00751608	0.0340468
chr1-97963703-97964203	Pam	0.0144193	0.049704
chr1-97997082-97997582	Pam	0.0488206	0.0206359
chr1-98016977-98017477	Pam	0.0144332	0.0353031
chr1-98018582-98019082	Pam	0.0152782	0.0141019
chr1-105979331-105979831	Gm7160	0.0141022	0.000598304
chr1-105989567-105990067	Gm7160	0.0109501	0.034046
chr1-106206553-106207053	Gm20753	0.0151967	1.31253e-06
chr1-106719071-106719571	Bcl2	0.0232693	0.0495273
chr1-106761793-106762293	Vps4b	0.037443	0.0378758
chr1-106766642-106767142	Vps4b	0.0127895	0.0497035
chr1-106771213-106771713	Vps4b	0.0454206	0.00029822
chr1-106782048-106782548	Vps4b	0.0348026	0.00342911
chr1-106784545-106785045	Vps4b	0.0372626	0.0114577
chr1-106785242-106785742	Vps4b	0.0353101	0.0132195
chr1-106793131-106793631	Vps4b	0.0554793	0.0103222
chr1-106793942-106794442	Vps4b	0.0165103	0.0276131
chr1-110974965-110975465	Cdh19	0.180808	0.00467127
chr1-110977192-110977692	Cdh19	0.173658	4.05908e-06
chr1-111857833-111858333	Dsel	0.0105591	0.00265265
chr1-118429697-118430197	2900060B14Rik	0.0107043	0.0285488
chr1-118447076-118447576	2900060B14Rik	0.0119295	0.048598
chr1-118482632-118483132	2900060B14Rik	0.0122479	0.00734816
chr1-118483537-118484037	2900060B14Rik	0.0174307	7.76055e-05
chr1-118488148-118488648	2900060B14Rik	0.00935433	0.0385239
chr1-118488724-118489224	2900060B14Rik	0.00938988	0.0310745
chr1-118497759-118498259	2900060B14Rik	0.0100237	0.00465555
chr1-118927910-118928410	Gli2	0.0124893	0.00949886
chr1-118934239-118934739	Gli2	0.0121558	0.00205764
chr1-118934818-118935318	Gli2	0.0133948	0.00166753
chr1-118935459-118935959	Gli2	0.02164	0.00255667
chr1-118936192-118936692	Gli2	0.016936	0.0031265
chr1-118938129-118938629	Gli2	0.0165315	0.00138655
chr1-118941182-118941682	Gli2	0.0124341	0.0323356
chr1-118952997-118953497	Gli2	0.0135504	0.0278247
chr1-118953559-118954059	Gli2	0.0098706	0.00987276
chr1-118976478-118976978	Gli2	0.00741747	0.0372803
chr1-118980564-118981064	Gli2	0.00822805	0.03587
chr1-118981804-118982304	Gli2	0.0174059	0.00422478
chr1-118982371-118982871	Gli2	0.0210194	0.00297809
chr1-118982874-118983374	Gli2	0.0175977	0.00238606
chr1-119390633-119391133	Inhbb	0.0162939	0.0215097
chr1-119413983-119414483	Inhbb	0.0148005	3.45957e-05
chr1-119417941-119418441	Inhbb	0.0166462	0.00203113
chr1-119421504-119422004	Inhbb	0.00826804	0.00126548
chr1-119422070-119422570	Inhbb	0.0199357	0.000366444
chr1-119422590-119423090	Inhbb	0.013589	0.00644827
chr1-119423508-119424008	Inhbb	0.0154005	0.00530323
chr1-119457894-119458394	Inhbb	0.0253931	0.0325591
chr1-119505053-119505553	Ralb	0.00792773	0.0136648
chr1-119488129-119488629	3830432H09Rik	0.0136167	8.04139e-07
chr1-119508490-119508990	3830432H09Rik	0.0118275	0.00389643
chr1-119698817-119699317	Ptpn4	0.0140462	0.0381119
chr1-119919232-119919732	Tmem177	0.0101908	0.0147612
chr1-120056856-120057356	Tmem37	0.0111122	0.0399306
chr1-120072828-120073328	Tmem37	0.0194225	0.0193994
chr1-120075408-120075908	Tmem37	0.0131759	0.0228374
chr1-120083191-120083691	Tmem37	0.0189696	0.0256169
chr1-120083837-120084337	Tmem37	0.0219611	0.0224934
chr1-120084509-120085009	Tmem37	0.0135416	0.0102841
chr1-120122109-120122609	Tmem37	0.00931099	0.0218363
chr1-120115481-120115981	Dbi	0.0403924	5.15356e-06
chr1-120121465-120121965	Dbi	0.0233128	0.0477286
chr1-120266709-120267209	Steap3	0.0126389	0.0233811
chr1-120305719-120306219	Steap3	0.0150183	0.0339909
chr1-120532527-120533027	Marco	0.025778	0.0135465
chr1-121278968-121279468	Insig2	0.0256715	0.0342097
chr1-121284113-121284613	Insig2	0.0569654	0.00105618
chr1-121289632-121290132	Insig2	0.0276407	0.0301727
chr1-121290531-121291031	Insig2	0.0175889	0.0334139
chr1-121340695-121341195	Insig2	0.0383321	0.00185785
chr1-121343906-121344406	Insig2	0.0248613	0.0104999
chr1-121352909-121353409	Insig2	0.0221121	0.0243302
chr1-121329365-121329865	2210011K15Rik	0.00959019	0.0418325
chr1-121362405-121362905	2210011K15Rik	0.00974578	0.0264464
chr1-121396472-121396972	2210011K15Rik	0.0128475	0.0350058
chr1-121487802-121488302	Htr5b	0.00532594	0.0322187
chr1-121567217-121567717	Ddx18	0.00637051	0.0430722
chr1-124018085-124018585	Dpp10	0.00763144	0.0265491
chr1-125386043-125386543	Actr3	0.00781954	0.0427874
chr1-125398633-125399133	Actr3	0.0178932	0.0413734
chr1-125406899-125407399	Actr3	0.00808972	0.0437901
chr1-125422885-125423385	Actr3	0.0109783	0.0269049
chr1-125481885-125482385	Actr3	0.0195903	0.0454794
chr1-126437174-126437674	Nckap5	0.0136758	0.0300504
chr1-126501372-126501872	Nckap5	0.016208	0.024184
chr1-126502412-126502912	Nckap5	0.0198879	0.012983
chr1-126519177-126519677	Nckap5	0.0357558	0.000204508
chr1-126525492-126525992	Nckap5	0.0288974	0.0142034
chr1-127655651-127656151	Tmem163	0.0192766	0.00227968
chr1-127656532-127657032	Tmem163	0.023643	0.0488205
chr1-127754695-127755195	2900009J06Rik	0.0324233	0.0152762
chr1-127755752-127756252	2900009J06Rik	0.0455178	0.0300224
chr1-127776296-127776796	2900009J06Rik	0.0443787	0.0445103
chr1-128102209-128102709	Zranb3	0.00959267	0.048352
chr1-128353926-128354426	Mcm6	0.00701409	0.0269229
chr1-128359489-128359989	Mcm6	0.0388179	0.00350869
chr1-128404839-128405339	Mcm6	0.0128278	0.0249432
chr1-128408233-128408733	Mcm6	0.0157993	0.0270346
chr1-128416647-128417147	Dars	0.00695933	0.00880346
chr1-128591196-128591696	Cxcr4	0.0167477	0.0122752
chr1-130426844-130427344	Cd55	0.0632299	0.0139051
chr1-130427417-130427917	Cd55	0.0611433	0.0472033
chr1-130428622-130429122	Cd55	0.0246098	0.0208229
chr1-130455067-130455567	Cd55	0.102183	0.0087545
chr1-130458692-130459192	Cd55	0.0517051	0.00132205
chr1-130459882-130460382	Cd55	0.0557705	0.0262011
chr1-130462306-130462806	Cd55	0.0636281	0.00330954
chr1-130462810-130463310	Cd55	0.0473074	0.0285866
chr1-130467283-130467783	Cd55	0.0680389	0.0268099
chr1-130499948-130500448	Cd55	0.0348622	0.0193903
chr1-130646889-130647389	C4bp	0.00570911	0.00505481
chr1-130648889-130649389	C4bp	0.0046147	0.00581808
[truncated: 35,059 more rows]

## Sheet: p2g_on-target_primed
Peak	Gene	rObs	pvalZ
chr1-58114098-58114598	Aox3	0.0370605	0.00111562
chr1-58144394-58144894	Aox3	0.0659763	0.00044729
chr1-88747733-88748233	Arl4c	0.0377063	0.00986135
chr1-155075295-155075795	Ier5	0.0160543	0.026182
chr1-155134166-155134666	Ier5	0.0213254	0.0192067
chr3-105699491-105699991	Fam212b	0.0269984	0.0205866
chr3-8927501-8928001	Tpd52	0.0458258	0.0266264
chr3-8942905-8943405	Tpd52	0.0374773	0.0404818
chr3-8948946-8949446	Tpd52	0.048434	0.0208227
chr3-8955435-8955935	Tpd52	0.0232981	0.0172604
chr4-134455668-134456168	Stmn1	0.0177571	0.0432757
chr4-144894498-144894998	Dhrs3	0.0762658	0.0078142
chr4-87799357-87799857	Mllt3	0.0715493	0.0186051
chr4-87803334-87803834	Mllt3	0.0483328	0.0371802
chr4-87806178-87806678	Mllt3	0.0544211	0.0385407
chr4-156150750-156151250	Agrn	0.0134223	0.00464187
chr5-53438777-53439277	Rbpj	0.0241412	0.0056823
chr6-143169083-143169583	Etnk1	0.0357798	0.00687951
chr6-50553259-50553759	Cycs	0.0260324	0.0014985
chr7-45677521-45678021	Rpl18	0.031223	0.00905745
chr7-45727548-45728048	Rpl18	0.0606822	0.000174636
chr8-69897368-69897868	Ndufa13	0.0332363	0.0234325
chr9-57526441-57526941	Cox5a	0.0428869	0.0334379
chr9-67865463-67865963	C2cd4a	0.0277377	0.00404314
chr10-18876211-18876711	Perp	0.0483253	0.000941518
chr10-81582785-81583285	Aes	0.0251694	0.0108616
chr10-96586394-96586894	Btg1	0.0333425	0.0387467
chr10-80364306-80364806	Uqcr11	0.0410308	0.00932334
chr11-54874882-54875382	Hint1	0.0505728	0.00820646
chr11-103961329-103961829	Arf2	0.0361704	0.00326804
chr11-4753375-4753875	Uqcr10	0.0313777	0.00447943
chr11-8472366-8472866	Tns3	0.0536321	0.000675659
chr11-8498432-8498932	Tns3	0.0407498	0.000197712
chr11-8509551-8510051	Tns3	0.0162125	0.035734
chr11-8521372-8521872	Tns3	0.0401185	0.0018369
chr11-8523674-8524174	Tns3	0.032286	0.00245898
chr13-91458089-91458589	Ssbp2	0.00990989	0.0409045
chr13-91458654-91459154	Ssbp2	0.018271	0.0418215
chr16-92686869-92687369	Runx1	0.0332507	0.0277433
chr17-65942386-65942886	Twsg1	0.08468	0.0143495

## Sheet: p2g_off-target_primed
Peak	Gene	rObs	pvalZ
chr1-173736956-173737456	Ifi204	0.051056	1.13e-07
chr2-92947827-92948327	Syt13	0.0620626	2.08e-07
chr4-58184593-58185093	Svep1	0.0482019	0.00220899
chr6-8173952-8174452	Col28a1	0.0101184	0.0046323
chr10-97479275-97479775	Dcn	0.0303623	6.8e-05
chr15-83215628-83216128	Cyb5r3	0.00049211	0.0178717
chrX-164330441-164330941	Vegfd	0.0348599	0.00501946
