# Supplementary material for: Single-cell lineage capture across genomic modalities with CellTag-multi reveals fate-specific gene regulatory changes
Source: Nat Biotechnol. 2023 Sep 25;42(6):946–59. doi: 10.1038/s41587-023-01931-4 (PMC11180607; doi:10.1038/s41587-023-01931-4)
Supplement: Supplementary file 10 — Lists of TF activity markers in uninduced MEFs, day 3 on-target destined and day 3 off-target destined cells. [file 41587_2023_1931_MOESM10_ESM.xlsx]

## Sheet: uniquely enriched TF activity
name	FDR	MeanDiff	cluster
Foxa1_306	1.22335e-91	5.89312	Day3 Reprogramming
Foxd2_322	1.88316e-90	3.73167	Day3 Reprogramming
Foxn2_830	1.21637e-85	3.43594	Day3 Reprogramming
Foxj1_305	7.41117e-85	3.46735	Day3 Reprogramming
Foxo1_314	7.07127e-84	2.92104	Day3 Reprogramming
Foxp4_300	1.49254e-82	2.92219	Day3 Reprogramming
Foxk1_324	6.47967e-79	2.74899	Day3 Reprogramming
Nr1h3_655	3.07496e-73	2.49579	Day3 Reprogramming
Hnf4a_665	1.14182e-71	2.09868	Day3 Reprogramming
Foxq1_309	2.84521e-67	2.11935	Day3 Reprogramming
Tcf7l2_732	4.08161e-52	1.64201	Day3 Reprogramming
Ppara_670	1.95863e-45	1.53493	Day3 Reprogramming
Klf3_804	1.39066e-39	2.16729	Day3 Reprogramming
Zkscan1_178	1.4402e-39	1.1458	Day3 Reprogramming
Klf7_171	1.08693e-36	1.94782	Day3 Reprogramming
Klf4_143	1.35947e-35	1.82799	Day3 Reprogramming
Nr5a2_675	7.86514e-27	1.40176	Day3 Reprogramming
Klf5_145	5.19784e-24	1.31372	Day3 Reprogramming
Klf11_798	2.79505e-18	1.23496	Day3 Reprogramming
Klf13_817	2.79505e-18	1.23496	Day3 Reprogramming
Klf16_874	2.79505e-18	1.23496	Day3 Reprogramming
Klf10_810	6.6831e-17	1.05237	Day3 Reprogramming
Eomes_768	5.75143e-11	0.608427	Day3 Reprogramming
Sp1_142	1.3076e-07	0.612909	Day3 Reprogramming
Nr2c2_659	2.13135e-07	0.527414	Day3 Reprogramming
Nfya_242	9.17554e-06	0.660635	Day3 Reprogramming
Zfp281_193	1.78961e-17	0.9824	Day3 deadend
Atf5_791	1.91745e-11	0.986699	Day3 deadend
Stat1_757	2.39817e-10	0.650997	Day3 deadend
Fosl2_113	7.98258e-09	0.587368	Day3 deadend
Stat3_754	1.7164e-07	0.585079	Day3 deadend
Gata6_382	9.05273e-07	0.601288	Day3 deadend
Cdx1_448	3.09849e-06	0.511101	Day3 deadend
Cebpb_130	0.000230862	0.501102	Day3 deadend
Nfatc4_857	6.14211e-31	1.25344	MEF
Nfatc1_703	5.33991e-24	1.10352	MEF
Mef2c_638	1.81279e-23	1.19432	MEF
Fosl1_107	3.31866e-17	1.34337	MEF
Dlx1_528	1.65993e-16	0.788396	MEF
Pax8_854	1.10481e-11	0.613768	MEF
Hmga2_14	1.2507e-09	0.611446	MEF
Hmga1_776	1.2507e-09	0.611446	MEF
Lhx9_424	5.78447e-09	0.596247	MEF
Ascl1_780	1.35078e-08	0.593246	MEF
Prrx1_455	3.12932e-08	0.548506	MEF
Nanog_417	4.95306e-08	0.525947	MEF
Runx1_712	3.70496e-06	0.714719	MEF

## Sheet: diff enriched TF activity
name	FDR	MeanDiff	cluster
Foxa1_306	1.22335e-91	5.89312	Day3 Reprogramming
Foxd2_322	1.88316e-90	3.73167	Day3 Reprogramming
Foxn2_830	1.21637e-85	3.43594	Day3 Reprogramming
Foxj1_305	7.41117e-85	3.46735	Day3 Reprogramming
Foxo1_314	7.07127e-84	2.92104	Day3 Reprogramming
Foxp4_300	1.49254e-82	2.92219	Day3 Reprogramming
Foxk1_324	6.47967e-79	2.74899	Day3 Reprogramming
Nr1h3_655	3.07496e-73	2.49579	Day3 Reprogramming
Hnf4a_665	1.14182e-71	2.09868	Day3 Reprogramming
Foxq1_309	2.84521e-67	2.11935	Day3 Reprogramming
Tcf7l2_732	4.08161e-52	1.64201	Day3 Reprogramming
Ppara_670	1.95863e-45	1.53493	Day3 Reprogramming
Klf3_804	1.39066e-39	2.16729	Day3 Reprogramming
Zkscan1_178	1.4402e-39	1.1458	Day3 Reprogramming
Klf7_171	1.08693e-36	1.94782	Day3 Reprogramming
Klf4_143	1.35947e-35	1.82799	Day3 Reprogramming
Nr5a2_675	7.86514e-27	1.40176	Day3 Reprogramming
Klf5_145	5.19784e-24	1.31372	Day3 Reprogramming
Klf11_798	2.79505e-18	1.23496	Day3 Reprogramming
Klf13_817	2.79505e-18	1.23496	Day3 Reprogramming
Klf16_874	2.79505e-18	1.23496	Day3 Reprogramming
Klf10_810	6.6831e-17	1.05237	Day3 Reprogramming
Eomes_768	5.75143e-11	0.608427	Day3 Reprogramming
Sp1_142	1.3076e-07	0.612909	Day3 Reprogramming
Nr2c2_659	2.13135e-07	0.527414	Day3 Reprogramming
Sp4_167	5.3914e-06	0.652266	Day3 Reprogramming
Nfya_242	9.17554e-06	0.660635	Day3 Reprogramming
Zfp281_193	1.78961e-17	0.9824	Day3 deadend
Atf5_791	1.91745e-11	0.986699	Day3 deadend
Stat1_757	2.39817e-10	0.650997	Day3 deadend
Hoxb1_423	4.24638e-10	0.781022	Day3 deadend
Fosl2_113	7.98258e-09	0.587368	Day3 deadend
Stat3_754	1.7164e-07	0.585079	Day3 deadend
Ebf1_90	6.98832e-07	0.66491	Day3 deadend
Gata6_382	9.05273e-07	0.601288	Day3 deadend
Cdx1_448	3.09849e-06	0.511101	Day3 deadend
Sp4_167	1.98586e-05	0.648054	Day3 deadend
Cebpb_130	0.000230862	0.501102	Day3 deadend
Nfatc4_857	6.14211e-31	1.25344	MEF
Nfatc1_703	5.33991e-24	1.10352	MEF
Mef2c_638	1.81279e-23	1.19432	MEF
Fosl1_107	3.31866e-17	1.34337	MEF
Dlx1_528	1.65993e-16	0.788396	MEF
Hoxb1_423	1.97266e-13	0.750706	MEF
Pax8_854	1.10481e-11	0.613768	MEF
Hmga2_14	1.2507e-09	0.611446	MEF
Hmga1_776	1.2507e-09	0.611446	MEF
Ebf1_90	1.40322e-09	0.649167	MEF
Lhx9_424	5.78447e-09	0.596247	MEF
Ascl1_780	1.35078e-08	0.593246	MEF
Prrx1_455	3.12932e-08	0.548506	MEF
Nanog_417	4.95306e-08	0.525947	MEF
Runx1_712	3.70496e-06	0.714719	MEF
