# Supplementary material for: Single-cell lineage capture across genomic modalities with CellTag-multi reveals fate-specific gene regulatory changes
Source: Nat Biotechnol. 2023 Sep 25;42(6):946–59. doi: 10.1038/s41587-023-01931-4 (PMC11180607; doi:10.1038/s41587-023-01931-4)
Supplement: Supplementary file 11 — List of genes differentially expressed between stalled and nonstalled populations (Mann–Whitney–Wilcoxon test, two-sided; adjusted P values represent Bonferroni corrected P values). GO analysis results for genes enriched in the stalled population of cells (Fisher’s exact test, one-sided; FDR values represent Benjamini–Hochberg corrected P values). [file 41587_2023_1931_MOESM11_ESM.xlsx]

## Sheet: stalled clusters markers
	avg_log2FC	pct.1	pct.2	p_val_adj
Frmd5	2.68391	0.882	0.18	0
Mgp	2.43671	1	0.766	0
Cemip	2.31215	0.61	0.084	0
Ptn	2.0693	0.945	0.389	0
Mecom	2.00981	0.928	0.334	0
Gpc3	1.83753	0.878	0.257	0
Slit2	1.81563	0.914	0.413	0
Il1r1	1.73732	0.717	0.241	0
Abi1	1.7147	0.857	0.488	0
Bmpr1b	1.64401	0.607	0.105	0
Unc5c	1.57265	0.585	0.141	0
H19	1.5322	0.847	0.351	0
Pbx1	1.52578	0.974	0.723	0
Col5a2	1.50479	0.935	0.55	0
Tox	1.48595	0.612	0.185	0
Dock4	1.39527	0.751	0.347	0
Myh10	1.37261	0.823	0.513	0
Svep1	1.36921	0.791	0.323	0
Pbx3	1.34593	0.701	0.353	0
Rspo3	1.29313	0.531	0.072	0
Mpp6	1.27673	0.813	0.446	0
Nfib	1.27378	0.871	0.516	0
Nrn1	1.27248	0.602	0.122	0
Adam12	1.26953	0.77	0.41	0
Pcdh9	1.26557	0.95	0.62	0
Zfpm2	1.25832	0.819	0.432	0
Cebpd	1.25478	0.78	0.453	0
Colec12	1.20328	0.742	0.317	0
Des	1.19613	0.314	0.027	0
Rnf150	1.19602	0.672	0.278	0
Pappa	1.17443	0.415	0.084	0
Meis1	1.17431	0.697	0.291	0
Ogn	1.16996	0.573	0.164	0
Gm12840	1.1506	0.454	0.026	0
Cacna1c	1.13533	0.813	0.472	0
Mmp3	1.13272	0.175	0.014	0
Ror2	1.11601	0.75	0.376	0
Prrx2	1.10421	0.862	0.485	0
Eya4	1.10207	0.737	0.359	0
Slit3	1.08926	0.797	0.398	0
Hmgb1	1.07063	0.959	0.853	0
Ifitm3	1.06128	0.962	0.729	0
Gpm6b	1.06035	0.554	0.19	0
Fmr1	1.03777	0.62	0.338	0
Tenm3	1.02358	0.559	0.203	0
Col3a1	1.02069	0.827	0.398	0
Setbp1	1.00311	0.831	0.538	0
Pdzrn3	0.998171	0.768	0.447	0
Hist1h1b	0.990807	0.277	0.123	1.77e-162
Pak3	0.971965	0.73	0.457	0
Adamts1	0.969098	0.52	0.229	0
Sparcl1	0.967769	0.228	0.005	0
Daam1	0.96608	0.57	0.243	0
Prkca	0.963698	0.727	0.475	0
Vcam1	0.94625	0.512	0.204	0
Ifitm1	0.944801	0.37	0.111	0
Arhgdib	0.942068	0.702	0.362	0
Fst	0.929233	0.644	0.379	0
Cep112	0.927748	0.492	0.162	0
Sdc4	0.921767	0.925	0.758	0
Cpxm1	0.919877	0.428	0.068	0
Pkd2	0.911638	0.605	0.364	0
Sned1	0.91006	0.675	0.302	0
Spp1	0.907073	0.583	0.356	6.53e-226
Phlda1	0.904561	0.613	0.333	0
Bmper	0.901764	0.377	0.121	0
Syne1	0.894645	0.584	0.268	0
Rasl11a	0.889074	0.428	0.111	0
Fzd1	0.871131	0.552	0.216	0
Cavin2	0.86437	0.857	0.491	0
Jak2	0.853231	0.468	0.198	0
Il6st	0.84734	0.689	0.405	0
Sgk1	0.832445	0.753	0.514	0
Atp10a	0.832222	0.411	0.126	0
Atxn1	0.828861	0.783	0.498	0
Hmgn2	0.828397	0.568	0.306	0
Tgfbr3	0.826996	0.689	0.414	0
Mum1l1	0.826588	0.428	0.121	0
Fap	0.814246	0.331	0.013	0
Ereg	0.813229	0.469	0.222	0
CT025619.1	0.812641	0.884	0.686	0
Tmtc1	0.800869	0.386	0.119	0
Cxcl12	0.772209	0.643	0.282	0
Timp1	0.765705	0.895	0.618	0
Fbn2	0.764974	0.725	0.407	0
F3	0.762663	0.528	0.323	5.06e-221
Loxl1	0.762022	0.759	0.43	0
Spidr	0.757836	0.511	0.283	4.19e-284
Serpina3g	0.752356	0.336	0.067	0
Vcl	0.7513	0.874	0.732	2.1e-291
Nrp1	0.739774	0.696	0.45	0
Grin2a	0.736607	0.169	0.004	0
Tnfaip2	0.735495	0.491	0.214	0
Adamtsl1	0.73416	0.367	0.147	1.31e-285
Prkd1	0.732294	0.528	0.265	0
Prkg1	0.728155	0.883	0.599	0
Hmgb2	0.72755	0.439	0.292	1.67e-121
Osbpl6	0.717862	0.524	0.288	5.85e-271
Col1a2	0.712286	0.959	0.589	0
Filip1l	0.709075	0.617	0.37	0
Cdo1	0.706623	0.421	0.152	0
Ifitm2	0.700624	0.938	0.819	0
Aebp1	0.698935	0.833	0.541	0
Gm10076	0.695512	0.944	0.809	0
Bnc2	0.694831	0.571	0.294	0
Plpp1	0.690044	0.532	0.355	2.51e-180
Lama4	0.672396	0.452	0.196	0
Pdlim5	0.667516	0.871	0.743	1.45e-273
Limch1	0.654765	0.261	0.073	0
Id3	0.652149	0.92	0.764	1.98e-282
Gsdme	0.65107	0.41	0.167	0
Zfp36l2	0.646651	0.696	0.527	4.2e-215
St6gal1	0.645422	0.341	0.101	0
Prrx1	0.634304	0.899	0.661	0
Foxp2	0.63083	0.227	0.026	0
Adamts2	0.627568	0.327	0.059	0
Nsg1	0.621672	0.427	0.18	0
Sfrp1	0.616893	0.575	0.267	0
Cyp1b1	0.61618	0.467	0.256	2.78e-226
Cebpb	0.609607	0.804	0.599	3.91e-277
Fam198b	0.607466	0.551	0.374	8.23e-194
Klf9	0.606574	0.751	0.588	3.46e-226
Pawr	0.604199	0.59	0.383	5.97e-228
Cfh	0.6015	0.288	0.068	0
Bicc1	0.596196	0.605	0.436	3.43e-171
Efna5	0.595703	0.856	0.666	2.19e-273
Adam19	0.595483	0.419	0.198	3.99e-267
Ltbp2	0.591931	0.419	0.208	8.07e-230
Mmp23	0.590804	0.368	0.11	0
Rpl27	0.5902	0.922	0.817	0
Arhgap24	0.588669	0.561	0.365	2.48e-195
Pcdh7	0.583792	0.901	0.688	1.71e-302
Fndc3a	0.581795	0.572	0.355	1.1e-242
Lbh	0.57724	0.355	0.183	2.32e-183
Ier3	0.577192	0.554	0.36	1.17e-205
Lxn	0.57526	0.497	0.315	1.01e-175
Nhs	0.565525	0.447	0.279	6.87e-137
Ptx3	0.563234	0.289	0.135	1.9e-152
Fkbp7	0.562705	0.483	0.302	3.41e-194
Tspan5	0.562543	0.752	0.557	3.17e-234
Serpinf1	0.560766	0.42	0.162	0
Egr1	0.559749	0.85	0.672	1.98e-247
Apbb1ip	0.554927	0.413	0.202	2.6e-233
Grb10	0.552261	0.836	0.663	5.9e-254
Aplp2	0.552187	0.883	0.764	8.88e-290
Hist1h4d	0.549505	0.253	0.126	4.66e-120
Man2a1	0.54603	0.66	0.477	9.3e-203
Shroom3	0.545976	0.258	0.104	1.41e-185
Cyp51	0.530537	0.421	0.253	1.09e-158
Hnrnpa3	0.529311	0.799	0.701	1.85e-195
Fstl1	0.528867	0.938	0.744	0
Pkdcc	0.528055	0.28	0.065	0
Top2a	0.52751	0.273	0.163	1.51e-74
Nr2f1	0.524617	0.309	0.089	0
Serping1	0.521992	0.24	0.046	0
Slc38a4	0.51837	0.269	0.044	0
Cdkn1b	0.515638	0.33	0.129	4.12e-267
Dlk1	0.514391	0.406	0.198	9.26e-203
Gm8113	0.513935	0.161	0.016	0
Meis2	0.512242	0.73	0.564	3.41e-183
Fermt2	0.510101	0.735	0.575	3.66e-191
Tagln	0.507162	0.89	0.574	0
Cbx6	0.504346	0.369	0.186	3.39e-203
Cdk14	0.501642	0.743	0.583	1.66e-172
Ehd4	0.500437	0.496	0.343	1.92e-129
Tnik	0.49811	0.285	0.111	9.61e-218
Noct	0.496163	0.332	0.154	4.09e-203
Pde1a	0.49093	0.229	0.043	0
Hcfc1r1	0.48993	0.691	0.504	9.42e-200
Ank3	0.488458	0.781	0.61	5.02e-170
Dio2	0.488411	0.137	0.007	0
Il13ra1	0.485184	0.285	0.093	5.09e-286
Phldb2	0.482271	0.9	0.809	6.49e-192
Rock2	0.482257	0.966	0.905	1.03e-217
Nrcam	0.482215	0.185	0.026	0
Pclaf	0.481612	0.253	0.151	5.77e-67
Cenpf	0.481122	0.19	0.108	6.77e-56
Nap1l1	0.477102	0.947	0.867	4.66e-300
Hist1h1e	0.47556	0.279	0.158	1.73e-95
Pdgfra	0.473954	0.262	0.086	3.26e-254
Fcgrt	0.468204	0.264	0.074	0
Smc4	0.466271	0.398	0.281	1.08e-81
Mannr	0.465857	0.193	0.005	0
Csrp1	0.464801	0.58	0.396	2.83e-158
Hoxa5	0.464014	0.269	0.085	2.09e-283
Alkal1	0.459648	0.176	0.038	7.59e-259
Rcn3	0.458912	0.599	0.416	2.72e-174
Nfe2l2	0.457335	0.698	0.55	2.48e-171
Scp2	0.456099	0.717	0.638	3.82e-99
Fgf7	0.455034	0.684	0.447	8.25e-195
Ptpn13	0.454886	0.338	0.176	3.98e-157
Mt1	0.452186	0.867	0.719	1.1e-190
Tpm1	0.449479	0.98	0.936	1.29e-218
Arl15	0.449209	0.608	0.477	9.6e-115
Hdac9	0.448299	0.151	0.029	4.17e-250
Vasn	0.448267	0.421	0.261	1.43e-139
Nr2f2	0.445434	0.608	0.458	6.49e-133
Prc1	0.444117	0.22	0.14	1.01e-46
Casc4	0.44304	0.509	0.367	1.62e-119
Farp1	0.441275	0.752	0.636	1.51e-134
Top1	0.440814	0.759	0.663	1.78e-131
Ahr	0.437649	0.234	0.082	7.09e-200
Plac8	0.437572	0.576	0.348	4.23e-170
Esd	0.437122	0.942	0.87	1.14e-243
Mki67	0.431383	0.208	0.11	7.4e-77
Ifi27	0.431216	0.347	0.165	9.02e-193
H2afz	0.430638	0.845	0.778	1.84e-94
Tln1	0.4304	0.818	0.718	6.19e-167
Zeb1	0.430351	0.654	0.528	9.02e-114
Emp2	0.429153	0.394	0.214	1.59e-178
Prdx4	0.425944	0.572	0.408	2.69e-136
Nrg1	0.42518	0.248	0.171	2.58e-39
Gtf2a2	0.42113	0.696	0.549	4.63e-164
Efemp2	0.419332	0.632	0.486	1.41e-141
Gstm2	0.419087	0.25	0.076	4.06e-274
Dip2c	0.418902	0.535	0.395	2.38e-112
St5	0.418052	0.533	0.389	1.23e-106
Cyth3	0.415695	0.551	0.418	5.5e-94
Pcbp3	0.415054	0.313	0.16	3.34e-147
Sipa1l1	0.414992	0.645	0.535	3.36e-98
Luzp2	0.414488	0.118	0.004	0
Gpr176	0.413125	0.391	0.237	2.58e-122
Arl5a	0.412663	0.513	0.38	8.69e-109
Arrdc3	0.41187	0.285	0.134	3.83e-155
Hist1h2ap	0.40518	0.14	0.078	1.14e-41
Brinp1	0.404453	0.188	0.068	1.1e-147
Adgrl2	0.404039	0.554	0.371	4.66e-146
Dek	0.403765	0.561	0.458	4.31e-84
Rpl36a	0.403037	0.994	0.977	0
Rpl10	0.40031	0.997	0.985	0
Pla2g4a	0.399305	0.298	0.147	8.03e-145
Rasa1	0.397694	0.519	0.394	4.76e-95
Susd6	0.397669	0.752	0.672	9.57e-89
Nfix	0.397265	0.641	0.487	2.81e-134
Hs6st2	0.39532	0.725	0.598	2.35e-84
Tuba1b	0.3953	0.628	0.568	4.73e-54
Snrpg	0.39461	0.677	0.555	8.38e-122
Plagl1	0.394226	0.315	0.165	7e-128
Astn2	0.393885	0.173	0.026	0
Rpl10a	0.393049	0.999	0.986	0
Nudt9	0.392648	0.302	0.159	4.09e-137
Nfkbia	0.391025	0.364	0.239	2.22e-91
Birc5	0.390018	0.239	0.158	5.44e-43
AW551984	0.389062	0.176	0.018	0
Jazf1	0.38799	0.202	0.064	5.94e-198
Lims1	0.387962	0.779	0.679	1.17e-112
Hnrnpa1	0.387585	0.82	0.714	8.87e-131
Smc1a	0.387063	0.586	0.47	5.24e-100
Olfr1033	0.386443	0.184	0.041	4.77e-263
Fosl2	0.385904	0.414	0.284	1.05e-96
Hip1	0.385845	0.348	0.219	3.62e-98
Ramp3	0.385328	0.2	0.065	1.04e-187
Hnrnpd	0.384632	0.58	0.462	9.84e-98
Rplp1	0.384384	1	0.998	0
Tpm2	0.382998	0.923	0.747	3.28e-245
Hmcn1	0.382281	0.238	0.089	1.01e-172
Anp32b	0.381729	0.792	0.715	7.67e-118
Eml1	0.381566	0.231	0.076	1.45e-221
Lsp1	0.381512	0.301	0.135	2.67e-179
Rhoj	0.380538	0.611	0.451	1.41e-108
Maml2	0.379961	0.613	0.494	3e-83
Htr2a	0.379668	0.228	0.089	2.04e-170
S1pr3	0.379352	0.293	0.138	8.72e-151
Fbln2	0.378873	0.833	0.595	6.79e-196
Ifnar2	0.378817	0.313	0.181	3.17e-114
Lpp	0.378082	0.966	0.922	2.51e-168
Eml4	0.375296	0.527	0.399	9.86e-95
Naaladl2	0.374541	0.548	0.389	8.08e-106
Klf2	0.373283	0.308	0.193	4.01e-79
Pde10a	0.373081	0.355	0.291	1.4e-27
Crlf1	0.372366	0.708	0.525	8.05e-135
Fos	0.371167	0.578	0.416	1.79e-111
Dnaja1	0.370988	0.877	0.812	1.05e-143
Wls	0.370099	0.874	0.781	4.3e-128
Tmem45a	0.369774	0.245	0.105	1.52e-152
Acta2	0.369542	0.835	0.551	1.13e-271
Snhg18	0.366756	0.585	0.463	5.56e-98
Tbx3	0.366205	0.226	0.079	1.86e-196
Rarres1	0.365206	0.178	0.056	4.15e-169
Ccdc80	0.363719	0.355	0.202	2.02e-128
Rps8	0.362096	1	0.998	0
Ptgis	0.359258	0.297	0.13	7.34e-174
Gfpt2	0.359042	0.177	0.04	2.41e-255
Ndufa6	0.35832	0.781	0.705	4.62e-99
Dip2b	0.356986	0.396	0.292	2.32e-67
Fth1	0.354086	1	0.996	0
Ccbe1	0.35368	0.246	0.116	7.51e-116
Osmr	0.35077	0.6	0.469	4.35e-96
Fhl1	0.350672	0.495	0.378	1.24e-64
Tfpi	0.348643	0.524	0.376	5.3e-98
Slc38a2	0.348596	0.486	0.393	2.56e-61
Nasp	0.347574	0.41	0.297	7.93e-74
Eps8	0.347477	0.504	0.383	1.79e-76
Col6a1	0.346274	0.748	0.536	2.47e-173
Celf2	0.346081	0.682	0.55	1.94e-92
Slco3a1	0.346075	0.421	0.282	1.34e-96
Airn	0.345994	0.738	0.605	1.08e-97
Speg	0.345033	0.223	0.071	3.33e-223
Pik3r1	0.344289	0.619	0.479	6e-105
Gyg	0.3429	0.386	0.289	5.51e-62
Carmn	0.34247	0.287	0.147	2.45e-127
Kif21a	0.342117	0.261	0.147	1.02e-88
Rhou	0.341447	0.253	0.161	6.53e-63
Rpl12	0.340876	0.999	0.994	0
Acsl3	0.340757	0.23	0.111	2.17e-111
Cntln	0.339914	0.284	0.163	3.37e-94
Tbx5	0.339003	0.171	0.035	7.16e-273
Layn	0.338225	0.286	0.154	3.15e-110
Plekha5	0.338163	0.404	0.293	1.13e-70
Dysf	0.337953	0.208	0.07	5.91e-188
Peak1	0.337466	0.91	0.836	1.36e-83
Rps2	0.336678	1	0.996	0
Sdk1	0.335923	0.245	0.103	5.52e-148
Skap2	0.3351	0.452	0.325	1.4e-88
Cux1	0.334361	0.653	0.585	1.46e-60
Srsf5	0.333482	0.82	0.747	4.32e-100
Arnt2	0.332874	0.167	0.037	1.02e-244
Myl9	0.331018	0.54	0.326	2.86e-150
Hdgfl3	0.330973	0.291	0.16	2.91e-106
Tgfb3	0.330934	0.217	0.085	1.3e-156
Rpl22l1	0.329536	0.979	0.908	1.77e-181
Diaph3	0.328381	0.245	0.183	7e-26
Itm2a	0.326977	0.417	0.244	6.41e-137
Rps12	0.324813	1	0.997	0
Tm4sf1	0.324685	0.715	0.561	8.83e-94
Rps7	0.324434	0.999	0.994	0
Pcdh11x	0.323799	0.153	0.12	3.49e-07
Mettl9	0.323453	0.494	0.401	2.95e-69
Btg2	0.322186	0.809	0.746	5.23e-67
2810474O19Rik	0.321682	0.432	0.341	1.88e-52
Plcb1	0.320463	0.425	0.268	3.09e-106
Uaca	0.320118	0.197	0.077	1.48e-142
Kif26b	0.320109	0.303	0.215	4.72e-41
Nxn	0.319371	0.892	0.822	4.31e-59
Sub1	0.319242	0.809	0.725	2.06e-100
Uba52	0.319094	0.596	0.495	5.41e-80
H2afv	0.318898	0.656	0.611	3.43e-40
Rapgef2	0.318744	0.477	0.401	8.9e-43
Fosb	0.318559	0.255	0.134	1.32e-96
Aspn	0.318449	0.198	0.083	4.24e-119
Tmsb4x	0.316217	0.994	0.98	2.83e-147
Tpx2	0.315983	0.232	0.154	4.52e-40
Srsf3	0.314977	0.746	0.671	1.39e-78
Auts2	0.314533	0.854	0.688	5.13e-123
A630012P03Rik	0.313227	0.146	0.027	3.33e-250
Med13l	0.312605	0.7	0.6	9.24e-77
Tacc1	0.311568	0.381	0.28	5.43e-61
Ctps	0.309363	0.509	0.416	1.8e-58
Vmp1	0.308536	0.871	0.794	6.68e-109
Mrpl33	0.308196	0.83	0.755	1.26e-89
Rps18	0.308169	0.999	0.995	0
Ryk	0.307829	0.716	0.636	1.24e-76
Sec61b	0.307321	0.881	0.819	1.03e-95
Cdkn2c	0.306833	0.192	0.065	8.78e-171
Oat	0.306351	0.585	0.486	1.05e-73
Spry2	0.306034	0.272	0.176	1.33e-60
Actg1	0.304448	0.984	0.958	6.24e-117
Rpsa	0.303506	0.999	0.993	6.01e-248
Fkbp3	0.302356	0.732	0.652	1.25e-76
Glis3	0.302071	0.503	0.427	7.63e-35
Rtn4	0.301683	0.876	0.811	4.77e-94
Rpl21	0.300943	0.999	0.992	0
Nfil3	0.300923	0.216	0.106	9.65e-101
Ddx3y	0.300616	0.338	0.208	1.31e-86
App	0.299586	0.937	0.876	9.84e-115
Jak1	0.299328	0.696	0.62	3.51e-70
Rspo2	0.299179	0.121	0.03	1.22e-146
Selenoh	0.298311	0.554	0.515	1.2e-25
Lclat1	0.29718	0.245	0.142	1.39e-75
Isl1	0.296611	0.141	0.007	0
Cbx5	0.296571	0.483	0.406	2.25e-46
Myo1d	0.295539	0.317	0.221	8.82e-55
Arhgef25	0.295283	0.347	0.244	1.17e-64
Dock10	0.294107	0.142	0.046	2.8e-126
Cx3cl1	0.293897	0.146	0.038	1.28e-177
Rpl23a	0.293541	0.997	0.993	4.52e-285
Nt5dc2	0.292239	0.309	0.201	1.77e-71
Lima1	0.291733	0.74	0.64	1.29e-65
Idi1	0.291379	0.28	0.202	6.45e-37
Cenpa	0.291269	0.202	0.136	1.62e-30
E2f6	0.290733	0.4	0.299	5.22e-61
Sfpq	0.290343	0.64	0.559	4.19e-62
St3gal1	0.290297	0.227	0.128	1.81e-74
Rpl39	0.290164	0.999	0.993	2.79e-297
Tnfaip8	0.289756	0.479	0.334	1.88e-95
Rbm39	0.289137	0.899	0.842	9.99e-95
Tll1	0.288642	0.207	0.117	6.98e-60
Lap3	0.287207	0.404	0.347	2.19e-29
Lmnb1	0.286875	0.218	0.117	1.44e-79
Fgf10	0.286799	0.145	0.041	3.69e-158
Ikzf2	0.286761	0.237	0.135	3.29e-73
Col1a1	0.286671	0.835	0.611	4.09e-155
Pdlim7	0.286645	0.467	0.365	1.4e-60
Rpl7a	0.285162	0.993	0.978	2.97e-198
Csnk1a1	0.285079	0.886	0.825	5.64e-100
Bzw2	0.284849	0.49	0.41	1.38e-47
Ttyh3	0.284248	0.256	0.15	2.73e-78
Itgb1	0.284234	0.953	0.9	1.01e-123
Pdgfrb	0.283505	0.361	0.263	3.16e-53
Rab9	0.282886	0.43	0.351	2.4e-43
Cdk1	0.281522	0.246	0.173	1.54e-33
Elovl6	0.281303	0.215	0.125	8.5e-64
Nexn	0.280886	0.416	0.296	3.02e-67
Ninl	0.277798	0.251	0.157	1.84e-59
Rps6	0.277744	0.995	0.984	1.51e-207
Ctdsp2	0.277631	0.438	0.345	1.01e-51
Rhobtb3	0.277585	0.459	0.371	1.07e-51
Rps4x	0.276601	1	0.994	2.43e-277
Rev3l	0.275474	0.383	0.301	3.67e-39
Man1a2	0.275388	0.645	0.567	5.09e-56
Ccnb2	0.273703	0.184	0.108	1.41e-48
Sec61g	0.273418	0.927	0.856	2.05e-105
Rpl13	0.272896	1	0.998	2.36e-294
Cenpe	0.272259	0.171	0.116	5.8e-23
Arrdc4	0.272151	0.213	0.121	1.26e-67
Svbp	0.27214	0.539	0.453	3.97e-53
Gjc1	0.272061	0.243	0.139	1.02e-75
Hnrnpa2b1	0.271696	0.846	0.804	1.01e-72
Emc2	0.271444	0.402	0.323	2.11e-44
Rps26	0.2709	0.996	0.99	1.19e-243
Ube2c	0.27036	0.225	0.181	2.54e-11
Nsa2	0.270354	0.849	0.791	4.58e-77
Ccl2	0.269887	0.105	0.082	0.00062985
Rpl27a	0.269829	1	0.998	0
Dnmt1	0.2695	0.276	0.187	1.14e-50
Tyms	0.269362	0.251	0.152	4.64e-65
Ift74	0.269268	0.335	0.245	2.47e-49
Cenpw	0.269266	0.244	0.15	6.05e-61
Spc24	0.268786	0.191	0.098	2.96e-74
Rack1	0.268464	0.997	0.99	3.38e-235
Dnajc15	0.267938	0.329	0.241	5.15e-49
Emilin1	0.267594	0.246	0.147	2.7e-69
9530026P05Rik	0.267544	0.164	0.091	4.88e-48
Cers6	0.26729	0.534	0.445	8.54e-45
Emilin2	0.266699	0.125	0.019	3.84e-243
Rnf144a	0.266584	0.107	0.015	6.89e-215
Ssbp4	0.266255	0.285	0.183	9.33e-65
Tra2b	0.266159	0.508	0.435	2.66e-42
Glipr2	0.265169	0.527	0.419	5.06e-63
Ptpn1	0.264979	0.428	0.356	1.19e-37
Smc2	0.264543	0.269	0.217	2.1e-18
Lmod1	0.263873	0.341	0.217	9.78e-69
Trmt112	0.2636	0.512	0.433	1.07e-47
Tmem106b	0.262902	0.562	0.501	1.97e-37
Lockd	0.262576	0.153	0.067	7.73e-81
Foxf1	0.262386	0.128	0.015	8.85e-291
Ilk	0.260191	0.479	0.407	6.94e-40
Slc25a5	0.258869	0.772	0.712	6.52e-60
Ofd1	0.258833	0.204	0.124	1.22e-50
Tbx4	0.258739	0.117	0.008	0
Cd47	0.258681	0.594	0.486	1.14e-63
Rem1	0.258627	0.124	0.01	0
Mesd	0.258427	0.352	0.275	9.58e-40
Ldha	0.258343	0.877	0.819	7.89e-76
Eif3e	0.258326	0.907	0.853	3.6e-76
Rpl5	0.258052	0.997	0.989	2.68e-211
Lrp6	0.255766	0.476	0.416	4.11e-28
Mllt3	0.255585	0.633	0.534	1.68e-55
Rps15a	0.255026	0.999	0.997	4.26e-253
Nipal1	0.254288	0.256	0.156	8.29e-65
Tcf4	0.253573	0.853	0.723	1.47e-121
Peli2	0.252961	0.158	0.063	3.79e-101
H2afx	0.252513	0.319	0.245	1.84e-34
Ssr2	0.252101	0.527	0.453	8.25e-45
P3h3	0.251709	0.279	0.198	1.76e-44
Rps27	0.251552	0.998	0.988	3.01e-194
Mylk	0.251148	0.27	0.176	2.91e-50
Thbs1	0.250885	0.867	0.676	9.45e-136
Vgll3	0.250883	0.643	0.51	1.05e-68
Hic1	0.25064	0.194	0.111	4.45e-58
Cdk4	0.250555	0.687	0.622	2e-49
Nol4l	-0.250109	0.02	0.138	1.58e-109
Vdac2	-0.250389	0.624	0.714	1.13e-42
Acot7	-0.250409	0.124	0.274	4.3e-93
Emb	-0.250479	0.131	0.185	2.4e-14
Rnf103	-0.250497	0.157	0.268	2.98e-50
Kdsr	-0.250686	0.121	0.263	1.05e-82
Slc12a2	-0.251158	0.201	0.269	3.55e-17
Cttnbp2nl	-0.251321	0.162	0.284	1.27e-57
Slco2a1	-0.251381	0.036	0.114	7e-55
Zbtb20	-0.251631	0.505	0.549	0.0002232
Pkp2	-0.251846	0.021	0.137	2.87e-107
Prrg4	-0.251909	0.007	0.115	1.53e-110
Tmem57	-0.252401	0.223	0.357	4e-59
Tsc22d2	-0.252518	0.333	0.442	4.72e-34
Sbno1	-0.252538	0.359	0.491	6.49e-45
Anxa7	-0.252543	0.237	0.38	4.49e-61
Dennd1b	-0.252767	0.144	0.273	1.39e-67
Sqor	-0.252974	0.069	0.188	4.07e-81
Gxylt2	-0.253199	0.04	0.141	1.67e-76
Colgalt1	-0.253223	0.289	0.421	1.44e-50
Rusc2	-0.253243	0.173	0.293	6.69e-55
Mbnl2	-0.253372	0.819	0.858	6.94e-49
Ecm1	-0.253555	0.169	0.275	1.02e-44
Atp6v1a	-0.253601	0.408	0.533	3.42e-44
Ppp2r5e	-0.25392	0.292	0.424	5.87e-49
Slc25a39	-0.254325	0.322	0.451	4.45e-49
Irx5	-0.254486	0.012	0.133	1.86e-121
Cdc34	-0.254851	0.294	0.443	3.87e-64
Tmem19	-0.254893	0.128	0.261	1.88e-74
Hexa	-0.255116	0.196	0.326	1.21e-57
Rab31	-0.25558	0.181	0.307	1.51e-58
Tpk1	-0.255719	0.156	0.265	8.08e-49
Abhd14a	-0.255744	0.191	0.34	4.3e-72
Tomm22	-0.255782	0.557	0.68	1.64e-53
Mapre1	-0.256122	0.528	0.657	5.48e-53
Rheb	-0.25634	0.562	0.677	1.48e-47
Ripk3	-0.257058	0.015	0.148	1.26e-133
Epn2	-0.258082	0.175	0.3	4.1e-58
Neo1	-0.258232	0.199	0.329	4.38e-59
Hagh	-0.258566	0.157	0.288	8.47e-67
Nr6a1	-0.259001	0.129	0.254	2.54e-67
Ptp4a1	-0.259005	0.32	0.465	2.18e-58
Vcp	-0.259183	0.706	0.78	1.57e-52
Cox5a	-0.259385	0.88	0.905	2.8e-64
Cdc73	-0.259808	0.283	0.405	9.92e-45
Serpine1	-0.260092	0.21	0.265	8.97e-11
Klc4	-0.260325	0.028	0.149	9.44e-109
Tnrc6b	-0.260358	0.512	0.632	2.02e-43
Cpeb2	-0.260701	0.029	0.147	1.23e-102
Dlg5	-0.260954	0.194	0.33	8.35e-64
Itga6	-0.261152	0.018	0.117	1.58e-88
Nectin3	-0.261394	0.232	0.369	1.88e-59
Man1c1	-0.261754	0.063	0.176	1.21e-76
Igf2bp3	-0.261919	0.26	0.403	4.84e-63
Met	-0.262129	0.026	0.143	6.74e-105
Klf3	-0.262506	0.365	0.491	6.31e-47
Adcy2	-0.262638	0.093	0.174	3.33e-39
Ext1	-0.263359	0.655	0.731	5.52e-30
Lgals9	-0.263362	0.013	0.127	2.65e-112
Cab39l	-0.263634	0.131	0.218	2.52e-36
Nckap5	-0.263741	0.037	0.116	9.15e-55
1110008P14Rik	-0.264243	0.275	0.416	5.17e-58
Fn1	-0.265013	0.972	0.946	3.31e-08
Sox5	-0.265098	0.539	0.562	0.00411683
Ldlrad4	-0.265184	0.335	0.439	4.08e-33
Lgals3	-0.265306	0.104	0.194	5.88e-43
Vps41	-0.265502	0.34	0.481	5.52e-57
Hspe1	-0.265998	0.934	0.941	1.23e-73
Ambra1	-0.266335	0.348	0.464	4e-40
Vat1	-0.266673	0.136	0.277	7.05e-82
Abcb1b	-0.266969	0.075	0.164	1.3e-49
Golph3	-0.266988	0.237	0.377	1.34e-61
Chd7	-0.267232	0.017	0.134	5.19e-111
Tet3	-0.267251	0.147	0.282	5.36e-72
Vps36	-0.267449	0.446	0.571	4.85e-44
Fam46a	-0.267667	0.025	0.139	3.38e-101
Sult1a1	-0.26809	0.032	0.127	2.42e-74
Sppl2a	-0.268496	0.311	0.446	6.42e-53
Mgea5	-0.268579	0.331	0.473	2.69e-56
Ass1	-0.268953	0.055	0.181	5.7e-97
Txnl1	-0.269047	0.621	0.725	5.88e-50
Arhgap23	-0.269341	0.217	0.365	8.03e-71
Calm1	-0.2697	0.927	0.939	6.59e-49
Brix1	-0.26995	0.299	0.438	6.82e-55
Taok3	-0.270017	0.261	0.404	1.84e-61
Shisa2	-0.270321	0.005	0.112	4.75e-112
F11r	-0.270775	0.009	0.127	4.76e-122
Nfia	-0.271226	0.666	0.722	7.08e-18
Dnajc9	-0.271481	0.239	0.363	4.43e-52
Hspb11	-0.27185	0.472	0.601	1.09e-56
Cgref1	-0.272092	0.016	0.145	2.67e-128
Gnai2	-0.272111	0.774	0.832	1.8e-66
Gfer	-0.272307	0.289	0.436	1.68e-64
Nuak1	-0.272316	0.11	0.229	2.79e-67
Nt5c	-0.272516	0.31	0.458	2.47e-64
Psrc1	-0.272584	0.268	0.421	7.2e-70
Nme1	-0.272966	0.741	0.792	6.92e-45
Commd3	-0.272983	0.697	0.789	8.14e-60
Vps13a	-0.273159	0.158	0.29	2.22e-69
Smoc2	-0.273808	0.07	0.133	6.12e-29
Wasf2	-0.274288	0.497	0.632	2.76e-56
Prr16	-0.274518	0.069	0.142	1.25e-37
Scoc	-0.274571	0.393	0.54	1.62e-61
Htatip2	-0.27473	0.044	0.198	3.81e-134
Syn3	-0.27499	0.05	0.159	1.35e-80
Arfgef1	-0.275066	0.277	0.416	1.51e-58
Csrp2	-0.275438	0.214	0.322	3.75e-42
Ets1	-0.276069	0.133	0.268	4.45e-75
Gm26883	-0.2767	0.042	0.13	1.67e-61
Pak1	-0.276718	0.078	0.211	4.43e-94
Mrpl20	-0.277662	0.62	0.726	1.72e-58
Inpp5f	-0.277767	0.114	0.237	2.76e-70
Atp6v1d	-0.278137	0.293	0.425	3.44e-51
Fut8	-0.278221	0.146	0.257	3.14e-53
Map4k5	-0.278376	0.272	0.415	5.99e-62
Fads3	-0.27871	0.129	0.278	1.19e-90
Kirrel3	-0.27875	0.07	0.114	3.77e-15
Elf4	-0.278837	0.116	0.251	3.53e-82
Snx4	-0.278898	0.342	0.484	5.71e-58
Reep3	-0.27919	0.365	0.518	1.2e-67
Herpud1	-0.279603	0.109	0.239	1.61e-76
Tgfbr2	-0.27971	0.401	0.513	5.9e-35
Ube2g1	-0.280044	0.27	0.415	7.5e-64
Mien1	-0.280373	0.246	0.406	1.95e-77
Acyp1	-0.280636	0.139	0.287	3.05e-86
Zfp827	-0.280939	0.059	0.188	1.46e-96
Enc1	-0.281028	0.099	0.246	2.62e-99
Eif5	-0.281077	0.717	0.803	3.82e-64
Arhgap10	-0.281112	0.247	0.386	1.68e-62
Foxp4	-0.281162	0.083	0.209	1.02e-82
Ubl3	-0.282508	0.278	0.43	3.73e-69
Akr7a5	-0.282566	0.248	0.378	8.1e-56
Fam160a2	-0.282877	0.153	0.281	7.86e-67
Tns3	-0.2835	0.248	0.403	1.16e-70
Nes	-0.284005	0.128	0.235	7.13e-56
Limk2	-0.284305	0.079	0.228	3.93e-110
Sh3kbp1	-0.284319	0.33	0.415	3.03e-26
Etnk1	-0.28455	0.27	0.407	7.46e-59
Robo2	-0.28472	0.05	0.111	7.89e-33
Cd81	-0.28479	0.936	0.937	1.01e-57
Fmn1	-0.285569	0.129	0.258	2.07e-72
Vav2	-0.285976	0.085	0.227	3.07e-99
Wdr35	-0.286413	0.142	0.269	5.34e-68
Wwc2	-0.286448	0.526	0.633	1.98e-49
mt-Nd4l	-0.286454	0.617	0.703	1.08e-40
Mif	-0.286924	0.7	0.775	4.18e-41
Svop	-0.287707	0.015	0.143	1.56e-126
Golga7	-0.287712	0.209	0.364	1.58e-79
Arl4c	-0.288064	0.146	0.274	1.12e-67
Nme4	-0.288504	0.176	0.311	1.65e-68
Utrn	-0.288532	0.627	0.711	1.56e-34
Lmbr1	-0.289587	0.18	0.29	4.97e-48
Eif2s3x	-0.289901	0.229	0.394	2.63e-85
Rere	-0.29007	0.636	0.718	2.49e-35
Trappc6a	-0.290197	0.27	0.422	9.15e-72
Lyn	-0.290216	0.04	0.18	2.52e-121
Shb	-0.290601	0.083	0.219	4.03e-95
Ppa1	-0.290634	0.324	0.401	5.17e-20
Tmem2	-0.290982	0.164	0.315	7.32e-83
Actn1	-0.291082	0.731	0.78	3.1e-33
Plec	-0.291327	0.57	0.66	4.08e-46
Zfp950	-0.291598	0.194	0.311	1.02e-50
Tomm5	-0.291851	0.572	0.671	2.04e-54
Dnm3	-0.292052	0.101	0.186	6.72e-39
Ttc28	-0.292738	0.506	0.618	1.97e-46
Mat2a	-0.292825	0.504	0.637	5.31e-63
Inf2	-0.293035	0.2	0.358	5.3e-84
Gm14005	-0.293254	0.13	0.259	2.46e-74
Tango2	-0.293762	0.175	0.317	1.38e-73
Wwp1	-0.293782	0.327	0.446	5.8e-43
Mboat1	-0.294274	0.078	0.14	5.49e-28
Itm2b	-0.29469	0.918	0.928	1.87e-49
Btg1	-0.295482	0.388	0.506	6.43e-40
Nog	-0.296177	0.006	0.11	4.59e-107
Cep170b	-0.296347	0.094	0.248	1.75e-108
Rev1	-0.296361	0.217	0.353	2.26e-65
Selenom	-0.296622	0.35	0.489	4.22e-61
Fam212b	-0.296777	0.05	0.199	5.81e-126
Diaph1	-0.296955	0.175	0.305	2.23e-65
Abhd2	-0.297255	0.191	0.29	2e-38
Smim1	-0.297271	0.184	0.328	2.92e-75
Edf1	-0.297281	0.646	0.744	2.64e-65
Apaf1	-0.297824	0.166	0.316	1.39e-83
Nudcd2	-0.297992	0.498	0.636	3.03e-67
Snx24	-0.298293	0.142	0.288	3.88e-86
Pitpna	-0.29831	0.51	0.63	2.23e-53
Uqcrq	-0.298488	0.817	0.856	1.43e-69
Gpx1	-0.298777	0.755	0.819	6.74e-57
Map2	-0.299331	0.063	0.12	1.44e-26
Myo6	-0.299493	0.132	0.27	9.99e-80
Kmt5a	-0.299674	0.303	0.434	5.68e-53
Bcl2	-0.299974	0.064	0.19	1.11e-92
Arf4	-0.300161	0.785	0.845	2.54e-64
Gja1	-0.30024	0.145	0.283	2.81e-77
Dgka	-0.300711	0.023	0.151	6.45e-120
Rreb1	-0.300788	0.151	0.311	4.14e-95
Zmiz1	-0.300893	0.391	0.499	2.11e-35
Antxr1	-0.301338	0.381	0.431	2.84e-10
Gabarapl2	-0.301438	0.471	0.598	1.1e-57
Slc2a9	-0.302569	0.01	0.142	3.41e-137
Dad1	-0.30427	0.729	0.8	1.24e-64
Chmp3	-0.304333	0.373	0.533	5.38e-76
Thyn1	-0.304424	0.333	0.482	1.23e-67
Sbsn	-0.305148	0.029	0.117	2.03e-69
Ebp	-0.305544	0.14	0.27	7.65e-73
Slmap	-0.306204	0.345	0.497	1.57e-68
Heg1	-0.306839	0.122	0.226	2.35e-51
Rgs12	-0.306935	0.095	0.244	6e-104
Glg1	-0.307458	0.528	0.618	3.03e-29
Mlec	-0.307656	0.517	0.644	3.03e-67
Cxxc4	-0.307789	0.008	0.12	4.41e-114
Psap	-0.308286	0.569	0.671	8.34e-56
Plk2	-0.308844	0.2	0.356	1.32e-81
Pard3	-0.309073	0.552	0.608	1.04e-11
Plxna2	-0.309231	0.142	0.274	4.84e-72
Wdr26	-0.309347	0.452	0.608	2.05e-75
Srp72	-0.309379	0.534	0.668	8.05e-69
Hspa13	-0.309849	0.174	0.317	1.2e-76
Selenos	-0.310127	0.54	0.657	8.22e-64
Msn	-0.31069	0.687	0.758	5.04e-48
Rfx7	-0.311352	0.305	0.456	1.48e-69
Itgav	-0.312131	0.346	0.506	5.48e-75
Prr13	-0.312353	0.317	0.462	1.02e-65
Dhrs3	-0.312827	0.038	0.161	1.32e-103
Flrt2	-0.313336	0.262	0.35	3e-28
Fuca1	-0.313486	0.341	0.493	6.14e-71
Hif3a	-0.31355	0.028	0.166	2.32e-127
Psmd8	-0.313927	0.76	0.828	1.69e-73
Rgs17	-0.314016	0.063	0.178	2.69e-82
Ppp1r14a	-0.314043	0.025	0.145	2.85e-109
Zfhx3	-0.314118	0.564	0.632	3.78e-36
Ssu72	-0.314467	0.53	0.665	2.22e-69
Eno3	-0.314633	0.018	0.114	2.85e-86
N4bp1	-0.314825	0.218	0.374	5.05e-80
Wdr61	-0.315031	0.344	0.483	5.42e-59
Pcgf3	-0.315126	0.178	0.352	2.41e-103
Rflnb	-0.315469	0.13	0.227	6.93e-44
Hipk2	-0.315874	0.32	0.45	7.74e-52
Higd2a	-0.315996	0.428	0.578	1.73e-70
Ostf1	-0.316569	0.352	0.508	2.05e-75
Slc25a1	-0.316769	0.179	0.357	2.99e-107
Strbp	-0.31761	0.256	0.411	3.69e-75
Slc22a23	-0.317895	0.015	0.12	2.38e-100
Klhl13	-0.319113	0.033	0.157	7.36e-109
Kif1b	-0.320025	0.469	0.607	7.4e-67
Dnm2	-0.320259	0.263	0.42	2.77e-77
Carhsp1	-0.320323	0.3	0.464	4.58e-85
Adamts5	-0.320383	0.106	0.164	5.46e-20
Tgfb2	-0.320388	0.138	0.268	7.94e-72
Unc5b	-0.321394	0.121	0.292	1.86e-115
Ncor2	-0.321495	0.183	0.353	9.98e-99
1700007K13Rik	-0.321595	0.017	0.15	1.44e-132
Mcc	-0.321866	0.237	0.246	1
Fbxl20	-0.321901	0.187	0.357	8.85e-97
Ptprd	-0.322828	0.025	0.135	9.28e-97
Cav2	-0.322917	0.058	0.2	2.14e-115
Eya2	-0.323121	0.006	0.124	1.58e-125
Fhit	-0.323179	0.164	0.294	4.95e-65
Ndufab1	-0.323419	0.725	0.805	2.51e-75
Fkbp9	-0.323497	0.315	0.491	1.82e-90
Ppp3ca	-0.323941	0.669	0.766	5.77e-65
Dcbld2	-0.324444	0.185	0.322	7.89e-71
Tkfc	-0.324843	0.036	0.169	1.37e-116
Ormdl2	-0.325033	0.137	0.301	3.12e-105
Klf5	-0.325035	0.103	0.234	3.27e-83
Llph	-0.325187	0.504	0.64	1.28e-69
Klf7	-0.32725	0.355	0.49	8.19e-59
Pde8b	-0.327506	0.015	0.136	3.89e-120
Mgat5	-0.327737	0.111	0.224	4.67e-63
Pgrmc1	-0.328902	0.562	0.682	5.16e-56
Ndufb6	-0.329373	0.584	0.697	7.96e-64
Grina	-0.329582	0.188	0.355	9.01e-98
Mrpl34	-0.329832	0.423	0.574	4.33e-70
Abhd4	-0.329933	0.132	0.302	8.83e-112
Rgl1	-0.331255	0.219	0.325	1.41e-41
Ergic1	-0.33178	0.368	0.539	2.53e-91
Snhg12	-0.332349	0.302	0.437	7.07e-59
Lamb2	-0.332678	0.101	0.255	4.9e-108
Plxnb2	-0.332881	0.25	0.427	1.17e-97
Ptprf	-0.334071	0.205	0.341	1.09e-67
Meg3	-0.335345	0.853	0.716	1
Ralgps2	-0.335417	0.034	0.148	1.06e-96
Galnt7	-0.336247	0.064	0.185	6.13e-88
Cpped1	-0.336747	0.152	0.317	4.33e-103
Card19	-0.337288	0.16	0.322	7.73e-99
Tbcb	-0.33739	0.348	0.522	2.54e-89
Cab39	-0.337537	0.309	0.455	5.21e-67
Tinagl1	-0.337984	0.444	0.487	1.27e-11
Tmem59	-0.338191	0.721	0.8	8.27e-77
Hes6	-0.338963	0.072	0.193	1.36e-84
Crip1	-0.339311	0.027	0.103	2e-57
Myo18a	-0.339487	0.114	0.272	3.4e-107
Ccnd3	-0.339553	0.53	0.641	1.47e-49
Irs1	-0.339629	0.099	0.25	3.59e-104
Adipor1	-0.339837	0.338	0.506	9.4e-91
Rasgef1b	-0.339986	0.026	0.139	1.75e-99
Arf3	-0.340288	0.343	0.497	1.73e-76
Fgd4	-0.340528	0.045	0.189	2.05e-124
Lmna	-0.341531	0.766	0.813	4.85e-66
Tacc2	-0.341968	0.118	0.288	4.1e-119
Tubb2b	-0.342817	0.042	0.186	3.42e-126
Golim4	-0.342999	0.462	0.573	3.04e-42
Tob1	-0.343082	0.093	0.247	3.58e-110
Ntn4	-0.343088	0.027	0.178	1.21e-146
Prkg2	-0.343148	0.04	0.179	1.29e-122
Kif5b	-0.34339	0.71	0.805	2.78e-82
Gab2	-0.343496	0.143	0.284	6.91e-84
Zfand3	-0.34422	0.545	0.678	1.34e-73
Dhcr24	-0.344263	0.11	0.254	4.93e-95
Smarca2	-0.34459	0.195	0.328	2.94e-67
Rras	-0.345752	0.368	0.519	4.73e-76
Tceal8	-0.346006	0.484	0.592	2.15e-44
Clca3a1	-0.346935	0.404	0.408	1
Nudt4	-0.347262	0.281	0.448	8.32e-89
Minos1	-0.347911	0.787	0.841	2.28e-72
Mycbp2	-0.349469	0.486	0.618	5.87e-67
Gltp	-0.350683	0.115	0.293	1.28e-132
Ube2h	-0.353167	0.432	0.589	6.12e-79
Mcu	-0.353643	0.193	0.358	3.03e-97
Ptk7	-0.354386	0.286	0.446	2.34e-82
Pmaip1	-0.35448	0.111	0.266	4.03e-103
Ubc	-0.354886	0.893	0.928	6.56e-119
Ankrd44	-0.355061	0.161	0.253	9.84e-37
Ak1	-0.356046	0.214	0.406	7.59e-120
Pde4dip	-0.356827	0.135	0.31	2.74e-119
1810037I17Rik	-0.357048	0.549	0.68	5.7e-77
Col4a3bp	-0.357061	0.216	0.385	5.22e-97
Tmbim1	-0.357181	0.106	0.289	3.14e-138
Etfb	-0.357502	0.444	0.596	1.07e-84
Siva1	-0.357505	0.801	0.87	1.51e-88
Adam15	-0.357944	0.132	0.327	5.76e-143
Sytl2	-0.35797	0.012	0.121	1.71e-108
Jup	-0.358734	0.094	0.271	1.54e-136
Tmem176b	-0.358946	0.636	0.711	7.73e-55
Lamp1	-0.359103	0.706	0.8	3.71e-94
Igfbp4	-0.359227	0.29	0.365	2.22e-20
Arl4a	-0.359726	0.108	0.238	1.57e-82
Rala	-0.359864	0.448	0.61	1.13e-94
Large1	-0.36076	0.67	0.763	5.36e-56
Mxd4	-0.360934	0.341	0.517	5.77e-93
Aes	-0.361269	0.576	0.689	1.06e-86
Oxr1	-0.361416	0.189	0.34	1.29e-82
Tmem219	-0.361756	0.167	0.312	5.96e-84
Ap3s1	-0.3621	0.419	0.579	1.51e-87
Sh3rf1	-0.362117	0.379	0.515	2.03e-61
Gna11	-0.362144	0.438	0.61	5.06e-104
mt-Nd5	-0.362858	0.755	0.822	1.3e-65
Cblb	-0.363152	0.344	0.482	2.54e-60
Ly6c1	-0.363516	0.011	0.134	5.19e-125
B3galt1	-0.363639	0.185	0.279	3.72e-36
Ube2r2	-0.363879	0.585	0.725	6.96e-104
Slc25a17	-0.364576	0.305	0.476	3.29e-91
Tsc22d1	-0.364665	0.381	0.55	4.21e-87
Crim1	-0.364673	0.689	0.724	1.89e-25
Mfge8	-0.365298	0.432	0.557	1.2e-57
Mtss1	-0.366505	0.037	0.178	2.66e-125
Jpt1	-0.366704	0.436	0.601	6.12e-93
Spr	-0.366977	0.236	0.412	9.54e-106
Myo5a	-0.368527	0.237	0.385	4.21e-75
Actn4	-0.368571	0.742	0.848	5.46e-111
Capn2	-0.369018	0.309	0.485	7.28e-99
Kdm5b	-0.369082	0.359	0.543	8.33e-98
Bmp1	-0.369982	0.197	0.374	4.28e-109
Ralgapa2	-0.370401	0.096	0.238	1.13e-99
Prnp	-0.370522	0.371	0.494	2.98e-58
Ndfip2	-0.37081	0.234	0.393	4.17e-88
Nudt5	-0.371267	0.17	0.352	2.65e-120
Gm47283	-0.371445	0.111	0.274	6.47e-118
Irf2bp2	-0.371695	0.338	0.511	2.15e-91
Fryl	-0.372024	0.182	0.354	1.17e-107
Slc9a3r2	-0.372301	0.132	0.303	1.95e-118
Pgam1	-0.372354	0.702	0.787	1.29e-88
Ccdc68	-0.372462	0.01	0.134	5.03e-128
Ncam1	-0.373256	0.431	0.481	5e-16
Fam213a	-0.373391	0.032	0.143	1.57e-93
Steap2	-0.373753	0.231	0.397	1.66e-96
Capzb	-0.373879	0.717	0.819	1.14e-120
Canx	-0.374665	0.693	0.803	1.16e-114
Nck2	-0.375713	0.14	0.318	4.54e-122
Pdcd4	-0.37575	0.302	0.466	1.22e-82
Acsl1	-0.377676	0.056	0.177	1.13e-92
Shox2	-0.37901	0.011	0.173	1.57e-175
Bace2	-0.379319	0.011	0.152	5.6e-147
Esyt2	-0.379539	0.55	0.662	1.19e-66
Ecscr	-0.379619	0.019	0.197	1.35e-189
Laptm4a	-0.381436	0.856	0.902	4.83e-121
Jmjd1c	-0.382438	0.34	0.516	2.17e-98
Arl8a	-0.382875	0.249	0.453	2.83e-132
Bri3	-0.384198	0.735	0.824	8.25e-113
Lama2	-0.38434	0.04	0.124	6.98e-58
Hspa8	-0.385097	0.959	0.97	4.69e-186
Itga1	-0.385739	0.089	0.235	5.32e-105
Cobll1	-0.386221	0.268	0.417	1.05e-74
Zfp462	-0.386261	0.285	0.461	7.62e-97
Rai14	-0.386997	0.284	0.449	2.94e-89
Prdx6	-0.387412	0.633	0.733	1.9e-66
Vamp5	-0.388081	0.086	0.249	2.58e-125
Gtf3c1	-0.388168	0.256	0.449	1.11e-116
Lncpint	-0.389258	0.305	0.448	8.44e-70
Pacsin2	-0.389416	0.205	0.387	1.74e-114
Fas	-0.390022	0.153	0.329	1.77e-118
Shroom4	-0.392196	0.152	0.274	3.15e-66
Arsj	-0.394003	0.035	0.157	3.02e-104
Tmem63b	-0.39537	0.175	0.374	8.4e-139
Angptl4	-0.395552	0.046	0.146	1.88e-74
Tbca	-0.396513	0.755	0.841	1.01e-132
Kcnab1	-0.396609	0.027	0.13	4.33e-88
BC031181	-0.39884	0.422	0.595	2.16e-111
Ago2	-0.398878	0.364	0.546	9.73e-109
Rpl39l	-0.400575	0.007	0.125	3.8e-125
Axl	-0.401342	0.416	0.585	7.71e-109
Lnpep	-0.401402	0.418	0.591	4.46e-104
Stard10	-0.403168	0.061	0.211	6.35e-123
Myl12b	-0.405155	0.407	0.567	4.78e-89
Tnc	-0.406029	0.489	0.533	2.24e-16
Hspg2	-0.406612	0.484	0.635	9.11e-107
Txndc17	-0.407651	0.71	0.812	1.14e-118
Col7a1	-0.409544	0.01	0.181	1.4e-190
Pygb	-0.411182	0.156	0.301	8.85e-86
Fbln1	-0.412895	0.083	0.244	2.67e-127
Pdcd6ip	-0.414464	0.463	0.649	1.29e-126
Pdrg1	-0.414507	0.228	0.425	9.52e-129
Map3k20	-0.415371	0.403	0.585	9.02e-111
Lrrk1	-0.416936	0.198	0.387	2.96e-124
Scn1b	-0.417722	0.162	0.346	7.73e-130
Sptan1	-0.419232	0.469	0.619	3.2e-88
Dcxr	-0.419259	0.184	0.382	5.08e-135
Atp6v1f	-0.420185	0.575	0.725	9.39e-126
Ywhag	-0.420937	0.388	0.585	1.21e-133
Smim15	-0.421032	0.343	0.534	7.33e-117
Tes	-0.421226	0.262	0.455	7.69e-122
Ctsh	-0.421689	0.085	0.217	3.08e-94
Ubxn1	-0.421987	0.613	0.741	2.22e-110
Wipi1	-0.422907	0.318	0.533	1.23e-142
Nrip1	-0.423461	0.212	0.4	7.2e-123
Sdc1	-0.423935	0.131	0.325	7.36e-146
Abat	-0.426121	0.065	0.253	5.74e-168
Glul	-0.426335	0.157	0.263	1.14e-50
Sema3a	-0.426946	0.024	0.165	1.44e-137
Pdlim2	-0.427891	0.184	0.356	1.76e-110
Abcc5	-0.428048	0.171	0.352	6.19e-120
Depdc7	-0.428452	0.016	0.159	1.85e-146
Ghitm	-0.429502	0.372	0.556	3.89e-114
Hacd2	-0.430329	0.315	0.432	9.02e-52
Cadm1	-0.430724	0.005	0.125	6.43e-128
Fndc3b	-0.431218	0.678	0.79	4.69e-122
Runx1	-0.431865	0.296	0.452	1.4e-86
Gpc4	-0.432331	0.145	0.337	3.8e-140
Pon2	-0.432393	0.254	0.44	1.11e-117
1810058I24Rik	-0.435427	0.525	0.678	1.74e-119
Id1	-0.43543	0.689	0.786	4.4e-82
Aga	-0.435574	0.345	0.54	2.8e-128
Ugp2	-0.435701	0.284	0.432	2.65e-78
Ercc5	-0.435938	0.201	0.412	4.45e-150
Sparc	-0.438121	0.929	0.815	0.0105617
Hint1	-0.438704	0.938	0.959	1.65e-194
Cd151	-0.438713	0.182	0.389	6.37e-153
Lurap1l	-0.440353	0.215	0.39	1.64e-107
Tuba1a	-0.440798	0.65	0.767	1.51e-93
Col8a1	-0.441028	0.267	0.309	1e-08
Abcg2	-0.441105	0.091	0.285	2.1e-164
Col12a1	-0.443218	0.589	0.572	1
Pmm1	-0.445163	0.393	0.569	2.18e-111
Pde3a	-0.447819	0.113	0.22	3.95e-60
H2-D1	-0.447993	0.104	0.285	1.05e-142
Scpep1	-0.44807	0.231	0.374	1.29e-75
Clic1	-0.448258	0.727	0.848	9.47e-157
Dusp6	-0.448389	0.129	0.338	5.81e-164
Ddit4l	-0.449906	0.099	0.301	1.06e-170
Glud1	-0.45022	0.432	0.603	1.44e-107
Galnt13	-0.451483	0.024	0.106	1.85e-66
Sash1	-0.451848	0.074	0.29	1.55e-198
Rbpms	-0.451867	0.149	0.341	9.8e-136
Gss	-0.453726	0.16	0.361	3.3e-150
Serinc3	-0.454352	0.393	0.584	1.73e-125
Serinc1	-0.45463	0.457	0.639	1.57e-132
Tgoln1	-0.456014	0.23	0.425	6.98e-131
Mtus1	-0.456717	0.111	0.235	1.38e-75
Hsp90aa1	-0.458026	0.888	0.926	1.07e-139
Bloc1s2	-0.45829	0.312	0.531	7.35e-156
Sh3bgrl3	-0.459142	0.589	0.706	1.87e-105
Wnt4	-0.460429	0.013	0.111	1.8e-93
Ei24	-0.46043	0.33	0.54	1.06e-148
Tmem140	-0.460946	0.011	0.155	7.49e-153
Dynlt3	-0.462317	0.402	0.598	3.81e-143
Cp	-0.462949	0.1	0.216	2.89e-70
Atp6v0b	-0.463494	0.487	0.657	3.21e-128
Grem2	-0.46403	0.004	0.124	4.75e-128
Hoxc8	-0.464332	0.008	0.215	5.62e-241
Srgap1	-0.46509	0.095	0.292	1.24e-167
Col11a1	-0.466222	0.409	0.5	3.22e-40
Il1rap	-0.466938	0.105	0.247	3.69e-98
Sat1	-0.467353	0.433	0.581	2.56e-90
Cdc14a	-0.467664	0.045	0.164	2.14e-95
Stim1	-0.469489	0.187	0.395	3.26e-149
S100a1	-0.47025	0.257	0.381	4.73e-63
Pam	-0.470936	0.444	0.592	1.19e-84
Ndnf	-0.471963	0.024	0.121	3.57e-84
Ece1	-0.472283	0.208	0.427	2.14e-161
Adamts6	-0.472519	0.058	0.198	1.86e-113
Eda2r	-0.474076	0.162	0.376	3.09e-164
Cdk6	-0.474682	0.209	0.399	8.88e-130
Pdlim1	-0.475045	0.139	0.349	3.19e-171
Gng5	-0.475366	0.924	0.945	3.39e-218
Tubb4b	-0.475875	0.536	0.73	9.06e-138
Plaur	-0.476369	0.144	0.322	1.22e-126
Ctsz	-0.476695	0.435	0.612	5.95e-126
Rprm	-0.476891	0.018	0.17	1.87e-156
Serpinb6b	-0.47804	0.017	0.108	9.63e-83
mt-Nd1	-0.47889	0.996	0.978	0
Tmem37	-0.479896	0.156	0.316	1.37e-107
Luzp1	-0.480136	0.576	0.731	6.63e-138
Tomm20	-0.480184	0.84	0.904	2.35e-208
Dpyd	-0.480489	0.054	0.186	2.98e-106
Slc4a4	-0.481029	0.024	0.184	1.57e-161
Nfat5	-0.481175	0.504	0.669	2e-117
Tspan17	-0.481696	0.029	0.261	1.37e-258
Hes1	-0.481779	0.18	0.381	6.7e-144
Ctnnb1	-0.482292	0.5	0.688	1.17e-148
Ptprg	-0.482503	0.591	0.695	1.03e-69
Slc9a3r1	-0.482841	0.099	0.328	1.72e-208
Tcp11l1	-0.48485	0.118	0.298	3.15e-138
Gclc	-0.487341	0.457	0.577	3.65e-57
Ptp4a2	-0.487924	0.684	0.814	3.17e-198
Mlph	-0.488277	0.009	0.182	9.53e-193
Dmd	-0.489522	0.154	0.257	2.88e-47
Arpc2	-0.48996	0.827	0.909	5.72e-252
Nbl1	-0.490365	0.167	0.367	1.78e-147
Gpx3	-0.491517	0.096	0.217	1.78e-75
Tnfrsf12a	-0.492535	0.627	0.749	6.52e-101
Sipa1l3	-0.493636	0.119	0.346	1.53e-195
Hprt	-0.493737	0.402	0.606	1.01e-153
Anxa5	-0.494525	0.817	0.888	2.87e-161
Lrpap1	-0.494613	0.484	0.592	5.91e-60
Fam129a	-0.494979	0.02	0.201	1.24e-192
Agpat4	-0.495013	0.197	0.403	3.19e-154
Nos1ap	-0.495055	0.047	0.168	6.36e-98
Vamp8	-0.495133	0.227	0.442	3.99e-158
Apbb2	-0.495205	0.757	0.824	1.33e-101
Dab2	-0.495642	0.147	0.333	5.27e-133
Bex2	-0.497559	0.019	0.135	9.03e-110
Tcn2	-0.497948	0.039	0.253	1.76e-223
Rabgap1l	-0.498475	0.334	0.495	2.31e-93
Igfbp6	-0.499567	0.073	0.18	2.79e-69
Arhgef28	-0.499776	0.017	0.23	4.44e-241
Rnase4	-0.500005	0.344	0.527	1.62e-121
Baiap2l1	-0.500178	0.189	0.375	8.75e-130
Unc13c	-0.502628	0.207	0.279	1.54e-24
Atp6v0e	-0.502976	0.695	0.821	3.57e-184
Pvt1	-0.504095	0.725	0.819	3.83e-127
Thsd4	-0.506343	0.013	0.137	3.79e-124
Kcnj15	-0.507203	0.021	0.165	1.01e-144
Ninj1	-0.511034	0.107	0.331	6.05e-199
Lipa	-0.51404	0.209	0.389	1.09e-115
Cltb	-0.516094	0.242	0.475	1.68e-184
Spire1	-0.516605	0.174	0.275	4.79e-50
Gng11	-0.516704	0.11	0.327	2.84e-186
Nek7	-0.517709	0.386	0.593	1.17e-153
Tmsb10	-0.518716	0.886	0.902	6.71e-145
Thrb	-0.519703	0.013	0.168	2.28e-165
Dstn	-0.520919	0.783	0.882	3.6e-166
Rictor	-0.521084	0.283	0.445	4.21e-92
Galnt17	-0.522752	0.064	0.197	4.2e-104
Gm12153	-0.523033	0.013	0.174	6.36e-173
Lrrc58	-0.523679	0.395	0.615	5.23e-181
Mxra7	-0.524991	0.258	0.496	2.11e-191
Mpp7	-0.527079	0.15	0.352	2.6e-159
Far1	-0.527149	0.394	0.58	7.18e-123
Diaph2	-0.528555	0.433	0.605	2.31e-114
Cib1	-0.529821	0.153	0.381	4.51e-190
Calml4	-0.529898	0.023	0.208	8.18e-198
Trim24	-0.532882	0.248	0.469	3.45e-167
Itm2c	-0.533865	0.392	0.597	3.55e-158
Npas3	-0.533968	0.052	0.25	1.8e-191
Hoxb9	-0.535248	0.01	0.251	1.13e-289
Sh3d19	-0.537072	0.216	0.435	3.08e-166
Rps27l	-0.538959	0.983	0.988	0
Dlg1	-0.539041	0.474	0.663	6.22e-152
Sptbn1	-0.540009	0.829	0.88	8.27e-151
Exoc4	-0.540211	0.851	0.907	5.75e-164
Rnf169	-0.54068	0.475	0.678	1.13e-167
Kansl1	-0.541623	0.564	0.735	4.06e-160
Ctsd	-0.542371	0.811	0.866	1.18e-151
Pkm	-0.543003	0.78	0.873	2.09e-211
Lpl	-0.54328	0.018	0.171	2.46e-157
Hspb1	-0.544	0.584	0.742	3.48e-120
Lsr	-0.54761	0.009	0.184	6.43e-197
Dok6	-0.547624	0.109	0.229	8.16e-75
Ckb	-0.548156	0.105	0.307	2.85e-170
Vegfd	-0.55007	0.228	0.418	9.98e-121
Mical2	-0.551294	0.238	0.464	4.37e-174
Nkain2	-0.552459	0.056	0.167	2.83e-80
Magi2	-0.5541	0.274	0.413	9.21e-74
Adamts12	-0.554881	0.061	0.203	2.98e-118
mt-Co3	-0.555768	1	0.988	0
Nbeal1	-0.556917	0.332	0.563	6.89e-193
AC133498.1	-0.557013	0.042	0.242	7e-203
Gadd45g	-0.558063	0.231	0.431	3.11e-140
Ezr	-0.559084	0.175	0.374	1.13e-153
Ptk2b	-0.560557	0.017	0.262	1.53e-289
mt-Co1	-0.560946	0.999	0.986	0
Plpp2	-0.561514	0.12	0.361	2.52e-222
Glrx3	-0.562214	0.689	0.839	7.47e-262
mt-Atp6	-0.562908	0.999	0.987	0
Hoxc6	-0.564962	0.01	0.273	0
Creb3l2	-0.565715	0.378	0.509	3.56e-76
Adk	-0.567131	0.631	0.765	1.4e-135
Loxl2	-0.567701	0.196	0.417	5.08e-180
Actg2	-0.568057	0.025	0.119	1.48e-79
Parm1	-0.568502	0.018	0.203	4.39e-202
Bex3	-0.573061	0.669	0.738	1.37e-91
mt-Nd3	-0.573149	0.876	0.909	8.82e-184
Lasp1	-0.573701	0.23	0.491	2.35e-233
Ston1	-0.573745	0.32	0.574	6.24e-224
Hras	-0.576082	0.388	0.623	7.32e-216
Mgmt	-0.576235	0.239	0.512	2.72e-233
Uchl1	-0.578967	0.151	0.279	3.96e-78
Phlda3	-0.584935	0.538	0.752	6.13e-228
Sox4	-0.58665	0.405	0.617	2.62e-174
Aldh2	-0.586886	0.297	0.507	1.69e-158
Tpd52	-0.58723	0.085	0.342	3.23e-262
Serpinb6a	-0.58766	0.522	0.717	5e-208
Rarb	-0.588455	0.071	0.119	1.87e-19
Cyb5a	-0.588972	0.653	0.773	3.13e-142
Hpcal1	-0.589354	0.13	0.395	8.52e-255
Anxa2	-0.589716	0.857	0.923	3.03e-281
Thbs2	-0.592133	0.102	0.257	6.41e-115
Atp8a1	-0.592191	0.035	0.146	5.25e-94
Stox2	-0.592658	0.432	0.619	2.73e-149
Cast	-0.593274	0.495	0.704	1.29e-204
Snx7	-0.593433	0.417	0.628	1.42e-183
Tmtc3	-0.594142	0.107	0.334	4.23e-208
Tmcc3	-0.602117	0.042	0.292	7.2e-274
Map1b	-0.603082	0.283	0.523	1.44e-195
Kitl	-0.605686	0.048	0.276	9.11e-240
mt-Co2	-0.614161	0.999	0.986	0
Arhgap31	-0.614475	0.055	0.293	1.4e-248
Msi2	-0.61454	0.188	0.44	1.23e-219
Tsc22d3	-0.616021	0.078	0.316	7.4e-233
Pip5k1b	-0.616166	0.081	0.266	1.36e-164
Thy1	-0.620258	0.017	0.196	1.91e-192
Cd55	-0.62154	0.02	0.247	6.16e-261
Cd24a	-0.621736	0.064	0.333	1.11e-290
Atp6v1c2	-0.622522	0.005	0.139	5.37e-147
mt-Nd4	-0.622798	0.992	0.979	0
Arap2	-0.623076	0.092	0.33	2.64e-232
Cdkn2b	-0.626217	0.255	0.524	3.38e-236
Inhba	-0.627113	0.118	0.337	1.38e-196
Znhit6	-0.629411	0.249	0.447	3.01e-148
Ephx2	-0.634692	0.051	0.208	1.19e-139
Trabd2b	-0.634725	0.004	0.141	3.17e-149
Ppp1r14b	-0.635981	0.743	0.89	0
Flt1	-0.64119	0.082	0.249	7.55e-138
Stxbp6	-0.642061	0.249	0.387	8.25e-84
Tuft1	-0.643389	0.035	0.247	5.36e-225
Ankrd17	-0.64698	0.591	0.721	1.75e-108
Spats2l	-0.657749	0.223	0.405	3.67e-126
Cacna1a	-0.670291	0.14	0.383	1.78e-222
Ephx1	-0.674856	0.263	0.561	2.83e-291
Cd44	-0.681105	0.46	0.65	2.04e-184
Agap1	-0.682952	0.294	0.528	1.89e-201
Retreg1	-0.685362	0.013	0.174	3.9e-173
Fat1	-0.685771	0.38	0.658	0
Polk	-0.688593	0.171	0.49	0
Bax	-0.690704	0.749	0.902	0
Emp1	-0.693681	0.382	0.572	1.97e-154
Crabp1	-0.695615	0.012	0.143	3.45e-134
Sulf2	-0.698471	0.275	0.586	0
Sgms1	-0.699394	0.223	0.493	2.56e-249
mt-Cytb	-0.701802	0.998	0.985	0
Ptpn14	-0.702382	0.289	0.579	8.92e-291
Fkbp5	-0.704727	0.539	0.694	4.78e-161
Gpc6	-0.713439	0.504	0.661	5.73e-121
Mgst3	-0.713442	0.171	0.418	4.16e-229
Basp1	-0.715999	0.779	0.841	1.04e-241
Iqgap2	-0.716789	0.027	0.252	2.3e-253
Col4a2	-0.717615	0.559	0.645	3.01e-91
Cdkn1a	-0.722344	0.637	0.838	3.36e-256
Slc6a6	-0.728129	0.258	0.51	1.18e-226
Akap13	-0.729157	0.449	0.659	3.72e-200
Cdkn2a	-0.729931	0.557	0.756	2.19e-273
Magi1	-0.730374	0.359	0.594	6.62e-211
S100a6	-0.731385	0.999	0.998	0
Col6a3	-0.732935	0.014	0.213	2.65e-225
Gm32647	-0.733707	0.003	0.111	1.66e-116
Epha4	-0.735954	0.23	0.512	1.68e-268
Pir	-0.736254	0.095	0.334	9.15e-230
Dapk1	-0.737331	0.067	0.34	2.4e-299
Col4a5	-0.737624	0.223	0.472	2.54e-227
Atp1b1	-0.740407	0.095	0.34	1.86e-244
Atxn10	-0.742481	0.553	0.744	5.86e-212
Bcl2l1	-0.743896	0.4	0.684	0
Lingo2	-0.751679	0.051	0.206	8.25e-139
Man1a	-0.752909	0.154	0.403	1.82e-225
Cpd	-0.753378	0.169	0.445	3.61e-266
Ank	-0.767957	0.081	0.348	4.66e-280
Bex4	-0.768589	0.015	0.171	9.71e-166
Psd3	-0.770113	0.134	0.365	1.84e-208
Cpa6	-0.775202	0.059	0.226	2.03e-147
Samd5	-0.781902	0.07	0.308	2.73e-242
Cav1	-0.781926	0.331	0.506	3.95e-139
S100a4	-0.787661	0.586	0.611	3.04e-39
Krt19	-0.797267	0.012	0.199	7.33e-210
mt-Nd2	-0.799559	0.977	0.97	0
Klf4	-0.80998	0.125	0.444	0
Tns1	-0.810722	0.19	0.473	3.72e-286
Flnb	-0.811798	0.461	0.695	5.73e-266
Kng2	-0.81336	0.014	0.119	2.18e-102
Trp53inp1	-0.819098	0.291	0.581	6.97e-285
Tpp1	-0.820207	0.314	0.609	0
Cdh13	-0.82578	0.112	0.356	2.41e-239
Tceal9	-0.83038	0.853	0.892	5.33e-218
Csgalnact1	-0.831088	0.068	0.251	1.76e-167
Lox	-0.838548	0.627	0.683	1.52e-91
Wnk1	-0.843792	0.527	0.769	0
Spint2	-0.851491	0.037	0.296	7.2e-299
Tmbim4	-0.855791	0.379	0.678	0
Plxdc2	-0.857704	0.526	0.712	1.65e-202
Ccnd2	-0.871436	0.866	0.932	0
Etl4	-0.880382	0.049	0.369	0
Perp	-0.890176	0.022	0.295	0
Cd109	-0.891411	0.09	0.378	0
Samd12	-0.898617	0.031	0.279	6.9e-282
Anxa1	-0.906611	0.849	0.9	3.86e-285
Dst	-0.915427	0.356	0.672	0
Fabp5	-0.919715	0.345	0.522	2.29e-142
Cox6b2	-0.919805	0.349	0.597	6.57e-259
Upk1b	-0.920621	0.004	0.203	3.63e-233
Selenop	-0.926638	0.034	0.228	3.66e-203
Serpine2	-0.928734	0.389	0.575	3.6e-177
2200002D01Rik	-0.93226	0.315	0.579	1.46e-288
Ahnak	-0.934529	0.883	0.943	0
Tbx15	-0.937674	0.067	0.399	0
Vcan	-0.940672	0.375	0.603	6.73e-235
Serpinb11	-0.965964	0.003	0.102	3.73e-105
Tjp1	-0.968965	0.336	0.561	3.14e-205
Anxa8	-0.976128	0.021	0.299	0
Vim	-0.979643	0.927	0.94	0
Col4a1	-0.994395	0.655	0.694	9.99e-96
Frmd4b	-1.0166	0.015	0.282	0
Apoe	-1.01843	0.063	0.244	2.95e-162
Cdkn1c	-1.02026	0.067	0.248	5.96e-161
Galnt18	-1.02163	0.216	0.434	5.16e-194
Igfbp3	-1.04477	0.051	0.238	1.99e-181
Ebf1	-1.05252	0.292	0.417	2.85e-84
GFP.CDS	-1.06141	0.073	0.392	0
Ccng1	-1.06454	0.564	0.869	0
Tshz2	-1.07334	0.153	0.399	2.53e-232
Ramp1	-1.07668	0.029	0.221	7.21e-204
Hist1h2bc	-1.07846	0.404	0.722	0
Emp3	-1.08961	0.246	0.643	0
S100a10	-1.0955	0.818	0.953	0
Arhgap42	-1.10165	0.243	0.587	0
Nupr1	-1.14908	0.067	0.235	3.77e-148
Ftl1	-1.15019	0.988	0.996	0
Efemp1	-1.1647	0.157	0.377	3.29e-201
Prss23	-1.18055	0.437	0.63	1.77e-265
Igfbp2	-1.20057	0.043	0.199	4.36e-143
Chrm3	-1.20507	0.024	0.177	1.02e-154
Ccnd1	-1.21236	0.617	0.798	0
Gas6	-1.21932	0.05	0.37	0
Anxa3	-1.24646	0.533	0.835	0
Gsn	-1.27152	0.762	0.906	0
Adgrl3	-1.27416	0.182	0.387	5.23e-166
Crip2	-1.28085	0.238	0.709	0
Grip1	-1.34706	0.024	0.277	5.55e-299
Anks1b	-1.37062	0.1	0.46	0
Ano3	-1.3858	0.207	0.662	0
Pid1	-1.42426	0.093	0.505	0
Gsta4	-1.45126	0.03	0.325	0
Cadm2	-1.49078	0.05	0.266	4.26e-226
Mdm2	-1.51515	0.446	0.813	0
Ctgf	-1.55361	0.161	0.503	0
S100a13	-1.61916	0.384	0.686	0
Igfbp7	-1.64221	0.564	0.83	0
Clu	-1.71839	0.12	0.26	2.84e-102
Cd9	-1.76553	0.137	0.571	0
Xist	-1.77698	0.029	0.439	0
Cryab	-1.79445	0.136	0.589	0
Sorbs2	-1.83589	0.039	0.459	0
Timp3	-1.85692	0.417	0.73	0
Gsto1	-1.89144	0.468	0.831	0
Rbp1	-2.11182	0.152	0.588	0
FoxA1.HNF4a	-2.34772	0.139	0.768	0
Ly6a	-2.39953	0.084	0.667	0
Ctla2a	-2.46171	0.03	0.309	0
Kng1	-2.48723	0.052	0.163	4.14e-90
Apoa1	-3.79198	0.111	0.354	2.14e-262

## Sheet: stalled_de_genes_GO_BP
GO biological process complete	Mus musculus - REFLIST (21997)	upload_1 (28)	upload_1 (expected)	upload_1 (over/under)	upload_1 (fold Enrichment)	upload_1 (raw P-value)	upload_1 (FDR)
negative regulation of mesenchymal cell proliferation (GO:0072201)	8	2	0.01	+	> 100	6.97e-05	0.0207
positive regulation of non-canonical Wnt signaling pathway (GO:2000052)	14	2	0.02	+	> 100	0.000185	0.0423
coronary vasculature development (GO:0060976)	73	3	0.09	+	32.29	0.000122	0.0319
regulation of bone mineralization (GO:0030500)	88	3	0.11	+	26.78	0.000207	0.0454
regulation of ossification (GO:0030278)	139	4	0.18	+	22.61	3.09e-05	0.0101
morphogenesis of a branching epithelium (GO:0061138)	200	5	0.25	+	19.64	5.49e-06	0.00262
branching morphogenesis of an epithelial tube (GO:0048754)	167	4	0.21	+	18.82	6.21e-05	0.0192
morphogenesis of a branching structure (GO:0001763)	211	5	0.27	+	18.62	7.08e-06	0.0031
axon guidance (GO:0007411)	242	5	0.31	+	16.23	1.36e-05	0.00486
neuron projection guidance (GO:0097485)	243	5	0.31	+	16.16	1.38e-05	0.00484
central nervous system neuron differentiation (GO:0021953)	201	4	0.26	+	15.63	0.000125	0.0324
lung development (GO:0030324)	217	4	0.28	+	14.48	0.000167	0.0393
respiratory tube development (GO:0030323)	220	4	0.28	+	14.28	0.000176	0.0408
cell morphogenesis involved in neuron differentiation (GO:0048667)	482	8	0.61	+	13.04	1.19e-07	0.000235
axonogenesis (GO:0007409)	384	6	0.49	+	12.28	8.03e-06	0.00342
neuron projection morphogenesis (GO:0048812)	517	8	0.66	+	12.16	2.02e-07	0.000265
plasma membrane bounded cell projection morphogenesis (GO:0120039)	523	8	0.67	+	12.02	2.2e-07	0.000267
eye development (GO:0001654)	396	6	0.5	+	11.9	9.55e-06	0.00396
cell projection morphogenesis (GO:0048858)	529	8	0.67	+	11.88	2.4e-07	0.00027
visual system development (GO:0150063)	399	6	0.51	+	11.81	9.96e-06	0.00393
sensory system development (GO:0048880)	403	6	0.51	+	11.7	1.05e-05	0.00395
cell part morphogenesis (GO:0032990)	556	8	0.71	+	11.3	3.48e-07	0.000366
axon development (GO:0061564)	419	6	0.53	+	11.25	1.31e-05	0.0048
chemotaxis (GO:0006935)	506	7	0.64	+	10.87	2.76e-06	0.00168
taxis (GO:0042330)	508	7	0.65	+	10.83	2.84e-06	0.00166
locomotion (GO:0040011)	532	7	0.68	+	10.34	3.83e-06	0.00195
cell morphogenesis involved in differentiation (GO:0000904)	615	8	0.78	+	10.22	7.38e-07	0.000613
forebrain development (GO:0030900)	395	5	0.5	+	9.94	0.000134	0.0336
cellular component morphogenesis (GO:0032989)	653	8	0.83	+	9.62	1.15e-06	0.000908
growth (GO:0040007)	500	6	0.64	+	9.43	3.5e-05	0.0113
brain development (GO:0007420)	673	8	0.86	+	9.34	1.44e-06	0.00103
skeletal system development (GO:0001501)	522	6	0.66	+	9.03	4.44e-05	0.014
sensory organ development (GO:0007423)	616	7	0.78	+	8.93	9.88e-06	0.00399
head development (GO:0060322)	731	8	0.93	+	8.6	2.65e-06	0.00167
neuron development (GO:0048666)	921	10	1.17	+	8.53	1.14e-07	0.000256
tube morphogenesis (GO:0035239)	746	8	0.95	+	8.42	3.07e-06	0.00167
neuron projection development (GO:0031175)	747	8	0.95	+	8.41	3.11e-06	0.00163
vasculature development (GO:0001944)	582	6	0.74	+	8.1	8.06e-05	0.0219
cell morphogenesis (GO:0000902)	785	8	1	+	8.01	4.46e-06	0.0022
central nervous system development (GO:0007417)	913	9	1.16	+	7.74	1.28e-06	0.000959
neuron differentiation (GO:0030182)	1147	11	1.46	+	7.53	7.6e-08	0.00024
animal organ morphogenesis (GO:0009887)	1057	10	1.35	+	7.43	4.03e-07	0.000397
tissue morphogenesis (GO:0048729)	639	6	0.81	+	7.38	0.000134	0.034
generation of neurons (GO:0048699)	1226	11	1.56	+	7.05	1.49e-07	0.000234
tissue development (GO:0009888)	1785	15	2.27	+	6.6	6.16e-10	4.86e-06
chordate embryonic development (GO:0043009)	834	7	1.06	+	6.59	6.77e-05	0.0205
embryo development ending in birth or egg hatching (GO:0009792)	850	7	1.08	+	6.47	7.62e-05	0.0218
tube development (GO:0035295)	976	8	1.24	+	6.44	2.16e-05	0.00723
neurogenesis (GO:0022008)	1396	11	1.78	+	6.19	5.43e-07	0.000503
circulatory system development (GO:0072359)	945	7	1.2	+	5.82	0.000147	0.0356
embryo development (GO:0009790)	1231	9	1.57	+	5.74	1.44e-05	0.00493
anatomical structure morphogenesis (GO:0009653)	2337	17	2.97	+	5.71	1.98e-10	3.12e-06
regulation of cell migration (GO:0030334)	987	7	1.26	+	5.57	0.000192	0.0432
epithelium development (GO:0060429)	1161	8	1.48	+	5.41	7.37e-05	0.0215
plasma membrane bounded cell projection organization (GO:0120036)	1174	8	1.49	+	5.35	7.96e-05	0.022
cell projection organization (GO:0030030)	1225	8	1.56	+	5.13	0.000107	0.0286
nervous system development (GO:0007399)	2038	12	2.59	+	4.63	3.01e-06	0.00169
regulation of developmental process (GO:0050793)	2652	15	3.38	+	4.44	1.35e-07	0.000236
animal organ development (GO:0048513)	3306	18	4.21	+	4.28	4.5e-09	2.36e-05
regulation of cell differentiation (GO:0045595)	1677	9	2.13	+	4.22	0.00016	0.0382
cell development (GO:0048468)	1915	10	2.44	+	4.1	7.66e-05	0.0216
system development (GO:0048731)	3813	19	4.85	+	3.91	4.91e-09	1.94e-05
cell differentiation (GO:0030154)	3675	16	4.68	+	3.42	1.48e-06	0.00102
cellular developmental process (GO:0048869)	3702	16	4.71	+	3.4	1.64e-06	0.00108
multicellular organism development (GO:0007275)	4559	19	5.8	+	3.27	1.02e-07	0.000269
regulation of multicellular organismal process (GO:0051239)	2989	12	3.8	+	3.15	0.000146	0.0359
anatomical structure development (GO:0048856)	5341	20	6.8	+	2.94	1.98e-07	0.000284
developmental process (GO:0032502)	5724	20	7.29	+	2.74	6.63e-07	0.000581
positive regulation of cellular process (GO:0048522)	5869	19	7.47	+	2.54	6.41e-06	0.00289
positive regulation of biological process (GO:0048518)	6514	20	8.29	+	2.41	6.06e-06	0.00281
multicellular organismal process (GO:0032501)	7442	21	9.47	+	2.22	1.03e-05	0.00397
regulation of biological process (GO:0050789)	12315	25	15.68	+	1.59	0.000204	0.0453
