# Supplementary material for: Single-cell lineage capture across genomic modalities with CellTag-multi reveals fate-specific gene regulatory changes
Source: Nat Biotechnol. 2023 Sep 25;42(6):946–59. doi: 10.1038/s41587-023-01931-4 (PMC11180607; doi:10.1038/s41587-023-01931-4)
Supplement: Supplementary file 12 — Lists of top 20 genes and their scores in the BMP and activin/nodal/TGF spectra factors. [file 41587_2023_1931_MOESM12_ESM.xlsx]

## Sheet: Spectra-global_2
Gene	scores	in Activin CellChat gene list?	in Nodal CellChat gene list?	in TGF-beta CellChat gene list?
Inhba	0.234248	Y
Acvr2a	0.16696	Y	Y
Acvr1b	0.119362	Y	Y	Y
Inhbb	0.029953	Y
Acvr2b	0.0282324	Y	Y
Acvr1c	0.000947996	Y	Y	Y
Nodal	0.000936183		Y
Rpl32	0.000519578
Rplp2	0.000325579
Rpl30	0.00031774
Hsp90ab1	4.82719e-05
Tgfb3	2.03255e-05			Y
Acvr1	1.53308e-05			Y
Id3	6.23291e-06
Bmpr2	3.35715e-06
Bmpr1a	4.07707e-07
Fth1	2.30203e-07
Id1	1.99104e-07
Tpt1	1.84631e-07
Cfdp1	1.37834e-07

## Sheet: Spectra-global_3
Gene	scores
Bmpr1a	0.438496
Bmpr2	0.425742
Bmpr1b	0.0297821
Acvr2a	0.0212814
Bmp6	0.00790242
Bmp4	0.00614883
Bmp2	0.00565106
Acvr2b	0.00478468
Bmp8b	0.00348328
Bmp8a	0.00133547
Bmp5	0.00094746
Gdf5	0.00090135
Gdf6	0.00074655
Bmp7	0.00059294
Hsp90ab1	0.00029168
Rpl30	0.00027965
Rpl32	0.00025739
Rplp2	0.0002074
Acvr1	6.71e-05
Id3	2.38e-06
