# Supplementary material for: Single-cell lineage capture across genomic modalities with CellTag-multi reveals fate-specific gene regulatory changes
Source: Nat Biotechnol. 2023 Sep 25;42(6):946–59. doi: 10.1038/s41587-023-01931-4 (PMC11180607; doi:10.1038/s41587-023-01931-4)
Supplement: Supplementary file 13 — List of TaqMan probes used in this manuscript. [file 41587_2023_1931_MOESM13_ESM.xlsx]

## Sheet: Sheet1
Gene name	Cat num
Actb	Mm02619580_g1
Apoa1	Mm00437569_m1
Cdh1	Mm01247357_m1
Col1a2	Mm00483888_m1
Gsta4	Mm00494803_m1
Inhba	Mm00434339_m1
Krt19	Mm00492980_m1
Serpine1	Mm00435858_m1
Snai1	Mm00441533_g1
Tagln	Mm00441661_g1
