# Supplementary material for: Single-cell lineage capture across genomic modalities with CellTag-multi reveals fate-specific gene regulatory changes
Source: Nat Biotechnol. 2023 Sep 25;42(6):946–59. doi: 10.1038/s41587-023-01931-4 (PMC11180607; doi:10.1038/s41587-023-01931-4)
Supplement: Supplementary file 14 — List of exact P values of Figs. 4e and 5f, and Extended Data Figs. 5c,d and 10f. [file 41587_2023_1931_MOESM14_ESM.xlsx]

## Sheet: p-values
Ext. fig 5c
Random genes vs HVG:	1.416e-09
HVG vs CISBP TFs:	1.416e-09
TF Activity vs sibling pairs:	1.414e-09
HVG vs Sibling pairs:	1.799e-09
Sibling pairs vs non-sibling pairs:	1.411e-09
Ext Fig 5d
Full: All vs Promoter:	8.107e-10
Full: All vs Exonic:	8e-09
Subset: Distal vs Promoter:	0.04456
Subset: Intronic vs Promoter:	0.001234
Subset: Distal vs Exonic:	0.005831
Subset: Intronics vs Exonic:	9.16e-05
Ext Fig 10f
on-target scores: Off-target vs stalled:	2.214e-236
on-target scores: On-target vs stalled:	0
off-target scores: Off-target vs stalled:	9.128e-158
off-target scores: On-target vs stalled:	0
Fig 4e
Aox3:	6.64209e-57
Col28a1:	2.96706e-262
Vegfd (Day 12):	8.50595e-09
Vegfd (Day21):	3.94372e-211
Fig 5f
A.N.T. scores: Zfp281b OE:	0.008537
A.N.T. scores: Zfp281b OE-High:	0.0001874
A.N.T. scores: Zfp281b KD:	2.014e-31
A.N.T. scores: Zfp281b KD-High:	2.795e-33
BMP scores: Zfp281b OE-High:	9.083e-15
BMP scores: Zfp281b KD:	9.218e-27
BMP scores: Zfp281b KD-High:	4.453e-27
